# Supplementary material for: Development of a microarray for two rice subspecies: characterization and validation of gene expression in rice tissues
Source: BMC Res Notes. 2014 Jan 8;7:15. doi: 10.1186/1756-0500-7-15 (PMC3891988; doi:10.1186/1756-0500-7-15)
Supplement: Additional file 1 — Analyses of up-regulated gene expression between rice shoot and root tissues. Excel file containing the raw data of up-regulated genes represented for shoot vs. root. [file 1756-0500-7-15-S1.xls]

## Sheet: Upregulation
	Normalized Inenstity										log2(Ratio)	P-vlaue(	Annotation
ID	H01	H02	H03	H04	H05	H06	H07	H08	H09	H10	Shoot/Root	Shoot/Root	MSU_Group	MSU_Gene_ID	MSU_Transcript	MSU_Description	GenBank_Group	Entrez_gene_id	Gene_symbol	RNA	Other_RNA	UniProt	BGI_Group	BGI_Gene_id	BGI_Transcript	BGI_Description
PH_os_0002994	10002.8	10125.5	10758.9	14256.2	10645.4	1202.63	1351.26	1287.67	1325.49	1502.37	3.04991	0	1	LOC_Os10g35810	LOC_Os10g35810.1	thylakoid lumenal protein, putative, expressed	1	4349041	Os10g0502000	NM_001071524.1	AK099827.1	Q8LNF2	1		BGIOSGA031608	BGIOSGA031608-TA	IPR001646; Pentapeptide repeat
PH_os_0003208	1556.85	1596.93	1583.22	2316.05	1513.05	431.775	432.402	557.102	408.398	407.693	2.02397	0	1	LOC_Os11g11210	LOC_Os11g11210.1	OsClp12 - Putative Clp protease homologue, expressed	1	9272724	Os11g0219000	NM_001189502.1	AK066071.1	C7J9B2	1		BGIOSGA015581	BGIOSGA015581-TA	NA
PH_os_0001677	1600.56	1670.18	1751.9	2401.64	1911.66	672.056	839.857	679.42	767.169	789.705	1.30691	0	1	LOC_Os08g10010	LOC_Os08g10010.1	acyl-desaturase, chloroplast precursor, putative, expressed	1	4344897	Os08g0200100	NM_001067744.2	AK241294.1	Q6Z1I5	1		BGIOSGA027484	BGIOSGA027484-TA	IPR005067; Fatty acid desaturase, type 2
PH_os_0003220	700.189	752.682	803.07	1146.68	794.727	330.539	355.484	405.873	377.381	395.923	1.17602	0	1	LOC_Os11g06410	LOC_Os11g06410.3|LOC_Os11g06410.2|LOC_Os11g06410.1	homeodomain, putative, expressed	1	4349866	Os11g0163500	NM_001072363.1	AK101154.1	Q53PP7	1		BGIOSGA034861	BGIOSGA034861-TA	IPR001005; SANT, DNA-binding
PH_os_0003806	757.882	762.754	790.236	1016.75	816.318	363.471	426.165	409.209	410.466	399.133	1.03157	0	1	LOC_Os12g06200	LOC_Os12g06200.2|LOC_Os12g06200.1	E2F family transcription factor protein, putative, expressed	1	4351555	Os12g0158800	NM_001072738.1	AK059233.1	Q2QXF8	1		BGIOSGA036595	BGIOSGA036595-TA	IPR003316; Transcription factor E2F/dimerisation partner (TDP)
PH_os_0002657	14270.4	15131.5	14522.2	19966.9	15291.6	1070.9	1294.09	1119.76	1278.96	1107.51	3.73911	0	1	LOC_Os10g28360	LOC_Os10g28360.1	1,2-dihydroxy-3-keto-5-methylthiopentene dioxygenase protein, putative, expressed	1	4348647	Os10g0419500	NM_001071154.1	AK071316.1	Q7XEJ5	1		BGIOSGA031908	BGIOSGA031908-TA	IPR004313; Acireductone dioxygenase, ARD
PH_os_0003244	3618.95	3708.47	3590.9	4400.08	3456.27	676.935	569.606	946.295	601.742	509.349	2.51738	0	1	LOC_Os11g05260	LOC_Os11g05260.1	phosphoglycerate mutase, putative, expressed	1	4349782	Os11g0150100	NM_001072289.1	AK068167.1|AK062247.1	Q53PY7	1		BGIOSGA034803	BGIOSGA034803-TA	IPR001345; Phosphoglycerate/bisphosphoglycerate mutase|IPR013078; Phosphoglycerate mutase
PH_os_0002669	2719.46	2703.06	2688.82	3341.05	2776.15	531.79	575.843	450.352	582.097	512.559	2.40083	0	1	LOC_Os09g36880	LOC_Os09g36880.2|LOC_Os09g36880.1	GDSL-like lipase/acylhydrolase, putative, expressed	1	4347725	Os09g0540400	NM_001070343.1	AK111927.1|AK112006.1	Q651E3	1		BGIOSGA029354	BGIOSGA029354-TA	IPR001087; Lipase, GDSL|IPR008265; Lipase, GDSL, active site
PH_os_0001713	1464.19	1575.87	1482.38	1664.34	1441.64	334.199	344.05	321.362	392.89	310.318	2.12028	0	1	LOC_Os08g41090	LOC_Os08g41090.1	peroxidase precursor, putative, expressed	1	4346078	Os08g0522400	NM_001068815.1	AK065893.1	Q7F1J9	1		BGIOSGA026644	BGIOSGA026644-TA	IPR002016; Haem peroxidase, plant/fungal/bacterial|IPR002207; Plant ascorbate peroxidase
PH_os_0002012	4870.72	5338.36	5125.53	5725.16	4701.1	723.284	791.004	647.172	735.117	616.355	2.85871	0	1	LOC_Os08g38880	LOC_Os08g38880.6|LOC_Os08g38880.5|LOC_Os08g38880.4|LOC_Os08g38880.2|LOC_Os08g38880.1|LOC_Os08g38880.3	WD-40 repeat family protein, putative, expressed	1	4345932	Os08g0497600	NM_001068675.1	AK121435.1|AK112033.1	Q7F8T9	1		BGIOSGA028928	BGIOSGA028928-TA	IPR001680; WD40 repeat
PH_os_0003943	418.714	381.835	508.794	560.967	401.931	200.031	179.821	224.62	205.75	199.031	1.17506	0	1	LOC_Os12g31000	LOC_Os12g31000.1	pumilio-family RNA binding repeat domain containing protein, expressed	1	4352254	Os12g0493900	NM_001073335.1	AK121028.1	Q2QQH7	1		BGIOSGA037422	BGIOSGA037422-TA	IPR001313; Pumilio RNA-binding region
PH_os_0008071	12324.5	13040.1	13334.1	17527.1	12994.7	1633.18	1736.88	1614.59	1736.99	2101.6	2.92078	0	1	LOC_Os05g27100	LOC_Os05g27100.1	expressed protein	1	4338460	Os05g0337400	NM_001061773.2	AK287602.1	Q0DJ21	1		BGIOSGA018270	BGIOSGA018270-TA	NA
PH_os_0008561	57287	60008.5	60079	67578.9	54422.6	12706.9	14020.8	13017.9	13600.2	15933.2	2.01893	0	1	LOC_Os05g48630	LOC_Os05g48630.2|LOC_Os05g48630.1	expressed protein	1	4339593	Os05g0560000	NM_001062839.1	AK106032.1|AK060254.1|AK061603.1|AF093635.1	Q0DG05	1		BGIOSGA020347	BGIOSGA020347-TA	IPR004928; Photosystem I reaction centre subunit VI
PH_os_0009614	1055.96	1040.2	1077.18	1513.78	982.406	435.434	452.151	514.847	485.942	467.617	1.28422	0	1	LOC_Os01g01150	LOC_Os01g01150.3|LOC_Os01g01150.2	RNA recognition motif, putative, expressed	1	4326462	Os01g0101600	NM_001048278.1	AK099952.1	Q655M5	5		NA	NA	NA
PH_os_0003979	415.218	390.076	431.788	514.563	358.748	151.243	129.928	203.492	156.122	113.426	1.61154	0	1	LOC_Os01g72760	LOC_Os01g72760.1	cytochrome P450, putative, expressed	1	4325384	Os01g0957800	NM_001051983.2	AK240753.1	Q0JFW6	1		BGIOSGA005210	BGIOSGA005210-TA	IPR001128; Cytochrome P450|IPR002401; Cytochrome P450, E-class, group I
PH_os_0009451	2057.73	2178.38	2243.28	3014.16	2351.79	709.867	879.355	670.524	811.627	828.227	1.54808	0	1	LOC_Os06g22060	LOC_Os06g22060.5|LOC_Os06g22060.4|LOC_Os06g22060.3|LOC_Os06g22060.2|LOC_Os06g22060.1	pyrophosphate--fructose 6-phosphate 1-phosphotransferase subunit alpha, putative, expressed	1	4340909	Os06g0326400	NM_001064063.1	AK121116.1|AK065052.1	Q0DCI1	1		BGIOSGA022810	BGIOSGA022810-TA	IPR000023; Phosphofructokinase|IPR015913; Phosphofructokinase-core
PH_os_0008982	9742.32	10361.7	10461.9	14911	11191	604.973	709.929	707.219	699.964	830.368	4.01158	0	1	LOC_Os06g24070	LOC_Os06g24070.1	myb-like DNA-binding domain containing protein, expressed	1	4340977	Os06g0348800	NM_001064118.2	AK061946.1|AK098915.1|AK122161.1|AK065184.1|AK098909.1	Q5Z5I3	1		BGIOSGA022875	BGIOSGA022875-TA	IPR014778; Myb, DNA-binding
PH_os_0009650	298.083	303.087	306.193	444.442	327.192	52.4472	49.8925	60.0469	84.7815	55.6432	2.50907	0	1	LOC_Os01g01840	LOC_Os01g01840.1	helix-loop-helix DNA-binding domain containing protein, expressed	1	4326162	Os01g0108400	NM_001048323.2	NA	Q0JRC6	4		BGIOSGA029658|BGIOSGA002617	BGIOSGA029658-TA|BGIOSGA002617-TA	IPR001092; Basic helix-loop-helix dimerisation region bHLH
PH_os_0005488	1945.84	2025.46	2105.77	2625.41	2042.04	889.163	1106.99	927.391	1050.46	996.227	1.10567	0	1	LOC_Os03g11210	LOC_Os03g11210.1	DUF538 domain containing protein, putative, expressed	1	4332023	Os03g0210500	NM_001055876.1	AK058684.1	Q0DU33	1		BGIOSGA012091	BGIOSGA012091-TA	IPR007493; Protein of unknown function DUF538
PH_os_0009889	1828.71	1886.28	1839.91	2212.93	1821.98	175.637	146.559	219.06	192.309	235.413	3.30916	0	1	LOC_Os01g13120	LOC_Os01g13120.1	aquaporin protein, putative, expressed	5	NA	NA	NA	AK069192.1	NA	5		NA	NA	NA
PH_os_0004027	1121.53	1192.2	1174.35	1398.29	1126.07	271.994	262.975	267.987	295.701	228.993	2.16546	0	1	LOC_Os01g63830	LOC_Os01g63830.1	dehydrodolichyl diphosphate synthase, putative, expressed	1	4324755	Os01g0857200	NM_001051386.1	AK287626.1	Q94DE7	1		BGIOSGA000462	BGIOSGA000462-TA	IPR001441; Di-trans-poly-cis-decaprenylcistransferase
PH_os_0014536	24172.7	24306.5	25393	29944.7	25219.5	2395.5	2511.26	2046.04	2414.2	2780.02	3.32319	0	1	LOC_Os03g18200	LOC_Os03g18200.1	heat shock protein DnaJ, putative, expressed	1	4332516	Os03g0293100	NM_001056344.1	AK060680.1	Q0DSR5	5		NA	NA	NA
PH_os_0013560	1127.64	1206.85	1222.02	1893.26	1250.64	569.601	718.244	573.781	664.811	676.279	1.06132	0	1	LOC_Os02g44104	LOC_Os02g44104.3|LOC_Os02g44104.2|LOC_Os02g44104.1	F-box family protein, putative, expressed	1	4330211	Os02g0658500	NM_001054171.1	AK099591.1	Q6H678	1		BGIOSGA005902	BGIOSGA005902-TA	IPR001611; Leucine-rich repeat|IPR005516; Remorin, C-terminal region
PH_os_0014674	243.886	283.858	305.277	349.573	262.418	60.9851	57.1685	165.685	86.8493	65.2737	1.5811	0	1	LOC_Os03g52070	LOC_Os03g52070.2	OsSCP20 - Putative Serine Carboxypeptidase homologue, expressed	1	4333997	Os03g0730500	NM_001057697.1	AK066640.1	Q10DG0	5		NA	NA	NA
PH_os_0014136	3036.77	3195.69	3109.6	4234.06	3183.06	1151.4	1292.01	1234.3	1263.45	1022.98	1.50076	0	1	LOC_Os02g58720	LOC_Os02g58720.3|LOC_Os02g58720.2|LOC_Os02g58720.1	peroxidase precursor, putative, expressed	1	4331271	Os02g0833900	NM_001055173.1	AK106171.1|AK060083.1|AK099584.1|AK106092.1	Q6EP34	5		NA	NA	NA
PH_os_0009539	786.729	843.333	850.741	1219.9	801.371	269.554	271.29	262.427	291.565	322.088	1.67502	0	1	LOC_Os06g23560	LOC_Os06g23560.1	anthocyanidin 5,3-O-glucosyltransferase, putative, expressed	1	4340967	Os06g0343600	NM_001064110.1	AK102481.1	Q5Z9X3	1		BGIOSGA021294	BGIOSGA021294-TA	IPR002213; UDP-glucuronosyl/UDP-glucosyltransferase
PH_os_0010989	406.476	397.401	410.702	542.405	382	98.7959	89.3907	144.557	125.104	72.7642	2.13743	0	1	LOC_Os08g23410	LOC_Os08g23410.1	rubredoxin family protein, putative, expressed	5	NA	NA	NA	AK120326.1	NA	5		NA	NA	NA
PH_os_0009547	1187.09	1186.71	1210.11	1720.02	1137.7	211.009	209.964	359.169	169.563	168	2.67817	0	1	LOC_Os06g20920	LOC_Os06g20920.2|LOC_Os06g20920.1	SAM dependent carboxyl methyltransferase, putative, expressed	1	4340872	Os06g0314600	NM_001064028.1	AK067321.1	Q5Z4A0	1		BGIOSGA021353	BGIOSGA021353-TA	IPR005299; SAM dependent carboxyl methyltransferase
PH_os_0011986	443.19	549.403	629.805	693.99	538.122	196.372	178.781	255.755	197.479	308.178	1.38027	0	1	LOC_Os10g34310	LOC_Os10g34310.2|LOC_Os10g34310.1	PPR repeat containing protein, expressed	1	4348934	Os10g0484300	NM_001071423.1	AK288938.1	Q8LNU8	1		BGIOSGA036611	BGIOSGA036611-TA	IPR002885; Pentatricopeptide repeat
PH_os_0004321	6252.74	6586.42	6426.39	9157.99	6768.88	1596.59	1859.53	1709.11	1896.21	1571.92	2.02313	0	1	LOC_Os01g67490	LOC_Os01g67490.3|LOC_Os01g67490.2|LOC_Os01g67490.1	OTU-like cysteine protease family protein, putative, expressed	1	4325039	Os01g0900900	NM_001051642.1	AK120577.1	Q0JGV7	1		BGIOSGA000315	BGIOSGA000315-TA	IPR003323; Ovarian tumour, otubain
PH_os_0016761	282.348	266.46	282.358	373.29	287.331	103.675	81.0753	97.8542	148.884	116.637	1.4126	0	1	LOC_Os06g34650	LOC_Os06g34650.1	zinc finger, C3HC4 type domain containing protein, expressed	1	4341217	Os06g0537600	NM_001064329.1	AK063014.1	Q5Z6U8	5		NA	NA	NA
PH_os_0020367	318.188	309.497	338.279	433.099	286.5	98.7959	101.864	98.9662	126.138	117.707	1.66023	0	4	LOC_Osp1g00560|LOC_Os06g39718	LOC_Osp1g00560.1|LOC_Os06g39718.1	ribosomal protein L33|chloroplast 50S ribosomal protein L33, putative, expressed	5	NA	NA	NA	AK288207.1	NA	5		NA	NA	NA
PH_os_0016773	415.218	167.568	234.687	118.587	111.278	113.432	91.4696	193.484	113.731	78.1145	1.08738	0.05	1	LOC_Os06g30179	LOC_Os06g30179.1	cytochrome P450, putative, expressed	5	NA	NA	NA	NA	NA	5		NA	NA	NA
PH_os_0020304	39479.8	40772.1	42165.8	53333.1	29477.2	12963	15857.5	12378.6	14060.3	16156.9	1.48878	0	4	LOC_Osp1g00690|LOC_Os05g22716|LOC_Os04g16834|LOC_Os01g57954|LOC_Os06g39700	LOC_Osp1g00690.1|LOC_Os05g22716.1|LOC_Os04g16834.1|LOC_Os01g57954.1|LOC_Os06g39700.1	translation initiation factor 1|translation initiation factor IF-1, chloroplast, putative|translation initiation factor IF-1, chloroplast, putative|translation initiation factor IF-1, chloroplast, putative|DNA-directed RNA polymerase subunit alpha, putative	5	NA	NA	NA	AK066307.1	NA	4		BGIOSGA039959|BGIOSGA039614|BGIOSGA034989	BGIOSGA039959-TA|BGIOSGA039614-TA|BGIOSGA034989-TA	IPR003029; S1, RNA binding|IPR006196; S1, IF1 type|IPR003029; S1, RNA binding|IPR006196; S1, IF1 type|IPR003029; S1, RNA binding|IPR006196; S1, IF1 type
PH_os_0016785	5052.55	5370.41	5297.88	7694.73	5377.07	1486.82	1355.41	1443.35	1412.33	1443.51	1.99762	0	1	LOC_Os07g04990	LOC_Os07g04990.2|LOC_Os07g04990.1	oxidoreductase, aldo/keto reductase family protein, putative, expressed	5	NA	NA	NA	NA	NA	5		NA	NA	NA
PH_os_0020326	4758.83	5245.88	5296.96	8297.97	5250.02	1167.26	1536.27	1184.26	1476.44	1366.47	2.14098	0	4	LOC_Osp1g00270|LOC_Os10g38278|LOC_Os10g21234|LOC_Os02g24612	LOC_Osp1g00270.1|LOC_Os10g38278.1|LOC_Os10g21234.1|LOC_Os02g24612.1	ribosomal protein S2|chloroplast 30S ribosomal protein S2, putative|chloroplast 30S ribosomal protein S2, putative|ribosomal protein S2, putative	5	NA	NA	NA	AK242953.1	NA	1		BGIOSGA039969	BGIOSGA039969-TA	IPR001865; Ribosomal protein S2
PH_os_0013209	7151.36	8026.77	7689.67	11575.1	8829.19	987.959	1292.01	1013.01	1232.43	1030.47	2.95683	0	1	LOC_Os01g60770	LOC_Os01g60770.1	expansin precursor, putative, expressed	1	4327568	Os01g0823100	NM_001051191.1	AK070463.1|OSU30477	Q40636	5		NA	NA	NA
PH_os_0016809	1221.18	1314.9	1273.36	1736.52	1445.79	398.843	430.323	351.386	470.434	468.687	1.71752	0	1	LOC_Os06g49220	LOC_Os06g49220.1	peptide transporter, putative, expressed	5	NA	NA	NA	NA	NA	5		NA	NA	NA
PH_os_0015431	2638.16	2732.36	2616.39	4119.6	2729.64	82.9398	82.1147	82.2865	109.596	107.006	4.96536	0	1	LOC_Os04g35280	LOC_Os04g35280.1	neutral/alkaline invertase, putative, expressed	5	NA	NA	NA	AK061496.1	NA	5		NA	NA	NA
PH_os_0008512	522.738	525.595	572.967	735.237	575.492	110.993	89.3907	126.766	138.545	119.847	2.32167	0	1	LOC_Os05g46000	LOC_Os05g46000.1	ras-related protein, putative, expressed	1	4339450	Os05g0536900	NM_001062700.1	AK105140.1	Q0DGE4	1		BGIOSGA020264	BGIOSGA020264-TA	IPR001806; Ras GTPase|IPR002041; Ran GTPase|IPR002078; RNA polymerase sigma factor 54, interaction|IPR003577; Ras small GTPase, Ras type|IPR003578; Ras small GTPase, Rho type|IPR003579; Ras small GTPase, Rab type|IPR013753; Ras
PH_os_0019728	9834.11	10290.3	10419.7	13670.5	10845.5	1018.45	1356.45	1114.2	1174.53	1065.78	3.24745	0	1	LOC_Os08g29170	LOC_Os08g29170.1	dehydrogenase, putative, expressed	1	4345439	Os08g0379400	NM_001068226.1	AK112013.1|AK069608.1|AK104318.1|AK109433.2	Q7EYM8	1		BGIOSGA027051	BGIOSGA027051-TA	IPR002364; Quinone oxidoreductase/zeta-crystallin, conserved site|IPR013149; Alcohol dehydrogenase, zinc-binding|IPR013154; Alcohol dehydrogenase GroES-like
PH_os_0019698	3292.02	3338.54	3453.38	4075.26	3227.07	1495.36	1707.78	1564.56	1714.24	1364.33	1.15397	0	1	LOC_Os08g40430	LOC_Os08g40430.1	mTERF domain containing protein, expressed	1	4346032	Os08g0515800	NM_001068770.1	AK061787.1	Q84Z62	1		BGIOSGA026683	BGIOSGA026683-TA	IPR003690; Mitochodrial transcription termination factor-related
PH_os_0003066	1494.78	1510.86	1500.71	1672.59	1423.37	424.457	401.219	361.393	442.518	346.7	1.93169	0	1	LOC_Os10g35940	LOC_Os10g35940.2|LOC_Os10g35940.1	folylpolyglutamate synthetase, putative, expressed	1	4349049	Os10g0503200	NM_001071531.1	AK072481.1|AK121595.1	Q337F3	1		BGIOSGA031600	BGIOSGA031600-TA	IPR001645; Folylpolyglutamate synthetase
PH_os_0009017	17317.6	16363	17567.6	23186.3	15528.3	3010.23	2828.28	4294.47	2603.41	2431.18	2.63654	0	1	LOC_Os07g04180	LOC_Os07g04180.2|LOC_Os07g04180.1	amino acid transporter, putative, expressed	1	4342343	Os07g0134000	NM_001065374.1	AK058572.1|AK103862.1|AK106110.1|AK120257.1	Q6ZLK8	1		BGIOSGA024866	BGIOSGA024866-TA	IPR013057; Amino acid transporter, transmembrane
PH_os_0013402	9498.44	9157.63	9585.5	13639.5	9495.2	2413.79	2626.63	2351.84	2645.8	2881.68	1.96235	0	1	LOC_Os01g61920	LOC_Os01g61920.1	Core histone H2A/H2B/H3/H4 domain containing protein, putative, expressed	5	NA	NA	NA	AK058436.1	NA	5		NA	NA	NA
PH_os_0003641	1122.4	1194.95	1233.02	1912.85	1243.99	528.131	614.301	511.511	570.724	581.043	1.30077	0	1	LOC_Os12g17090	LOC_Os12g17090.2|LOC_Os12g17090.1	stripe rust resistance protein Yr10, putative, expressed	1	4351953	Os12g0270300	NM_001073080.1	AK103036.1|AK070311.1	Q2QU88	4		BGIOSGA018519|BGIOSGA018518	BGIOSGA018519-TA|BGIOSGA018518-TA	IPR000767; Disease resistance protein|IPR002182; NB-ARC
PH_os_0002820	2200.22	2405.47	2469.72	3512.23	2531.17	574.48	669.391	612.701	712.371	633.476	2.0496	0	1	LOC_Os11g38260	LOC_Os11g38260.1	PAP fibrillin family domain containing protein, expressed	1	4350844	Os11g0595200	NM_001074742.1	AK071115.1|AK106159.1	Q2R1S1	4		BGIOSGA033701|BGIOSGA015562	BGIOSGA033701-TA|BGIOSGA015562-TA	IPR002345; Lipocalin|IPR006843; PAP fibrillin|IPR002345; Lipocalin|IPR006843; PAP fibrillin
PH_os_0017607	464.17	516.439	544.547	687.803	535.631	109.773	97.7061	132.326	127.172	116.637	2.2772	0	1	LOC_Os05g50340	LOC_Os05g50340.1	MYB family transcription factor, putative, expressed	1	4339715	Os05g0579600	NM_001062956.1	AK241528.1	Q0DFN8	1		BGIOSGA017492	BGIOSGA017492-TA	IPR001005; SANT, DNA-binding|IPR014778; Myb, DNA-binding
PH_os_0017898	7073.57	7408.7	7700.67	12089.7	8419.79	997.717	1406.34	1106.42	1262.42	1163.16	2.85842	0	1	LOC_Os10g34930	LOC_Os10g34930.1	secretory protein, putative, expressed	1	4348974	Os10g0491000	NM_001071461.1	AK059607.1|AK100816.1	Q9FWU4	1		BGIOSGA033182	BGIOSGA033182-TA	IPR006025; Peptidase M, neutral zinc metallopeptidases, zinc-binding site|IPR007541; Plant Basic Secretory Protein
PH_os_0018748	2616.31	2821.18	2805.24	4312.43	2877.46	1155.06	1560.18	1324.37	1419.57	1242.34	1.22772	0	1	LOC_Os03g27990	LOC_Os03g27990.1	STRUBBELIG-RECEPTOR FAMILY 7 precursor, putative, expressed	1	9272509	Os03g0397700	NM_001186533.1	AK111635.1|AK111995.1	C7IZV7	1		BGIOSGA010583	BGIOSGA010583-TA	IPR000719; Protein kinase, core|IPR001611; Leucine-rich repeat|IPR013210; Leucine-rich repeat, N-terminal|IPR017441; Protein kinase ATP binding, conserved site|IPR017442; Serine/threonine protein kinase-related
PH_os_0013433	2691.49	3160.9	2978.51	4342.33	2993.72	761.094	521.792	1147.56	480.773	518.98	2.31979	0	1	LOC_Os02g36890	LOC_Os02g36890.1	MYB family transcription factor, putative, expressed	5	NA	NA	NA	NA	NA	5		NA	NA	NA
PH_os_0017900	1446.71	1548.4	1585.05	1992.26	1730.63	335.418	339.893	346.938	359.804	403.413	2.23693	0	1	LOC_Os10g35950	LOC_Os10g35950.1	transferase family protein, putative, expressed	1	4349050	Os10g0503300	NM_001071532.1	NA	Q0IWK4	1		BGIOSGA033232	BGIOSGA033232-TA	IPR003480; Transferase
PH_os_0003622	4350.61	4456.57	4343.55	6894.53	4718.54	1749.05	2368.85	1715.78	2332.52	1948.58	1.29458	0	1	LOC_Os12g42300	LOC_Os12g42300.1	potasium efflux antiporter protein, putative, expressed	1	4352807	Os12g0617800	NM_001073821.1	AK068845.1	Q2QM48	4		BGIOSGA035824|BGIOSGA023098	BGIOSGA035824-TA|BGIOSGA023098-TA	IPR003148; Regulator of K+ conductance, N-terminal|IPR006153; Sodium/hydrogen exchanger
PH_os_0006517	1199.32	1292.93	1295.36	1705.59	1378.52	312.244	284.803	382.521	330.854	279.286	2.13187	0	1	LOC_Os03g54000	LOC_Os03g54000.2|LOC_Os03g54000.1	oligopeptide transporter, putative, expressed	1	4334129	Os03g0751100	NM_001057825.1	AK071293.1|AK102404.1|AY224494.1	Q75LM0	1		BGIOSGA009801	BGIOSGA009801-TA	IPR004813; Oligopeptide transporter OPT superfamily
PH_os_0020670	23162.2	23869.7	23061.7	27727.6	22696.6	1544.14	1854.34	1711.34	1800.05	1528.05	3.81382	0	1	LOC_Os03g57220	LOC_Os03g57220.2|LOC_Os03g57220.1	hydroxyacid oxidase 1, putative, expressed	1	4334349	Os03g0786100	NM_001058022.1	AK061719.1|AK098878.1|AK120304.1	Q10CE4	1		BGIOSGA013686	BGIOSGA013686-TA	IPR000262; FMN-dependent alpha-hydroxy acid dehydrogenase|IPR008259; FMN-dependent alpha-hydroxy acid dehydrogenase, active site
PH_os_0002010	805.086	760.923	807.654	779.579	643.588	440.313	341.971	477.039	349.465	240.764	1.07748	0	1	LOC_Os08g10250	LOC_Os08g10250.1	SHR5-receptor-like kinase, putative, expressed	1	4344909	Os08g0202300	NM_001067753.2	AK109601.1|AK120351.1	Q0J7D3	1		BGIOSGA028165	BGIOSGA028165-TA	IPR000719; Protein kinase, core|IPR001245; Tyrosine protein kinase|IPR001611; Leucine-rich repeat|IPR002290; Serine/threonine protein kinase|IPR008271; Serine/threonine protein kinase, active site|IPR017442; Serine/threonine protein kinase-related
PH_os_0013023	2792.89	1647.29	2027.84	2229.43	1622.67	1085.54	636.129	2623.16	693.76	573.553	1.1206	0.015	1	LOC_Os01g66590	LOC_Os01g66590.2|LOC_Os01g66590.1	DUF260 domain containing protein, putative, expressed	1	4324906	Os01g0889400	NM_001051581.1	AK071407.1	Q8LQH4	5		NA	NA	NA
PH_os_0012360	2432.74	2394.48	2425.71	3472.01	2560.23	274.433	284.803	293.563	272.955	302.827	3.21698	0	1	LOC_Os11g43520	LOC_Os11g43520.1	OsGrx_C17 - glutaredoxin subgroup III, expressed	1	4351046	Os11g0655900	NM_001074922.1	AK108017.1	Q2R076	5		NA	NA	NA
PH_os_0017535	1135.51	1008.15	1101.01	1493.16	1190.85	515.934	574.803	511.511	573.826	633.476	1.06812	0	1	LOC_Os04g52390	LOC_Os04g52390.1	potassium transporter, putative, expressed	1	4336979	Os04g0613900	NM_001060394.1	AK072123.1	Q7XLC6	1		BGIOSGA014359	BGIOSGA014359-TA	IPR003855; K+ potassium transporter
PH_os_0017377	916.102	821.357	1045.09	543.436	682.618	253.698	224.516	369.177	217.123	203.312	1.78269	0	1	LOC_Os02g33720	LOC_Os02g33720.1	RING-H2 finger protein, putative, expressed	5	NA	NA	NA	NA	NA	5		NA	NA	NA
PH_os_0019338	501.758	538.415	678.392	245.423	435.979	168.319	140.323	239.076	153.02	125.197	1.67708	0	1	LOC_Os06g46560	LOC_Os06g46560.1	myb-like DNA-binding domain containing protein, expressed	1	4341850	Os06g0679400	NM_001064903.1	AK111697.1	Q655P0	1		BGIOSGA020673	BGIOSGA020673-TA	IPR001005; SANT, DNA-binding|IPR001345; Phosphoglycerate/bisphosphoglycerate mutase|IPR014778; Myb, DNA-binding
PH_os_0017415	441.442	455.089	458.373	614.588	476.67	117.091	100.824	137.885	141.647	202.242	1.88525	0	1	LOC_Os03g16960	LOC_Os03g16960.1	cysteine-rich repeat secretory protein 55 precursor, putative, expressed	1	4332423	Os03g0277700	NM_001056257.1	AK061148.1	Q10N97	1		BGIOSGA010997	BGIOSGA010997-TA	IPR002902; Protein of unknown function DUF26
PH_os_0013050	2202.84	2362.43	2328.54	3395.7	2394.98	401.282	245.305	717.227	247.107	223.643	2.90839	0	1	LOC_Os01g72510	LOC_Os01g72510.1	eukaryotic aspartyl protease domain containing protein, expressed	5	NA	NA	NA	NA	NA	5		NA	NA	NA
PH_os_0019701	2921.39	2916.41	2912.5	4297.99	3070.95	385.426	445.914	391.417	473.535	354.19	2.97147	0	1	LOC_Os08g39860	LOC_Os08g39860.2|LOC_Os08g39860.1	Os8bglu27 - beta-glucosidase homologue, similar to Os4bglu12 exoglucanase, expressed	1	4345995	Os08g0509200	NM_001068736.1	AK067001.1|AK067231.1|AK120430.1	Q84YK7	1		BGIOSGA026707	BGIOSGA026707-TA	IPR001360; Glycoside hydrolase, family 1
PH_os_0002485	5243.11	5963.77	5883.68	6157.23	5044.07	1259.95	1284.73	1164.24	1265.52	961.985	2.24023	0	1	LOC_Os10g11140	LOC_Os10g11140.2|LOC_Os10g11140.1	phosphoglucomutase, putative, expressed	1	4348230	Os10g0189100	NM_001070806.1	AK064893.1	Q33AE4	1		BGIOSGA032204	BGIOSGA032204-TA	IPR005841; Alpha-D-phosphohexomutase, N-terminal|IPR005843; Alpha-D-phosphohexomutase, C-terminal|IPR005844; Alpha-D-phosphohexomutase, alpha/beta/alpha domain I|IPR005845; Alpha-D-phosphohexomutase, alpha/beta/alpha domain II|IPR005846; Alpha-D-phosphohexomutase, alpha/beta/alpha domain III|IPR016066; Alpha-D-phosphohexomutase, conserved site
PH_os_0018279	1021	1116.2	1185.35	1362.2	1246.48	443.972	439.678	448.128	471.468	530.75	1.31369	0	1	LOC_Os01g20830	LOC_Os01g20830.1	heavy metal-associated domain containing protein, expressed	1	4327761	Os01g0309800	NM_001049387.1	AK110758.1	Q8L4I2	1		BGIOSGA003351	BGIOSGA003351-TA	IPR006121; Heavy metal transport/detoxification protein
PH_os_0018780	1665.24	1572.21	1623.56	2207.77	1518.04	298.827	255.699	489.271	267.785	216.152	2.60426	0	1	LOC_Os03g14669	LOC_Os03g14669.259,60,422,2532	core histone H2A/H2B/H3/H4, putative, expressed	5	NA	NA	NA	NA	NA	1		BGIOSGA011102	BGIOSGA011102-TA	IPR003958; Transcription factor CBF/NF-Y/archaeal histone
PH_os_0018801	848.793	738.947	826.905	998.19	714.175	396.403	388.746	707.219	391.856	318.878	1.07674	0	1	LOC_Os03g08230	LOC_Os03g08230.1	sodium/calcium exchanger protein, putative, expressed	1	4331825	Os03g0180000	NM_001055694.2	NA	Q8GS69	1		BGIOSGA011336	BGIOSGA011336-TA	IPR004837; Sodium/calcium exchanger membrane region
PH_os_0008723	4084	4577.44	4704.74	7234.82	4573.21	117.091	101.864	172.357	103.392	87.745	5.58528	0	1	LOC_Os06g05630	LOC_Os06g05630.3|LOC_Os06g05630.1|LOC_Os06g05630.2	GDSL-like lipase/acylhydrolase, putative, expressed	1	4340135	Os06g0149100	NM_001063350.1	AK067418.1|AK099064.1	Q5VND9	1		BGIOSGA022321	BGIOSGA022321-TA	IPR001087; Lipase, GDSL
PH_os_0002576	9210.84	9936.86	9683.59	15374	10181.1	3463.96	4891.54	3575.01	4689.86	4053.39	1.39114	0	1	LOC_Os09g28910	LOC_Os09g28910.4|LOC_Os09g28910.3|LOC_Os09g28910.2|LOC_Os09g28910.1	carbonic anhydrase, chloroplast precursor, putative, expressed	1	4347305	Os09g0464000	NM_001069944.1	AK060777.1|AK069530.1	Q69MC9	1		BGIOSGA029624	BGIOSGA029624-TA	IPR001765; Carbonic anhydrase|IPR015892; Carbonic anhydrase, prokaryotic-like, conserved site
PH_os_0018304	1178.34	1283.77	1226.61	1662.28	1357.76	150.023	144.48	172.357	175.766	159.439	3.06952	0	1	LOC_Os01g39860	LOC_Os01g39860.1	1-aminocyclopropane-1-carboxylate oxidase protein, putative, expressed	1	4324194	Os01g0580500	NM_001049943.1	AK102472.1	Q8W096	1		BGIOSGA003833	BGIOSGA003833-TA	IPR005123; 2OG-Fe(II) oxygenase
PH_os_0019048	290.215	296.677	322.695	354.729	348.783	124.41	107.061	179.029	131.308	177.63	1.13626	0	1	LOC_Os04g01470	LOC_Os04g01470.1	O-methyltransferase, putative, expressed	1	4334903	Os04g0104900	NM_001058539.1	AK069960.1	Q7XXI9	1		BGIOSGA015753	BGIOSGA015753-TA	IPR001077; O-methyltransferase, family 2|IPR012967; Plant methyltransferase dimerisation
PH_os_0010206	1898.64	1880.79	1871.08	1991.22	1825.3	276.873	221.398	302.458	216.089	169.07	2.98098	0	1	LOC_Os07g46870	LOC_Os07g46870.1	sex determination protein tasselseed-2, putative, expressed	1	4344201	Os07g0664000	NM_001067090.2	NA	Q0D3V4	5		NA	NA	NA
PH_os_0009511	495.639	543.909	555.548	699.146	561.375	268.335	271.29	255.755	290.532	298.547	1.03462	0	1	LOC_Os06g15910	LOC_Os06g15910.1	potassium transporter, putative, expressed	1	4340724	Os06g0270200	NM_001063892.1	NA	Q5Z6K9	1		BGIOSGA021477	BGIOSGA021477-TA	IPR003855; K+ potassium transporter
PH_os_0010582	2825.23	2631.64	2806.16	4291.81	2820.16	391.525	358.602	534.862	430.111	376.662	2.92085	0	1	LOC_Os07g38960	LOC_Os07g38960.2|LOC_Os07g38960.1	chlorophyll A-B binding protein, putative, expressed	5	NA	NA	NA	NA	NA	5		NA	NA	NA
PH_os_0016516	982.537	845.165	926.831	1332.3	939.223	234.183	226.595	336.93	255.378	232.203	2.03789	0	1	LOC_Os06g02580	LOC_Os06g02580.1	high-affinity nickel-transport family protein, putative, expressed	5	NA	NA	NA	NA	NA	5		NA	NA	NA
PH_os_0016201	11541.3	11298.5	12030.5	17780.8	12577	2660.17	3172.33	2646.51	2994.23	3258.34	2.13589	0	1	LOC_Os06g04920	LOC_Os06g04920.2|LOC_Os06g04920.1	zinc finger family protein, putative, expressed	1	4340075	Os06g0141200	NM_001063293.1	AK061234.1|AK099058.1	Q9SNS0	5		NA	NA	NA
PH_os_0019683	5894.35	6004.97	6247.63	7370.94	6244.88	1252.63	1499.89	1348.83	1398.89	1551.59	2.19635	0	1	LOC_Os08g44000	LOC_Os08g44000.160,60,950,3529	uncharacterized protein ycf39, putative, expressed	5	NA	Os08g0553800	NA	AK073638.1|AK065711.1|AK104428.1|AK105897.1	NA	1		BGIOSGA026515	BGIOSGA026515-TA	IPR008030; NmrA-like
PH_os_0012557	2465.08	2022.72	2222.19	3337.96	2130.07	772.072	670.43	1503.4	576.927	601.374	1.71547	0	1	LOC_Os12g06160	LOC_Os12g06160.1	DUF623 domain containing protein, expressed	5	NA	NA	NA	NA	NA	5		NA	NA	NA
PH_os_0016540	181.822	201.448	211.768	274.296	186.848	62.2048	46.7742	96.7422	88.9171	55.6432	1.66638	0	1	LOC_Os06g01250	LOC_Os06g01250.1	cytochrome P450, putative, expressed	5	NA	NA	NA	NA	NA	5		NA	NA	NA
PH_os_0016552	2120.67	2365.18	2180.02	3356.52	2463.07	148.804	110.179	221.284	162.325	111.286	4.11563	0	1	LOC_Os06g03080	LOC_Os06g03080.1	aspartic protease, putative, expressed	1	4339950	Os06g0121500	NM_001063173.1	AK058425.1	Q0DF21	5		NA	NA	NA
PH_os_0009510	1036.73	1056.68	1004.75	1613.81	1043.86	484.222	623.656	573.781	646.2	523.26	1.01727	0	1	LOC_Os06g15410	LOC_Os06g15410.1	angel, putative	1	4340705	Os06g0264900	NM_001063874.2	NA	Q5Z6P3	1		BGIOSGA021490	BGIOSGA021490-TA	IPR005135; Endonuclease/exonuclease/phosphatase
PH_os_0013757	2098.82	2314.82	2255.2	2431.54	2164.95	198.812	122.652	104.526	156.122	166.93	3.90135	0	1	LOC_Os02g02830	LOC_Os02g02830.2|LOC_Os02g02830.1	ubiquitin-conjugating enzyme, putative, expressed	1	4328114	Os02g0120600	NM_001052246.1	AK120237.1	Q6YUS2	5		NA	NA	NA
PH_os_0010556	7008	7513.08	7099.29	8243.32	6910.89	3466.39	3790.79	3347.06	3673.52	2671.94	1.09714	0	1	LOC_Os07g32620	LOC_Os07g32620.1	anthocyanidin 5,3-O-glucosyltransferase, putative, expressed	1	4343352	Os07g0510400	NM_001066289.1	AK065987.1|AK105912.1|AK119544.1	Q6Z4C0	5		NA	NA	NA
PH_os_0015782	203.675	178.556	190.683	227.893	163.596	62.2048	49.8925	112.31	94.0867	55.6432	1.44686	0	1	LOC_Os05g06170	LOC_Os05g06170.1	FAR1 family protein	1	4337841	Os05g0153600	NM_001061215.2	NA	Q65XP1	5		NA	NA	NA
PH_os_0009593	9811.38	9881.01	9902.7	15103.8	9992.63	2665.05	3206.63	2666.53	3065.57	3371.76	1.84048	0	1	LOC_Os01g11620	LOC_Os01g11620.2|LOC_Os01g11620.1	GDSL-like lipase/acylhydrolase, putative, expressed	1	4325257	Os01g0214600	NM_001048925.1	AK105422.1|AK103614.1	Q5QNJ0	5		NA	NA	NA
PH_os_0011414	431.827	380.004	387.784	493.939	333.005	197.592	166.308	276.883	185.072	169.07	1.14659	0	1	LOC_Os10g04090	LOC_Os10g04090.1	disease resistance RPP13-like protein 1, putative, expressed	1	4348037	Os10g0130800	NM_001070634.2	AK120449.1	Q0IZ52	5		NA	NA	NA
PH_os_0009592	13811.5	15351.2	15104.3	21641.6	15864.6	1534.39	2020.65	1536.76	1898.28	1728.15	3.22524	0	1	LOC_Os01g13480	LOC_Os01g13480.1	glutaredoxin, putative, expressed	5	NA	NA	NA	AK062963.1	NA	5		NA	NA	NA
PH_os_0011450	3952.87	4173.63	4074.02	5354.96	4040.9	189.054	96.6667	241.3	142.681	144.458	4.68306	0	1	LOC_Os10g02220	LOC_Os10g02220.5|LOC_Os10g02220.4|LOC_Os10g02220.3|LOC_Os10g02220.2|LOC_Os10g02220.1	peptide transporter PTR2, putative, expressed	1	9272029	Os10g0110800	NM_001189077.1	AK071280.1|AK070621.1	C7J804	5		NA	NA	NA
PH_os_0019541	49379.5	52244.5	51660.5	29009.4	50795.3	5210.57	5928.89	5238.54	5756.87	4877.34	3.0809	0	1	LOC_Os07g37240	LOC_Os07g37240.1	chlorophyll A-B binding protein, putative, expressed	1	4343583	Os07g0558400	NM_001066510.1	AK058293.1|AK098992.1|AK103924.1|AK104619.1|AK119534.1|AF058796.1|AK104309.1	Q6Z411	1		BGIOSGA024096	BGIOSGA024096-TA	IPR001344; Chlorophyll A-B binding protein
PH_os_0015419	2075.22	2182.96	2208.44	2450.1	2008.82	994.058	881.434	785.058	921.223	806.826	1.28969	0	1	LOC_Os04g01570	LOC_Os04g01570.1	invertase/pectin methylesterase inhibitor family protein, putative, expressed	5	NA	NA	NA	NA	NA	5		NA	NA	NA
PH_os_0008617	1159.99	1194.04	1243.11	1777.77	1254.79	118.311	99.785	103.414	158.19	112.356	3.51738	0	1	LOC_Os05g50260	LOC_Os05g50260.1	polygalacturonase, putative, expressed	1	4339708	Os05g0578600	NM_001062949.1	AK108477.1	Q0DFP5	1		BGIOSGA017494	BGIOSGA017494-TA	IPR000743; Glycoside hydrolase, family 28|IPR006626; Parallel beta-helix repeat
PH_os_0016870	1770.14	1730.62	1891.25	2502.69	2035.4	63.4245	62.3656	90.0703	132.342	103.796	4.41076	0	1	LOC_Os06g19550	LOC_Os06g19550.2|LOC_Os06g19550.1	oxidoreductase, short chain dehydrogenase/reductase family, putative, expressed	1	4340818	Os06g0299300	NM_001063982.1	AK060501.1|AK067625.1	Q5ZA47	5		NA	NA	NA
PH_os_0020468	195.808	203.279	195.267	249.548	200.965	75.6216	56.1291	64.4948	102.358	123.057	1.39956	0	1	LOC_Os01g51980	LOC_Os01g51980.1	alliin lyase precursor, putative, expressed	1	4325587	Os01g0717400	NM_001050609.1	AK072165.1	Q942G4	1		BGIOSGA004338	BGIOSGA004338-TA	IPR006947; EGF-like, alliinase|IPR006948; Allinase, C-terminal|IPR013032; EGF-like region, conserved site
PH_os_0017028	3290.27	3050.1	3458.88	5047.67	3676.34	87.8186	67.5628	110.086	101.324	67.4139	5.47538	0	1	LOC_Os06g49190	LOC_Os06g49190.1	LTPL154 - Protease inhibitor/seed storage/LTP family protein precursor, expressed	1	4342003	Os06g0705400	NM_001065051.1	AK062493.1|AK062667.1	Q5Z8V0	5		NA	NA	NA
PH_os_0008172	1735.17	1771.82	1734.48	2550.13	1880.94	876.966	1058.14	806.185	974.987	1074.34	1.02225	0	1	LOC_Os04g45990	LOC_Os04g45990.1	histone-lysine N-methyltransferase, putative, expressed	1	4336555	Os04g0544100	NM_001059993.1	AK066297.1	Q7XN04	1		BGIOSGA014624	BGIOSGA014624-TA	IPR001214; SET|IPR002885; Pentatricopeptide repeat|IPR003105; SRA-YDG|IPR003606; Pre-SET zinc-binding sub-group|IPR003616; Post-SET zinc-binding region|IPR007728; Pre-SET zinc-binding region|IPR013026; Tetratricopeptide region
PH_os_0000603	2937.12	3131.6	3128.86	5040.45	3245.34	392.744	437.599	448.128	461.128	428.025	3.06857	0	1	LOC_Os01g12220	LOC_Os01g12220.1	uncharacterized protein family UPF0016 domain containing protein, expressed	5	NA	NA	NA	NA	NA	1		BGIOSGA003026	BGIOSGA003026-TA	IPR001727; Protein of unknown function UPF0016
PH_os_0020918	10575.4	11246.3	11610.6	12854.8	12514.7	1405.1	1509.25	1399.98	1528.13	1477.75	2.9456	0	1	LOC_Os07g04840	LOC_Os07g04840.1	PsbP, putative, expressed	1	4342370	Os07g0141400	NM_001065398.1	EU325990.1|AK065248.1|AK104722.1|AF052203.1|RICOSEE2	Q8GTK4	1		BGIOSGA024841	BGIOSGA024841-TA	IPR002683; Photosystem II oxygen evolving complex protein PsbP
PH_os_0016981	805.96	947.72	950.666	1395.2	945.866	265.895	320.144	286.891	328.787	275.006	1.7984	0	1	LOC_Os06g15400	LOC_Os06g15400.1	expressed protein	5	NA	NA	NA	NA	NA	5		NA	NA	NA
PH_os_0015769	377.63	434.028	451.956	518.688	422.692	214.668	145.52	438.12	167.495	131.618	1.19307	0.001	1	LOC_Os04g44440	LOC_Os04g44440.1	TCP family transcription factor, putative, expressed	5	NA	NA	NA	NA	NA	5		NA	NA	NA
PH_os_0020964	2053.36	2293.76	2210.28	3053.35	2337.68	357.373	387.706	393.641	420.805	360.611	2.6584	0	4	LOC_Os08g36500|LOC_Os08g36480	LOC_Os08g36500.1|LOC_Os08g36480.1	nitrate reductase, putative, expressed|nitrate reductase, putative, expressed	4	4345795|4345798	Os08g0468100|Os08g0468700	NM_001068541.1|NM_001068544.1	AK101662.1|AK102363.1|AK121810.1	Q0J545|Q6ZC33	1		BGIOSGA026840	BGIOSGA026840-TA	IPR000572; Oxidoreductase, molybdopterin binding|IPR001199; Cytochrome b5|IPR001433; Oxidoreductase FAD/NAD(P)-binding|IPR001709; Flavoprotein pyridine nucleotide cytochrome reductase|IPR005066; Moybdenum cofactor oxidoreductase, dimerisation|IPR008333; Oxidoreductase FAD-binding region|IPR008335; Eukaryotic molybdopterin oxidoreductase
PH_os_0020373	1082.19	1189.46	1214.69	1630.31	1285.51	242.721	250.502	265.763	292.599	361.681	2.18053	0	4	LOC_Osp1g00920|LOC_Os10g21406|LOC_Os07g22498|LOC_Os06g46436	LOC_Osp1g00920.1|LOC_Os10g21406.1|LOC_Os07g22498.1|LOC_Os06g46436.1	photosystem I subunit VII|photosystem I iron-sulfur center, putative|photosystem I iron-sulfur center, putative|photosystem I iron-sulfur center, putative	5	NA	NA	NA	NA	NA	5		NA	NA	NA
PH_os_0020865	12196.9	12880.7	12688.7	15742.1	12310.4	5067.86	6048.43	5160.7	6041.2	4685.8	1.26332	0	1	LOC_Os06g29180	LOC_Os06g29180.1	erythronate-4-phosphate dehydrogenase domain containing protein, expressed	1	4341069	Os06g0486800	NM_001064201.1	AK065872.1|AK104788.1	Q9SXP2	1		BGIOSGA022930	BGIOSGA022930-TA	IPR006139; D-isomer specific 2-hydroxyacid dehydrogenase, catalytic region|IPR006140; D-isomer specific 2-hydroxyacid dehydrogenase, NAD-binding
PH_os_0000651	6220.4	6398.71	6392.47	7296.69	6147.72	1435.59	1565.38	1387.75	1573.63	1234.85	2.14833	0	1	LOC_Os01g32730	LOC_Os01g32730.2|LOC_Os01g32730.1	tetratricopeptide repeat containing protein, putative, expressed	1	4324026	Os01g0510600	NM_001049702.1	AK072814.1|AK104796.1	Q8LRH2	1		BGIOSGA001548	BGIOSGA001548-TA	IPR001440; Tetratricopeptide TPR-1|IPR013026; Tetratricopeptide region
PH_os_0004341	3636.43	3575.7	3633.98	5332.28	3571.7	676.935	654.839	902.927	716.507	707.31	2.47223	0	1	LOC_Os01g69030	LOC_Os01g69030.4|LOC_Os01g69030.3|LOC_Os01g69030.2|LOC_Os01g69030.1	sucrose-phosphate synthase, putative, expressed	5	NA	NA	NA	AK121341.1	NA	1		BGIOSGA000239	BGIOSGA000239-TA	IPR001296; Glycosyl transferase, group 1|IPR001356; Homeobox|IPR006380; Sucrose-6F-phosphate phosphohydrolase, plant and cyanobacteria|IPR011304; L-lactate dehydrogenase
PH_os_0019710	1708.08	1685.75	1702.4	2504.76	1743.08	664.738	723.441	627.157	761.999	844.278	1.34095	0	1	LOC_Os08g37700	LOC_Os08g37700.360,60,846,3695|LOC_Os08g37700.260,60,846,3214|LOC_Os08g37700.160,60,968,3336	RNA recognition motif containing protein, putative, expressed	5	NA	Os08g0483200	NA	AK068161.1	NA	1		BGIOSGA026783	BGIOSGA026783-TA	IPR000504; RNA recognition motif, RNP-1
PH_os_0001119	775.365	681.259	748.982	1014.69	787.253	346.396	372.115	393.641	382.55	387.362	1.08545	0	1	LOC_Os07g11280	LOC_Os07g11280.2|LOC_Os07g11280.1	pentatricopeptide containing protein, putative, expressed	1	4342717	Os07g0213300	NM_001065715.1	AK058616.1|AK120512.1	Q0D7S9	1		BGIOSGA024614	BGIOSGA024614-TA	IPR002885; Pentatricopeptide repeat
PH_os_0011686	17719.8	17215.5	18014.1	24978.5	18059.5	767.193	814.911	1144.23	834.374	828.227	4.48992	0	1	LOC_Os09g34140	LOC_Os09g34140.1	expressed protein	1	4347585	Os09g0517000	NM_001070212.1	AK067677.1	Q0J0C4	5		NA	NA	NA
PH_os_0009062	1669.61	1876.21	1861.91	2762.55	1931.59	546.427	713.047	654.956	714.439	619.565	1.71798	0	1	LOC_Os07g05010	LOC_Os07g05010.3|LOC_Os07g05010.1|LOC_Os07g05010.2	helix-loop-helix DNA-binding domain containing protein, expressed	5	NA	NA	NA	AK060245.1	NA	1		BGIOSGA025137	BGIOSGA025137-TA	IPR001092; Basic helix-loop-helix dimerisation region bHLH
PH_os_0003083	261.369	280.195	268.607	408.351	310.583	120.751	145.52	114.534	157.156	118.777	1.21318	0	1	LOC_Os11g04860	LOC_Os11g04860.1	anthocyanin 5-O-glucosyltransferase, putative, expressed	1	4349754	Os11g0145200	NM_001072261.1	AK107669.1	Q2RAM8	1		BGIOSGA034508	BGIOSGA034508-TA	IPR002213; UDP-glucuronosyl/UDP-glucosyltransferase
PH_os_0011722	909.109	921.165	965.334	1173.49	906.006	422.017	366.918	839.545	320.515	308.178	1.29066	0	1	LOC_Os09g25100	LOC_Os09g25100.1	CAMK_KIN1/SNF1/Nim1_like.35 - CAMK includes calcium/calmodulin depedent protein kinases, expressed	5	NA	NA	NA	NA	NA	5		NA	NA	NA
PH_os_0008294	1715.94	1736.11	1748.24	2175.81	1771.32	400.062	455.269	422.552	498.35	360.611	2.08252	0	1	LOC_Os06g06560	LOC_Os06g06560.1	starch synthase, putative, expressed	1	9269493	Os06g0160700	NM_001187685.1	AK109458.1|AF165890.1	C7J3U4	1		BGIOSGA021860	BGIOSGA021860-TA	IPR001296; Glycosyl transferase, group 1|IPR013534; Starch synthase catalytic region
PH_os_0010942	955.438	725.212	954.333	858.98	759.018	384.206	415.771	449.24	411.5	439.795	1.08087	0	1	LOC_Os08g44560	LOC_Os08g44560.1	expressed protein	1	4346320	Os08g0559900	NM_001069040.1	AK065627.1	Q6YYY1	5		NA	NA	NA
PH_os_0010723	568.193	494.462	528.963	781.641	622.827	117.091	99.785	126.766	132.342	111.286	2.38789	0	1	LOC_Os08g30210	LOC_Os08g30210.1	1-aminocyclopropane-1-carboxylate oxidase homolog 1, putative, expressed	5	NA	NA	NA	NA	NA	5		NA	NA	NA
PH_os_0007424	533.227	506.366	553.715	756.892	507.396	229.304	255.699	288.003	271.921	265.375	1.15963	0	1	LOC_Os03g59264	LOC_Os03g59264.1	calreticulin family protein, expressed	1	4334509	Os03g0807400	NM_001058177.1	AK065345.1	Q0DMI2	1		BGIOSGA009603	BGIOSGA009603-TA	IPR001580; Calreticulin/calnexin
PH_os_0010735	580.431	214.267	342.863	85.5886	125.396	119.531	93.5484	192.372	107.528	90.9552	1.48315	0.043	1	LOC_Os09g07580	LOC_Os09g07580.1	mla1, putative	5	NA	NA	NA	NA	NA	5		NA	NA	NA
PH_os_0010497	1182.72	1343.29	1178.02	1894.29	1344.48	253.698	243.226	383.633	256.412	216.152	2.41115	0	1	LOC_Os07g32020	LOC_Os07g32020.1	UDP-glucoronosyl and UDP-glucosyl transferase domain containing protein, expressed	5	NA	NA	NA	NA	NA	5		NA	NA	NA
PH_os_0007472	673.09	720.633	693.977	945.6	724.14	110.993	67.5628	86.7344	232.632	118.777	2.62136	0	1	LOC_Os04g15580	LOC_Os04g15580.1	serine/threonine-protein kinase receptor precursor, putative, expressed	1	4335214	Os04g0226600	NM_001058817.2	AK119282.1	Q0JEP1	4		BGIOSGA022925|BGIOSGA014006	BGIOSGA022925-TA|BGIOSGA014006-TA	IPR000719; Protein kinase, core|IPR000858; S-locus glycoprotein|IPR001245; Tyrosine protein kinase|IPR001480; Curculin-like (mannose-binding) lectin|IPR002290; Serine/threonine protein kinase|IPR003609; Apple-like|IPR008271; Serine/threonine protein kinase, active site|IPR013227; PAN-like, type 2|IPR017441; Protein kinase ATP binding, conserved site|IPR017442; Serine/threonine protein kinase-rela…
PH_os_0010426	729.909	752.682	742.565	910.539	744.071	364.691	307.67	345.826	366.008	278.216	1.23573	0	1	LOC_Os08g02300	LOC_Os08g02300.1	no apical meristem protein, putative, expressed	5	NA	NA	NA	NA	NA	5		NA	NA	NA
PH_os_0000966	2867.19	2716.8	2856.58	3697.84	3189.7	634.245	678.746	634.94	665.845	723.361	2.16589	0	1	LOC_Os07g44250	LOC_Os07g44250.1	dirigent, putative, expressed	1	4344033	Os07g0636600	NM_001066930.1	AK106022.1	Q7XIX5	1		BGIOSGA023850	BGIOSGA023850-TA	IPR004265; Plant disease resistance response protein
PH_os_0007318	178.325	166.652	189.767	229.955	182.696	69.5231	55.0896	70.0547	86.8493	68.4839	1.50536	0	1	LOC_Os03g63810	LOC_Os03g63810.1	WRKY DNA-binding domain containing protein, expressed	1	4334831	Os03g0855100	NM_001058476.1	AK109795.1	Q84T64	1		BGIOSGA013972	BGIOSGA013972-TA	IPR003657; DNA-binding WRKY
PH_os_0004064	221.158	225.255	226.436	312.45	238.335	65.8639	50.9319	63.3828	85.8154	56.7132	1.96252	0	1	LOC_Os01g52340	LOC_Os01g52340.1	NB-ARC domain containing protein, expressed	1	4324658	Os01g0721400	NM_001050630.1	AK063472.1	Q8W0D5	1		BGIOSGA004360	BGIOSGA004360-TA	IPR002182; NB-ARC
PH_os_0000872	2392.53	2291.01	2245.11	3359.61	2501.27	730.602	923.011	823.977	929.494	713.731	1.6406	0	1	LOC_Os07g47100	LOC_Os07g47100.3|LOC_Os07g47100.2|LOC_Os07g47100.1	transporter, monovalent cation:proton antiporter-2 family, putative, expressed	1	4344217	Os07g0666900	NM_001067106.1	AB021878.1|AK099332.1|AK064004.1|AY324877.1	Q0D3T8	1		BGIOSGA026347	BGIOSGA026347-TA	IPR006153; Sodium/hydrogen exchanger
PH_os_0004199	428.33	429.45	470.291	483.627	445.114	137.826	120.574	197.932	139.579	178.7	1.6408	0	1	LOC_Os01g71420	LOC_Os01g71420.1	Ser/Thr protein phosphatase family protein, putative, expressed	1	4326052	Os01g0941800	NM_001051896.1	AK107393.1|AK102443.1	Q8S9P9	1		BGIOSGA000140	BGIOSGA000140-TA	IPR004843; Metallophosphoesterase
PH_os_0004963	333.048	353.449	370.366	435.162	396.948	107.334	93.5484	102.302	124.07	109.146	1.80699	0	1	LOC_Os02g07360	LOC_Os02g07360.1	pentatricopeptide containing protein, putative, expressed	1	4328440	Os02g0170000	NM_001052560.1	AK065022.1|AK119658.1	Q6H7X0	1		BGIOSGA007626	BGIOSGA007626-TA	IPR002885; Pentatricopeptide repeat
PH_os_0007378	406.476	386.413	418.953	454.754	432.657	56.1063	41.5771	50.0391	66.1709	114.497	2.6993	0	1	LOC_Os04g12530	LOC_Os04g12530.1	amino acid transporter family protein, putative	1	4335147	Os04g0201800	NM_001058759.1	NA	Q7X8A3	1		BGIOSGA015602	BGIOSGA015602-TA	IPR013057; Amino acid transporter, transmembrane
PH_os_0004211	1584.82	1630.81	1606.14	1925.23	1660.04	397.623	442.796	394.753	477.671	401.273	1.98425	0	1	LOC_Os01g55190	LOC_Os01g55190.1	expressed protein	1	4325142	Os01g0756600	NM_001050824.1	AK060989.1|AK102373.1	Q8S0T6	1		BGIOSGA004482	BGIOSGA004482-TA	IPR006946; Protein of unknown function DUF642
PH_os_0006708	1146	1113.46	1237.61	1132.24	1056.31	557.404	592.473	843.993	525.231	463.337	1.00037	0	1	LOC_Os03g13930	LOC_Os03g13930.1	OsSub28 - Putative Subtilisin homologue, expressed	1	4332219	Os03g0242900	NM_001056059.2	AK242948.1	Q10P89	1		BGIOSGA011133	BGIOSGA011133-TA	IPR000209; Peptidase S8 and S53, subtilisin, kexin, sedolisin|IPR003137; Protease-associated PA|IPR010259; Proteinase inhibitor I9, subtilisin propeptide
PH_os_0001927	19153.3	18477.3	18929.9	27293.5	19162.3	4372.63	5212.73	4350.06	4917.32	5392.04	2.03941	0	1	LOC_Os09g10760	LOC_Os09g10760.1	RNA recognition motif containing protein, putative, expressed	1	4346605	Os09g0279500	NM_001069295.1	AK241310.1|AK287732.1|AK062461.1|AK067492.1|AK104715.1	Q6H443	1		BGIOSGA030088	BGIOSGA030088-TA	IPR000504; RNA recognition motif, RNP-1
PH_os_0003195	2125.92	2008.07	2060.85	2922.39	2252.97	171.978	151.756	294.675	143.715	134.828	3.83348	0	1	LOC_Os11g24484	LOC_Os11g24484.1	estradiol 17-beta-dehydrogenase 12, putative, expressed	1	4350399	Os11g0432600	NM_001074326.1	AK059916.1	Q2R5M5	1		BGIOSGA035200	BGIOSGA035200-TA	NA
PH_os_0001664	187.067	201.448	196.184	247.485	210.931	70.7428	66.5233	85.6224	95.1207	82.3947	1.47898	0	1	LOC_Os08g33150	LOC_Os08g33150.1	MYB family transcription factor, putative, expressed	1	4345623	Os08g0428200	NM_001068382.1	AK242347.1	Q84NI9	1		BGIOSGA028709	BGIOSGA028709-TA	IPR001005; SANT, DNA-binding|IPR014778; Myb, DNA-binding
PH_os_0000264	1013.13	1120.78	1133.1	1505.54	1140.19	352.494	300.394	540.422	309.142	256.815	1.81924	0	1	LOC_Os01g43650	LOC_Os01g43650.2|LOC_Os01g43650.1	OsWRKY11 - Superfamily of TFs having WRKY and zinc finger domains, expressed	1	4326690	Os01g0626400	NM_001050163.1	AK108745.1|AY341856.1|HQ858857.1	Q9FE35	1		BGIOSGA004027	BGIOSGA004027-TA	IPR003657; DNA-binding WRKY
PH_os_0001700	764.001	828.682	760.9	940.444	839.571	356.153	388.746	380.297	416.67	376.662	1.08881	0	1	LOC_Os08g35860	LOC_Os08g35860.1	cytokinin dehydrogenase precursor, putative, expressed	1	4345764	Os08g0460600	NM_001068512.1	AK103510.1	Q0J574	1		BGIOSGA026866	BGIOSGA026866-TA	IPR006094; FAD linked oxidase, N-terminal|IPR015345; Cytokinin dehydrogenase 1, FAD and cytokinin binding
PH_os_0003930	404.728	453.257	518.879	432.068	406.914	226.865	151.756	225.732	193.343	163.719	1.27226	0	1	LOC_Os12g30824	LOC_Os12g30824.2|LOC_Os12g30824.1	terpene synthase, putative, expressed	1	4352248	Os12g0491800	NM_001073331.1	AB126937.1|AK072461.1|DQ823355.1	Q2QQJ5	4		BGIOSGA036179|BGIOSGA037995	BGIOSGA036179-TA|BGIOSGA037995-TA	IPR001906; Terpene synthase-like|IPR005630; Terpene synthase, metal-binding|IPR001906; Terpene synthase-like|IPR005630; Terpene synthase, metal-binding
PH_os_0005384	16574.6	16466.5	16668.3	22714	17259.8	2613.82	2962.37	2727.69	2862.92	3165.24	2.63514	0	1	LOC_Os02g15900	LOC_Os02g15900.1	50S ribosomal protein L21, chloroplast precursor, putative, expressed	1	4328932	Os02g0259600	NM_001053014.1	AK062182.1|AK064863.1|AK104384.1	Q6K241	1		BGIOSGA006742	BGIOSGA006742-TA	IPR001787; Ribosomal protein L21
PH_os_0008957	5306.92	5145.16	5411.55	7867.97	5963.36	1140.42	1414.66	1172.03	1313.08	1445.65	2.21207	0	1	LOC_Os06g15370	LOC_Os06g15370.1	peptide transporter PTR2, putative, expressed	1	4340701	Os06g0264500	NM_001063870.1	AK120596.1	Q5Z6P7	1		BGIOSGA022659	BGIOSGA022659-TA	IPR000109; TGF-beta receptor, type I/II extracellular region
PH_os_0009639	252.627	280.195	272.274	361.947	288.161	92.6974	87.3119	126.766	103.392	78.1145	1.65622	0	1	LOC_Os01g39860	LOC_Os01g39860.1	1-aminocyclopropane-1-carboxylate oxidase protein, putative, expressed	5	NA	NA	NA	NA	NA	5		NA	NA	NA
PH_os_0005562	20442.7	22702.2	20446.2	28316.4	23094.4	3139.51	3950.86	3218.07	3953.71	3151.33	2.71407	0	1	LOC_Os03g12020	LOC_Os03g12020.1	50S ribosomal protein L15, chloroplast precursor, putative, expressed	1	4332089	Os03g0219900	NM_001055940.1	AK066527.1	Q10PV6	1		BGIOSGA012134	BGIOSGA012134-TA	IPR001196; Ribosomal protein L15
PH_os_0008981	305.076	360.774	327.279	434.13	352.935	141.486	150.717	125.654	170.597	135.898	1.29924	0	1	LOC_Os07g05370	LOC_Os07g05370.1	TKL_IRAK_CrRLK1L-1.15 - The CrRLK1L-1 subfamily has homology to the CrRLK1L homolog, expressed	1	4342396	Os07g0147600	NM_001065422.1	AK102834.1|AK105705.1|AK099551.1	Q6ZF70	1		BGIOSGA024825	BGIOSGA024825-TA	IPR000719; Protein kinase, core|IPR008271; Serine/threonine protein kinase, active site|IPR017441; Protein kinase ATP binding, conserved site|IPR017442; Serine/threonine protein kinase-related
PH_os_0009480	1363.66	1310.33	1278.86	1930.38	1516.38	118.311	117.455	133.438	147.851	105.936	3.60204	0	1	LOC_Os06g34070	LOC_Os06g34070.1	GDSL-like lipase/acylhydrolase, putative, expressed	1	4341207	Os06g0531600	NM_001064320.1	AK059898.1	Q5Z787	1		BGIOSGA021112	BGIOSGA021112-TA	IPR001087; Lipase, GDSL
PH_os_0008130	420.463	412.968	429.037	524.875	417.709	154.902	135.126	220.172	160.258	114.497	1.54725	0	1	LOC_Os04g50930	LOC_Os04g50930.1	peptide transporter PTR2, putative, expressed	1	4336851	Os04g0597400	NM_001060271.1	NA	Q7XNU8	1		BGIOSGA017038	BGIOSGA017038-TA	IPR000109; TGF-beta receptor, type I/II extracellular region
PH_os_0004239	1599.68	1656.45	1601.56	1869.54	1598.59	722.064	810.753	805.073	814.729	675.209	1.11522	0	1	LOC_Os01g62810	LOC_Os01g62810.4|LOC_Os01g62810.3|LOC_Os01g62810.2|LOC_Os01g62810.1	regulator of chromosome condensation, putative, expressed	1	4327469	Os01g0846800	NM_001051327.1	AK063080.1	Q5N797	1		BGIOSGA004794	BGIOSGA004794-TA	IPR000408; Regulator of chromosome condensation, RCC1
PH_os_0015024	586.55	457.836	555.548	572.31	456.74	228.084	235.95	286.891	256.412	268.585	1.07868	0	1	LOC_Os04g43020	LOC_Os04g43020.1	protein kinase, putative, expressed	1	4336359	Os04g0509000	NM_001059810.1	AK109631.1	Q0JBU8	5		NA	NA	NA
PH_os_0014535	614.523	567.716	598.636	898.165	705.04	191.493	209.964	195.708	237.802	209.732	1.70072	0	1	LOC_Os03g19170	LOC_Os03g19170.1	GCRP7 - Glycine and cysteine rich family protein precursor, expressed	1	4332587	Os03g0304100	NM_001056410.1	AK111121.1	Q10ML7	5		NA	NA	NA
PH_os_0015025	6620.76	5934.47	6237.54	9308.54	6612.76	2750.43	3417.64	2955.64	3257.88	3373.9	1.12593	0	1	LOC_Os03g61740	LOC_Os03g61740.1	sex determination protein tasselseed-2, putative, expressed	1	4334683	Os03g0833100	NM_001058341.1	AK068662.1	Q0DM18	5		NA	NA	NA
PH_os_0013981	1416.99	1259.96	1288.03	1929.35	1573.68	413.479	462.545	451.464	461.128	405.553	1.80317	0	1	LOC_Os03g03260	LOC_Os03g03260.1	homeobox domain containing protein, expressed	1	4331452	Os03g0124000	NM_001055343.1	AK121207.1	Q10SF7	5		NA	NA	NA
PH_os_0014346	319.062	300.34	297.943	441.349	327.192	79.2807	63.405	97.8542	90.985	64.2037	2.14455	0	1	LOC_Os02g50900	LOC_Os02g50900.1	expressed protein	5	NA	NA	NA	NA	NA	5		NA	NA	NA
PH_os_0014487	426.582	454.173	451.039	649.649	501.583	213.448	248.423	240.188	278.125	236.484	1.07503	0	1	LOC_Os03g31880	LOC_Os03g31880.1	SHORT-ROOT, putative, expressed	5	NA	NA	NA	NA	NA	5		NA	NA	NA
PH_os_0016348	748.266	728.874	757.233	1041.5	806.353	93.9171	87.3119	82.2865	104.426	98.4456	3.17854	0	1	LOC_Os06g08580	LOC_Os06g08580.1	transferase family protein, putative, expressed	1	4340333	Os06g0184900	NM_001063533.1	AK109842.1	Q5SMM8	5		NA	NA	NA
PH_os_0013722	1281.49	1196.78	1293.53	1782.92	1360.25	535.449	628.853	729.459	648.268	601.374	1.18722	0	1	LOC_Os02g43550	LOC_Os02g43550.1	cyclin, putative, expressed	1	4330172	Os02g0652000	NM_001054132.1	AK108827.1	Q6H3X9	5		NA	NA	NA
PH_os_0007144	4052.53	4276.18	3614.73	5710.72	4385.53	391.525	497.886	385.857	531.435	390.572	3.31693	0	1	LOC_Os03g62780	LOC_Os03g62780.2|LOC_Os03g62780.1	S1 RNA binding domain containing protein, expressed	1	4334761	Os03g0844900	NM_001058410.1	AK100284.1	Q75LC0	1		BGIOSGA009456	BGIOSGA009456-TA	NA
PH_os_0007280	51901.4	54899.1	53137.4	67578.9	54245.7	4349.46	5679.43	4439.02	5540.78	4270.61	3.498	0	1	LOC_Os03g61260	LOC_Os03g61260.4|LOC_Os03g61260.3|LOC_Os03g61260.1	ribosomal L18p/L5e family protein, putative, expressed	1	4334651	Os03g0828100	NM_001058310.1	AK062799.1|AK099043.1|AK059132.1	Q8SAY0	1		BGIOSGA013859	BGIOSGA013859-TA	IPR005484; Ribosomal protein L18/L5
PH_os_0004940	648.614	666.609	719.646	775.454	690.092	208.569	209.964	194.596	240.903	177.63	1.72907	0	1	LOC_Os02g13290	LOC_Os02g13290.1	phosphoethanolamine/phosphocholine phosphatase, putative, expressed	1	4328780	Os02g0226200	NM_001052879.1	AK289142.1	Q6H6J4	1		BGIOSGA007821	BGIOSGA007821-TA	IPR006384; HAD-superfamily hydrolase, subfamily IB, hypothetical 1
PH_os_0013770	6889.12	7196.26	6990.19	7889.62	6857.74	1378.26	1597.6	1341.05	1570.52	1270.16	2.30398	0	1	LOC_Os02g06300	LOC_Os02g06300.1	GTP-binding protein lepA, putative, expressed	5	NA	NA	NA	AK242201.1	NA	5		NA	NA	NA
PH_os_0016074	331.3	319.569	326.362	483.627	337.987	59.7654	50.9319	62.2709	82.7136	53.5031	2.59476	0	1	LOC_Os04g52164	LOC_Os04g52164.2|LOC_Os04g52164.1	transferase family protein, putative, expressed	5	NA	NA	NA	NA	NA	5		NA	NA	NA
PH_os_0018833	710.678	681.259	725.147	988.91	842.062	211.009	255.699	255.755	256.412	264.305	1.67353	0	1	LOC_Os03g04770	LOC_Os03g04770.1	beta-amylase, putative, expressed	1	4331577	Os03g0141200	NM_001055461.1	AK100092.1|AK068968.1	Q10RZ1	1		BGIOSGA011829	BGIOSGA011829-TA	IPR001371; Glycoside hydrolase, family 14B, plant|IPR001554; Glycoside hydrolase, family 14
PH_os_0016774	5142.58	4753.25	5051.27	6933.71	6063.84	564.722	622.617	554.878	635.861	654.877	3.20547	0	1	LOC_Os06g47600	LOC_Os06g47600.1	thaumatin family domain containing protein, expressed	1	4341906	Os06g0691200	NM_001064956.1	AK108191.1	Q654Y4	5		NA	NA	NA
PH_os_0015465	6077.92	5685.4	5781	8718.7	5971.66	707.428	885.592	767.266	895.375	854.979	2.97592	0	1	LOC_Os04g33240	LOC_Os04g33240.1	sex determination protein tasselseed-2, putative, expressed	1	4335749	Os04g0405300	NM_001059244.1	AK110700.1	Q7XL00	5		NA	NA	NA
PH_os_0015295	28037.3	26631.4	26826.8	39295.5	29737.1	8163.47	11237.2	8438.81	9270.13	10581.8	1.64273	0	1	LOC_Os04g38220	LOC_Os04g38220.1	transporter family protein, putative, expressed	1	4336017	Os04g0454200	NM_001059494.1	AK072059.1	Q7X632	5		NA	NA	NA
PH_os_0015307	360.147	376.341	393.284	524.875	417.709	95.1368	108.1	133.438	136.477	96.3055	1.90987	0	1	LOC_Os04g15550	LOC_Os04g15550.3|LOC_Os04g15550.1	expressed protein	1	9270948	Os04g0226400	NM_001186874.1	AK120245.1|AK120419.1	C7J118	5		NA	NA	NA
PH_os_0016786	1284.99	1327.72	1252.28	1911.82	1513.05	101.235	95.6273	140.109	114.765	97.3756	3.79279	0	1	LOC_Os06g15170	LOC_Os06g15170.1	3-ketoacyl-CoA synthase, putative, expressed	5	NA	NA	NA	NA	NA	5		NA	NA	NA
PH_os_0015260	1556.85	1717.8	1498.88	2171.68	1707.38	385.426	335.735	471.479	374.279	297.477	2.26776	0	1	LOC_Os04g36070	LOC_Os04g36070.1	OsRR1 type-A response regulator, expressed	1	4335937	Os04g0442300	NM_001059417.1	AK072736.1|AK105815.1	Q2HWG4	5		NA	NA	NA
PH_os_0020310	952.816	933.985	878.243	1255.99	972.44	442.752	525.95	399.201	601.742	421.604	1.03186	0	4	LOC_Osp1g00350|LOC_Os10g38216|LOC_Os10g21254|LOC_Os04g16762|LOC_Os04g16736|LOC_Os01g57966	LOC_Osp1g00350.1|LOC_Os10g38216.1|LOC_Os10g21254.1|LOC_Os04g16762.1|LOC_Os04g16736.1|LOC_Os01g57966.1	photosystem I assembly protein Ycf3|photosystem I assembly protein ycf3, putative|photosystem I assembly protein ycf3, putative|photosystem I assembly protein ycf3, putative|photosystem I assembly protein ycf3, putative|photosystem I assembly protein ycf3, putative	5	NA	NA	NA	AK288258.1|AK288999.1	NA	5		NA	NA	NA
PH_os_0007643	2033.26	2006.24	1895.83	2902.8	2037.06	589.116	770.215	613.813	839.543	621.706	1.66448	0	1	LOC_Os05g24140	LOC_Os05g24140.1	tetracycline transporter-like protein 1, putative, expressed	1	9272544	Os05g0307000	NM_001187407.1	AK242546.1	C7J295	1		BGIOSGA019587	BGIOSGA019587-TA	IPR001958; Tetracycline resistance protein, TetA|IPR005829; Sugar transporter, conserved site|IPR011701; Major facilitator superfamily MFS-1
PH_os_0008511	1295.48	1313.99	1221.11	1780.86	1366.9	697.67	774.373	571.558	778.542	599.234	1.01245	0	1	LOC_Os05g46210	LOC_Os05g46210.1	OsPOP10 - Putative Prolyl Oligopeptidase homologue, expressed	1	4339458	Os05g0539500	NM_001062708.1	AK103672.1	Q0DGD6	1		BGIOSGA020277	BGIOSGA020277-TA	NA
PH_os_0007679	639.873	673.934	709.562	742.456	607.879	318.342	209.964	221.284	247.107	170.14	1.53485	0	1	LOC_Os05g09440	LOC_Os05g09440.1	NADP-dependent malic enzyme, chloroplast precursor, putative, expressed	1	4338007	Os05g0186300	NM_001061367.1	AK070360.1|AK099249.1|AY435404.1	Q6T5D1	1		BGIOSGA018670	BGIOSGA018670-TA	IPR001891; Malic oxidoreductase|IPR012301; Malic enzyme, N-terminal|IPR012302; Malic enzyme, NAD-binding|IPR015884; Malic enzyme, conserved site
PH_os_0020308	57287	57080.2	50800.6	67578.9	54422.6	7095.01	8148.07	6821.99	8034.59	9092.31	2.77274	0	4	LOC_Osp1g00330|LOC_Os10g38234|LOC_Os01g57962|LOC_Os10g21248	LOC_Osp1g00330.1|LOC_Os10g38234.1|LOC_Os01g57962.1|LOC_Os10g21248.1	photosystem I P700 apoprotein A2|photosystem I P700 chlorophyll a apoprotein A2, putative|photosystem I P700 chlorophyll a apoprotein A2, putative, expressed|photosystem I P700 chlorophyll a apoprotein A2, putative	5	NA	NA	NA	AK059927.1	NA	5		NA	NA	NA
PH_os_0018732	858.408	849.743	853.491	1164.21	916.801	250.039	266.093	230.18	286.396	294.267	1.77326	0	1	LOC_Os03g40020	LOC_Os03g40020.160,60,2407,5627	PPR repeat containing protein, expressed	1	4333379	Os03g0597200	NM_001057140.1	AK120622.1	Q84TY4	1		BGIOSGA010306	BGIOSGA010306-TA	IPR002885; Pentatricopeptide repeat|IPR005805; Rieske iron-sulphur protein, C-terminal
PH_os_0002795	10671.5	10300.4	10295.1	15434.8	10766.6	251.259	271.29	314.69	263.65	266.445	5.41372	0	1	LOC_Os11g27730	LOC_Os11g27730.2|LOC_Os11g27730.1	cytochrome P450, putative, expressed	1	4350483	Os11g0465200	NM_001074401.1	AK060739.1|AK066010.1	Q2R4P9	1		BGIOSGA034029	BGIOSGA034029-TA	IPR001128; Cytochrome P450|IPR002401; Cytochrome P450, E-class, group I
PH_os_0020370	1251.77	1284.69	1278.86	1890.17	1434.99	203.69	217.24	227.956	239.869	219.363	2.71963	0	4	LOC_Osp1g00430|LOC_Os10g21272|LOC_Os06g39752	LOC_Osp1g00430.1|LOC_Os10g21272.1|LOC_Os06g39752.1	ORF133|expressed protein|hypothetical protein	5	NA	NA	NA	NA	NA	5		NA	NA	NA
PH_os_0017612	885.507	876.297	868.159	1148.74	1040.54	73.1822	60.2868	100.078	96.1546	206.522	3.27073	0	1	LOC_Os06g02900	LOC_Os06g02900.1	aspartic proteinase nepenthesin-2 precursor, putative, expressed	1	4339944	Os06g0119600	NM_001063168.1	AK066409.1|AK104685.1	Q5VPQ6	1		BGIOSGA022041	BGIOSGA022041-TA	IPR000223; Peptidase S26A, signal peptidase I|IPR001969; Peptidase aspartic, active site
PH_os_0018749	4021.93	4064.66	3991.51	5177.6	4677.01	996.497	1187.03	1027.47	1149.72	1121.42	2.00012	0	1	LOC_Os03g27120	LOC_Os03g27120.1	ICE-like protease p20 domain containing protein, putative, expressed	1	4333009	Os03g0388900	NM_001056802.2	AK243542.1	Q0DRF7	1		BGIOSGA010611	BGIOSGA010611-TA	IPR008162; Inorganic pyrophosphatase|IPR011600; Peptidase C14, caspase catalytic
PH_os_0017907	1288.49	1442.18	1475.96	1836.55	1617.69	602.533	598.71	904.039	625.522	557.502	1.30088	0	1	LOC_Os10g40030	LOC_Os10g40030.9|LOC_Os10g40030.8|LOC_Os10g40030.7|LOC_Os10g40030.6|LOC_Os10g40030.5|LOC_Os10g40030.4|LOC_Os10g40030.3|LOC_Os10g40030.2|LOC_Os10g40030.12|LOC_Os10g40030.11|LOC_Os10g40030.10|LOC_Os10g40030.1	short chain dehydrogenase/reductase protein, putative, expressed	1	4349296	Os10g0548000	NM_001071832.1	AK068549.1	Q94LU0	1		BGIOSGA031463	BGIOSGA031463-TA	IPR002198; Short-chain dehydrogenase/reductase SDR|IPR002347; Glucose/ribitol dehydrogenase
PH_os_0019603	1534.12	1842.33	1564.89	2377.92	1854.36	706.208	936.524	653.844	979.122	752.253	1.17514	0	1	LOC_Os07g04230	LOC_Os07g04230.1	mTERF domain containing protein, expressed	1	4342349	Os07g0134700	NM_001065379.1	NA	Q6ZDY9	1		BGIOSGA025103	BGIOSGA025103-TA	IPR003690; Mitochodrial transcription termination factor-related
PH_os_0017921	675.713	769.164	763.65	1001.28	777.288	191.493	212.043	162.349	235.734	186.191	1.9558	0	1	LOC_Os11g03910	LOC_Os11g03910.1	zinc finger DHHC domain-containing protein, putative, expressed	1	4349695	Os11g0133800	NM_001072204.1	NA	Q2RAX9	1		BGIOSGA036944	BGIOSGA036944-TA	IPR001594; Zinc finger, DHHC-type
PH_os_0019313	2139.03	2060.26	2176.36	3064.69	2268.75	469.586	490.61	422.552	546.944	538.241	2.22339	0	4	LOC_Os05g43820|LOC_Os01g35850	LOC_Os05g43820.3|LOC_Os05g43820.1|LOC_Os01g35850.1	ras-related protein, putative, expressed|Ras family domain containing protein	1	4339304	Os05g0513800	NM_001062565.1	AK101866.1	Q68Y52	1		BGIOSGA020178	BGIOSGA020178-TA	IPR001806; Ras GTPase|IPR002041; Ran GTPase|IPR003577; Ras small GTPase, Ras type|IPR003578; Ras small GTPase, Rho type|IPR003579; Ras small GTPase, Rab type|IPR013753; Ras
PH_os_0015327	323.433	257.304	286.942	367.103	278.196	108.554	74.8387	189.037	89.9511	66.3438	1.66567	0	1	LOC_Os04g27670	LOC_Os04g27670.1	terpene synthase family, metal binding domain containing protein, expressed	5	NA	NA	NA	AK241330.1	NA	5		NA	NA	NA
PH_os_0013015	2468.58	2260.79	2366.12	3291.55	2604.25	70.7428	58.2079	94.5183	94.0867	63.1336	5.13158	0	1	LOC_Os01g62060	LOC_Os01g62060.1|LOC_Os01g62060.3|LOC_Os01g62060.2	plant-specific domain TIGR01589 family protein, expressed	5	NA	NA	NA	NA	NA	5		NA	NA	NA
PH_os_0007848	2231.69	3149.91	3281.95	4699.13	3835.78	583.018	668.352	586.013	668.946	667.718	2.42931	0	1	LOC_Os04g53490	LOC_Os04g53490.1	OsCHL Chloroplastic lipocalin, expressed	1	4337069	Os04g0626400	NM_001060480.1	AK058335.1|AK059851.1|AK100069.1|AK104062.1|AK104663.1	Q0J9X8	1		BGIOSGA014308	BGIOSGA014308-TA	IPR000566; Lipocalin-related protein and Bos/Can/Equ allergen|IPR002345; Lipocalin
PH_os_0019712	519.241	607.09	532.63	673.366	612.862	132.948	144.48	136.773	175.766	126.267	2.03692	0	1	LOC_Os04g53810	LOC_Os04g53810.1	leucoanthocyanidin reductase, putative, expressed	1	4337097	Os04g0630400	NM_001060509.1	AK072654.1	Q7XN60	1		BGIOSGA026791	BGIOSGA026791-TA	IPR001509; NAD-dependent epimerase/dehydratase
PH_os_0007884	673.09	732.537	720.563	921.883	749.053	226.865	242.186	312.466	257.446	219.363	1.62831	0	1	LOC_Os04g46610	LOC_Os04g46610.2|LOC_Os04g46610.1	PAP fibrillin family domain containing protein, expressed	1	4336599	Os04g0551700	NM_001060034.1	AK068663.1	Q0JB74	1		BGIOSGA014590	BGIOSGA014590-TA	NA
PH_os_0007896	286.719	310.413	319.945	386.696	289.822	101.235	91.4696	101.19	127.172	92.0253	1.62424	0	1	LOC_Os04g50770	LOC_Os04g50770.1	MYB family transcription factor, putative, expressed	1	4336841	Os04g0594100	NM_001060261.1	AK111960.1	Q7X793	1		BGIOSGA014440	BGIOSGA014440-TA	IPR001005; SANT, DNA-binding|IPR014778; Myb, DNA-binding
PH_os_0019343	10585.9	11080.5	11221	13019.8	11342.1	1137.98	1292.01	1099.75	1189.01	997.297	3.31726	0	1	LOC_Os06g44450	LOC_Os06g44450.1	CCT/B-box zinc finger protein, putative, expressed	1	9269795	Os06g0654900	NM_001188006.1	NA	C7J4F5	1		BGIOSGA020760	BGIOSGA020760-TA	IPR000315; Zinc finger, B-box|IPR010402; CCT
PH_os_0007908	13785.2	14227.7	13900.6	16188.6	12841.9	6731.54	7183.48	7678.22	7188.85	5873.57	1.02865	0	1	LOC_Os04g48840	LOC_Os04g48840.1	expressed protein	1	4336748	Os04g0577800	NM_001060170.2	AK243565.1	B7FAK3	1		BGIOSGA014512	BGIOSGA014512-TA	IPR005349; Protein of unknown function UPF0136, Transmembrane
PH_os_0014796	260.495	262.798	217.269	248.516	238.335	110.993	145.52	96.7422	128.206	109.146	1.07728	0	1	LOC_Os03g40020	LOC_Os03g40020.1	PPR repeat containing protein, expressed	1	4333379	Os03g0597200	NM_001057140.1	AK120622.1	Q84TY4	5		NA	NA	NA
PH_os_0018438	2135.53	2060.26	2148.85	3024.48	2337.68	485.442	550.896	523.742	580.029	598.164	2.08108	0	1	LOC_Os02g47660	LOC_Os02g47660.1	basic helix-loop-helix, putative, expressed	1	4330462	Os02g0705500	NM_001054403.1	AK073952.1|AK119183.1	Q6Z2G7	1		BGIOSGA005771	BGIOSGA005771-TA	IPR001092; Basic helix-loop-helix dimerisation region bHLH
PH_os_0015080	16908.5	15567.3	15716.7	23385.3	16530.7	68.3033	60.2868	82.2865	90.985	65.2737	7.95794	0	1	LOC_Os04g41680	LOC_Os04g41680.1	CHIT3 - Chitinase family protein precursor, expressed	1	4336265	Os04g0494100	NM_001059721.1	AB096140.1|AK071013.1	Q7Y1Z0	5		NA	NA	NA
PH_os_0009711	1988.68	1949.46	1867.41	2556.32	2181.55	465.926	572.724	515.959	611.047	535.031	1.99223	0	1	LOC_Os01g11550	LOC_Os01g11550.1	TCP family transcription factor, putative, expressed	1	4325252	Os01g0213800	NM_001048920.1	AB071805.1|AK241658.1	Q8LT07	5		NA	NA	NA
PH_os_0002727	2336.58	2506.19	2412.88	3654.53	2798.57	940.391	1240.04	915.159	1334.79	1071.13	1.33913	0	1	LOC_Os10g25450	LOC_Os10g25450.1	OsSub60 - Putative Subtilisin homologue, expressed	1	4348543	Os10g0394200	NM_001071058.2	AK241955.1	Q0IXW6	1		BGIOSGA032858	BGIOSGA032858-TA	IPR000209; Peptidase S8 and S53, subtilisin, kexin, sedolisin|IPR003137; Protease-associated PA|IPR010259; Proteinase inhibitor I9, subtilisin propeptide
PH_os_0019059	380.252	356.196	342.863	441.349	362.07	110.993	87.3119	169.021	116.833	96.3055	1.73412	0	4	LOC_Os11g39320|LOC_Os11g39160	LOC_Os11g39320.1|LOC_Os11g39160.1	LZ-NBS-LRR class, putative, expressed|NBS-LRR disease resistance protein, putative	1	4350889	Os11g0606500	NM_001074783.1	AK065351.1	Q0IRQ1	1		BGIOSGA016093	BGIOSGA016093-TA	IPR000767; Disease resistance protein|IPR001611; Leucine-rich repeat|IPR002182; NB-ARC
PH_os_0001009	588.298	678.512	666.475	812.577	617.014	234.183	222.437	349.162	235.734	187.261	1.53534	0	1	LOC_Os07g42140	LOC_Os07g42140.1	hydrolase protein, putative, expressed	1	4343877	Os07g0612400	NM_001066786.1	AK119994.1	Q0D4Q8	1		BGIOSGA023913	BGIOSGA023913-TA	IPR000073; Alpha/beta hydrolase fold-1
PH_os_0018128	5047.3	5559.04	5318.96	7005.89	5578.87	2552.84	3103.73	2470.82	3058.34	2449.37	1.03762	0	1	LOC_Os01g65900	LOC_Os01g65900.1	chitin-inducible gibberellin-responsive protein, putative, expressed	1	4324850	Os01g0881500	NM_001051535.1	AK060833.1|AK067457.1	Q8RZQ6	1		BGIOSGA000383	BGIOSGA000383-TA	IPR005202; GRAS transcription factor
PH_os_0019162	538.472	541.162	552.798	633.15	610.37	58.5457	48.8531	57.8229	80.6458	385.222	2.23508	0	1	LOC_Os05g43860	LOC_Os05g43860.1	expressed protein	1	4339308	Os05g0514400	NM_001062569.2	NA	Q0DGS5	1		BGIOSGA017730	BGIOSGA017730-TA	NA
PH_os_0016236	914.354	804.875	861.742	1203.4	941.714	361.032	390.825	457.024	416.67	385.222	1.26871	0	1	LOC_Os06g11140	LOC_Os06g11140.1	pyridine nucleotide-disulphide oxidoreductase domain containing protein, expressed	1	4340478	Os06g0214900	NM_001063668.1	AK064752.1	Q69Y16	1		BGIOSGA021679	BGIOSGA021679-TA	IPR013027; FAD-dependent pyridine nucleotide-disulphide oxidoreductase
PH_os_0012539	645.118	459.667	574.8	819.795	721.649	60.9851	51.9714	58.9349	82.7136	55.6432	3.4059	0	1	LOC_Os12g17570	LOC_Os12g17570.1	GDSL-like lipase/acylhydrolase, putative, expressed	1	4351964	Os12g0274200	NM_001073090.1	AK063071.1	Q0INY8	5		NA	NA	NA
PH_os_0012182	1548.98	1456.83	1475.05	2100.53	1566.2	218.327	260.896	290.227	266.751	272.866	2.6197	0	1	LOC_Os11g25160	LOC_Os11g25160.6|LOC_Os11g25160.5|LOC_Os11g25160.4|LOC_Os11g25160.3|LOC_Os11g25160.2|LOC_Os11g25160.1	tropinone reductase 2, putative, expressed	1	4350416	Os11g0438700	NM_001074341.1	AK063434.1	Q2R5F6	5		NA	NA	NA
PH_os_0009549	3566.5	4298.16	3601.9	5755.06	4546.64	189.054	220.359	197.932	251.243	178.7	4.39036	0	1	LOC_Os06g20040	LOC_Os06g20040.1	aspartic proteinase nepenthesin-2 precursor, putative, expressed	1	4340840	Os06g0304600	NM_001064001.1	AK060352.1|AK120604.1|AK102614.1	Q0DCP3	1		BGIOSGA021377	BGIOSGA021377-TA	NA
PH_os_0012576	48020.2	45349.5	50058	54498.3	48674.3	20027.5	22457.9	18645.7	22557	18493.9	1.23329	0	1	LOC_Osp1g00680	LOC_Osp1g00680.1	ribosomal protein L36	5	NA	NA	NA	AK066307.1	NA	5		NA	NA	NA
PH_os_0009536	18750.4	20553.2	20282.1	21718.9	18938.9	2260.11	2361.58	2726.57	2460.73	1889.73	3.10817	0	1	LOC_Os06g27760	LOC_Os06g27760.2|LOC_Os06g27760.1	peptide methionine sulfoxide reductase msrB, putative, expressed	1	4341018	Os06g0472000	NM_001064155.1	AK063588.1	Q0DC89	1		BGIOSGA021263	BGIOSGA021263-TA	IPR002579; Methionine sulphoxide reductase B
PH_os_0016491	7501.9	8040.51	8053.62	8490.81	7325.27	855.012	907.42	944.071	902.612	694.47	3.1753	0	1	LOC_Os05g33840	LOC_Os05g33840.1	transketolase, putative, expressed	1	4338768	Os05g0408900	NM_001062059.1	AK064944.1|AK104851.1	Q0DI85	5		NA	NA	NA
PH_os_0019557	1592.69	1606.09	1710.65	2037.63	1848.55	339.077	329.498	331.37	399.093	432.305	2.24794	0	1	LOC_Os07g32630	LOC_Os07g32630.1	UDP-glucoronosyl and UDP-glucosyl transferase domain containing protein, expressed	1	4343353	Os07g0510500	NM_001066290.1	AK068586.1	Q6Z4B7	1		BGIOSGA024238	BGIOSGA024238-TA	IPR002213; UDP-glucuronosyl/UDP-glucosyltransferase
PH_os_0019509	870.646	916.587	901.162	1212.68	1150.98	437.873	480.215	434.784	478.705	531.82	1.06457	0	1	LOC_Os07g48410	LOC_Os07g48410.2|LOC_Os07g48410.1	RNA-binding zinc finger protein, putative, expressed	1	4344312	Os07g0682400	NM_001067195.1	AK119893.1|AK111514.1|AK111556.1	Q0D3J9	1		BGIOSGA023701	BGIOSGA023701-TA	IPR000504; RNA recognition motif, RNP-1|IPR000571; Zinc finger, CCCH-type
PH_os_0011413	1243.03	1211.43	1202.77	1703.52	1473.19	237.842	276.488	223.508	303.973	271.796	2.36876	0	1	LOC_Os09g26590	LOC_Os09g26590.1	OsSAUR37 - Auxin-responsive SAUR gene family member, expressed	5	NA	NA	NA	NA	NA	5		NA	NA	NA
PH_os_0019565	513.122	580.536	582.134	747.612	636.944	135.387	132.007	172.357	140.613	116.637	2.18132	0	1	LOC_Os07g30690	LOC_Os07g30690.160,60,1414,5092	indole-3-acetate beta-glucosyltransferase, putative, expressed	1	9267967	Os07g0489950	NM_001188277.1	NA	Q7XHS0	1		BGIOSGA024288	BGIOSGA024288-TA	IPR002213; UDP-glucuronosyl/UDP-glucosyltransferase
PH_os_0011449	912.605	862.562	950.666	1037.38	849.536	345.176	330.538	472.591	338.092	269.655	1.43031	0	1	LOC_Os10g21670	LOC_Os10g21670.1	dehydration stress-induced protein, putative, expressed	5	NA	NA	NA	NA	NA	5		NA	NA	NA
PH_os_0008341	1694.09	1822.19	1796.82	2340.8	1924.95	412.259	404.337	437.008	471.468	451.566	2.13141	0	1	LOC_Os06g04150	LOC_Os06g04150.1	magnesium-protoporphyrin O-methyltransferase, putative, expressed	5	NA	NA	NA	NA	NA	1		BGIOSGA022003	BGIOSGA022003-TA	IPR010940; Magnesium-protoporphyrin IX methyltransferase, C-terminal
PH_os_0017544	240.389	240.822	245.688	292.858	262.418	110.993	106.022	124.542	118.901	121.987	1.15553	0	1	LOC_Os04g54900	LOC_Os04g54900.1	bHLH family protein, putative, expressed	5	NA	NA	NA	NA	NA	1		BGIOSGA014246	BGIOSGA014246-TA	IPR001092; Basic helix-loop-helix dimerisation region bHLH
PH_os_0020495	672.216	599.765	616.054	840.419	723.31	167.099	177.742	160.125	202.648	174.42	1.97332	0	1	LOC_Os02g51070	LOC_Os02g51070.1	starch synthase, putative, expressed	1	4330709	Os02g0744700	NM_001054639.1	AK061803.1|AK066446.1	Q0DXM0	1		BGIOSGA005631	BGIOSGA005631-TA	IPR001296; Glycosyl transferase, group 1|IPR013534; Starch synthase catalytic region
PH_os_0008621	2497.43	2678.34	2561.39	3352.39	2887.43	542.768	616.38	619.373	662.743	497.578	2.23325	0	1	LOC_Os05g49380	LOC_Os05g49380.2|LOC_Os05g49380.1	OsDegp9 - Putative Deg protease homologue, expressed	1	4339651	Os05g0568900	NM_001062895.1	AK067365.1|AK061450.1|AK120626.1	Q6AUN5	1		BGIOSGA017541	BGIOSGA017541-TA	IPR001254; Peptidase S1 and S6, chymotrypsin/Hap|IPR001478; PDZ/DHR/GLGF|IPR001940; Peptidase S1C, HrtA/DegP2/Q/S
PH_os_0020372	1989.55	2062.09	1963.67	2853.3	1986.4	437.873	482.294	559.326	532.469	395.923	2.15456	0	4	LOC_Osp1g00910|LOC_Os07g22504|LOC_Os06g46435	LOC_Osp1g00910.1|LOC_Os07g22504.1|LOC_Os06g46435.1	NADH dehydrogenase subunit 4|NADPH-dependent oxidoreductase, putative|NADPH-dependent oxidoreductase, putative, expressed	5	NA	NA	NA	NA	NA	5		NA	NA	NA
PH_os_0012786	519.241	540.246	583.051	592.933	513.209	82.9398	71.7205	106.75	108.562	73.8342	2.63402	0	1	LOC_Os11g42220	LOC_Os11g42220.1	laccase precursor protein, putative, expressed	1	4351006	Os11g0641800	NM_001074886.1	AK066963.1	Q2R0L0	5		NA	NA	NA
PH_os_0020807	2896.91	3082.15	3107.77	3319.4	2840.09	704.988	695.377	727.235	753.728	588.534	2.12996	0	1	LOC_Os05g50550	LOC_Os05g50550.1	polyprenyl synthetase, putative, expressed	5	NA	NA	NA	AK101790.1|AK066579.1	NA	1		BGIOSGA020439	BGIOSGA020439-TA	IPR000092; Polyprenyl synthetase|IPR000719; Protein kinase, core|IPR001245; Tyrosine protein kinase|IPR002290; Serine/threonine protein kinase|IPR017441; Protein kinase ATP binding, conserved site|IPR017442; Serine/threonine protein kinase-related
PH_os_0001140	365.392	249.063	323.612	199.019	239.996	106.114	95.6273	137.885	116.833	107.006	1.46379	0	1	LOC_Os07g39740	LOC_Os07g39740.1	GDSL-like lipase/acylhydrolase, putative, expressed	1	4343748	Os07g0586100	NM_001066663.1	AK071404.1	Q7XHN5	1		BGIOSGA024000	BGIOSGA024000-TA	IPR001087; Lipase, GDSL
PH_os_0019714	567.319	513.692	537.213	734.206	587.118	123.19	110.179	165.685	148.884	100.586	2.26304	0	1	LOC_Os08g35750	LOC_Os08g35750.1	Cupin domain containing protein, expressed	1	9271637	Os08g0459700	NM_001188680.1	NA	Q6Z964	1		BGIOSGA026870	BGIOSGA026870-TA	IPR001929; Germin|IPR006045; Cupin 1
PH_os_0004073	6461.67	6298.9	6067.95	8776.45	7645.82	1817.36	2400.04	1751.37	2531.04	2328.45	1.69338	0	1	LOC_Os01g69120	LOC_Os01g69120.3|LOC_Os01g69120.2|LOC_Os01g69120.1	uncharacterized RNA methyltransferase pc1998, putative, expressed	1	4327742	Os01g0920300	NM_001051754.1	AK062088.1|AK067201.1	Q5JJJ6	1		BGIOSGA005064	BGIOSGA005064-TA	NA
PH_os_0010447	20444.5	19817	19182.9	27783.3	22518.1	1538.05	2071.58	1705.78	2000.64	1796.63	3.58439	0	1	LOC_Os07g10840	LOC_Os07g10840.1	uncharacterized glycosyltransferase, putative, expressed	1	4342703	Os07g0209100	NM_001065701.1	AK120944.1	Q6ZLJ9	5		NA	NA	NA
PH_os_0011895	9909.29	9400.28	9910.95	13290	11586.2	224.425	256.738	243.524	293.633	227.923	5.46847	0	1	LOC_Os10g38110	LOC_Os10g38110.2|LOC_Os10g38110.1	cytochrome P450, putative, expressed	1	4349165	Os10g0525000	NM_001071646.1	AK099925.1|AK104799.1|AK105884.1|AK069358.1	Q8S7S6	5		NA	NA	NA
PH_os_0011625	279.726	281.111	280.524	336.167	313.074	117.091	116.416	134.55	158.19	114.497	1.21063	0	1	LOC_Os09g28860	LOC_Os09g28860.1	late embryogenesis abundant protein D-34, putative	5	NA	NA	NA	NA	NA	5		NA	NA	NA
PH_os_0011079	3013.17	2875.21	3001.43	3509.13	2894.9	812.322	842.975	1107.53	857.12	670.928	1.85718	0	1	LOC_Os08g45170	LOC_Os08g45170.3|LOC_Os08g45170.2|LOC_Os08g45170.1	carboxyl-terminal peptidase, putative, expressed	1	4346356	Os08g0566100	NM_001069075.1	AK107465.1	Q0J3L1	5		NA	NA	NA
PH_os_0010424	780.61	783.815	913.996	942.506	822.962	137.826	125.771	159.013	156.122	112.356	2.48783	0	1	LOC_Os07g12890	LOC_Os07g12890.2|LOC_Os07g12890.1	metal cation transporter, putative, expressed	5	NA	NA	NA	NA	NA	5		NA	NA	NA
PH_os_0011943	2160.01	2316.65	2225.86	2590.35	2007.99	685.473	740.072	674.972	812.661	635.616	1.65878	0	1	LOC_Os10g38880	LOC_Os10g38880.1	DUF623 domain containing protein, expressed	1	4349217	Os10g0532600	NM_001071684.1	AK060309.1	Q8LN40	5		NA	NA	NA
PH_os_0007307	5445.91	5331.95	5423.47	7287.41	5801.42	2113.74	2423.94	2228.41	2336.66	2591.69	1.2824	0	1	LOC_Os03g59710	LOC_Os03g59710.1	RNA recognition motif containing protein, putative, expressed	1	4334543	Os03g0811700	NM_001058209.1	AK059288.1|AK121661.1	Q7XZG6	1		BGIOSGA013801	BGIOSGA013801-TA	IPR000504; RNA recognition motif, RNP-1
PH_os_0005782	1830.46	1709.56	1659.31	2425.36	2000.52	595.215	671.47	647.172	690.659	690.19	1.55006	0	1	LOC_Os03g04300	LOC_Os03g04300.2|LOC_Os03g04300.1|LOC_Os03g04300.3	ankyrin repeat domain containing protein, expressed	1	4331537	Os03g0135600	NM_001055423.2	AK241598.1	Q0DVD6	1		BGIOSGA011500	BGIOSGA011500-TA	IPR002110; Ankyrin
PH_os_0004914	421.337	351.618	384.117	481.565	410.235	164.66	171.505	254.643	173.699	153.019	1.27152	0	1	LOC_Os02g43000	LOC_Os02g43000.1	cysteine-rich repeat secretory protein 15 precursor, putative, expressed	5	NA	NA	NA	NA	NA	1		BGIOSGA008705	BGIOSGA008705-TA	IPR002902; Protein of unknown function DUF26
PH_os_0000977	572.564	507.282	539.047	714.614	613.692	234.183	281.685	253.531	283.294	284.636	1.13167	0	1	LOC_Os07g48596	LOC_Os07g48596.1	Myb transcription factor, putative, expressed	1	4344327	Os07g0685300	NM_001067209.1	AK067645.1	Q0D3I5	1		BGIOSGA023696	BGIOSGA023696-TA	IPR000905; Peptidase M22, glycoprotease|IPR014778; Myb, DNA-binding
PH_os_0005794	1664.37	1444.93	1525.47	2107.75	1826.13	686.693	872.079	748.362	811.627	818.597	1.11911	0	1	LOC_Os03g02980	LOC_Os03g02980.2|LOC_Os03g02980.1	CAMK_CAMK_like_ULKh_APGy.1 - CAMK includes calcium/calmodulin depedent protein kinases, expressed	1	4331441	Os03g0122000	NM_001055332.1	AK060784.1|AK101458.1	Q10SI6	1		BGIOSGA011740	BGIOSGA011740-TA	IPR000719; Protein kinase, core|IPR001245; Tyrosine protein kinase|IPR002290; Serine/threonine protein kinase|IPR008271; Serine/threonine protein kinase, active site|IPR017441; Protein kinase ATP binding, conserved site|IPR017442; Serine/threonine protein kinase-related
PH_os_0004164	399.483	369.931	362.115	521.781	442.622	129.288	102.903	172.357	134.41	100.586	1.80854	0	1	LOC_Os01g70490	LOC_Os01g70490.1	potassium transporter, putative, expressed	1	4326945	Os01g0930400	NM_001051823.2	NA	Q5JK32	1		BGIOSGA005106	BGIOSGA005106-TA	IPR003855; K+ potassium transporter
PH_os_0004063	1099.67	960.539	1029.51	1406.54	1260.6	356.153	400.179	405.873	412.534	374.521	1.57462	0	1	LOC_Os01g52090	LOC_Os01g52090.2|LOC_Os01g52090.1	transcription factor like protein, putative, expressed	1	4324693	Os01g0718900	NM_001050614.1	AK287629.1	Q942E9	1		BGIOSGA000906	BGIOSGA000906-TA	NA
PH_os_0006576	1188.83	1242.57	1200.02	1611.75	1565.37	325.661	382.509	324.698	417.704	364.891	1.91996	0	1	LOC_Os03g18430	LOC_Os03g18430.1	protein kinase, putative, expressed	1	4332533	Os03g0295600	NM_001056360.1	AK072429.1|AK102156.1	Q10MU0	1		BGIOSGA010927	BGIOSGA010927-TA	IPR000719; Protein kinase, core|IPR001245; Tyrosine protein kinase|IPR002290; Serine/threonine protein kinase
PH_os_0004075	164.339	160.242	176.015	178.396	205.118	71.9625	61.3262	68.9427	86.8493	68.4839	1.26066	0	1	LOC_Os01g52680	LOC_Os01g52680.1	OsMADS32 - MADS-box family gene with MIKCc type-box, expressed	1	4324731	Os01g0726400	NM_001050654.1	AY177699.1	Q8S151	1		BGIOSGA000892	BGIOSGA000892-TA	IPR002100; Transcription factor, MADS-box|IPR002487; Transcription factor, K-box
PH_os_0004762	8266.77	8066.15	7807.93	10278.9	10177.8	2419.89	3002.9	2476.38	3009.74	2547.82	1.72275	0	1	LOC_Os02g10920	LOC_Os02g10920.6|LOC_Os02g10920.5|LOC_Os02g10920.4|LOC_Os02g10920.3|LOC_Os02g10920.2|LOC_Os02g10920.1	zinc finger family protein, putative, expressed	1	4328666	Os02g0203700	NM_001052775.1	AY219846.1|AK060128.1|AK072940.1|AK104409.1	Q6Z6E6	1		BGIOSGA006914	BGIOSGA006914-TA	IPR001876; Zinc finger, RanBP2-type
PH_os_0004200	2594.46	2708.56	2511.89	3272.99	2857.53	1084.32	1240.04	1027.47	1307.91	1017.63	1.26281	0	1	LOC_Os01g67720	LOC_Os01g67720.3|LOC_Os01g67720.2|LOC_Os01g67720.1	ABC1 family domain containing protein, putative, expressed	1	4325018	Os01g0904200	NM_001051656.1	AK105007.2|AK068432.1	Q5N6W3	1		BGIOSGA000307	BGIOSGA000307-TA	IPR000719; Protein kinase, core|IPR004147; ABC-1
PH_os_0000012	3956.37	4023.46	4053.85	5067.26	4422.9	956.247	1063.33	976.318	1138.35	1168.51	1.98893	0	1	LOC_Os01g01302	LOC_Os01g01302.1	shikimate kinase, putative, expressed	1	4326439	Os01g0102600	NM_001048285.1	AK062086.1|AK064812.1	Q0JRG4	1		BGIOSGA002587	BGIOSGA002587-TA	IPR000623; Shikimate kinase
PH_os_0003170	24138.6	22989.8	23890.4	31771.9	25626.4	620.829	656.918	656.068	684.455	694.47	5.25723	0	1	LOC_Os10g39150	LOC_Os10g39150.1	expressed protein	1	4349239	Os10g0536500	NM_001071705.1	AK066849.1|AK103995.1	Q8W2X4	1		BGIOSGA033358	BGIOSGA033358-TA	IPR001563; Peptidase S10, serine carboxypeptidase
PH_os_0002595	11807.9	11227	11307.2	15856.6	12993.8	4588.52	5412.3	4634.73	5126.18	5575.02	1.27811	0	1	LOC_Os09g32240	LOC_Os09g32240.2|LOC_Os09g32240.1	OsFBX332 - F-box domain containing protein, expressed	1	4347463	Os09g0497600	NM_001070096.1	AK100566.1	Q0J0J3	1		BGIOSGA029509	BGIOSGA029509-TA	IPR001810; Cyclin-like F-box
PH_os_0003857	57287	60008.5	60079	67578.9	54422.6	17475.9	20918.5	17084.5	19948.5	20397.5	1.58072	0	1	LOC_Os12g08770	LOC_Os12g08770.1	photosystem I reaction center subunit N, chloroplast precursor, putative, expressed	1	4351694	Os12g0189400	NM_001072866.1	AK059037.1	Q2QWN3	1		BGIOSGA037113	BGIOSGA037113-TA	IPR008796; Photosystem I reaction centre subunit N
PH_os_0000036	833.932	744.441	752.649	1062.12	924.275	106.114	74.8387	163.461	104.426	79.1845	3.11884	0	1	LOC_Os01g19610	LOC_Os01g19610.1	plant protein of unknown function domain containing protein, expressed	1	4325786	Os01g0301900	NM_001049360.2	NA	Q9FP37	1		BGIOSGA001815	BGIOSGA001815-TA	IPR004158; Protein of unknown function DUF247, plant
PH_os_0001962	2461.59	2296.5	2181.86	3429.73	2997.04	617.17	815.95	654.956	861.255	650.597	1.87965	0	1	LOC_Os08g19980	LOC_Os08g19980.1	NBS-LRR disease resistance protein, putative, expressed	1	4345201	Os08g0296600	NM_001068011.1	AK066438.1|AF456246.1	Q8LL83	1		BGIOSGA038132	BGIOSGA038132-TA	IPR000767; Disease resistance protein|IPR001611; Leucine-rich repeat|IPR002182; NB-ARC
PH_os_0000251	627.635	619.909	583.968	799.171	772.305	253.698	320.144	292.451	356.702	276.076	1.16655	0	1	LOC_Os01g33684	LOC_Os01g33684.3|LOC_Os01g33684.2|LOC_Os01g33684.1	disease resistance RPP13-like protein 1, putative, expressed	1	4323979	Os01g0520600	NM_001049742.1	AK102351.1	Q5QLX2	4		BGIOSGA001517|BGIOSGA001515	BGIOSGA001517-TA|BGIOSGA001515-TA	IPR000767; Disease resistance protein|IPR001611; Leucine-rich repeat|IPR002182; NB-ARC
PH_os_0003028	498.262	509.113	455.623	594.996	568.849	221.986	239.068	240.188	269.853	202.242	1.18404	0	1	LOC_Os11g12740	LOC_Os11g12740.1	peptide transporter PTR2, putative, expressed	1	4350145	Os11g0235200	NM_001074096.1	AK100802.1	Q0ITN8	1		BGIOSGA034245	BGIOSGA034245-TA	IPR000109; TGF-beta receptor, type I/II extracellular region
PH_os_0009916	5749.24	5403.38	5461.98	7430.74	6203.36	558.624	639.248	539.31	646.2	606.725	3.31275	0	1	LOC_Os01g34060	LOC_Os01g34060.1	MYB family transcription factor, putative, expressed	1	4323963	Os01g0524500	NM_001049756.1	AK068565.1|AY151042.1	Q0JM93	5		NA	NA	NA
PH_os_0008944	9128.68	8574.35	8602.75	12026.8	10280	1085.54	1259.79	1123.1	1245.87	1271.23	3.00058	0	1	LOC_Os06g12790	LOC_Os06g12790.3|LOC_Os06g12790.1	ras-related protein, putative, expressed	1	4340590	Os06g0234200	NM_001063771.1	AK061102.1|AK067253.1	Q67VP4	1		BGIOSGA022598	BGIOSGA022598-TA	IPR001806; Ras GTPase|IPR003577; Ras small GTPase, Ras type|IPR003578; Ras small GTPase, Rho type|IPR003579; Ras small GTPase, Rab type|IPR013753; Ras
PH_os_0009366	2883.8	2754.34	2655.81	3734.96	3332.54	211.009	305.592	220.172	297.769	304.967	3.50566	0	1	LOC_Os06g39690	LOC_Os06g39690.2|LOC_Os06g39690.1	SOUL heme-binding protein, putative, expressed	1	4341438	Os06g0597900	NM_001064527.1	AK065544.1	Q69VD1	1		BGIOSGA023200	BGIOSGA023200-TA	IPR006917; SOUL heme-binding protein
PH_os_0009628	430.078	413.883	388.701	512.501	509.057	58.5457	50.9319	58.9349	84.7815	53.5031	2.85711	0	1	LOC_Os01g11670	LOC_Os01g11670.1	OsSCP2 - Putative Serine Carboxypeptidase homologue, expressed	5	NA	NA	NA	NA	NA	5		NA	NA	NA
PH_os_0008105	145.982	154.748	164.098	183.552	191.831	67.0836	56.1291	65.6068	76.5101	56.7132	1.34884	0	1	LOC_Os04g44150	LOC_Os04g44150.1	gibberellin 2-beta-dioxygenase 7, putative, expressed	1	4336431	Os04g0522500	NM_001059876.1	AK107142.1	Q7XP65	1		BGIOSGA014695	BGIOSGA014695-TA	IPR002283; Isopenicillin N synthase|IPR005123; 2OG-Fe(II) oxygenase
PH_os_0003993	11334.1	11321.4	10419.7	14775.9	14315.9	3387.11	4494.48	3395.99	4596.81	3902.51	1.62292	0	1	LOC_Os01g68860	LOC_Os01g68860.3|LOC_Os01g68860.2|LOC_Os01g68860.1	zinc finger C-x8-C-x5-C-x3-H type family protein, expressed	1	4324354	Os01g0917400	NM_001051736.2	AK098948.1|AK111958.1|AK112102.1	Q5JLB5	1		BGIOSGA000249	BGIOSGA000249-TA	IPR000571; Zinc finger, CCCH-type
PH_os_0009498	3172.26	3284.51	3031.68	4102.07	3178.91	1394.12	1617.35	1424.45	1646	1344	1.15321	0	1	LOC_Os06g38294	LOC_Os06g38294.1	peptide transporter PTR2, putative, expressed	1	4341378	Os06g0581000	NM_001064472.1	AK071803.1	Q5VPM1	1		BGIOSGA020982	BGIOSGA020982-TA	IPR000109; TGF-beta receptor, type I/II extracellular region
PH_os_0013590	2163.5	2011.73	1971.01	2960.54	2259.62	75.6216	54.0502	68.9427	98.2224	52.433	5.08646	0	1	LOC_Os02g20560	LOC_Os02g20560.1	fasciclin domain containing protein, expressed	1	9271858	Os02g0308800	NM_001185989.1	AK064819.1	Q6Z0W0	5		NA	NA	NA
PH_os_0001448	15732.8	15109.5	14869.6	20581.5	16798.9	3635.93	4311.54	3815.2	4141.88	4438.61	1.99781	0	1	LOC_Os08g06280	LOC_Os08g06280.9|LOC_Os08g06280.8|LOC_Os08g06280.7|LOC_Os08g06280.6|LOC_Os08g06280.4|LOC_Os08g06280.3|LOC_Os08g06280.2|LOC_Os08g06280.1	LSD1 zinc finger domain containing protein, expressed	1	4344713	Os08g0159500	NM_001067577.1	AK059153.1|AJ620676.1|AK111759.1|AY525368.1	Q0J7V9	1		BGIOSGA027617	BGIOSGA027617-TA	IPR005735; Zinc finger, LSD1-type
PH_os_0014463	7839.31	7249.37	7217.55	9938.59	8820.89	537.889	531.147	791.729	549.012	563.922	3.82173	0	1	LOC_Os03g03990	LOC_Os03g03990.1	signal recognition particle 43 kDa protein, chloroplast precursor, putative, expressed	1	4331514	Os03g0131900	NM_001055401.1	AK099900.1	Q8LSQ2	5		NA	NA	NA
PH_os_0013980	6322.68	5292.58	5573.82	8143.3	6672.55	2689.44	3385.41	2888.92	3329.22	3055.02	1.06258	0	1	LOC_Os03g06570	LOC_Os03g06570.1	IQ calmodulin-binding motif family protein, putative, expressed	5	NA	NA	NA	AK287910.1	NA	5		NA	NA	NA
PH_os_0006164	897.745	802.128	806.737	1071.4	969.949	293.948	320.144	290.227	311.21	311.388	1.58591	0	1	LOC_Os03g18370	LOC_Os03g18370.1	MRH1, putative, expressed	1	4332528	Os03g0294800	NM_001056355.1	AK061955.1|AK066380.1	Q10MU7	1		BGIOSGA010931	BGIOSGA010931-TA	IPR000719; Protein kinase, core|IPR001245; Tyrosine protein kinase|IPR002290; Serine/threonine protein kinase
PH_os_0014475	3656.54	3294.58	3364.46	4674.38	4108.17	1507.55	1991.54	1481.16	1827.97	1874.75	1.12511	0	1	LOC_Os03g46150	LOC_Os03g46150.2|LOC_Os03g46150.1	LTPL72 - Protease inhibitor/seed storage/LTP family protein precursor, expressed	1	9266699	Os03g0664400	NM_001186646.1	AK059831.1	Q75GY5	5		NA	NA	NA
PH_os_0014542	14210.1	14137	14877	16396.9	13331	789.148	801.398	1060.83	800.254	650.597	4.12974	0	1	LOC_Os03g16950	LOC_Os03g16950.1	cysteine-rich repeat secretory protein 55 precursor, putative, expressed	1	4332422	Os03g0277600	NM_001056256.1	AK061425.1	Q10N98	5		NA	NA	NA
PH_os_0011172	23521.4	22489.8	22530.9	32517.5	24700.5	115.872	92.509	171.245	133.376	85.6049	7.83561	0	1	LOC_Os09g29690	LOC_Os09g29690.1	beta-expansin precursor, putative, expressed	5	NA	NA	NA	NA	NA	5		NA	NA	NA
PH_os_0008657	398.609	327.81	374.949	445.473	385.322	147.584	121.613	200.156	119.935	123.057	1.51471	0	1	LOC_Os05g36900	LOC_Os05g36900.1	dof zinc finger domain containing protein, putative	1	4338919	Os05g0440000	NM_001062201.1	NA	Q0DHU3	1		BGIOSGA019936	BGIOSGA019936-TA	IPR003851; Zinc finger, Dof-type
PH_os_0016335	9922.4	9021.19	8428.57	12523.8	11230	1684.41	2156.81	1860.34	2236.37	1874.75	2.39603	0	1	LOC_Os05g35470	LOC_Os05g35470.1	dienelactone hydrolase family protein, expressed	1	9268627	Os05g0429600	NM_001187509.1	AK058688.1|AK066891.1	Q5TKJ1	5		NA	NA	NA
PH_os_0004212	3212.48	3100.46	2715.4	4044.32	3732.81	1094.07	1373.08	1143.12	1340.99	1178.14	1.44312	0	1	LOC_Os01g54020	LOC_Os01g54020.2|LOC_Os01g54020.1	tRNA synthetase, putative, expressed	1	4326551	Os01g0743400	NM_001050753.1	AK059177.1|AK069114.1	Q5JKV1	1		BGIOSGA000846	BGIOSGA000846-TA	IPR001412; Aminoacyl-tRNA synthetase, class I, conserved site|IPR002305; Aminoacyl-tRNA synthetase, class Ib|IPR002306; Tryptophanyl-tRNA synthetase, class Ib
PH_os_0013769	3683.64	3707.55	3690.82	4245.4	3757.72	692.791	754.624	617.149	810.593	648.457	2.37448	0	1	LOC_Os02g09510	LOC_Os02g09510.1	limonoid UDP-glucosyltransferase, putative, expressed	1	4328553	Os02g0188000	NM_001052668.1	AK105236.1	Q6ZHS1	5		NA	NA	NA
PH_os_0005772	2518.41	2652.7	2705.32	2938.89	2493.8	267.115	256.738	267.987	281.226	223.643	3.32963	0	1	LOC_Os03g06139	LOC_Os03g06139.1	ABC-2 type transporter domain containing protein, expressed	1	4331674	Os03g0157400	NM_001055549.1	AK066035.1|AK121798.1	Q10RJ4	1		BGIOSGA011421	BGIOSGA011421-TA	IPR003439; ABC transporter-like|IPR003593; AAA+ ATPase, core|IPR006162; Phosphopantetheine attachment site|IPR013525; ABC-2 type transporter
PH_os_0002959	1311.21	1327.72	1321.95	1700.43	1447.45	201.251	202.688	192.372	236.768	243.974	2.69519	0	1	LOC_Os11g06900	LOC_Os11g06900.1	amidase family protein, putative, expressed	1	4349891	Os11g0170000	NM_001072388.1	AK106809.1	Q0IUB4	1		BGIOSGA034425	BGIOSGA034425-TA	IPR000120; Amidase signature enzyme
PH_os_0017667	637.25	695.91	658.224	774.423	739.088	161.001	159.032	126.766	179.902	171.21	2.0861	0	1	LOC_Os06g39712	LOC_Os06g39712.1	OsClp10 - Putative Clp protease homologue, expressed	1	4345092	Os08g0252200	NM_001067913.2	AK318569.1	Q6Z505	5		NA	NA	NA
PH_os_0016759	2274.52	2085.9	2086.52	2799.68	2149.17	918.436	1027.99	1053.04	1029.78	1096.81	1.12515	0	1	LOC_Os06g29844	LOC_Os06g29844.1	MATE efflux family protein, putative, expressed	1	4341093	Os06g0494400	NM_001064222.1	AK067594.1	Q651I6	5		NA	NA	NA
PH_os_0013213	13868.3	12692.1	12717.1	16990.9	14917.1	2207.66	2746.17	2083.85	2563.09	2398.01	2.51888	0	1	LOC_Os01g59530	LOC_Os01g59530.2|LOC_Os01g59530.1	OsCML1 - Calmodulin-related calcium sensor protein, expressed	1	4327351	Os01g0810300	NM_001051118.1	AK070889.1	Q8S1Y9	5		NA	NA	NA
PH_os_0016071	164.339	146.507	153.097	185.614	193.492	67.0836	63.405	64.4948	87.8832	93.0953	1.1965	0	1	LOC_Os05g03972	LOC_Os05g03972.1	plant protein of unknown function domain containing protein, expressed	1	4337707	Os05g0130400	NM_001061085.1	AK064692.1	Q65XU3	5		NA	NA	NA
PH_os_0002974	3418.77	3116.94	3029.85	4098.97	4023.46	750.117	797.241	771.714	906.748	844.278	2.1117	0	1	LOC_Os10g42700	LOC_Os10g42700.1	CS domain containing protein, putative, expressed	1	4349500	Os10g0577700	NM_001072025.1	AK061718.1|AK100237.1	Q336N7	1		BGIOSGA033501	BGIOSGA033501-TA	IPR007052; CS domain|IPR017447; CS
PH_os_0019033	12973.2	13136.2	12752.9	14779	15748.4	4267.74	5123.34	4155.47	5328.82	5198.36	1.49086	0	1	LOC_Os04g17100	LOC_Os04g17100.1|LOC_Os04g17100.2	heavy metal-associated domain containing protein, expressed	1	4335295	Os04g0244800	NM_001058839.1	AK121488.1	Q7XWS9	1		BGIOSGA015488	BGIOSGA015488-TA	IPR006121; Heavy metal transport/detoxification protein
PH_os_0016795	3481.71	3335.79	2976.68	4307.27	4244.36	636.685	727.599	688.315	835.407	726.572	2.33615	0	1	LOC_Os06g39330	LOC_Os06g39330.1	UDP-glucoronosyl and UDP-glucosyl transferase domain containing protein, expressed	1	4341423	Os06g0593800	NM_001064512.1	AK062590.1	Q69UF5	5		NA	NA	NA
PH_os_0015247	290.215	296.677	292.442	360.916	285.67	115.872	114.337	112.31	144.749	121.987	1.3159	0	1	LOC_Os04g20880	LOC_Os04g20880.1	wax synthase isoform 1, putative, expressed	1	4335356	Os04g0277400	NM_001058890.1	AK108867.1	Q7XLJ4	5		NA	NA	NA
PH_os_0013220	208.046	212.436	215.435	261.922	198.474	93.9171	89.3907	93.4063	120.969	112.356	1.08125	0	1	LOC_Os01g57410	LOC_Os01g57410.2|LOC_Os01g57410.3|LOC_Os01g57410.1	pentatricopeptide repeat domain containing protein, putative, expressed	1	4327054	Os01g0783100	NM_001050986.1	AK067606.1	Q8LQQ6	5		NA	NA	NA
PH_os_0016073	1373.28	1483.39	1442.96	1833.45	1449.11	461.048	610.144	523.742	622.42	533.961	1.41562	0	1	LOC_Os04g47250	LOC_Os04g47250.1	cytochrome P450, putative, expressed	5	NA	NA	NA	NA	NA	5		NA	NA	NA
PH_os_0019052	1845.32	1959.54	1889.41	2291.3	1887.58	142.705	152.796	152.341	177.834	121.987	3.67598	0	1	LOC_Os04g05050	LOC_Os04g05050.2|LOC_Os04g05050.1	pectate lyase precursor, putative, expressed	1	4335013	Os04g0137100	NM_001058638.1	AK060609.1	Q0JF70	1		BGIOSGA015834	BGIOSGA015834-TA	IPR002022; Pectate lyase/Amb allergen
PH_os_0015259	759.63	776.489	775.568	888.884	797.218	197.592	170.466	279.107	199.547	176.56	1.89254	0	1	LOC_Os04g33530	LOC_Os04g33530.1	Ser/Thr protein phosphatase family protein, putative, expressed	1	4335770	Os04g0410600	NM_001059265.1	AK121649.1	Q7XVG3	5		NA	NA	NA
PH_os_0016831	978.166	981.6	970.835	1212.68	985.727	395.184	463.584	406.985	460.094	368.101	1.25669	0	1	LOC_Os06g35700	LOC_Os06g35700.1	reticuline oxidase-like protein precursor, putative, expressed	1	4341261	Os06g0549900	NM_001064368.1	AK109673.1	Q0DBM6	5		NA	NA	NA
PH_os_0013240	636.376	644.633	683.893	737.3	640.266	86.5989	223.477	106.75	99.2563	75.9744	2.54511	0	1	LOC_Os01g56380	LOC_Os01g56380.1	decarboxylase, putative, expressed	1	4325604	Os01g0770200	NM_001050911.1	AK065830.1	Q94EE9	5		NA	NA	NA
PH_os_0008534	2397.77	2472.31	2510.05	2793.49	2363.42	690.352	703.692	552.654	678.252	604.585	1.907	0	1	LOC_Os05g49970	LOC_Os05g49970.2|LOC_Os05g49970.1	translation initiation factor IF-2, chloroplast precursor, putative, expressed	1	4339689	Os05g0575300	NM_001062931.1	AK058719.1	Q0DFR3	1		BGIOSGA020416	BGIOSGA020416-TA	IPR000178; Initiation factor 2|IPR000795; Protein synthesis factor, GTP-binding|IPR006847; Translation initiation factor IF-2, N-terminal
PH_os_0020307	20619.3	19971.7	21104.4	27187.3	22798.8	5277.65	6126.38	5067.29	6133.21	6687.88	1.86011	0	4	LOC_Osp1g00720|LOC_Os10g21344|LOC_Os05g22724|LOC_Os04g16826|LOC_Os01g57958|LOC_Os09g19954	LOC_Osp1g00720.1|LOC_Os10g21344.1|LOC_Os05g22724.1|LOC_Os04g16826.1|LOC_Os01g57958.1|LOC_Os09g19954.1	ribosomal protein L16|chloroplast 50S ribosomal protein L16, putative|chloroplast 50S ribosomal protein L16, putative|chloroplast 50S ribosomal protein L16, putative|chloroplast 50S ribosomal protein L16, putative, expressed|ribosomal protein, putative	1	9272666	Os05g0292700	NM_001187395.1	AK063122.1|AK071967.1|AK105308.1	Q7F4T2	5		NA	NA	NA
PH_os_0020332	26416.6	24510.7	24339.6	31019.2	28026.4	1752.71	2294.02	1696.88	2245.67	2100.53	3.69698	0	4	LOC_Osp1g00140|LOC_Os02g24642|LOC_Os10g41696|LOC_Os04g16866|LOC_Os10g21198	LOC_Osp1g00140.1|LOC_Os02g24642.1|LOC_Os10g41696.1|LOC_Os04g16866.1|LOC_Os10g21198.1	photosystem II protein K|photosystem II reaction center protein K precursor, putative, expressed|photosystem II reaction center protein K precursor, putative, expressed|photosystem II reaction center protein K precursor, putative, expressed|photosystem II reaction center protein K precursor, putative	5	NA	NA	NA	AK288615.1	NA	5		NA	NA	NA
PH_os_0017879	4167.91	4010.64	3837.5	5152.85	4806.56	537.889	483.334	1229.85	480.773	400.203	2.93882	0	1	LOC_Os10g23180	LOC_Os10g23180.4|LOC_Os10g23180.3|LOC_Os10g23180.2|LOC_Os10g23180.1	cytochrome P450, putative, expressed	1	4348498	Os10g0378100	NM_001071014.1	AK120986.1	Q0IY22	1		BGIOSGA032034	BGIOSGA032034-TA	IPR001128; Cytochrome P450|IPR002401; Cytochrome P450, E-class, group I
PH_os_0002830	23505.7	22180.3	21186	27854.5	27229.2	4289.69	5717.89	4405.66	5814.77	5434.84	2.22812	0	1	LOC_Os11g32500	LOC_Os11g32500.1	rubredoxin family protein, putative, expressed	1	4350631	Os11g0528500	NM_001074536.1	AK058434.1	Q2R3B6	1		BGIOSGA033884	BGIOSGA033884-TA	IPR004039; Rubredoxin-type Fe(Cys)4 protein
PH_os_0019936	1197.58	1103.38	1124.85	1579.78	1307.94	537.889	607.025	519.294	603.809	689.119	1.04858	0	1	LOC_Os09g38440	LOC_Os09g38440.1	ATXR, putative, expressed	1	4347822	Os09g0556700	NM_001070435.1	AK112101.1	Q0IZQ1	1		BGIOSGA031245	BGIOSGA031245-TA	IPR001214; SET|IPR001965; Zinc finger, PHD-type|IPR003616; Post-SET zinc-binding region
PH_os_0015348	9959.99	9937.78	9182.13	12623.8	10598	820.86	995.771	835.097	940.867	981.246	3.50223	0	1	LOC_Os04g39110	LOC_Os04g39110.2|LOC_Os04g39110.1	GASR4 - Gibberellin-regulated GASA/GAST/Snakin family protein precursor, expressed	5	NA	NA	NA	NA	NA	5		NA	NA	NA
PH_os_0012374	23163	32271	33148.6	46183.8	36481.9	324.441	368.997	445.904	339.126	329.579	6.56181	0	1	LOC_Os12g12580	LOC_Os12g12580.2|LOC_Os12g12580.1	NADP-dependent oxidoreductase, putative, expressed	1	4351818	Os12g0226900	NM_001072965.1	AK060453.1|AK071631.1|AK104386.1	Q2QVJ6	5		NA	NA	NA
PH_os_0019324	206.298	194.122	211.768	215.518	214.252	92.6974	97.7061	138.997	112.697	81.3247	1.07734	0	1	LOC_Os05g50250	LOC_Os05g50250.1	cinnamoyl-CoA reductase-related, putative, expressed	1	4339707	Os05g0578500	NM_001062948.1	AK062591.1	Q6L5E8	1		BGIOSGA020422	BGIOSGA020422-TA	IPR002198; Short-chain dehydrogenase/reductase SDR
PH_os_0012398	2911.77	2468.65	2309.28	3506.04	3137.39	908.678	1176.63	1070.84	1133.18	1059.36	1.43056	0	1	LOC_Os12g05120	LOC_Os12g05120.2|LOC_Os12g05120.1	receptor kinase, putative, expressed	5	NA	NA	NA	AK109461.1	NA	5		NA	NA	NA
PH_os_0019348	642.495	630.897	620.637	735.237	763.171	132.948	128.889	163.461	127.172	118.777	2.34995	0	5	NA	NA	NA	5	NA	NA	NA	NA	NA	1		BGIOSGA020807	BGIOSGA020807-TA	IPR001128; Cytochrome P450|IPR002401; Cytochrome P450, E-class, group I
PH_os_0019711	459.799	440.438	418.036	494.97	522.344	69.5231	83.1542	93.4063	87.8832	59.9234	2.54294	0	1	LOC_Os04g53800	LOC_Os04g53800.1	leucoanthocyanidin reductase, putative, expressed	1	4337096	Os04g0630300	NM_001060508.1	AK059518.1	Q0J9V0	1		BGIOSGA026790	BGIOSGA026790-TA	IPR001509; NAD-dependent epimerase/dehydratase
PH_os_0012410	711.552	727.043	707.728	845.575	754.866	208.569	202.688	294.675	205.75	173.35	1.80722	0	1	LOC_Os12g33300	LOC_Os12g33300.1	integral membrane protein DUF6 containing protein, expressed	1	4352357	Os12g0518200	NM_001073431.1	AK070844.1	Q2QPU1	5		NA	NA	NA
PH_os_0019333	2335.71	2288.26	2232.28	2911.05	2512.9	1057.48	1338.78	1023.02	1229.33	1064.71	1.06668	0	1	LOC_Os06g47890	LOC_Os06g47890.2|LOC_Os06g47890.1	OsFBO9 - F-box and other domain containing protein, expressed	1	4341923	Os06g0694000	NM_001064973.1	AK111850.1	Q5Z8K3	1		BGIOSGA020618	BGIOSGA020618-TA	IPR000014; PAS|IPR001810; Cyclin-like F-box|IPR006652; Kelch repeat type 1|IPR011498; Kelch repeat type 2
PH_os_0015398	5703.78	5863.04	5143.86	7111.08	5808.9	579.359	708.889	606.029	743.389	634.546	3.14794	0	1	LOC_Os04g09654	LOC_Os04g09654.2|LOC_Os04g09654.1	O-methyltransferase, putative, expressed	1	4335079	Os04g0175900	NM_001058697.1	AK061551.1|AK104764.1	Q7XXD4	5		NA	NA	NA
PH_os_0012422	416.966	443.185	395.118	527.969	425.183	139.046	135.126	152.341	155.088	116.637	1.64966	0	1	LOC_Os12g40780	LOC_Os12g40780.1	ankyrin repeat domain-containing protein 44, putative, expressed	1	4352715	Os12g0600100	NM_001073735.1	AK063560.1	Q2QML3	5		NA	NA	NA
PH_os_0014704	5813.05	6271.43	5406.05	6253.13	5354.65	1330.7	1366.85	1291.01	1370.98	1119.28	2.14778	0	1	LOC_Os03g50310	LOC_Os03g50310.1	CCT/B-box zinc finger protein, putative, expressed	5	NA	NA	NA	NA	NA	5		NA	NA	NA
PH_os_0018437	305.95	254.557	295.192	333.074	306.431	75.6216	77.957	110.086	136.477	136.968	1.58355	0	5	NA	NA	NA	5	NA	NA	NA	NA	NA	1		BGIOSGA005769	BGIOSGA005769-TA	IPR006456; ZF-HD homeobox protein Cys/His-rich dimerisation region
PH_os_0010724	2218.57	2156.41	2109.43	2756.37	2491.31	961.126	1172.47	937.399	1165.23	1186.7	1.08475	0	1	LOC_Os08g32620	LOC_Os08g32620.4|LOC_Os08g32620.3|LOC_Os08g32620.2|LOC_Os08g32620.1	ES43 protein, putative, expressed	5	NA	NA	NA	NA	NA	5		NA	NA	NA
PH_os_0009709	300.705	263.713	271.357	315.544	281.518	92.6974	81.0753	159.013	96.1546	93.0953	1.47101	0	1	LOC_Os01g32920	LOC_Os01g32920.1	ZOS1-08 - C2H2 zinc finger protein, expressed	5	NA	NA	NA	NA	NA	5		NA	NA	NA
PH_os_0018289	20857.9	22095.1	22346.6	23242	25717.8	4505.58	5402.94	4697	5254.38	5343.89	2.10658	0	1	LOC_Os01g31690	LOC_Os01g31690.1|LOC_Os01g31690.2	oxygen-evolving enhancer protein 1, chloroplast precursor, putative, expressed	1	4324479	Os01g0501800	NM_001049669.1	AK060886.1|AK067715.1|AK103937.1|AK119163.1|AK119515.1|AK103920.1|AK104080.1|AK104649.1|AK104760.1|AK119188.1	Q943W1	1		BGIOSGA003595	BGIOSGA003595-TA	IPR002628; Photosystem II manganese-stabilizing protein PsbO
PH_os_0019143	944.949	904.683	843.407	1086.87	1056.31	95.1368	97.7061	95.6302	129.24	170.14	3.04828	0	1	LOC_Os05g51190	LOC_Os05g51190.5|LOC_Os05g51190.4|LOC_Os05g51190.3|LOC_Os05g51190.2	protein kinase family protein, putative, expressed	1	9267456	Os05g0589700	NM_001187621.1	AK068031.1	C7J2N6	1		BGIOSGA017460	BGIOSGA017460-TA	IPR000719; Protein kinase, core|IPR001245; Tyrosine protein kinase|IPR002290; Serine/threonine protein kinase|IPR008266; Tyrosine protein kinase, active site|IPR017442; Serine/threonine protein kinase-related
PH_os_0001092	2687.99	2709.47	2617.31	2890.42	3120.78	889.163	1007.2	957.414	1033.92	1111.79	1.45259	0	1	LOC_Os07g09150	LOC_Os07g09150.1	expressed protein	1	4342613	Os07g0189800	NM_001065620.1	AK071758.1	Q6Z4D5	1		BGIOSGA024691	BGIOSGA024691-TA	NA
PH_os_0010784	2119.8	1937.56	1848.16	2322.24	2305.29	142.705	157.993	181.253	172.665	141.248	3.74976	0	1	LOC_Os08g08500	LOC_Os08g08500.1	reductase, putative	1	4344824	Os08g0183900	NM_001067677.2	AK240684.1	Q0J7K9	5		NA	NA	NA
PH_os_0010759	1838.32	1628.06	1599.72	2069.6	2024.6	597.654	651.721	796.177	671.014	639.897	1.47636	0	1	LOC_Os08g39550	LOC_Os08g39550.1	polygalacturonase inhibitor 2 precursor, putative, expressed	5	NA	NA	NA	NA	NA	5		NA	NA	NA
PH_os_0008652	740.399	719.718	671.058	891.978	782.271	326.88	402.258	323.586	413.568	347.77	1.03118	0	1	LOC_Os05g37160	LOC_Os05g37160.1	tubulin/FtsZ domain containing protein, putative, expressed	1	4338932	Os05g0443800	NM_001062212.1	AK106590.1	Q6F2N1	1		BGIOSGA017958	BGIOSGA017958-TA	IPR000158; Cell division protein FtsZ, N-terminal|IPR003008; Tubulin/FtsZ, GTPase|IPR008280; Tubulin/FtsZ, C-terminal
PH_os_0007759	727.287	713.308	700.394	839.387	736.597	282.971	299.355	351.386	320.515	273.936	1.28318	0	1	LOC_Os05g25870	LOC_Os05g25870.2|LOC_Os05g25870.1	N-dimethylguanosine tRNA methyltransferase, putative, expressed	1	4338419	Os05g0324100	NM_001061732.1	AK059071.1	Q0DJ62	1		BGIOSGA018298	BGIOSGA018298-TA	IPR002905; N2,N2-dimethylguanosine tRNA methyltransferase
PH_os_0003981	557.703	583.283	623.388	639.337	575.492	82.9398	65.4839	130.102	100.29	75.9744	2.5911	0	1	LOC_Os01g61570	LOC_Os01g61570.1	GDSL-like lipase/acylhydrolase, putative, expressed	1	4327436	Os01g0832100	NM_001051239.1	AK064727.1	Q5QLD0	1		BGIOSGA004739	BGIOSGA004739-TA	IPR001087; Lipase, GDSL
PH_os_0010850	1072.57	1184.88	1162.43	1288.99	1049.67	331.759	343.011	292.451	301.905	294.267	1.84154	0	1	LOC_Os09g09370	LOC_Os09g09370.3|LOC_Os09g09370.2|LOC_Os09g09370.1	BTBN18 - Bric-a-Brac, Tramtrack, Broad Complex BTB domain with non-phototropic hypocotyl 3 NPH3 domain, expressed	1	4346563	Os09g0266600	NM_001069255.1	AK110823.1	Q0J331	5		NA	NA	NA
PH_os_0007760	2976.46	3241.48	3344.29	3389.52	2899.88	696.45	707.85	677.196	771.304	613.145	2.15648	0	1	LOC_Os04g57020	LOC_Os04g57020.3|LOC_Os04g57020.2|LOC_Os04g57020.1	expressed protein	1	4337320	Os04g0665800	NM_001060715.1	AK061504.1|AK101970.1|AK107564.1|AY224506.1	Q84P62	1		BGIOSGA017314	BGIOSGA017314-TA	NA
PH_os_0009724	57287	60008.5	60079	67578.9	54422.6	3256.61	3762.73	3272.56	3945.44	4329.47	3.89979	0	1	LOC_Os01g04350	LOC_Os01g04350.1	hsp20/alpha crystallin family protein, putative, expressed	1	4325695	Os01g0135900	NM_001048487.2	AK062091.1|AK064849.1|AK065690.1|AK119599.1|GU120337.1	Q943E9	5		NA	NA	NA
PH_os_0016980	3554.27	3592.18	3610.15	4634.16	4010.17	361.032	388.746	378.073	462.162	469.757	3.20523	0	1	LOC_Os07g01600	LOC_Os07g01600.1	dirigent, putative, expressed	5	NA	NA	NA	AK060004.1|AK100221.1	NA	5		NA	NA	NA
PH_os_0020288	292.838	304.919	263.106	365.041	282.348	125.629	121.613	141.221	148.884	129.477	1.20497	0	1	LOC_Os06g26234	LOC_Os06g26234.3|LOC_Os06g26234.2|LOC_Os06g26234.1	1,4-alpha-glucan-branching enzyme, putative, expressed	1	4341008	Os06g0367100	NM_001064146.1	AK066930.1	Q5VN31	1		BGIOSGA040463	BGIOSGA040463-TA	IPR000486; Extradiol ring-cleavage dioxygenase, classes I and II|IPR006047; Glycosyl hydrolase, family 13, catalytic region
PH_os_0002231	347.035	351.618	367.615	433.099	412.727	139.046	156.953	171.245	173.699	154.089	1.29329	0	1	LOC_Os09g31210	LOC_Os09g31210.1	AGC_PVPK_like_CDK8.1 - ACG kinases include homologs to PKA, PKG and PKC, expressed	1	4347424	Os09g0486700	NM_001070057.1	AK105294.1	Q0J0R6	1		BGIOSGA031006	BGIOSGA031006-TA	IPR000183; Orn/DAP/Arg decarboxylase 2|IPR000719; Protein kinase, core|IPR008271; Serine/threonine protein kinase, active site|IPR017441; Protein kinase ATP binding, conserved site|IPR017442; Serine/threonine protein kinase-related
PH_os_0009735	5940.68	5906.08	5704.91	8520.71	6107.03	143.925	139.283	195.708	154.054	141.248	5.39866	0	1	LOC_Os01g19970	LOC_Os01g19970.1	MYB family transcription factor, putative, expressed	5	NA	NA	NA	AK288699.1	NA	5		NA	NA	NA
PH_os_0002243	922.221	1002.66	941.499	1124	1228.21	329.32	464.624	433.672	417.704	435.515	1.37237	0	1	LOC_Os09g26190	LOC_Os09g26190.1	CBS domain containing protein, expressed	1	4347128	Os09g0431600	NM_001069774.2	NA	Q0J1L2	1		BGIOSGA030810	BGIOSGA030810-TA	IPR000644; Cystathionine beta-synthase, core|IPR002885; Pentatricopeptide repeat
PH_os_0016223	504.381	518.27	518.879	651.711	527.327	93.9171	83.1542	91.1823	101.324	124.127	2.47264	0	1	LOC_Os05g30760	LOC_Os05g30760.1	esterase, putative, expressed	1	4338583	Os05g0370700	NM_001061887.1	AK108862.1	Q60EW8	5		NA	NA	NA
PH_os_0016323	1597.06	1775.49	1619.89	2151.06	1750.56	448.851	521.792	442.568	590.368	440.865	1.82829	0	1	LOC_Os06g04850	LOC_Os06g04850.1	homeobox associated leucine zipper, putative, expressed	1	4340069	Os06g0140400	NM_001063287.1	AK102692.1|AK059116.1|EU847516.1	Q5VPE5	5		NA	NA	NA
PH_os_0012566	451.932	382.751	407.035	507.345	430.166	130.508	111.219	176.805	141.647	111.286	1.71546	0	1	LOC_Os12g41650	LOC_Os12g41650.5|LOC_Os12g41650.4|LOC_Os12g41650.3|LOC_Os12g41650.2	helix-loop-helix DNA-binding domain containing protein, expressed	5	NA	NA	NA	NA	NA	5		NA	NA	NA
PH_os_0016957	168.71	160.242	184.266	196.957	175.222	64.6442	54.0502	86.7344	79.6118	60.9935	1.34399	0	1	LOC_Os06g23780	LOC_Os06g23780.1	glutaryl-CoA dehydrogenase, mitochondrial precursor, putative	5	NA	NA	NA	NA	NA	5		NA	NA	NA
PH_os_0019181	640.747	683.091	633.472	814.639	758.188	306.145	346.129	294.675	339.126	357.4	1.0885	0	1	LOC_Os05g34230	LOC_Os05g34230.1	disease resistance protein RGA3, putative, expressed	1	4338794	Os05g0414300	NM_001062085.1	AK120513.1|AK120791.1	Q6AUA5	1		BGIOSGA018054	BGIOSGA018054-TA	IPR000767; Disease resistance protein|IPR002182; NB-ARC
PH_os_0004268	4922.3	4518.84	4358.21	6058.23	5409.46	1731.98	2360.54	1779.17	2395.59	2347.71	1.21231	0	1	LOC_Os01g65100	LOC_Os01g65100.3|LOC_Os01g65100.2|LOC_Os01g65100.1	peptide transporter, putative, expressed	1	4324943	Os01g0871500	NM_001051473.1	AK068840.1	Q5N747	1		BGIOSGA004890	BGIOSGA004890-TA	IPR000109; TGF-beta receptor, type I/II extracellular region|IPR000985; Legume lectin, alpha
PH_os_0004066	1729.05	1845.99	1731.73	2218.09	1950.69	679.374	773.334	673.86	783.711	666.648	1.37719	0	1	LOC_Os01g47450	LOC_Os01g47450.1	OsCttP1 - Putative C-terminal processing peptidase homologue, expressed	1	4327866	Os01g0664000	NM_001050324.2	NA	Q0JKM5	1		BGIOSGA004156	BGIOSGA004156-TA	IPR001478; PDZ/DHR/GLGF|IPR005151; Peptidase S41
PH_os_0019576	357.524	360.774	379.533	413.507	367.883	91.4777	64.4445	120.094	94.0867	188.331	1.76494	0	5	NA	NA	NA	5	NA	NA	NA	NA	NA	1		BGIOSGA024460	BGIOSGA024460-TA	IPR001128; Cytochrome P450|IPR002401; Cytochrome P450, E-class, group I
PH_os_0021135	715.049	710.561	776.484	763.079	757.357	180.516	144.48	190.149	163.359	133.758	2.14358	0	1	LOC_Os12g44100	LOC_Os12g44100.1	peptide transporter PTR2, putative, expressed	1	4352905	Os12g0638200	NM_001073909.1	AK068351.1	Q2QLL1	1		BGIOSGA035755	BGIOSGA035755-TA	IPR000109; TGF-beta receptor, type I/II extracellular region
PH_os_0021162	217.662	192.291	227.353	239.236	189.339	89.0383	90.4302	105.638	101.324	63.1336	1.20233	0	4	LOC_Os12g37350|LOC_Os12g37260	LOC_Os12g37350.1|LOC_Os12g37260.1	lipozygenase protein, putative|lipoxygenase 2.1, chloroplast precursor, putative, expressed	4	4352505|4352509	Os12g0559200|Os12g0560200	NM_001073543.1|NM_001073547.2	EU513003.1|AK066737.1|AK072241.1|DQ450958.1	Q2QNN5|Q2QNM6	4		BGIOSGA037589|BGIOSGA037588|BGIOSGA036014	BGIOSGA037589-TA|BGIOSGA037588-TA|BGIOSGA036014-TA	IPR000577; Carbohydrate kinase, FGGY|IPR001246; Lipoxygenase, plant|IPR013819; Lipoxygenase, C-terminal|IPR001246; Lipoxygenase, plant|IPR013819; Lipoxygenase, C-terminal|IPR001024; Lipoxygenase, LH2|IPR001246; Lipoxygenase, plant|IPR013819; Lipoxygenase, C-terminal
PH_os_0005942	666.971	697.741	656.391	786.797	774.797	221.986	230.753	237.964	265.717	262.165	1.56628	0	1	LOC_Os03g06710	LOC_Os03g06710.1	PPR repeat domain containing protein, putative, expressed	1	4331715	Os03g0162900	NM_001055589.1	AK099687.1	Q10RD7	1		BGIOSGA011922	BGIOSGA011922-TA	IPR002885; Pentatricopeptide repeat
PH_os_0012746	941.452	1009.99	870.909	1145.65	1074.58	212.228	257.778	225.732	278.125	254.675	1.99344	0	1	LOC_Os12g01210	LOC_Os12g01210.1	HCF152, putative, expressed	5	NA	NA	NA	NA	NA	5		NA	NA	NA
PH_os_0012805	9964.36	9411.27	8216.8	10889.4	10190.3	2286.94	2889.61	1988.22	2888.77	2945.88	1.85878	0	1	LOC_Os12g05550	LOC_Os12g05550.1	sialyltransferase family domain containing protein, expressed	1	4351518	Os12g0151500	NM_001072702.1	AK058389.1|AK105865.1	Q2QXM3	5		NA	NA	NA
PH_os_0020734	944.074	961.455	943.332	1012.63	1121.92	334.199	429.283	380.297	363.94	360.611	1.41484	0	1	LOC_Os04g55710	LOC_Os04g55710.1	transposon protein, putative, unclassified, expressed	1	4337229	Os04g0650700	NM_001060628.2	AK061502.1|AK121820.1	Q0J9I0	1		BGIOSGA017254	BGIOSGA017254-TA	IPR000246; Peptidase T2, asparaginase 2
PH_os_0020371	903.864	890.948	844.324	1127.09	852.027	234.183	242.186	255.755	284.328	217.222	1.87656	0	4	LOC_Osp1g00900|LOC_Os06g46434	LOC_Osp1g00900.1|LOC_Os06g46434.1	cytochrome c biogenesis protein|cytochrome c biogenesis protein ccsA, putative	5	NA	NA	NA	NA	NA	5		NA	NA	NA
PH_os_0020806	305.95	347.039	376.783	335.136	318.057	171.978	136.165	176.805	184.038	144.458	1.00047	0	1	LOC_Os05g50310	LOC_Os05g50310.1	ZF-HD protein dimerisation region containing protein, expressed	1	4339713	Os05g0579300	NM_001062954.1	AK111350.1	Q688U3	1		BGIOSGA020427	BGIOSGA020427-TA	IPR006456; ZF-HD homeobox protein Cys/His-rich dimerisation region
PH_os_0009096	21580.8	21946.8	21303.4	26191.2	24411.5	4032.34	4394.7	3999.79	4331.09	4968.29	2.35993	0	1	LOC_Os06g43900	LOC_Os06g43900.1	ribosomal protein L35, putative, expressed	1	4341664	Os06g0647100	NM_001064738.1	AK066837.1	Q67W51	1		BGIOSGA023367	BGIOSGA023367-TA	IPR001706; Ribosomal protein L35
PH_os_0007224	496.513	505.451	514.295	611.495	561.375	164.66	177.742	169.021	185.072	160.509	1.6314	0	1	LOC_Os04g40470	LOC_Os04g40470.1	cytochrome P450, putative, expressed	4	9268080|4336179	Os04g0480700|Os04g0480600	NM_001187060.1|NM_001059638.2	AK121175.1|AK242477.1	C7J100|Q0JCC0	4		BGIOSGA014867|BGIOSGA014866	BGIOSGA014867-TA|BGIOSGA014867-TA|BGIOSGA014866-TA	IPR001128; Cytochrome P450|IPR002401; Cytochrome P450, E-class, group I|IPR001128; Cytochrome P450|IPR002401; Cytochrome P450, E-class, group I
PH_os_0008260	983.411	770.079	828.739	950.756	799.71	298.827	279.606	576.005	292.599	268.585	1.42554	0	1	LOC_Os06g01660	LOC_Os06g01660.1	integral membrane protein DUF6 domain containing protein, expressed	1	4339862	Os06g0105700	NM_001063093.1	AK111956.1	Q5VS70	1		BGIOSGA022099	BGIOSGA022099-TA	IPR000620; Protein of unknown function DUF6, transmembrane|IPR001005; SANT, DNA-binding|IPR014778; Myb, DNA-binding
PH_os_0007513	189.689	199.616	181.516	209.331	205.948	95.1368	78.9965	142.333	103.392	84.5348	1.0344	0	1	LOC_Os04g59540	LOC_Os04g59540.1	phosphatidylinositol-4-phosphate 5-Kinase, putative, expressed	1	4337509	Os04g0691900	NM_001060898.1	AK068257.1	Q0J8R0	1		BGIOSGA017414	BGIOSGA017414-TA	IPR002498; Phosphatidylinositol-4-phosphate 5-kinase, core
PH_os_0011700	2921.39	3089.47	2595.31	3363.74	3465.41	695.231	832.581	717.227	952.24	899.922	1.87112	0	1	LOC_Os09g39430	LOC_Os09g39430.1	GDSL-like lipase/acylhydrolase, putative, expressed	1	4347890	Os09g0567800	NM_001070500.2	NA	Q0IZI6	5		NA	NA	NA
PH_os_0004959	278.852	228.002	249.355	224.799	237.505	65.8639	55.0896	87.8464	85.8154	53.5031	1.88309	0	1	LOC_Os02g19530	LOC_Os02g19530.1	lectin-like receptor kinase, putative	5	NA	NA	NA	NA	NA	1		BGIOSGA008013	BGIOSGA008013-TA	IPR000719; Protein kinase, core|IPR000985; Legume lectin, alpha|IPR001220; Legume lectin, beta domain|IPR008271; Serine/threonine protein kinase, active site|IPR017441; Protein kinase ATP binding, conserved site|IPR017442; Serine/threonine protein kinase-related
PH_os_0007525	6341.91	5841.07	4875.26	6668.7	6804.59	1145.3	1510.29	1180.92	1570.52	1465.98	2.16376	0	1	LOC_Os05g22930	LOC_Os05g22930.1	CAAX amino terminal protease family protein, putative, expressed	1	9270759	Os05g0295200	NM_001187398.1	AK073450.1	C7J2E6	1		BGIOSGA018367	BGIOSGA018367-TA	IPR003675; Abortive infection protein
PH_os_0019660	1560.35	1485.22	1307.28	1597.31	1654.23	193.933	171.505	360.281	209.886	141.248	2.90421	0	1	LOC_Os07g46870	LOC_Os07g46870.1	sex determination protein tasselseed-2, putative, expressed	1	4344201	Os07g0664000	NM_001067090.2	NA	Q0D3V4	1		BGIOSGA026334	BGIOSGA026334-TA	IPR002198; Short-chain dehydrogenase/reductase SDR|IPR002347; Glucose/ribitol dehydrogenase
PH_os_0007330	615.397	564.969	517.962	650.68	627.81	225.645	271.29	260.203	284.328	264.305	1.17821	0	1	LOC_Os04g39160	LOC_Os04g39160.1	RNA-dependent RNA polymerase, putative, expressed	1	4336092	Os04g0465700	NM_001059562.1	AK064379.1	Q7XM31	1		BGIOSGA016577	BGIOSGA016577-TA	IPR007855; RNA-dependent RNA polymerase, eukaryotic-type
PH_os_0007515	1868.92	1911.92	1839.91	2283.05	1991.39	476.904	546.739	561.55	582.097	482.598	1.8859	0	1	LOC_Os04g56060	LOC_Os04g56060.1	protein kinase domain containing protein, expressed	1	4337248	Os04g0654600	NM_001060646.1	AK111497.1	Q0J9G2	4		BGIOSGA017265|BGIOSGA017264	BGIOSGA017265-TA|BGIOSGA017264-TA	IPR000719; Protein kinase, core|IPR001245; Tyrosine protein kinase|IPR000719; Protein kinase, core|IPR001245; Tyrosine protein kinase|IPR002290; Serine/threonine protein kinase|IPR008271; Serine/threonine protein kinase, active site|IPR017441; Protein kinase ATP binding, conserved site
PH_os_0001033	305.95	242.653	274.107	268.109	248.3	114.652	93.5484	173.469	113.731	83.4648	1.26783	0	1	LOC_Os07g40320	LOC_Os07g40320.1	vesicle transport protein GOT1B, putative, expressed	5	NA	NA	NA	NA	NA	1		BGIOSGA026064	BGIOSGA026064-TA	IPR007305; Got1-like protein
PH_os_0019667	14037	14238.7	15057.6	16747.5	14858.2	690.352	771.255	733.907	797.152	722.291	4.29884	0	5	NA	NA	NA	5	NA	NA	NA	NA	NA	1		BGIOSGA026389	BGIOSGA026389-TA	IPR000823; Plant peroxidase|IPR002016; Haem peroxidase, plant/fungal/bacterial
PH_os_0004100	548.962	579.62	668.308	556.842	520.683	237.842	214.122	289.115	242.971	202.242	1.27813	0	1	LOC_Os01g71780	LOC_Os01g71780.1	WD domain, G-beta repeat domain containing protein, expressed	1	4325827	Os01g0946100	NM_001051916.1	AK072248.1|AK099261.1	Q94CQ0	1		BGIOSGA005145	BGIOSGA005145-TA	IPR001680; WD40 repeat
PH_os_0007402	3292.9	3276.27	3329.62	3949.45	3307.63	336.638	349.247	495.943	397.025	353.12	3.19563	0	1	LOC_Os03g63310	LOC_Os03g63310.1	cytochrome P450 71E1, putative, expressed	1	4334792	Os03g0850200	NM_001058439.1	NA	Q84JR8	1		BGIOSGA013948	BGIOSGA013948-TA	IPR001128; Cytochrome P450|IPR002048; Calcium-binding EF-hand|IPR002401; Cytochrome P450, E-class, group I
PH_os_0000685	128.499	133.688	179.682	163.959	138.683	85.3792	53.0108	70.0547	97.1885	67.4139	1.03823	0	1	LOC_Os01g41750	LOC_Os01g41750.1	expressed protein	1	9266262	Os01g0601625	NM_001185522.1	NA	Q5ZBC0	4		BGIOSGA001280|BGIOSGA001279	BGIOSGA001280-TA|BGIOSGA001279-TA	IPR001611; Leucine-rich repeat|IPR003591; Leucine-rich repeat, typical subtype|IPR013210; Leucine-rich repeat, N-terminal|IPR001611; Leucine-rich repeat|IPR013210; Leucine-rich repeat, N-terminal
PH_os_0011020	1296.35	1245.31	1221.11	1547.81	1397.62	398.843	470.86	430.336	465.264	480.458	1.59404	0	1	LOC_Os08g03630	LOC_Os08g03630.1	acyl-activating enzyme 14, putative, expressed	1	4344589	Os08g0130400	NM_001067457.1	AK065929.1	Q0J879	1		BGIOSGA027707	BGIOSGA027707-TA	IPR000873; AMP-dependent synthetase and ligase
PH_os_0011213	431.827	414.799	403.368	513.532	461.722	186.615	209.964	232.404	214.021	194.751	1.11761	0	1	LOC_Os10g29310	LOC_Os10g29310.1	MBTB51 - Bric-a-Brac, Tramtrack, Broad Complex BTB domain with Meprin and TRAF Homology MATH domain, expressed	1	4348684	Os10g0428500	NM_001071189.1	AK100213.1	Q7XEB4	5		NA	NA	NA
PH_os_0009677	8009.77	7732.84	7465.98	9877.75	8863.24	2245.47	2753.44	2181.7	2734.72	2944.81	1.67085	0	1	LOC_Os01g11160	LOC_Os01g11160.1	amino acid permease family protein, putative, expressed	1	4325538	Os01g0209800	NM_001048900.1	AK061588.1|AK099094.1	Q9LD96	5		NA	NA	NA
PH_os_0010725	1649.51	1538.33	1499.8	1934.51	1689.11	93.9171	77.957	160.125	97.1885	64.2037	4.19204	0	1	LOC_Os08g04190	LOC_Os08g04190.1	homeobox and START domains containing protein, putative, expressed	5	NA	NA	NA	AK318563.1	NA	5		NA	NA	NA
PH_os_0010362	2387.28	2450.34	2240.53	2776.99	2684.8	950.148	1183.91	884.024	1243.81	1202.75	1.18017	0	1	LOC_Os07g10530	LOC_Os07g10530.1	carboxyl-terminal peptidase, putative, expressed	5	NA	NA	NA	NA	NA	5		NA	NA	NA
PH_os_0011614	1412.62	1350.62	1180.77	1446.76	1400.95	358.593	461.506	361.393	462.162	462.266	1.649	0	1	LOC_Os09g27950	LOC_Os09g27950.1	galactosyltransferase, putative, expressed	1	4347234	Os09g0452900	NM_001069874.1	AK068378.1	Q67UZ8	5		NA	NA	NA
PH_os_0011261	1165.23	1171.14	1121.18	1362.2	1199.98	81.7201	69.6416	125.654	86.8493	63.1336	3.84286	0	1	LOC_Os09g37967	LOC_Os09g37967.1	cupin domain containing protein, expressed	1	4347796	Os09g0552500	NM_001070410.1	AK108790.1	Q0IZS6	5		NA	NA	NA
PH_os_0011930	2027.14	2092.31	1993.01	2549.1	1972.29	70.7428	58.2079	104.526	82.7136	111.286	4.66186	0	1	LOC_Os11g03230	LOC_Os11g03230.3|LOC_Os11g03230.2|LOC_Os11g03230.1	nucleoside-triphosphatase, putative, expressed	5	NA	NA	NA	NA	NA	5		NA	NA	NA
PH_os_0010495	398.609	445.932	420.787	510.438	444.283	76.8413	65.4839	81.1745	98.2224	436.585	1.62486	0.001	1	LOC_Os07g27580	LOC_Os07g27580.1	HAD superfamily phosphatase, putative	5	NA	NA	NA	NA	NA	1		BGIOSGA025644	BGIOSGA025644-TA	IPR005519; Acid phosphatase (Class B)
PH_os_0009737	2477.32	2522.67	2543.05	2934.76	2473.04	407.381	410.574	452.576	421.839	346.7	2.64758	0	1	LOC_Os01g27360	LOC_Os01g27360.1	glutathione S-transferase, putative, expressed	5	NA	NA	NA	NA	NA	5		NA	NA	NA
PH_os_0007486	1399.5	1548.4	1546.55	1575.66	1456.58	285.41	265.054	275.771	306.04	252.534	2.40039	0	1	LOC_Os03g56470	LOC_Os03g56470.1	protein kinase family protein, putative, expressed	1	4334291	Os03g0776100	NM_001057970.1	NA	Q10DK1	1		BGIOSGA009730	BGIOSGA009730-TA	IPR000719; Protein kinase, core|IPR001245; Tyrosine protein kinase|IPR002290; Serine/threonine protein kinase|IPR008271; Serine/threonine protein kinase, active site|IPR017441; Protein kinase ATP binding, conserved site
PH_os_0010507	2414.38	2611.49	2743.82	2828.55	2330.2	648.882	650.681	561.55	686.523	482.598	2.04601	0	1	LOC_Os07g37420	LOC_Os07g37420.1	versicolorin reductase, putative, expressed	5	NA	NA	NA	NA	NA	5		NA	NA	NA
PH_os_0004713	807.708	791.14	780.151	945.6	873.619	104.894	65.4839	137.885	90.985	54.5731	3.27606	0	1	LOC_Os02g21340	LOC_Os02g21340.1	ABC-2 type transporter family protein, expressed	1	4329158	Os02g0318500	NM_001053213.2	NA	Q0E1P6	1		BGIOSGA006589	BGIOSGA006589-TA	IPR003439; ABC transporter-like|IPR003593; AAA+ ATPase, core|IPR013525; ABC-2 type transporter
PH_os_0006551	826.939	798.465	809.487	1014.69	927.597	240.281	270.251	241.3	295.701	287.846	1.69158	0	1	LOC_Os03g40550	LOC_Os03g40550.1	kinase, pfkB family, putative, expressed	1	4333402	Os03g0602600	NM_001057160.2	AK242650.1	Q0DQE9	1		BGIOSGA013087	BGIOSGA013087-TA	IPR011611; Carbohydrate/purine kinase
PH_os_0006768	6290.33	5713.79	4732.25	6335.62	6544.66	986.739	1368.93	1034.14	1392.69	1262.67	2.27364	0	1	LOC_Os03g32470	LOC_Os03g32470.2|LOC_Os03g32470.1	leucoanthocyanidin dioxygenase, putative, expressed	1	4333208	Os03g0439500	NM_001056988.1	AK060946.1|AK104779.1|AK067507.1|AK067647.1|AK119216.1	B7EDK8	1		BGIOSGA012950	BGIOSGA012950-TA	IPR005123; 2OG-Fe(II) oxygenase
PH_os_0006575	42283.2	44275.4	45027.8	59060.3	53892	8889.19	11910.8	8540	12139.3	12157	2.18631	0	1	LOC_Os03g48000	LOC_Os03g48000.1|LOC_Os03g48000.3|LOC_Os03g48000.2	CorA-like magnesium transporter protein, putative, expressed	1	4333741	Os03g0684400	NM_001057454.1	AK100086.1	Q9AUK4	1		BGIOSGA013344	BGIOSGA013344-TA	IPR002523; Mg2+ transporter protein, CorA-like
PH_os_0006299	5187.16	5317.3	4798.25	5781.87	5825.51	896.481	1040.47	924.055	1090.79	1107.51	2.3967	0	1	LOC_Os03g54910	LOC_Os03g54910.1	X8 domain containing protein, expressed	1	4334157	Os03g0756300	NM_001057851.1	AK103836.1	Q75J20	1		BGIOSGA009786	BGIOSGA009786-TA	IPR012946; X8
PH_os_0004761	1954.58	1953.13	1814.24	2175.81	2233.87	639.124	710.968	698.323	774.406	708.381	1.50964	0	1	LOC_Os02g42310	LOC_Os02g42310.4|LOC_Os02g42310.3|LOC_Os02g42310.2|LOC_Os02g42310.1	OsSCP8 - Putative Serine Carboxypeptidase homologue, expressed	1	4330073	Os02g0634700	NM_001054049.1	AK069959.1|AK071869.1|AK104431.1|AK104329.1|AK106111.1	Q6H7I7	1		BGIOSGA008678	BGIOSGA008678-TA	IPR001563; Peptidase S10, serine carboxypeptidase
PH_os_0005158	4644.32	4728.53	4570.9	5435.39	4880.47	964.785	1094.52	1225.4	1081.48	953.425	2.19817	0	1	LOC_Os02g30650	LOC_Os02g30650.2|LOC_Os02g30650.1	heavy metal-associated domain containing protein, expressed	1	4329453	Os02g0510600	NM_001053469.1	AK073949.1|AK120359.1	Q6K793	1		BGIOSGA008289	BGIOSGA008289-TA	IPR006121; Heavy metal transport/detoxification protein
PH_os_0006792	341.79	381.835	411.619	287.702	363.731	104.894	92.509	110.086	132.342	104.866	1.79738	0	1	LOC_Os03g18960	LOC_Os03g18960.1	calmodulin binding protein, putative, expressed	5	NA	NA	NA	NA	NA	1		BGIOSGA012442	BGIOSGA012442-TA	IPR012416; Calmodulin binding protein-like
PH_os_0006323	244.76	267.376	249.355	289.764	279.026	75.6216	80.0359	90.0703	116.833	72.7642	1.57945	0	1	LOC_Os03g47730	LOC_Os03g47730.1	homeobox domain containing protein, expressed	1	9270221	Os03g0680700	NM_001186655.1	AK064665.1	Q9AYD8	1		BGIOSGA010052	BGIOSGA010052-TA	IPR001356; Homeobox|IPR006563; POX
PH_os_0005170	4525.44	4769.73	4598.4	5600.38	4732.65	658.639	744.23	702.771	803.356	639.897	2.73027	0	1	LOC_Os02g33500	LOC_Os02g33500.1	threonyl-tRNA synthetase, putative, expressed	1	4329580	Os02g0538000	NM_001053587.1	AK058738.1	Q6ER90	1		BGIOSGA006302	BGIOSGA006302-TA	IPR002314; Aminoacyl-tRNA synthetase, class II (G, H, P and S)|IPR002320; Threonyl-tRNA synthetase, class IIa|IPR003016; 2-oxo acid dehydrogenase, lipoyl-binding site|IPR004154; Anticodon-binding|IPR006195; Aminoacyl-tRNA synthetase, class II|IPR012947; Threonyl/alanyl tRNA synthetase, SAD
PH_os_0006804	279.726	286.605	284.191	320.7	279.026	53.6669	48.8531	50.0391	75.4762	52.433	2.36024	0	1	LOC_Os03g47470	LOC_Os03g47470.1	STE_PAK_Ste20_STLK.4 - STE kinases include homologs to sterile 7, sterile 11 and sterile 20 from yeast	1	4333713	Os03g0678100	NM_001057426.1	NA	Q84SX8	1		BGIOSGA013323	BGIOSGA013323-TA	IPR000719; Protein kinase, core|IPR002290; Serine/threonine protein kinase|IPR017441; Protein kinase ATP binding, conserved site|IPR017442; Serine/threonine protein kinase-related
PH_os_0005855	8358.56	8668.66	8815.43	9326.07	8102.56	1918.59	1993.62	1912.6	2071.98	1642.54	2.14919	0	1	LOC_Os03g10060	LOC_Os03g10060.1	S10/S20 domain containing ribosomal protein, putative, expressed	1	4331942	Os03g0196800	NM_001055801.1	AK058535.1|AK104108.1	Q10QH0	1		BGIOSGA011281	BGIOSGA011281-TA	IPR001848; Ribosomal protein S10
PH_os_0001048	1337.44	1450.42	1470.46	1510.69	1253.96	525.692	477.097	445.904	498.35	384.152	1.53612	0	1	LOC_Os07g30800	LOC_Os07g30800.1	immunophilin, putative, expressed	1	4343267	Os07g0490400	NM_001066209.1	AK067941.1	Q7XHR0	1		BGIOSGA025722	BGIOSGA025722-TA	IPR001179; Peptidyl-prolyl cis-trans isomerase, FKBP-type
PH_os_0002979	395.987	391.907	350.197	457.848	399.44	185.395	177.742	157.901	201.614	173.35	1.13045	0	1	LOC_Os11g01480	LOC_Os11g01480.1	MYB family transcription factor, putative, expressed	1	4349554	Os11g0106100	NM_001072069.2	NA	Q0IV83	1		BGIOSGA036796	BGIOSGA036796-TA	IPR014778; Myb, DNA-binding
PH_os_0001925	4377.71	4288.09	4131.78	5412.71	4638.81	607.412	704.732	562.662	703.066	728.712	2.73792	0	1	LOC_Os08g29110	LOC_Os08g29110.2|LOC_Os08g29110.1	thioredoxin, putative, expressed	1	4345435	Os08g0378900	NM_001068222.1	AK058590.1|AK066851.1	Q8H2V6	1		BGIOSGA027053	BGIOSGA027053-TA	IPR006662; Thioredoxin-related|IPR013766; Thioredoxin domain
PH_os_0002991	421.337	380.919	380.45	387.727	371.205	91.4777	80.0359	124.542	95.1207	72.7642	2.17743	0	1	LOC_Os10g38920	LOC_Os10g38920.1	protein kinase domain containing protein, expressed	1	9270649	Os10g0533150	NM_001189323.1	NA	C7J7P1	1		BGIOSGA031500	BGIOSGA031500-TA	IPR000719; Protein kinase, core|IPR001245; Tyrosine protein kinase|IPR001412; Aminoacyl-tRNA synthetase, class I, conserved site|IPR002290; Serine/threonine protein kinase|IPR008271; Serine/threonine protein kinase, active site|IPR017441; Protein kinase ATP binding, conserved site
PH_os_0000035	526.234	505.451	523.462	546.53	556.392	128.069	128.889	214.612	145.783	119.847	1.94429	0	1	LOC_Os01g10110	LOC_Os01g10110.1	cytokinin dehydrogenase precursor, putative, expressed	1	4327333	Os01g0197600	NM_001048836.2	AB205193.1|AK289178.1|AK243684.1	Q0JPW3	1		BGIOSGA002195	BGIOSGA002195-TA	IPR006094; FAD linked oxidase, N-terminal|IPR015345; Cytokinin dehydrogenase 1, FAD and cytokinin binding
PH_os_0001949	137.24	143.76	137.512	146.429	131.209	58.5457	45.7348	55.599	81.6797	55.6432	1.19663	0	1	LOC_Os08g34320	LOC_Os08g34320.1	expressed protein	5	NA	NA	NA	NA	NA	1		BGIOSGA026915	BGIOSGA026915-TA	IPR007573; Protein of unknown function DUF566
PH_os_0003015	3067.37	2975.02	2584.31	3185.34	3174.76	223.206	267.133	275.771	283.294	247.184	3.53712	0	1	LOC_Os11g34720	LOC_Os11g34720.1	Ser/Thr protein phosphatase family protein, putative, expressed	1	9266367	Os11g0549620	NM_001189661.1	AK061321.1|AK106004.1	Q2R2T5	1		BGIOSGA033828	BGIOSGA033828-TA	IPR004843; Metallophosphoesterase
PH_os_0000095	8244.92	8650.35	8540.41	9301.32	8166.51	574.48	602.868	565.998	637.929	505.069	3.85335	0	1	LOC_Os01g01120	LOC_Os01g01120.1	enolase-phosphatase E1, putative, expressed	5	NA	Os01g0101200	NA	AK067866.1|AK104517.1|AK104625.1|AK104752.1	NA	1		BGIOSGA002579	BGIOSGA002579-TA	IPR005834; Haloacid dehalogenase-like hydrolase
PH_os_0003253	1986.05	2069.42	2173.61	2136.62	2048.69	936.732	932.366	941.847	1008.07	779.005	1.15774	0	1	LOC_Os10g35450	LOC_Os10g35450.1	serine/threonine-protein kinase, putative, expressed	1	4349010	Os10g0497600	NM_001071495.1	AK073182.1|AK103003.1	Q337H2	1		BGIOSGA033208	BGIOSGA033208-TA	IPR000719; Protein kinase, core|IPR001245; Tyrosine protein kinase|IPR002290; Serine/threonine protein kinase|IPR008271; Serine/threonine protein kinase, active site|IPR017441; Protein kinase ATP binding, conserved site|IPR017442; Serine/threonine protein kinase-related
PH_os_0003946	2452.85	2602.34	2488.97	3092.53	2685.63	847.693	909.499	827.313	926.392	1047.59	1.48895	0	1	LOC_Os12g04260	LOC_Os12g04260.1	astaxanthin synthase KC28, putative	1	4351451	Os12g0137200	NM_001072639.2	AK287526.1|AK241652.1|AK240637.1	Q0IQ89	4		BGIOSGA038561|BGIOSGA034762	BGIOSGA038561-TA|BGIOSGA034762-TA	IPR005097; Saccharopine dehydrogenase|IPR005097; Saccharopine dehydrogenase
PH_os_0009425	1722.06	1628.06	1552.05	1920.07	1735.61	659.859	823.226	666.076	816.797	739.412	1.16623	0	1	LOC_Os06g33330	LOC_Os06g33330.1	powdery mildew resistant protein 5, putative, expressed	1	4341180	Os06g0524400	NM_001064293.1	AK107013.1	Q654T8	1		BGIOSGA023021	BGIOSGA023021-TA	IPR004253; Protein of unknown function DUF231, plant
PH_os_0008570	978.166	960.539	1049.67	711.52	926.766	453.729	432.402	563.774	467.332	453.706	1.00014	0	1	LOC_Os06g08120	LOC_Os06g08120.1	plant protein of unknown function domain containing protein, expressed	1	4340302	Os06g0179500	NM_001063504.1	NA	Q8H612	1		BGIOSGA022421	BGIOSGA022421-TA	IPR004158; Protein of unknown function DUF247, plant
PH_os_0005434	13008.1	12925.6	11729.8	13621	13682.3	1955.18	2335.59	2020.47	2368.71	2528.55	2.49314	0	1	LOC_Os03g10180	LOC_Os03g10180.1	expressed protein	1	4331953	Os03g0198300	NM_001055812.1	AK071995.1|AK099437.1	Q10QF7	1		BGIOSGA012050	BGIOSGA012050-TA	IPR001623; Heat shock protein DnaJ, N-terminal
PH_os_0005527	1395.13	1455.92	1355.87	1502.44	1547.93	269.554	294.158	259.091	302.939	289.987	2.33128	0	1	LOC_Os03g09930	LOC_Os03g09930.2|LOC_Os03g09930.1	sulfate transporter, putative, expressed	1	4331932	Os03g0195300	NM_001055792.1	AK067353.1	Q10QI4	1		BGIOSGA011287	BGIOSGA011287-TA	IPR001902; Sulphate anion transporter|IPR002645; Sulphate transporter/antisigma-factor antagonist STAS|IPR011547; Sulphate transporter
PH_os_0008128	3200.24	3403.55	3150.86	3853.55	3417.24	462.267	523.871	462.584	558.317	507.209	2.7139	0	1	LOC_Os04g51340	LOC_Os04g51340.1	pectinacetylesterase domain containing protein, expressed	1	4336890	Os04g0602500	NM_001060308.1	AK058634.1|AK073958.1	Q0JAF0	1		BGIOSGA017057	BGIOSGA017057-TA	IPR004963; Pectinacetylesterase
PH_os_0004030	1753.53	1835.01	1828.91	2064.44	1771.32	811.102	862.724	775.05	891.239	755.463	1.13164	0	1	LOC_Os01g61880	LOC_Os01g61880.2|LOC_Os01g61880.1	respiratory burst oxidase, putative, expressed	1	4327453	Os01g0835500	NM_001051260.1	AK066013.1|AK068400.1|AK100241.1	Q8S1T0	1		BGIOSGA004752	BGIOSGA004752-TA	IPR000778; Cytochrome b-245, heavy chain|IPR002048; Calcium-binding EF-hand|IPR013112; FAD-binding 8|IPR013121; Ferric reductase, NAD binding|IPR013130; Ferric reductase-like transmembrane component, N-terminal|IPR013623; NADPH oxidase Respiratory burst
PH_os_0008630	3348.84	3582.11	3438.72	3758.68	3283.54	1025.77	1020.72	935.175	1072.18	895.641	1.78492	0	1	LOC_Os05g50380	LOC_Os05g50380.2|LOC_Os05g50380.1	glucose-1-phosphate adenylyltransferase large subunit, chloroplast precursor, putative, expressed	1	4339718	Os05g0580000	NM_001062959.1	EU267957.1|AK100910.1|D50317.1	Q688T8	1		BGIOSGA017490	BGIOSGA017490-TA	IPR005835; Nucleotidyl transferase|IPR005836; ADP-glucose pyrophosphorylase, conserved site
PH_os_0006175	8313.97	8935.12	7296.39	9213.67	10058.2	3357.84	4353.12	3580.57	4234.94	4178.59	1.12438	0	1	LOC_Os03g21000	LOC_Os03g21000.1	thioredoxin, putative, expressed	1	4332712	Os03g0326500	NM_001056527.1	AK058426.1	Q10M18	1		BGIOSGA010819	BGIOSGA010819-TA	IPR006662; Thioredoxin-related|IPR013766; Thioredoxin domain
PH_os_0014493	52321.8	52079.7	47620.4	54006.4	54422.6	6824.24	8572.15	6720.8	8950.65	8581.89	2.67207	0	1	LOC_Os03g55720	LOC_Os03g55720.2|LOC_Os03g55720.1	cytochrome b6f complex subunit, putative, expressed	5	NA	NA	NA	NA	NA	5		NA	NA	NA
PH_os_0013987	395.987	381.835	323.612	382.571	398.609	142.705	156.953	180.141	186.106	142.318	1.25488	0	1	LOC_Os03g02590	LOC_Os03g02590.4|LOC_Os03g02590.3|LOC_Os03g02590.2	peroxisomal biogenesis factor 11, putative, expressed	5	NA	NA	NA	NA	NA	5		NA	NA	NA
PH_os_0013557	145.108	164.821	151.263	169.115	165.257	65.8639	54.0502	64.4948	85.8154	59.9234	1.23692	0	1	LOC_Os02g35320	LOC_Os02g35320.1	expressed protein	1	9272206	Os02g0559650	NM_001186094.1	NA	C7IYV2	5		NA	NA	NA
PH_os_0016334	1744.79	1824.02	1765.65	2128.37	1957.34	151.243	167.348	143.445	187.14	180.84	3.44683	0	1	LOC_Os05g45080	LOC_Os05g45080.1	anthocyanidin 5,3-O-glucosyltransferase, putative, expressed	1	4339386	Os05g0526800	NM_001062640.1	AK066551.1	Q65X86	1		BGIOSGA020233	BGIOSGA020233-TA	IPR002213; UDP-glucuronosyl/UDP-glucosyltransferase
PH_os_0006872	2351.44	2486.05	2130.52	2499.6	2474.7	179.296	151.756	254.643	175.766	142.318	3.73612	0	1	LOC_Os04g24110	LOC_Os04g24110.1	anthocyanin 3-O-beta-glucosyltransferase, putative, expressed	1	4335428	Os04g0305700	NM_001058952.1	AK068128.1|AK105689.1	Q0JEA6	1		BGIOSGA016110	BGIOSGA016110-TA	IPR002213; UDP-glucuronosyl/UDP-glucosyltransferase
PH_os_0013768	3337.48	3319.31	3368.13	3850.46	3297.66	1259.95	1469.75	1229.85	1471.27	1203.82	1.324	0	1	LOC_Os02g04810	LOC_Os02g04810.1	auxin response factor 5, putative, expressed	5	NA	NA	NA	NA	NA	5		NA	NA	NA
PH_os_0006896	1619.79	1687.58	1624.47	1789.11	1518.04	517.154	513.477	568.222	584.165	482.598	1.59507	0	1	LOC_Os04g22380	LOC_Os04g22380.1	short chain dehydrogenase/reductase protein, putative, expressed	1	9269666	Os04g0291000	NM_001186917.1	NA	C7J1M5	1		BGIOSGA016083	BGIOSGA016083-TA	IPR002198; Short-chain dehydrogenase/reductase SDR|IPR002347; Glucose/ribitol dehydrogenase|IPR005829; Sugar transporter, conserved site
PH_os_0007301	3972.11	4212.09	4206.95	4485.67	3842.43	1494.14	1523.8	1550.1	1572.59	1265.88	1.44059	0	1	LOC_Os03g60920	LOC_Os03g60920.1	Methyltransferase small domain containing protein, expressed	1	4334624	Os03g0824200	NM_001058284.1	AK059711.1	Q852B9	1		BGIOSGA013846	BGIOSGA013846-TA	IPR002052; N-6 adenine-specific DNA methylase, conserved site|IPR007848; Methyltransferase small|IPR008162; Inorganic pyrophosphatase
PH_os_0016057	7607.67	7557.03	7300.05	9324.01	7703.12	1070.9	1346.06	1861.45	1324.45	1280.86	2.53513	0	1	LOC_Os04g48490	LOC_Os04g48490.1	fasciclin-like arabinogalactan protein, putative, expressed	1	4336730	Os04g0574200	NM_001060152.2	AK241942.1	Q7XTY1	5		NA	NA	NA
PH_os_0018957	25032.8	26230.3	24890.6	32144.2	25162.2	7214.54	9193.73	6799.76	9023.02	9573.84	1.61894	0	1	LOC_Osp1g00260	LOC_Osp1g00260.1	RNA polymerase beta'' chain	1	9266573	Os04g0240100	NM_001186883.1	AK289011.1	C7J1G9	1		BGIOSGA014010	BGIOSGA014010-TA	IPR007081; RNA polymerase Rpb1, domain 5
PH_os_0015906	2728.2	2925.57	2774.99	3172.97	3060.16	878.186	999.929	957.414	999.801	1027.26	1.54417	0	1	LOC_Os04g53950	LOC_Os04g53950.3|LOC_Os04g53950.2|LOC_Os04g53950.1	glycosyl hydrolases family 16 protein, protein, expressed	5	NA	NA	NA	NA	NA	5		NA	NA	NA
PH_os_0015894	5237.86	5416.2	4773.5	5741.66	6036.44	79.2807	90.4302	92.2943	108.562	96.3055	5.83349	0	1	LOC_Os04g56240	LOC_Os04g56240.1	lipase, putative, expressed	1	4337262	Os04g0657500	NM_001060658.1	AK066638.1	Q7FAL5	5		NA	NA	NA
PH_os_0020201	3458.11	3601.33	3182.03	3840.15	3752.74	935.512	1148.57	968.534	1255.18	1127.84	1.67983	0	4	LOC_Os12g01740|LOC_Os11g01740	LOC_Os12g01740.2|LOC_Os12g01740.1|LOC_Os11g01740.2|LOC_Os11g01740.1	serine/threonine-protein kinase, putative, expressed|serine/threonine-protein kinase, putative, expressed	1	4351277	Os12g0108100|Os11g0108800	NM_001072481.1	AK073774.1	Q2QYS2	1		BGIOSGA036785	BGIOSGA036785-TA	IPR000719; Protein kinase, core|IPR001245; Tyrosine protein kinase|IPR002290; Serine/threonine protein kinase|IPR008271; Serine/threonine protein kinase, active site|IPR017441; Protein kinase ATP binding, conserved site|IPR017442; Serine/threonine protein kinase-related
PH_os_0015965	853.164	836.008	728.814	825.982	911.819	281.751	318.065	371.401	318.447	275.006	1.43285	0	1	LOC_Os04g58840	LOC_Os04g58840.1	Eukaryotic aspartyl protease domain containing protein, expressed	5	NA	NA	NA	NA	NA	5		NA	NA	NA
PH_os_0020202	395.987	454.173	469.374	383.602	468.366	135.387	120.574	226.844	141.647	116.637	1.69372	0	1	LOC_Os12g01490	LOC_Os12g01490.1	MYB family transcription factor, putative, expressed	1	4351260	Os12g0105600	NM_001072465.1	AK107297.1	Q2QYV2	1		BGIOSGA036807	BGIOSGA036807-TA	IPR014778; Myb, DNA-binding
PH_os_0008497	863.653	926.659	803.07	913.633	945.036	323.221	344.05	330.258	390.822	383.082	1.30076	0	1	LOC_Os05g45810	LOC_Os05g45810.1	calcineurin B, putative, expressed	1	4339432	Os05g0534400	NM_001062683.1	DQ201198.1|AK101368.1	Q75KU4	1		BGIOSGA020255	BGIOSGA020255-TA	IPR001125; Recoverin|IPR002048; Calcium-binding EF-hand
PH_os_0007641	600.536	649.211	631.638	680.584	631.962	147.584	144.48	207.94	173.699	133.758	1.97075	0	1	LOC_Os05g01120	LOC_Os05g01120.1	cytochrome P450, putative, expressed	1	4337528	Os05g0101600	NM_001060916.1	AK101021.1	Q9FW33	1		BGIOSGA018985	BGIOSGA018985-TA	IPR001128; Cytochrome P450|IPR002401; Cytochrome P450, E-class, group I
PH_os_0002633	5133.84	5465.64	4918.35	5985.02	5350.5	1456.32	1546.67	1433.34	1634.63	1647.89	1.7633	0	1	LOC_Os09g38410	LOC_Os09g38410.2|LOC_Os09g38410.1	sialin, putative, expressed	1	4347820	Os09g0556400	NM_001070433.1	AK059357.1	Q0IZQ3	1		BGIOSGA029288	BGIOSGA029288-TA	IPR011701; Major facilitator superfamily MFS-1
PH_os_0018984	2305.12	2363.35	2394.54	2618.19	2262.11	150.023	126.81	160.125	153.02	174.42	3.97021	0	1	LOC_Os04g51580	LOC_Os04g51580.2|LOC_Os04g51580.1	leucine rich repeat containing protein, expressed	1	4336911	Os04g0605300	NM_001060329.1	AK061732.1|AK066546.1|AK104574.1	Q7XNY1	1		BGIOSGA014400	BGIOSGA014400-TA	IPR001611; Leucine-rich repeat|IPR003591; Leucine-rich repeat, typical subtype
PH_os_0016069	20203.2	22190.4	20392.1	26039.6	20423.7	7792.68	9103.3	8521.1	9694.04	9126.55	1.24071	0	1	LOC_Os04g54810	LOC_Os04g54810.1	beta-D-xylosidase, putative, expressed	1	4337166	Os04g0640700	NM_001060573.1	AK071973.1|AK101782.1	Q7X6F6	5		NA	NA	NA
PH_os_0015978	2017.52	2250.72	2246.95	2293.36	1984.74	795.246	682.904	912.935	738.219	604.585	1.5264	0	1	LOC_Os04g46400	LOC_Os04g46400.1	AP2 domain containing protein, expressed	1	4336585	Os04g0549700	NM_001060021.1	AK107119.1	Q7XU22	5		NA	NA	NA
PH_os_0008739	4781.56	4839.32	4646.99	5707.63	5275.76	1436.81	1787.81	1462.25	1648.07	1738.85	1.60431	0	1	LOC_Os05g48870	LOC_Os05g48870.9|LOC_Os05g48870.8|LOC_Os05g48870.7|LOC_Os05g48870.6|LOC_Os05g48870.5|LOC_Os05g48870.1	auxin response factor 15, putative, expressed	1	9268260	Os05g0563400	NM_001187594.1	AK062170.1|AK099793.1	Q8S985	1		BGIOSGA020357	BGIOSGA020357-TA	IPR003340; Transcriptional factor B3|IPR010525; Auxin response factor
PH_os_0018738	25154.3	26322.8	25530.5	28670.1	28870.9	2422.33	3046.56	2357.4	2863.96	3011.15	3.24821	0	1	LOC_Os03g36540	LOC_Os03g36540.2|LOC_Os03g36540.1	magnesium-chelatase subunit chlI, chloroplast precursor, putative, expressed	1	4333259	Os03g0563300	NM_001057028.1	AK060389.1|AK071134.1|AK070720.1|AK104435.1|EF065607.1	Q53RM0	1		BGIOSGA010427	BGIOSGA010427-TA	IPR000523; Magnesium chelatase, ChlI subunit|IPR003593; AAA+ ATPase, core
PH_os_0020383	953.69	916.587	768.234	908.477	955.832	189.054	222.437	206.828	260.548	233.273	1.97142	0	4	LOC_Osp1g00960|LOC_Os10g21396	LOC_Osp1g00960.1|LOC_Os10g21396.1	NADH dehydrogenase subunit 1|NADPH-dependent oxidoreductase, putative, expressed	5	NA	NA	NA	NA	NA	5		NA	NA	NA
PH_os_0008811	3185.38	3361.43	2970.26	3381.27	3552.6	187.834	253.62	235.74	242.971	269.655	3.75053	0	1	LOC_Os05g35410	LOC_Os05g35410.1	potassium channel AKT2/3, putative, expressed	1	4338867	Os05g0428700	NM_001062149.1	AK061594.1	Q0DHZ5	1		BGIOSGA018009	BGIOSGA018009-TA	IPR000595; Cyclic nucleotide-binding|IPR002110; Ankyrin|IPR003938; Potassium channel, voltage-dependent, EAG/ELK/ERG|IPR005821; Ion transport
PH_os_0000566	7290.35	8242.87	7545.74	9470.44	7550.32	2306.46	2483.19	2332.93	2612.72	2327.38	1.68104	0	1	LOC_Os01g21820	LOC_Os01g21820.1	preprotein translocase subunit secA, chloroplast precursor, putative, expressed	1	4327279	Os01g0321300	NM_001049425.2	NA	Q0JN74	1		BGIOSGA001785	BGIOSGA001785-TA	IPR000185; SecA protein|IPR011115; SecA DEAD-like|IPR011116; SecA Wing and Scaffold|IPR011130; SecA preprotein cross-linking region|IPR014018; SecA motor DEAD
PH_os_0019316	3479.96	3651.7	3509.31	4189.72	3813.36	819.64	943.8	674.972	776.474	909.552	2.09133	0	1	LOC_Os05g46360	LOC_Os05g46360.2|LOC_Os05g46360.1	possible lysine decarboxylase domain containing protein, expressed	1	4339472	Os05g0541200	NM_001062722.1	AK068633.1	Q5TKP8	1		BGIOSGA020284	BGIOSGA020284-TA	IPR005269; Conserved hypothetical protein CHP00730
PH_os_0019953	1016.63	992.588	942.415	1204.43	1092.02	48.7881	41.5771	149.005	185.072	164.789	3.29538	0	1	LOC_Os10g40420	LOC_Os10g40420.1	LTPL138 - Protease inhibitor/seed storage/LTP family protein precursor, expressed	1	4349323	Os10g0551700	NM_001071858.1	AK107851.1	Q9FWN9	1		BGIOSGA031445	BGIOSGA031445-TA	IPR003612; Plant lipid transfer protein/seed storage/trypsin-alpha amylase inhibitor
PH_os_0019704	3347.09	3307.4	3130.69	3820.55	3436.34	878.186	970.825	871.792	961.546	1011.21	1.81233	0	1	LOC_Os08g38910	LOC_Os08g38910.3|LOC_Os08g38910.2|LOC_Os08g38910.1	caffeoyl-CoA O-methyltransferase, putative, expressed	1	4345935	Os08g0498400	NM_001068678.1	AK061757.1|AK065515.1	Q7F8T6	1		BGIOSGA026737	BGIOSGA026737-TA	IPR002935; O-methyltransferase, family 3
PH_os_0017508	1026.24	1004.49	1026.76	1233.3	1095.34	62.2048	50.9319	106.75	81.6797	59.9234	3.92306	0	1	LOC_Os04g28520	LOC_Os04g28520.1	male sterility protein, putative, expressed	5	NA	NA	NA	NA	NA	5		NA	NA	NA
PH_os_0015755	569.067	621.741	599.552	723.894	646.079	68.3033	60.2868	64.4948	96.1546	66.3438	3.16539	0	1	LOC_Os04g51820	LOC_Os04g51820.3|LOC_Os04g51820.3|LOC_Os04g51820.2|LOC_Os04g51820.2|LOC_Os04g51820.1|LOC_Os04g51820.1	OsHKT1;1 - Na+ transporter, expressed	5	NA	NA	NA	AK287508.1|AK287508.1	NA	5		NA	NA	NA
PH_os_0020022	722.916	781.068	753.566	753.799	788.084	52.4472	45.7348	44.4792	259.514	245.044	2.26957	0	5	NA	NA	NA	5	NA	NA	NA	NA	NA	1		BGIOSGA033301	BGIOSGA033301-TA	IPR002283; Isopenicillin N synthase|IPR005123; 2OG-Fe(II) oxygenase
PH_os_0010765	518.367	529.258	484.042	587.777	522.344	123.19	92.509	132.326	131.308	101.656	2.26819	0	1	LOC_Os09g11170	LOC_Os09g11170.1	protein binding protein, putative, expressed	1	4346618	Os09g0283600	NM_001069308.1	AK069582.1	Q6EPS5	5		NA	NA	NA
PH_os_0009694	458.925	477.98	438.205	574.372	467.535	60.9851	254.66	63.3828	94.0867	64.2037	2.26599	0	1	LOC_Os01g38110	LOC_Os01g38110.1	cytochrome P450, putative, expressed	1	4324690	Os01g0561600	NM_001049886.1	AK069494.1	Q8LJD2	5		NA	NA	NA
PH_os_0019148	392.49	386.413	375.866	451.661	400.27	76.8413	76.9176	94.5183	122.003	171.21	1.91003	0	1	LOC_Os05g50610	LOC_Os05g50610.2|LOC_Os05g50610.1	OsWRKY8v2 - Superfamily of TFs having WRKY and zinc finger domains	1	4339739	Os05g0583000	NM_001062978.2	AK109568.1|AY870600.1|AY341857.1	Q0DFL6	1		BGIOSGA017481	BGIOSGA017481-TA	IPR003657; DNA-binding WRKY
PH_os_0004849	1782.38	1795.63	1648.31	2122.19	1812.84	770.852	932.366	799.513	916.053	945.934	1.02135	0	1	LOC_Os02g20940	LOC_Os02g20940.2|LOC_Os02g20940.1	CHCH domain containing protein, expressed	1	4329136	Os02g0313500	NM_001053192.1	AK120143.1	Q0E1R7	1		BGIOSGA008052	BGIOSGA008052-TA	IPR010625; CHCH
PH_os_0009025	3164.4	3378.83	2969.34	3984.51	3606.58	1113.59	1366.85	1106.42	1300.67	1364.33	1.40669	0	1	LOC_Os06g23684	LOC_Os06g23684.1	tyrosine aminotransferase, putative, expressed	1	4340970	Os06g0345200	NM_001064114.1	AK107186.1	Q5Z7R3	1		BGIOSGA021287	BGIOSGA021287-TA	IPR001176; 1-aminocyclopropane-1-carboxylate synthase|IPR004839; Aminotransferase, class I and II
PH_os_0018446	601.41	638.223	621.554	715.645	690.923	112.213	107.061	117.87	145.783	117.707	2.43662	0	1	LOC_Os02g45250	LOC_Os02g45250.1	homeobox and START domains containing protein, putative, expressed	1	4330297	Os02g0674800	NM_001054253.1	AK111544.1|AB101648.1	Q6EPF0	1		BGIOSGA005852	BGIOSGA005852-TA	IPR000217; Tubulin|IPR001356; Homeobox|IPR002913; Lipid-binding START
PH_os_0014073	7768.51	7882.1	7599.83	9781.85	8488.72	1518.53	1830.43	1534.53	1879.67	1988.17	2.20396	0	1	LOC_Os03g13200	LOC_Os03g13200.1	peroxidase precursor, putative, expressed	1	4332174	Os03g0234900	NM_001056017.1	AK068353.1|AK104936.1	Q5U1Q4	5		NA	NA	NA
PH_os_0018278	1668.74	1487.05	1380.62	1720.02	1710.7	115.872	102.903	170.133	132.342	144.458	3.64682	0	1	LOC_Os01g19970	LOC_Os01g19970.1	MYB family transcription factor, putative, expressed	1	4323911	Os01g0305900	NM_001049377.2	AK288699.1	Q0JNC2	1		BGIOSGA003345	BGIOSGA003345-TA	IPR001005; SANT, DNA-binding|IPR014778; Myb, DNA-binding
PH_os_0018290	2417.01	2628.89	2490.8	2692.43	3007.84	550.086	650.681	580.453	653.438	669.858	2.02805	0	1	LOC_Os01g32330	LOC_Os01g32330.1	heavy metal-associated domain containing protein, expressed	1	4324048	Os01g0507700	NM_001049689.1	AK060145.1	Q8LJL3	1		BGIOSGA003611	BGIOSGA003611-TA	IPR006121; Heavy metal transport/detoxification protein
PH_os_0014115	2023.64	2138.09	2103.93	2568.69	1994.71	311.024	304.552	328.034	323.617	296.407	2.74661	0	1	LOC_Os03g02330	LOC_Os03g02330.1	AAA-type ATPase family protein, putative, expressed	1	4331386	Os03g0114400	NM_001055279.1	AK108730.1	Q8GZX0	5		NA	NA	NA
PH_os_0009685	923.969	953.214	924.997	1137.4	943.375	301.267	304.552	318.026	362.906	280.356	1.60807	0	1	LOC_Os01g40260	LOC_Os01g40260.1	OsWRKY77 - Superfamily of TFs having WRKY and zinc finger domains, expressed	1	4327651	Os01g0584900	NM_001049957.1	AK108522.1|AY341846.1	Q94D50	5		NA	NA	NA
PH_os_0019038	305.076	288.436	327.279	367.103	317.226	73.1822	58.2079	104.526	87.8832	54.5731	1.82848	0	4	LOC_Os04g12960|LOC_Os04g12690	LOC_Os04g12960.1|LOC_Os04g12690.1	UDP-glucoronosyl/UDP-glucosyl transferase, putative, expressed|N-hydroxythioamide S-beta-glucosyltransferase, putative	1	4335167	Os04g0206500	NM_001058778.1	AK110892.1	Q7XWK3	1		BGIOSGA015588	BGIOSGA015588-TA	IPR002213; UDP-glucuronosyl/UDP-glucosyltransferase
PH_os_0010925	9772.92	10373.6	10203.4	11095.6	9510.98	119.531	106.022	184.589	314.312	81.3247	6.02299	0	1	LOC_Os08g08820	LOC_Os08g08820.2|LOC_Os08g08820.1	homeobox and START domains containing protein, putative, expressed	1	4344832	Os08g0187500	NM_001067685.2	AK120496.1	Q6ZAR0	5		NA	NA	NA
PH_os_0011661	391.616	395.57	371.282	472.284	398.609	70.7428	60.2868	102.302	101.324	66.3438	2.39182	0	1	LOC_Os09g33850	LOC_Os09g33850.1	osFTL4 FT-Like4 homologous to Flowering Locus T gene; contains Pfam profile PF01161: Phosphatidylethanolamine-binding protein, expressed	5	NA	NA	NA	NA	NA	5		NA	NA	NA
PH_os_0016513	5141.71	5301.74	5028.35	6648.07	5313.96	125.629	129.928	126.766	154.054	131.618	5.3381	0	1	LOC_Os05g41030	LOC_Os05g41030.1	LTPL67 - Protease inhibitor/seed storage/LTP family protein precursor, expressed	1	4339156	Os05g0489200	NM_001062426.1	AK069135.1	Q6AVM8	5		NA	NA	NA
PH_os_0016294	2198.47	2182.04	2013.18	2541.88	2189.03	580.578	689.14	626.045	682.387	681.629	1.74172	0	1	LOC_Os05g50550	LOC_Os05g50550.1	polyprenyl synthetase, putative, expressed	5	NA	NA	NA	AK066579.1	NA	5		NA	NA	NA
PH_os_0012542	21357.9	17664.2	19953	23308	24228	312.244	399.14	325.81	377.381	389.502	5.8506	0	1	LOC_Os12g19470	LOC_Os12g19470.2|LOC_Os12g19470.1	ribulose bisphosphate carboxylase small chain, chloroplast precursor, putative, expressed	1	4352021	Os12g0292400	NM_001073139.1	AK068266.1	Q2QTJ1	5		NA	NA	NA
PH_os_0002230	1311.21	1384.49	1385.2	1675.68	1665.85	258.577	231.792	293.563	306.04	315.668	2.38292	0	1	LOC_Os09g32620	LOC_Os09g32620.1	dehydrogenase, putative, expressed	5	NA	NA	NA	NA	NA	1		BGIOSGA031038	BGIOSGA031038-TA	IPR013149; Alcohol dehydrogenase, zinc-binding|IPR013154; Alcohol dehydrogenase GroES-like
PH_os_0002254	577.809	683.091	621.554	682.647	762.34	98.7959	77.957	112.31	94.0867	99.5157	2.8306	0	1	LOC_Os09g27320	LOC_Os09g27320.1	ZOS9-13 - C2H2 zinc finger protein, expressed	1	4347197	Os09g0445500	NM_001069838.1	AK120514.1	Q0J1E8	1		BGIOSGA030857	BGIOSGA030857-TA	IPR007087; Zinc finger, C2H2-type|IPR015880; Zinc finger, C2H2-like
PH_os_0009516	2329.59	2590.43	2373.46	2571.78	2564.39	665.958	744.23	757.258	761.999	784.355	1.72937	0	1	LOC_Os06g19380	LOC_Os06g19380.1	expressed protein	1	9271459	Os06g0297600	NM_001187806.1	AK067425.1	C7J401	1		BGIOSGA021402	BGIOSGA021402-TA	IPR004853; Protein of unknown function DUF250
PH_os_0002266	707.182	895.526	803.987	822.888	814.658	232.963	211.004	349.162	206.784	171.21	1.83178	0	1	LOC_Os09g38239	LOC_Os09g38239.1	sulfotransferase domain containing protein, expressed	1	9271189	Os09g0555150	NM_001189045.1	AK287898.1	C7J6H1	1		BGIOSGA031239	BGIOSGA031239-TA	IPR000863; Sulphotransferase
PH_os_0016185	57287	60008.5	60079	67578.9	54422.6	11800.6	12904.5	11461.2	13287.9	12548.6	2.19028	0	1	LOC_Os05g41640	LOC_Os05g41640.3|LOC_Os05g41640.2|LOC_Os05g41640.1	phosphoglycerate kinase protein, putative, expressed	1	4339204	Os05g0496200	NM_001062472.1	AK287421.1|AK062214.1|AK066594.1	Q65X66	5		NA	NA	NA
PH_os_0019170	7172.34	7333.61	6783.92	8532.05	7342.71	370.79	415.771	452.576	445.62	407.693	4.16388	0	1	LOC_Os05g38570	LOC_Os05g38570.1	riboflavin biosynthesis protein ribAB, chloroplast precursor, putative, expressed	1	4339017	Os05g0460600	NM_001062292.1	AK067655.1|AK072931.1|AY224441.1	Q6L506	1		BGIOSGA017915	BGIOSGA017915-TA	IPR000422; 3,4-Dihydroxy-2-butanone 4-phosphate synthase|IPR000926; GTP cyclohydrolase II
PH_os_0013901	3563.88	3755.17	3466.22	4227.87	3849.9	1100.17	1304.48	1027.47	1338.93	1370.75	1.56472	0	1	LOC_Os02g36490	LOC_Os02g36490.3|LOC_Os02g36490.2|LOC_Os02g36490.1	expressed protein	5	NA	NA	NA	NA	NA	5		NA	NA	NA
PH_os_0019562	1018.38	1182.13	983.669	1010.56	1070.43	452.51	446.954	443.68	500.417	514.699	1.1265	0	1	LOC_Os07g31400	LOC_Os07g31400.1	transposon protein, putative, unclassified, expressed	1	9271882	Os07g0496300	NM_001188282.1	AK119387.1	C7J599	1		BGIOSGA024272	BGIOSGA024272-TA	IPR004330; FAR1|IPR006564; Zinc finger, PMZ-type|IPR007527; Zinc finger, SWIM-type
PH_os_0021048	271.858	322.316	286.025	283.577	295.635	76.8413	84.1936	122.318	103.392	84.5348	1.6476	0	1	LOC_Os09g31140	LOC_Os09g31140.1	ZOS9-16 - C2H2 zinc finger protein, expressed	1	4347419	Os09g0485500	NM_001070052.1	AK119776.1	Q0J0S4	1		BGIOSGA031001	BGIOSGA031001-TA	IPR007087; Zinc finger, C2H2-type|IPR015880; Zinc finger, C2H2-like
PH_os_0011459	2545.5	2683.83	2590.73	3035.82	2503.76	514.715	512.438	558.214	587.267	486.878	2.29852	0	1	LOC_Os10g25400	LOC_Os10g25400.1	GDSL-like lipase/acylhydrolase, putative, expressed	1	4348540	Os10g0393800	NM_001071055.1	AK108245.1	Q7G7C9	5		NA	NA	NA
PH_os_0011471	504.381	557.644	564.716	582.622	483.314	179.296	153.835	180.141	181.97	135.898	1.67626	0	1	LOC_Os10g23050	LOC_Os10g23050.1	helix-loop-helix DNA-binding protein, putative, expressed	1	4348490	Os10g0376900	NM_001071008.1	AK058809.1	Q8S7J7	5		NA	NA	NA
PH_os_0007500	2949.36	3142.58	2942.76	3347.24	3100.02	115.872	127.85	136.773	149.918	121.987	4.60214	0	1	LOC_Os03g56370	LOC_Os03g56370.1	methyltransferase, putative, expressed	1	4334283	Os03g0775000	NM_001057962.2	NA	Q8H8N5	1		BGIOSGA009733	BGIOSGA009733-TA	IPR003455; O-methyltransferase, N-terminal
PH_os_0020786	14529.1	14382.4	14042.7	17089.9	15907	3265.14	3688.93	3200.28	3630.09	3745.21	2.06922	0	1	LOC_Os05g28740	LOC_Os05g28740.1	universal stress protein domain containing protein, putative, expressed	1	9268371	Os05g0355400	NM_001187450.1	AK070138.1	C7J2K4	1		BGIOSGA019679	BGIOSGA019679-TA	IPR006015; Universal stress protein (Usp)|IPR006016; UspA
PH_os_0007512	34457.8	35650.7	34158	38608.7	36510.1	13347.2	16225.5	13700.7	16034	16339.8	1.20092	0	1	LOC_Os04g53230	LOC_Os04g53230.1	aminomethyltransferase, putative, expressed	1	4337051	Os04g0623800	NM_001060463.1	AK059270.1|AK099234.1	Q7XPR2	1		BGIOSGA017166	BGIOSGA017166-TA	IPR006222; Glycine cleavage T-protein, N-terminal|IPR013977; Glycine cleavage T-protein, C-terminal barrel
PH_os_0017379	1755.28	1745.27	1453.96	1702.49	1714.02	140.266	132.007	200.156	170.597	139.108	3.43089	0	1	LOC_Os02g36140	LOC_Os02g36140.3|LOC_Os02g36140.2	terpene synthase, putative, expressed	1	4329724	Os02g0570400	NM_001053721.1	AK068310.1	Q0E088	1		BGIOSGA008467	BGIOSGA008467-TA	IPR001906; Terpene synthase-like|IPR005630; Terpene synthase, metal-binding
PH_os_0020950	1967.7	2246.14	1955.42	2007.72	2068.62	678.155	754.624	692.763	786.813	889.221	1.38985	0	1	LOC_Os07g47110	LOC_Os07g47110.1	OsFBT11 - F-box and tubby domain containing protein, expressed	1	4344218	Os07g0667000	NM_001067107.1	AK060587.1|AK071159.1	Q8H485	1		BGIOSGA026348	BGIOSGA026348-TA	IPR000007; Tubby, C-terminal|IPR001810; Cyclin-like F-box
PH_os_0020369	6125.12	6967.34	6173.37	7434.87	5753.26	1061.14	1057.1	1080.84	1126.97	1095.74	2.50608	0	4	LOC_Osp1g00440|LOC_Os10g21274|LOC_Os06g39748	LOC_Osp1g00440.1|LOC_Os10g21274.1|LOC_Os06g39748.1	acetyl-CoA carboxylase beta subunit|conserved hypothetical protein|conserved hypothetical protein	5	NA	NA	NA	NA	NA	5		NA	NA	NA
PH_os_0010310	377.63	371.763	350.197	442.38	361.24	110.993	101.864	113.422	116.833	90.9552	1.84453	0	1	LOC_Os07g27970	LOC_Os07g27970.1	O-methyltransferase, putative, expressed	1	9266155	Os07g0463600	NM_001188263.1	AK287689.1	Q8LI64	5		NA	NA	NA
PH_os_0011677	2135.53	2164.65	2037.01	2411.95	2240.52	339.077	387.706	399.201	399.093	395.923	2.54988	0	1	LOC_Os09g33460	LOC_Os09g33460.2|LOC_Os09g33460.1	double-stranded RNA binding motif containing protein, expressed	1	4347527	Os09g0508500	NM_001070158.1	AB114419.1|AK058408.1|AK058662.1	B7E321	5		NA	NA	NA
PH_os_0007235	3695.88	3727.7	3600.06	4338.21	3976.96	706.208	912.617	775.05	956.376	981.246	2.13135	0	1	LOC_Os04g42870	LOC_Os04g42870.4|LOC_Os04g42870.3|LOC_Os04g42870.2|LOC_Os04g42870.1	methyltransferase domain containing protein, putative, expressed	1	9270356	Os04g0507800	NM_001187079.1	AK111060.1	C7J169	1		BGIOSGA014753	BGIOSGA014753-TA	IPR004033; UbiE/COQ5 methyltransferase
PH_os_0000900	1159.11	1221.51	1061.59	1193.09	1370.22	436.654	524.911	448.128	511.79	520.05	1.27139	0	1	LOC_Os07g29794	LOC_Os07g29794.1	calmodulin binding heat shock protein, putative, expressed	1	4343234	Os07g0481200	NM_001066177.1	AK061465.1	Q0D6G7	1		BGIOSGA025696	BGIOSGA025696-TA	IPR002921; Lipase, class 3|IPR005592; Lipase 3, N-terminal|IPR008262; Lipase, active site
PH_os_0019816	212.417	206.942	231.937	242.329	221.726	109.773	92.509	133.438	117.867	81.3247	1.06053	0	5	NA	NA	NA	5	NA	NA	NA	NA	NA	1		BGIOSGA028839	BGIOSGA028839-TA	NA
PH_os_0011253	606.655	651.958	654.557	719.77	656.044	259.797	249.462	275.771	268.819	212.942	1.34455	0	1	LOC_Os09g27450	LOC_Os09g27450.1	homeobox associated leucine zipper, putative, expressed	5	NA	NA	NA	NA	NA	5		NA	NA	NA
PH_os_0009084	53411	58912.5	55035	54153.9	43591.2	18648	18834.4	16416.2	18584.7	16878.1	1.53359	0	1	LOC_Os07g01760	LOC_Os07g01760.1	aminotransferase, classes I and II, domain containing protein, expressed	1	4342210	Os07g0108300	NM_001065251.1	AK060835.1|AK067732.1	Q69UU3	1		BGIOSGA024963	BGIOSGA024963-TA	IPR001176; 1-aminocyclopropane-1-carboxylate synthase|IPR004839; Aminotransferase, class I and II
PH_os_0019760	57287	60008.5	60079	67578.9	54422.6	6193.65	6002.69	5801.2	5714.48	4859.15	3.34461	0	1	LOC_Os08g02630	LOC_Os08g02630.1	photosystem II core complex proteins psbY, chloroplast precursor, putative, expressed	1	4344539	Os08g0119800	NM_001067409.1	AK060602.1|AK067636.1|AK068273.1	Q0J8C7	1		BGIOSGA027743	BGIOSGA027743-TA	NA
PH_os_0007403	2518.41	2649.04	2513.72	3169.87	2683.97	1034.31	1179.75	1086.4	1246.91	1345.07	1.12344	0	1	LOC_Os03g62580	LOC_Os03g62580.7|LOC_Os03g62580.6|LOC_Os03g62580.5|LOC_Os03g62580.4|LOC_Os03g62580.3|LOC_Os03g62580.2|LOC_Os03g62580.1	vacuolar sorting protein, putative, expressed	1	4334742	Os03g0842700	NM_001058393.1	AK062057.1|AK065755.1|AK070821.1	Q6AVP4	1		BGIOSGA013916	BGIOSGA013916-TA	IPR003123; Vacuolar sorting protein 9|IPR013995; Vacuolar sorting protein 9, subgroup
PH_os_0011224	45283.2	35068.4	48109.9	50029.1	49844.4	15986.6	19330.2	16417.3	19745.8	20003.7	1.26466	0	1	LOC_Os09g19954	LOC_Os09g19954.1	ribosomal protein, putative	5	NA	NA	NA	AK105308.1	NA	5		NA	NA	NA
PH_os_0002160	1088.31	1062.18	975.418	1080.69	1210.78	454.949	545.699	500.391	567.622	576.763	1.00675	0	1	LOC_Os09g34060	LOC_Os09g34060.1	transcription factor RF2a, putative, expressed	1	4347578	Os09g0516200	NM_001070205.1	AK102795.1	Q0J0D1	1		BGIOSGA029440	BGIOSGA029440-TA	IPR004827; Basic-leucine zipper (bZIP) transcription factor|IPR011616; bZIP transcription factor, bZIP-1
PH_os_0007463	12810.6	13683.8	11969	13727.2	12880.1	830.618	904.302	865.12	941.901	970.546	3.79394	0	1	LOC_Os04g31040	LOC_Os04g31040.3|LOC_Os04g31040.1	violaxanthin de-epoxidase, putative, expressed	1	4335625	Os04g0379700	NM_001059127.1	AK061554.1|AF411133.1	Q0JDT1	1		BGIOSGA015219	BGIOSGA015219-TA	IPR010788; Violaxanthin de-epoxidase
PH_os_0011260	4708.13	5306.31	4627.74	5693.19	4910.37	2128.38	2375.09	2090.52	2374.91	2387.31	1.10499	0	1	LOC_Os10g07290	LOC_Os10g07290.1	glycosyl hydrolases family 17, putative, expressed	1	4348154	Os10g0160100	NM_001070740.1	AK073394.1|AK120028.1	Q33AW5	5		NA	NA	NA
PH_os_0010397	465.918	514.607	475.791	534.156	475.84	140.266	143.441	133.438	161.292	131.618	1.77634	0	1	LOC_Os07g08150	LOC_Os07g08150.1	early light-induced protein, chloroplast precursor, putative, expressed	5	NA	NA	NA	NA	NA	5		NA	NA	NA
PH_os_0004037	2797.26	2790.97	2717.24	3276.09	3080.92	500.078	541.541	559.326	541.774	540.381	2.42711	0	1	LOC_Os01g72330	LOC_Os01g72330.1	OsRR4 type-A response regulator, expressed	1	4325747	Os01g0952500	NM_001051955.1	AB249658.1|AK101721.1	Q942A1	1		BGIOSGA005182	BGIOSGA005182-TA	IPR001789; Signal transduction response regulator, receiver region
PH_os_0005109	2485.19	2682	2468.8	3058.51	2875.8	1009.91	1279.53	1051.93	1215.89	1290.49	1.1688	0	1	LOC_Os02g27060	LOC_Os02g27060.2|LOC_Os02g27060.1	high mobility group, putative, expressed	1	4329340	Os02g0469900	NM_001053364.1	AK065847.1|HQ858845.1	Q6K7A1	1		BGIOSGA008185	BGIOSGA008185-TA	IPR000910; High mobility group box, HMG1/HMG2|IPR001606; AT-rich interaction region
PH_os_0005011	2556.87	2686.58	2593.48	3083.25	3062.65	157.342	189.176	190.149	190.241	184.051	3.93209	0	1	LOC_Os02g36380	LOC_Os02g36380.2|LOC_Os02g36380.1	FAD binding domain of DNA photolyase domain containing protein, expressed	1	4329738	Os02g0573200	NM_001053735.1	AB024337.1|AB073546.1|AK064910.1	Q6YXC2	1		BGIOSGA008474	BGIOSGA008474-TA	IPR002081; Cryptochrome/DNA photolyase, class 1|IPR005101; DNA photolyase, FAD-binding/Cryptochrome, C-terminal|IPR006050; DNA photolyase, N-terminal
PH_os_0004736	10411	10583.3	10488.5	11862.8	11881	836.716	950.036	925.167	963.614	956.635	3.56467	0	1	LOC_Os02g08150	LOC_Os02g08150.1	CCT/B-box zinc finger protein, putative, expressed	1	4328490	Os02g0178100	NM_001052609.1	AK109630.1	Q6ETM8	1		BGIOSGA007657	BGIOSGA007657-TA	IPR000315; Zinc finger, B-box|IPR010402; CCT
PH_os_0004061	8369.05	8932.37	8246.14	8939.37	9403.86	3240.75	3951.9	3275.89	4078.81	4043.76	1.16647	0	1	LOC_Os01g61560	LOC_Os01g61560.3|LOC_Os01g61560.1	phosphatidate cytidylyltransferase, putative, expressed	1	4327435	Os01g0832000	NM_001051238.1	AK061265.1	Q5N9J9	1		BGIOSGA000549	BGIOSGA000549-TA	IPR000374; Phosphatidate cytidylyltransferase
PH_os_0005808	7635.64	7730.1	6672.08	7595.73	7684.85	1236.78	1428.17	1471.15	1556.05	1569.78	2.32044	0	1	LOC_Os03g01830	LOC_Os03g01830.1	DEAD-box ATP-dependent RNA helicase, putative, expressed	1	4331339	Os03g0108600	NM_001055237.1	AK065776.1	Q0DVX2	1		BGIOSGA011682	BGIOSGA011682-TA	IPR001650; DNA/RNA helicase, C-terminal|IPR011545; DNA/RNA helicase, DEAD/DEAH box type, N-terminal|IPR014001; DEAD-like helicase, N-terminal|IPR014014; RNA helicase, DEAD-box type, Q motif|IPR014021; Helicase, superfamily 1 and 2, ATP-binding
PH_os_0006574	1104.92	1243.48	1135.85	1201.33	1339.49	289.07	327.42	294.675	336.024	367.031	1.85058	0	1	LOC_Os03g48050	LOC_Os03g48050.1	RNA methyltransferase, TrmH family protein, putative, expressed	1	4333747	Os03g0685100	NM_001057459.1	AK059852.1	Q10F15	1		BGIOSGA013347	BGIOSGA013347-TA	IPR001537; tRNA/rRNA methyltransferase, SpoU
PH_os_0005820	2344.45	2745.18	2518.3	2565.6	2761.2	1183.11	1158.96	1077.51	1210.72	1382.52	1.04634	0	1	LOC_Os03g02514	LOC_Os03g02514.2|LOC_Os03g02514.1	hydrolase, alpha/beta fold family protein, putative, expressed	1	9267662	Os03g0116200	NM_001186308.1	AK243117.1|AK243247.1	C7IZX0	1		BGIOSGA011714	BGIOSGA011714-TA	IPR000073; Alpha/beta hydrolase fold-1
PH_os_0005047	9858.58	11498.1	10201.6	10671.8	10632.9	2222.3	2390.68	2336.27	2404.9	2669.8	2.09067	0	1	LOC_Os02g42960	LOC_Os02g42960.1	thylakoid lumenal protein, putative, expressed	1	4330131	Os02g0643500	NM_001054095.1	AK068423.1	Q6H667	1		BGIOSGA008703	BGIOSGA008703-TA	IPR001646; Pentapeptide repeat
PH_os_0001011	533.227	586.03	529.88	578.497	545.596	90.258	66.5233	92.2943	590.368	81.3247	1.70348	0.001	1	LOC_Os07g49370	LOC_Os07g49370.1	glycosyltransferase family 43 protein, putative, expressed	1	4344394	Os07g0694400	NM_001067273.1	AK060667.1	Q6Z3Y6	1		BGIOSGA023664	BGIOSGA023664-TA	IPR005027; Glycosyl transferase, family 43
PH_os_0006803	11932.9	13061.1	12788.6	15187.3	12493.9	4976.39	5440.36	5188.5	5384.66	4959.73	1.30419	0	1	LOC_Os03g14590	LOC_Os03g14590.3|LOC_Os03g14590.2|LOC_Os03g14590.1	calcium-binding EF hand family protein, putative, expressed	1	9270827	Os03g0250000	NM_001186421.1	AK061120.1|AK121051.1	C7IZQ1	1		BGIOSGA011106	BGIOSGA011106-TA	IPR002048; Calcium-binding EF-hand
PH_os_0004109	1436.22	1546.57	1596.06	1635.46	1508.9	673.276	707.85	777.274	699.964	655.948	1.11443	0	1	LOC_Os01g72700	LOC_Os01g72700.1	expressed protein	1	4325381	Os01g0957100	NM_001051980.1	AK122121.1	Q0JFW9	1		BGIOSGA005203	BGIOSGA005203-TA	IPR000719; Protein kinase, core|IPR001611; Leucine-rich repeat|IPR013210; Leucine-rich repeat, N-terminal|IPR017441; Protein kinase ATP binding, conserved site|IPR017442; Serine/threonine protein kinase-related
PH_os_0005083	3478.21	3708.47	3736.66	3851.49	3384.03	691.571	674.588	591.573	692.726	558.572	2.45158	0	1	LOC_Os02g39040	LOC_Os02g39040.1	mTERF domain containing protein, expressed	1	4329901	Os02g0602400	NM_001053892.1	AK059178.1|AK069111.1	Q6K5F5	1		BGIOSGA008572	BGIOSGA008572-TA	IPR003690; Mitochodrial transcription termination factor-related
PH_os_0000905	5009.71	5642.37	5645.33	5608.63	4946.91	870.868	816.99	821.753	867.459	737.272	2.69713	0	1	LOC_Os07g28790	LOC_Os07g28790.1	PAP fibrillin family domain containing protein, expressed	1	4343195	Os07g0470700	NM_001066138.1	AK120675.1	Q0D6K6	1		BGIOSGA025666	BGIOSGA025666-TA	IPR006843; PAP fibrillin
PH_os_0003843	1226.42	1362.52	1271.53	1457.07	1395.13	285.41	303.513	274.659	319.481	328.509	2.11434	0	1	LOC_Os12g18640	LOC_Os12g18640.1	pentatricopeptide, putative, expressed	1	4351990	Os12g0283900	NM_001073113.1	AK106931.1|AK099847.1	Q0INW5	1		BGIOSGA037243	BGIOSGA037243-TA	IPR001623; Heat shock protein DnaJ, N-terminal|IPR002885; Pentatricopeptide repeat
PH_os_0000022	3438.88	3696.56	3496.47	4215.5	3979.45	1168.48	1428.17	1248.75	1434.05	1525.91	1.42347	0	1	LOC_Os01g08510	LOC_Os01g08510.1	MAR-binding filament-like protein 1, putative, expressed	1	4325351	Os01g0180300	NM_001048741.1	AK061954.1|AK120377.1	Q5VR43	1		BGIOSGA002255	BGIOSGA002255-TA	IPR001800; Lipoprotein, type 6
PH_os_0001936	4548.17	4874.12	4646.07	5347.74	4990.92	1425.83	1777.42	1531.2	1805.22	1816.96	1.48569	0	1	LOC_Os08g04450	LOC_Os08g04450.3|LOC_Os08g04450.2|LOC_Os08g04450.1	DAG protein, chloroplast precursor, putative, expressed	1	4344632	Os08g0139100	NM_001067500.1	AK061429.1|AK099590.1|AK104727.1	Q6ZKI1	1		BGIOSGA027687	BGIOSGA027687-TA	NA
PH_os_0003396	747.392	785.646	766.4	808.452	859.501	219.546	247.384	341.378	269.853	288.917	1.52088	0	1	LOC_Os10g31910	LOC_Os10g31910.1	pectate lyase precursor, putative, expressed	1	4348799	Os10g0457100	NM_001071295.2	NA	Q0IX91	1		BGIOSGA031777	BGIOSGA031777-TA	IPR002022; Pectate lyase/Amb allergen
PH_os_0003867	57287	60008.5	60079	67578.9	54422.6	18289.4	20765.7	18814.7	20791.1	21836.7	1.49091	0	1	LOC_Os11g47970	LOC_Os11g47970.1	AAA-type ATPase family protein, putative, expressed	1	4351224	Os11g0707000	NM_001075087.2	AK060841.1|AK060847.1|AK104332.1|AK119513.1|AK064986.1|OSU74321|AB034698.1|AB110180.1	P93431	1		BGIOSGA033513	BGIOSGA033513-TA	IPR003959; AAA ATPase, core
PH_os_0000046	2421.38	2489.71	2265.28	2369.67	2569.37	934.292	1037.35	909.599	1077.34	1109.65	1.22224	0	1	LOC_Os01g37510	LOC_Os01g37510.1	peptide deformylase, putative, expressed	1	4324565	Os01g0555800	NM_001049858.1	EU213045.1|AK062551.1	B6RGY0	1		BGIOSGA001426	BGIOSGA001426-TA	IPR000181; Formylmethionine deformylase
PH_os_0000249	180.073	210.604	197.101	202.113	188.509	93.9171	58.2079	103.414	93.0528	59.9234	1.31464	0	1	LOC_Os01g07280	LOC_Os01g07280.1	disease resistance protein, putative, expressed	5	NA	NA	NA	NA	NA	1		BGIOSGA002317	BGIOSGA002317-TA	IPR001611; Leucine-rich repeat|IPR003591; Leucine-rich repeat, typical subtype|IPR013210; Leucine-rich repeat, N-terminal|IPR016160; Aldehyde dehydrogenase, conserved site
PH_os_0003420	2173.12	2693.9	2419.29	2484.13	2554.42	126.849	112.258	150.117	135.444	102.726	4.2933	0	1	LOC_Os12g44110	LOC_Os12g44110.2	ligA, putative, expressed	1	4352906	Os12g0638300	NM_001073910.1	AK068058.1	Q0ILL8	1		BGIOSGA035754	BGIOSGA035754-TA	IPR000109; TGF-beta receptor, type I/II extracellular region
PH_os_0003891	279.726	324.148	275.941	282.546	289.822	140.266	123.692	169.021	153.02	129.477	1.04682	0	1	LOC_Os12g41780	LOC_Os12g41780.2|LOC_Os12g41780.1	glycosyl transferase family 17 protein, putative, expressed	1	4352772	Os12g0611900	NM_001073787.1	AK101128.1	Q2QMA5	1		BGIOSGA037781	BGIOSGA037781-TA	IPR006813; Glycosyl transferase, family 17
PH_os_0001996	2844.46	3109.62	3061.93	3464.79	2933.1	1020.89	1036.31	1017.46	1039.09	936.304	1.59764	0	1	LOC_Os08g41320	LOC_Os08g41320.1	BHLH transcription factor, putative, expressed	1	4346087	Os08g0524800	NM_001068824.1	AK072041.1|AK099291.1|HQ858869.1	Q84QW1	1		BGIOSGA029027	BGIOSGA029027-TA	IPR001092; Basic helix-loop-helix dimerisation region bHLH
PH_os_0003947	1296.35	1422.04	1317.36	1577.72	1359.42	120.751	120.574	137.885	136.477	109.146	3.53247	0	1	LOC_Os12g12514	LOC_Os12g12514.1	NADP-dependent oxidoreductase, putative	1	4351816	Os12g0226400	NM_001072963.1	NA	Q0IPB5	1		BGIOSGA037175	BGIOSGA037175-TA	NA
PH_os_0008557	1344.43	1350.62	1310.03	1508.63	1420.05	357.373	427.205	399.201	464.23	460.126	1.69192	0	1	LOC_Os05g49120	LOC_Os05g49120.2|LOC_Os05g49120.1	NLI interacting factor-like phosphatase, putative, expressed	1	4339631	Os05g0566200	NM_001062875.1	AK099836.1	Q0DFW9	1		BGIOSGA020372	BGIOSGA020372-TA	IPR004274; NLI interacting factor
PH_os_0005243	867.15	891.864	849.824	998.19	922.614	363.471	472.939	384.745	470.434	464.407	1.04262	0	1	LOC_Os02g21520	LOC_Os02g21520.1	chalcone isomerase 3, putative, expressed	1	4329165	Os02g0320300	NM_001053219.1	AK067650.1	Q6EQW2	1		BGIOSGA006581	BGIOSGA006581-TA	NA
PH_os_0005460	4931.91	5369.5	5205.29	5580.79	5935.96	715.965	911.578	719.451	819.899	891.361	2.69127	0	1	LOC_Os03g06580	LOC_Os03g06580.4|LOC_Os03g06580.3|LOC_Os03g06580.2|LOC_Os03g06580.1	MTN26L2 - MtN26 family protein precursor, expressed	1	4331705	Os03g0161500	NM_001055579.1	AK059911.1	Q10RE8	1		BGIOSGA011914	BGIOSGA011914-TA	IPR000742; EGF-like, type 3|IPR006210; EGF
PH_os_0008954	5966.9	6138.66	6009.27	6884.21	6539.68	301.267	368.997	308.018	399.093	512.559	4.05697	0	1	LOC_Os06g51260	LOC_Os06g51260.2|LOC_Os06g51260.1	MYB family transcription factor, putative, expressed	1	4342135	Os06g0728700	NM_001065180.1	EU837248.1|AK111637.1|AK119632.1	Q5Z5B9	1		BGIOSGA020501	BGIOSGA020501-TA	IPR001005; SANT, DNA-binding|IPR014778; Myb, DNA-binding
PH_os_0008978	281.474	335.136	313.527	345.448	302.279	117.091	120.574	124.542	147.851	162.649	1.21314	0	1	LOC_Os06g21570	LOC_Os06g21570.1	Os6bglu24 - beta-glucosidase homologue, similar to G. max isohydroxyurate hydrolase, expressed	5	NA	NA	NA	AK241587.1	NA	1		BGIOSGA021339	BGIOSGA021339-TA	IPR001360; Glycoside hydrolase, family 1
PH_os_0009376	33713.1	38804.3	35075.6	35250.1	35903.1	10802.9	11674.8	10907.4	12298.5	13451.7	1.55214	0	1	LOC_Os06g49110	LOC_Os06g49110.3|LOC_Os06g49110.2|LOC_Os06g49110.1	delta-aminolevulinic acid dehydratase, chloroplast precursor, putative, expressed	1	4341997	Os06g0704600	NM_001065045.1	AK101836.1|AK065784.1|AK119551.1	Q5Z8V9	1		BGIOSGA020574	BGIOSGA020574-TA	IPR001731; Tetrapyrrole biosynthesis, porphobilinogen synthase
PH_os_0005279	766.623	907.43	773.734	846.606	812.997	276.873	285.842	270.211	320.515	324.229	1.43243	0	1	LOC_Os02g33020	LOC_Os02g33020.1	SOUL heme-binding protein, putative, expressed	1	4329555	Os02g0533200	NM_001053564.1	NA	Q6EPY8	1		BGIOSGA008358	BGIOSGA008358-TA	IPR006917; SOUL heme-binding protein
PH_os_0005528	4093.61	4516.09	4401.3	4541.35	4574.87	196.372	193.333	233.516	228.496	205.452	4.363	0	1	LOC_Os02g47510	LOC_Os02g47510.1	9-cis-epoxycarotenoid dioxygenase 1, chloroplast precursor, putative, expressed	1	4330451	Os02g0704000	NM_001054393.2	AK064824.1|AK099580.1|AY838897.1	Q6YVJ0	1		BGIOSGA005777	BGIOSGA005777-TA	IPR004294; Carotenoid oxygenase
PH_os_0009893	5875.12	6266.85	6099.11	7208.01	5970	958.686	1029.03	955.19	1053.56	936.304	2.63738	0	1	LOC_Os01g22640	LOC_Os01g22640.1	GDSL-like lipase/acylhydrolase, putative, expressed	1	4326986	Os01g0329900	NM_001049459.1	AK120056.1	Q5ZDS5	5		NA	NA	NA
PH_os_0009411	7790.36	8427.84	8511.99	9622.02	8151.56	120.751	97.7061	191.26	123.036	77.0444	6.15497	0	1	LOC_Os07g06800	LOC_Os07g06800.1	3-oxo-5-alpha-steroid 4-dehydrogenase, putative, expressed	1	4342458	Os07g0162100	NM_001065480.1	NA	Q8H539	1		BGIOSGA024779	BGIOSGA024779-TA	IPR001104; 3-oxo-5-alpha-steroid 4-dehydrogenase, C-terminal
PH_os_0008629	405.602	370.847	419.87	360.916	367.053	151.243	127.85	233.516	149.918	120.917	1.29043	0	1	LOC_Os05g50900	LOC_Os05g50900.1	helix-loop-helix DNA-binding protein, putative	5	NA	NA	NA	NA	NA	1		BGIOSGA017471	BGIOSGA017471-TA	IPR001092; Basic helix-loop-helix dimerisation region bHLH
PH_os_0009014	319.936	344.292	358.448	342.355	304.77	176.857	124.731	210.164	148.884	113.426	1.07438	0	1	LOC_Os07g03880	LOC_Os07g03880.1	lectin-like receptor kinase, putative, expressed	1	4342330	Os07g0130900	NM_001065363.1	NA	Q84ZH5	1		BGIOSGA024878	BGIOSGA024878-TA	IPR000719; Protein kinase, core|IPR000985; Legume lectin, alpha|IPR001220; Legume lectin, beta domain|IPR001245; Tyrosine protein kinase|IPR002290; Serine/threonine protein kinase|IPR008271; Serine/threonine protein kinase, active site|IPR017441; Protein kinase ATP binding, conserved site|IPR017442; Serine/threonine protein kinase-related
PH_os_0008151	449.31	450.51	507.878	428.974	411.896	128.069	113.298	221.284	144.749	95.2355	1.75703	0	1	LOC_Os04g47890	LOC_Os04g47890.1	MYB family transcription factor, putative, expressed	1	4336691	Os04g0566600	NM_001060117.1	AK101849.1	Q7XUI6	1		BGIOSGA016936	BGIOSGA016936-TA	IPR014778; Myb, DNA-binding
PH_os_0014538	1141.63	1011.82	1046.92	919.82	937.562	501.298	505.162	689.427	494.214	44.9426	1.14397	0	1	LOC_Os03g29350	LOC_Os03g29350.4|LOC_Os03g29350.2|LOC_Os03g29350.1	von Willebrand factor type A domain containing protein, expressed	5	NA	NA	NA	NA	NA	5		NA	NA	NA
PH_os_0014301	668.719	726.127	708.645	809.483	734.105	157.342	154.875	209.052	177.834	159.439	2.09855	0	1	LOC_Os02g45620	LOC_Os02g45620.1	DUF623 domain containing protein, expressed	1	4330317	Os02g0679700	NM_001054273.1	AK108178.1	Q6EPP0	5		NA	NA	NA
PH_os_0006150	3299.89	3342.2	3254.45	3850.46	3606.58	79.2807	74.8387	159.013	108.562	65.2737	5.22613	0	1	LOC_Os03g22634	LOC_Os03g22634.1	terpene synthase, putative, expressed	1	4332831	Os03g0348200	NM_001056638.1	NA	Q0DRX1	1		BGIOSGA010739	BGIOSGA010739-TA	IPR001906; Terpene synthase-like|IPR005630; Terpene synthase, metal-binding
PH_os_0014304	52936.4	57020.7	53664.5	54450.9	54422.6	17894.3	21342.6	16824.3	20528.5	21456.9	1.4124	0	1	LOC_Os03g02780	LOC_Os03g02780.1	Core histone H2A/H2B/H3/H4 domain containing protein, putative, expressed	1	4331427	Os03g0119900	NM_001055318.1	AK058741.1	Q7XUC9	5		NA	NA	NA
PH_os_0014871	6562.19	6549.8	6340.22	7354.44	6742.31	736.7	595.592	1494.5	657.573	523.26	3.1871	0	1	LOC_Os03g47940	LOC_Os03g47940.1	GDSL-like lipase/acylhydrolase, putative, expressed	5	NA	NA	NA	NA	NA	5		NA	NA	NA
PH_os_0015179	1550.73	1650.04	1584.14	1732.4	1812.84	214.668	240.108	235.74	263.65	322.088	2.67853	0	1	LOC_Os04g40100	LOC_Os04g40100.1	BTBN11 - Bric-a-Brac, Tramtrack, Broad Complex BTB domain with non-phototropic hypocotyl 3 NPH3 domain, expressed	1	4336159	Os04g0477000	NM_001059619.1	AK067981.1	Q7XK42	5		NA	NA	NA
PH_os_0014114	4241.34	4514.26	4084.11	4513.51	4805.73	1218.48	1384.52	1225.4	1421.64	1378.24	1.70468	0	1	LOC_Os02g51040	LOC_Os02g51040.1	expansin precursor, putative, expressed	1	4330706	Os02g0744200	NM_001054636.1	AK073572.1	Q6ZGU9	5		NA	NA	NA
PH_os_0014496	531.479	652.874	558.299	587.777	553.901	54.8866	49.8925	70.0547	76.5101	52.433	3.22347	0	1	LOC_Os03g25990	LOC_Os03g25990.1	expansin precursor, putative, expressed	5	NA	NA	NA	NA	NA	5		NA	NA	NA
PH_os_0006198	2040.25	2102.38	1995.76	2177.87	2162.45	881.845	930.287	895.144	864.357	919.183	1.19143	0	1	LOC_Os03g46550	LOC_Os03g46550.1	RGH1A, putative, expressed	1	4333674	Os03g0668300	NM_001057392.1	AK061413.1|AK099403.1	Q0DPR7	1		BGIOSGA013282	BGIOSGA013282-TA	IPR000767; Disease resistance protein|IPR001611; Leucine-rich repeat|IPR002182; NB-ARC
PH_os_0015011	1863.67	1999.83	1902.25	2243.87	1831.11	448.851	444.875	454.8	461.128	403.413	2.11688	0	1	LOC_Os04g09920	LOC_Os04g09920.1	cytochrome P450, putative, expressed	1	4335091	Os04g0178400	NM_001058707.1	AK071864.1	Q0JF01	5		NA	NA	NA
PH_os_0005864	3831.37	3995.07	3840.25	4591.88	4159.65	1802.72	2037.28	1761.38	1954.11	2164.73	1.00345	0	1	LOC_Os03g08070	LOC_Os03g08070.3|LOC_Os03g08070.1|LOC_Os03g08070.2	copper-transporting ATPase PAA1, putative, expressed	5	NA	NA	NA	NA	NA	1		BGIOSGA011343	BGIOSGA011343-TA	IPR001757; ATPase, P-type, K/Mg/Cd/Cu/Zn/Na/Ca/Na/H-transporter|IPR005834; Haloacid dehalogenase-like hydrolase|IPR006121; Heavy metal transport/detoxification protein|IPR008250; E1-E2 ATPase-associated region
PH_os_0006823	3635.56	3722.2	3347.96	3952.55	3838.27	1455.11	1736.88	1486.72	1731.82	1940.02	1.11335	0	1	LOC_Os03g18550	LOC_Os03g18550.2|LOC_Os03g18550.1	mitochondrial carrier protein, putative, expressed	1	4332542	Os03g0296800	NM_001056368.1	AK058471.1|AK067646.1	Q10MS8	1		BGIOSGA012419	BGIOSGA012419-TA	IPR001993; Mitochondrial substrate carrier|IPR002067; Mitochondrial carrier protein
PH_os_0014175	1594.44	1622.57	1606.14	1799.42	1720.66	500.078	612.223	589.349	634.827	628.126	1.50006	0	1	LOC_Os02g46660	LOC_Os02g46660.1	SNARE associated Golgi protein, putative, expressed	5	NA	NA	NA	NA	NA	5		NA	NA	NA
PH_os_0014215	6907.48	7308.89	7201.04	7552.42	7968.86	1335.57	1566.42	1396.65	1601.54	1584.76	2.23854	0	1	LOC_Os03g12030	LOC_Os03g12030.1	3-ketoacyl-CoA synthase, putative, expressed	1	4332090	Os03g0220100	NM_001055941.1	AK066587.1|AK104714.1|AK106150.1	Q10PV5	5		NA	NA	NA
PH_os_0006334	3350.59	3463.07	3156.36	3269.9	3582.5	593.995	686.022	638.276	707.201	727.642	2.28196	0	1	LOC_Os03g37490	LOC_Os03g37490.1	MATE efflux family protein, putative, expressed	1	4333289	Os03g0571900	NM_001057057.2	AK243209.1	Q0DQQ2	1		BGIOSGA010399	BGIOSGA010399-TA	IPR002528; Multi antimicrobial extrusion protein MatE
PH_os_0014218	36503.3	42179.5	38343.8	39901.8	40389.9	11522.5	13400.3	11704.7	13779.1	15096.4	1.53657	0	1	LOC_Os02g53180	LOC_Os02g53180.3|LOC_Os02g53180.2|LOC_Os02g53180.1	1-aminocyclopropane-1-carboxylate oxidase protein, putative, expressed	1	4330873	Os02g0771600	NM_001054794.1	AK066805.1|AK071557.1|AK103969.1	Q6ZHG2	5		NA	NA	NA
PH_os_0008643	725.539	833.261	765.483	801.233	910.988	217.107	221.398	220.172	260.548	240.764	1.76874	0	1	LOC_Os06g05160	LOC_Os06g05160.1	sulfate transporter, putative, expressed	1	4340095	Os06g0143700	NM_001063313.1	AK067270.1	Q5VQ79	1		BGIOSGA021946	BGIOSGA021946-TA	IPR001902; Sulphate anion transporter|IPR002645; Sulphate transporter/antisigma-factor antagonist STAS|IPR011547; Sulphate transporter
PH_os_0012862	382	450.51	408.869	401.132	389.474	161.001	144.48	183.477	171.631	168	1.27895	0	1	LOC_Os11g43934	LOC_Os11g43934.2	pentatricopeptide, putative, expressed	1	4351063	Os11g0661000	NM_001074939.1	AK066047.1	Q0IR95	5		NA	NA	NA
PH_os_0008715	6844.54	7408.7	7225.8	7827.75	6640.17	2706.52	2521.65	2456.36	2544.48	2269.6	1.48899	0	1	LOC_Os06g03990	LOC_Os06g03990.1	aminotransferase, classes I and II, domain containing protein, expressed	1	4340002	Os06g0130400	NM_001063224.1	AK065212.1	Q9SNN8	1		BGIOSGA022236	BGIOSGA022236-TA	IPR001176; 1-aminocyclopropane-1-carboxylate synthase|IPR004838; Aminotransferases, class-I, pyridoxal-phosphate-binding site|IPR004839; Aminotransferase, class I and II
PH_os_0015809	504.381	531.089	512.461	578.497	541.444	161.001	187.097	183.477	223.327	197.961	1.43589	0	1	LOC_Os04g51390	LOC_Os04g51390.2	aldose 1-epimerase, putative, expressed	5	NA	NA	NA	NA	NA	5		NA	NA	NA
PH_os_0007592	1278	1339.63	1244.03	1481.82	1297.14	501.298	559.212	522.63	618.284	663.438	1.16795	0	1	LOC_Os05g09380	LOC_Os05g09380.3|LOC_Os05g09380.2|LOC_Os05g09380.1	AR791, putative, expressed	1	4338004	Os05g0185800	NM_001061364.1	AK065050.1	Q60EZ9	1		BGIOSGA019300	BGIOSGA019300-TA	NA
PH_os_0015780	35738.5	36246.8	35500.1	36713.4	39302.9	543.987	581.04	706.107	637.929	646.317	5.84286	0	1	LOC_Os05g06920	LOC_Os05g06920.1	relA-SpoT like protein RSH4, putative, expressed	1	4337890	Os05g0161500	NM_001061261.1	AK058438.1	Q6ATB2	5		NA	NA	NA
PH_os_0016045	2422.25	2938.39	2490.8	2697.59	2767.84	95.1368	88.3513	111.198	100.29	95.2355	4.75658	0	1	LOC_Os04g53800	LOC_Os04g53800.1	leucoanthocyanidin reductase, putative, expressed	1	4337096	Os04g0630300	NM_001060508.1	AK059518.1	Q0J9V0	5		NA	NA	NA
PH_os_0013370	8530.76	9511.08	9047.37	9147.67	9426.28	1675.87	1883.44	1951.52	1970.65	1994.59	2.19653	0	1	LOC_Os01g65440	LOC_Os01g65440.1	universal stress protein domain containing protein, putative, expressed	5	NA	NA	NA	NA	NA	5		NA	NA	NA
PH_os_0003167	2316.48	2740.6	2426.63	2534.66	2522.03	480.563	449.032	489.271	508.689	590.674	2.27439	0	1	LOC_Os10g35980	LOC_Os10g35980.1	tetraspanin family protein, putative, expressed	1	4349052	Os10g0503600	NM_001071534.1	AK103857.1	Q9FVY6	1		BGIOSGA031597	BGIOSGA031597-TA	IPR000301; CD9/CD37/CD63 antigen
PH_os_0018925	6917.09	8523.07	7639.25	7379.18	7788.66	311.024	306.631	382.521	323.617	315.668	4.53109	0	1	LOC_Os03g52660	LOC_Os03g52660.1	ATP synthase F1, delta subunit family protein, putative, expressed	1	4334032	Os03g0736600	NM_001057730.1	AK060375.1	Q0DNS9	1		BGIOSGA013519	BGIOSGA013519-TA	IPR000711; ATPase, F1 complex, OSCP/delta subunit|IPR000727; Target SNARE coiled-coil region|IPR006011; Syntaxin, N-terminal|IPR006012; Syntaxin/epimorphin, conserved site
PH_os_0016226	615.397	752.682	693.06	711.52	668.501	286.63	281.685	265.763	322.583	286.776	1.1954	0	1	LOC_Os05g29920	LOC_Os05g29920.1	expressed protein	5	NA	NA	NA	NA	NA	5		NA	NA	NA
PH_os_0013367	903.864	1003.58	928.664	1067.28	939.223	261.016	234.911	299.123	247.107	248.254	1.88281	0	1	LOC_Os01g63980	LOC_Os01g63980.1	ZOS1-17 - C2H2 zinc finger protein, expressed	1	4325059	Os01g0859100	NM_001051399.1	AK064334.1	Q0JHK0	5		NA	NA	NA
PH_os_0016214	1453.7	1695.82	1462.21	1754.05	1425.03	387.865	368.997	365.841	407.365	452.636	1.92935	0	1	LOC_Os05g31570	LOC_Os05g31570.1	disease resistance protein RGA4, putative, expressed	1	4338629	Os05g0380300	NM_001061928.1	AK120094.1	Q6L4D7	5		NA	NA	NA
PH_os_0015451	329.552	336.967	344.697	373.29	360.409	163.44	136.165	150.117	160.258	135.898	1.22561	0	1	LOC_Os03g63970	LOC_Os03g63970.1	gibberellin 20 oxidase 1, putative, expressed	5	NA	NA	NA	NA	NA	5		NA	NA	NA
PH_os_0007676	6951.19	7960.85	7859.27	7816.41	6395.19	254.918	183.979	390.305	209.886	151.949	4.92263	0	1	LOC_Os05g13520	LOC_Os05g13520.1	white-brown complex homolog protein 12, putative, expressed	1	4338133	Os05g0222200	NM_001061487.1	AK068591.1|AK070374.1	Q75HT8	1		BGIOSGA018557	BGIOSGA018557-TA	IPR003439; ABC transporter-like|IPR003593; AAA+ ATPase, core|IPR013525; ABC-2 type transporter
PH_os_0010384	408.225	304.003	347.447	263.984	289.822	147.584	132.007	259.091	151.986	109.146	1.16434	0	1	LOC_Os07g34830	LOC_Os07g34830.1	ankyrin repeat family protein, putative, expressed	1	4343458	Os07g0532500	NM_001066390.1	AK060168.1|AK068052.1	Q69IQ0	5		NA	NA	NA
PH_os_0002816	4445.02	4798.12	4440.72	4488.76	4682	886.724	1070.61	1038.59	1108.36	1151.39	2.06819	0	1	LOC_Os10g41190	LOC_Os10g41190.2|LOC_Os10g41190.1	transporter family protein, putative, expressed	1	4349384	Os10g0561300	NM_001071917.1	AK068343.1	Q9AUT4	1		BGIOSGA033440	BGIOSGA033440-TA	IPR003663; Sugar transporter|IPR005828; General substrate transporter|IPR005829; Sugar transporter, conserved site|IPR007114; Major facilitator superfamily
PH_os_0003211	1458.07	2161.9	2323.04	1540.6	1968.13	656.2	696.416	748.362	694.794	770.444	1.42041	0	1	LOC_Os11g06930	LOC_Os11g06930.1	CBS domain-containing protein, putative, expressed	1	4349894	Os11g0170300	NM_001072391.2	AK240940.1	Q0IUB1	1		BGIOSGA034423	BGIOSGA034423-TA	IPR000270; Octicosapeptide/Phox/Bem1p|IPR000644; Cystathionine beta-synthase, core
PH_os_0008785	8427.61	9799.51	8712.76	8221.67	8810.92	400.062	345.09	760.594	319.481	262.165	4.45227	0	1	LOC_Os05g34700	LOC_Os05g34700.2|LOC_Os05g34700.1	GDSL-like lipase/acylhydrolase, putative, expressed	1	4338820	Os05g0419800	NM_001062109.1	AK100958.1	Q60DV9	1		BGIOSGA019890	BGIOSGA019890-TA	IPR001087; Lipase, GDSL
PH_os_0014085	1537.62	1698.57	1651.06	1803.55	1506.41	200.031	192.294	177.917	233.666	181.91	3.00882	0	1	LOC_Os02g50990	LOC_Os02g50990.4|LOC_Os02g50990.3|LOC_Os02g50990.1	RING-H2 finger protein ATL1Q, putative, expressed	5	NA	NA	NA	AK070369.1|AK060092.1	NA	5		NA	NA	NA
PH_os_0020710	11226.6	12701.3	11635.3	12890.9	10796.5	5441.09	4999.64	4633.62	4952.48	4386.18	1.22203	0	1	LOC_Os04g33190	LOC_Os04g33190.1	AMP-binding enzyme, putative, expressed	5	NA	NA	NA	AK243122.1	NA	1		BGIOSGA016334	BGIOSGA016334-TA	IPR000873; AMP-dependent synthetase and ligase
PH_os_0014880	4572.64	4864.05	4404.97	5245.66	4633	192.713	207.885	232.404	250.209	221.503	4.41283	0	1	LOC_Os03g24590	LOC_Os03g24590.1	mTERF domain containing protein, expressed	5	NA	NA	NA	NA	NA	5		NA	NA	NA
PH_os_0019703	28345.8	28601.9	28399.9	30413.9	30457.9	5012.98	5188.82	4862.69	5293.67	6065.11	2.42562	0	1	LOC_Os08g39300	LOC_Os08g39300.4|LOC_Os08g39300.3|LOC_Os08g39300.2|LOC_Os08g39300.1	aminotransferase, putative, expressed	1	4345962	Os08g0502700	NM_001068705.1	AK099206.1|AK064774.1|AK065126.1	Q6ZFI6	1		BGIOSGA026721	BGIOSGA026721-TA	IPR000192; Aminotransferase, class V/Cysteine desulphurase
PH_os_0019964	7135.63	7760.31	7372.48	8494.93	7941.46	56.1063	4701.33	4013.13	4489.28	4583.07	1.01879	0.001	1	LOC_Os10g37740	LOC_Os10g37740.1	CGMC_GSK.9 - CGMC includes CDA, MAPK, GSK3, and CLKC kinases, expressed	1	4349147	Os10g0521700	NM_001071628.1	Y11527.1|AK072390.1|EF637040.1	Q8LNI5	1		BGIOSGA031532	BGIOSGA031532-TA	IPR000719; Protein kinase, core|IPR001245; Tyrosine protein kinase|IPR002290; Serine/threonine protein kinase|IPR017441; Protein kinase ATP binding, conserved site|IPR017442; Serine/threonine protein kinase-related
PH_os_0007797	3409.16	3574.78	3693.57	4111.35	3775.16	511.055	570.645	567.11	600.708	581.043	2.6661	0	1	LOC_Os04g46740	LOC_Os04g46740.2|LOC_Os04g46740.1	pectinesterase, putative, expressed	1	4336609	Os04g0553500	NM_001060043.1	AK067182.1	Q0JB65	1		BGIOSGA014585	BGIOSGA014585-TA	IPR000070; Pectinesterase, catalytic
PH_os_0012376	2113.68	2396.31	2292.78	2445.98	2503.76	63.4245	55.0896	66.7188	83.7475	251.464	4.5746	0	1	LOC_Os12g12560	LOC_Os12g12560.1	NADP-dependent oxidoreductase, putative, expressed	1	4351817	Os12g0226700	NM_001072964.1	AK070393.1	Q2QVJ8	5		NA	NA	NA
PH_os_0017477	1352.3	1671.1	1771.15	1124	1652.57	715.965	637.169	1041.92	625.522	647.387	1.13242	0	1	LOC_Os04g01550	LOC_Os04g01550.1	peroxidase precursor, putative	5	NA	NA	NA	NA	NA	1		BGIOSGA001958	BGIOSGA001958-TA	IPR000823; Plant peroxidase|IPR002016; Haem peroxidase, plant/fungal/bacterial
PH_os_0007809	2098.82	2212.26	2130.52	2157.25	2300.31	554.965	589.355	619.373	595.538	664.508	1.79588	0	1	LOC_Os05g22870	LOC_Os05g22870.1	PPR repeat domain containing protein, putative, expressed	1	4338318	Os05g0294600	NM_001061643.1	AK104944.1|AK068789.1	Q0DJF1	1		BGIOSGA018369	BGIOSGA018369-TA	IPR002885; Pentatricopeptide repeat
PH_os_0014891	444.065	491.715	402.452	451.661	466.705	137.826	130.968	225.732	157.156	123.057	1.59869	0	1	LOC_Os03g16500	LOC_Os03g16500.1	aspartic proteinase nepenthesin precursor, putative, expressed	1	4332395	Os03g0271900	NM_001056229.1	AK101206.1|AK105994.1|AK103225.1	Q84Q80	5		NA	NA	NA
PH_os_0017491	272.733	288.436	316.278	296.982	293.974	109.773	102.903	132.326	130.274	109.146	1.29259	0	1	LOC_Os04g10530	LOC_Os04g10530.1	amidase, putative, expressed	1	4335108	Os04g0184100	NM_001058723.1	AK064021.1|AK102846.1	Q0JEY5	1		BGIOSGA015514	BGIOSGA015514-TA	NA
PH_os_0015778	2591.83	3253.38	3089.44	3001.79	3051.85	481.783	438.638	732.795	475.603	438.725	2.56509	0	1	LOC_Os04g46000	LOC_Os04g46000.1	cyclin, putative, expressed	5	NA	NA	NA	AK287844.1	NA	5		NA	NA	NA
PH_os_0019352	4161.79	5124.1	4333.46	4511.45	4726.01	1396.56	1429.21	1354.39	1364.77	1564.43	1.63689	0	1	LOC_Os06g41360	LOC_Os06g41360.5|LOC_Os06g41360.4|LOC_Os06g41360.3|LOC_Os06g41360.2|LOC_Os06g41360.1	phosphoribosyl transferase, putative, expressed	1	4341535	Os06g0617800	NM_001064616.1	AK066802.1|AK068485.1|AK065878.1|AK067505.1|AK067686.1	Q69XQ6	1		BGIOSGA020885	BGIOSGA020885-TA	IPR000836; Phosphoribosyltransferase|IPR000842; Phosphoribosyl pyrophosphate synthetase, conserved site|IPR002375; Purine/pyrimidine phosphoribosyl transferase, conserved site
PH_os_0020024	3482.59	3893.43	3672.49	4007.2	3313.44	48.7881	40.5377	48.9271	73.4083	3692.78	2.43571	0.001	1	LOC_Os10g38850	LOC_Os10g38850.1	amine oxidase, putative, expressed	5	NA	NA	NA	NA	NA	1		BGIOSGA033345	BGIOSGA033345-TA	IPR000759; Adrenodoxin reductase|IPR002937; Amine oxidase|IPR007526; SWIRM
PH_os_0002565	56101.6	59895	60079	67578.9	54422.6	71.9625	59.2473	88.9584	93.0528	56.7132	9.67	0	1	LOC_Os09g36680	LOC_Os09g36680.1	ribonuclease T2 family domain containing protein, expressed	1	4347708	Os09g0537700	NM_001070328.1	AK061438.1|AK098949.1|AK104221.1|AK104454.1|AK104509.1|AK104553.1|AK104599.1|AK104656.1|AK104888.1|AK119186.1	Q69JX7	1		BGIOSGA029365	BGIOSGA029365-TA	IPR001568; Ribonuclease T2
PH_os_0019331	2305.99	2505.28	2557.72	2147.97	2080.24	497.639	399.14	609.365	338.092	324.229	2.43799	0	1	LOC_Os06g48065	LOC_Os06g48065.1	Zinc finger, C3HC4 type domain containing protein, expressed	1	4341939	Os06g0695900	NM_001064989.2	AK288726.1	Q0D9V5	1		BGIOSGA020608	BGIOSGA020608-TA	IPR001841; Zinc finger, RING-type
PH_os_0020987	2944.99	3204.85	3037.18	3180.19	2802.72	156.122	122.652	276.883	134.41	86.675	4.24015	0	1	LOC_Os08g08820	LOC_Os08g08820.2|LOC_Os08g08820.1	homeobox and START domains containing protein, putative, expressed	1	4344832	Os08g0187500	NM_001067685.2	AK120496.1	Q6ZAR0	1		BGIOSGA028102	BGIOSGA028102-TA	IPR001356; Homeobox|IPR002913; Lipid-binding START
PH_os_0018474	321.685	342.461	336.446	320.7	323.04	139.046	137.204	136.773	168.529	143.388	1.14456	0	1	LOC_Os02g33750	LOC_Os02g33750.2|LOC_Os02g33750.1	transposon protein, putative, unclassified, expressed	1	4329597	Os02g0542200	NM_001053602.1	AK066798.1|AK121855.1	Q0E0K7	1		BGIOSGA006294	BGIOSGA006294-TA	IPR004330; FAR1|IPR006564; Zinc finger, PMZ-type|IPR007527; Zinc finger, SWIM-type
PH_os_0014257	284.096	333.304	311.694	294.92	306.431	108.554	63.405	140.109	89.9511	71.6941	1.74049	0	1	LOC_Os03g12530	LOC_Os03g12530.1	cation efflux family protein, putative, expressed	1	4332125	Os03g0226400	NM_001055974.1	AK065961.1	Q10PP8	5		NA	NA	NA
PH_os_0018297	443.19	477.98	505.127	518.688	511.548	98.7959	81.0753	112.31	95.1207	101.656	2.39468	0	4	LOC_Os01g36350|LOC_Os01g36294	LOC_Os01g36350.3|LOC_Os01g36350.2|LOC_Os01g36350.1|LOC_Os01g36294.1	cytochrome P450, putative, expressed|cytochrome P450, putative, expressed	4	9269872|9267385	Os01g0544200|Os01g0543600	NM_001185473.1|NM_001185472.1	AK061866.1|AK100062.1|AK120213.1|AK240728.1	Q5JKB7|C7IWK0	1		BGIOSGA003715	BGIOSGA003715-TA	IPR001128; Cytochrome P450|IPR002401; Cytochrome P450, E-class, group I
PH_os_0019032	685.328	766.417	779.235	816.701	659.366	128.069	127.85	131.214	136.477	108.076	2.52447	0	4	LOC_Os04g20400|LOC_Os04g20330	LOC_Os04g20400.1|LOC_Os04g20330.1	cytokinin-O-glucosyltransferase 1, putative, expressed|UDP-glucoronosyl/UDP-glucosyl transferase, putative, expressed	4	9270382|4335345	Os04g0272200|Os04g0271700	NM_001186896.1|NM_001058881.1	AK241002.1|AK059031.1|AK099145.1|AK070110.1	Q7XSY4|Q7XSZ0	1		BGIOSGA015457	BGIOSGA015457-TA	IPR002213; UDP-glucuronosyl/UDP-glucosyltransferase
PH_os_0011668	3550.77	3814.69	3770.58	4245.4	3895.57	204.91	174.624	282.443	200.581	160.509	4.27624	0	1	LOC_Os09g35890	LOC_Os09g35890.2|LOC_Os09g35890.1	kinesin motor domain containing protein, expressed	1	4347645	Os09g0528000	NM_001070269.1	AK060588.1|AK100918.1|AK072633.1	Q651Z7	5		NA	NA	NA
PH_os_0012858	10496.7	11695	10982.6	13010.5	11674.3	1220.92	1402.19	1177.59	1331.69	1494.88	3.07452	0	1	LOC_Osp1g00150	LOC_Osp1g00150.1	photosystem II protein I	5	NA	NA	NA	AK288615.1	NA	5		NA	NA	NA
PH_os_0012864	57287	60008.5	60079	67578.9	54422.6	5765.53	6562.94	5116.22	6425.81	6662.2	3.20457	0	1	LOC_Os12g23180	LOC_Os12g23180.1	3-beta hydroxysteroid dehydrogenase/isomerase family protein, putative, expressed	1	4352083	Os12g0420200	NM_001073189.1	AK111521.1|AK111792.1	Q2QSR7	5		NA	NA	NA
PH_os_0008855	1171.35	1303.92	1255.03	1425.1	1375.2	134.167	133.047	147.893	142.681	132.688	3.26038	0	1	LOC_Os05g34600	LOC_Os05g34600.1	no apical meristem protein, putative, expressed	1	4338814	Os05g0418800	NM_001062103.1	NA	Q0DI41	1		BGIOSGA018041	BGIOSGA018041-TA	IPR003441; No apical meristem (NAM) protein
PH_os_0012209	41898.5	60008.5	60079	56713.3	54422.6	4350.68	4612.98	4332.27	4993.83	5645.64	3.45891	0	1	LOC_Os11g32650	LOC_Os11g32650.1	chalcone synthase, putative, expressed	1	4350636	Os11g0530600	NM_001074541.1	AB000801.2|AK067810.1	Q2R3A1	5		NA	NA	NA
PH_os_0012855	3622.45	3903.51	3868.67	3875.21	3731.98	1057.48	1071.65	1084.18	1069.07	1167.44	1.74404	0	1	LOC_Os12g16720	LOC_Os12g16720.1	cytochrome P450 71A1, putative, expressed	1	4351945	Os12g0268000	NM_001073074.1	AK071599.1	Q0IP04	5		NA	NA	NA
PH_os_0016548	158.22	184.05	165.014	186.645	167.748	69.5231	58.2079	71.1667	105.46	75.9744	1.1168	0	1	LOC_Os05g45100	LOC_Os05g45100.1	anthocyanidin 5,3-O-glucosyltransferase, putative, expressed	1	4339388	Os05g0527000	NM_001062642.2	AK240740.1	Q65X84	5		NA	NA	NA
PH_os_0012860	410.847	452.342	460.207	504.251	424.353	89.0383	75.8782	98.9662	102.358	86.675	2.27781	0	1	LOC_Osp1g00620	LOC_Osp1g00620.1	photosystem II phosphoprotein	5	NA	NA	NA	NA	NA	5		NA	NA	NA
PH_os_0019468	434.449	488.053	482.209	470.222	541.444	136.607	89.3907	104.526	111.663	72.7642	2.21986	0	1	LOC_Os06g37150	LOC_Os06g37150.160,60,1236,3731	L-ascorbate oxidase precursor, putative, expressed	1	4341337	Os06g0567900	NM_001064435.1	AK105605.1	Q0DBF9	1		BGIOSGA023108	BGIOSGA023108-TA	IPR001117; Multicopper oxidase, type 1|IPR002355; Multicopper oxidase, copper-binding site|IPR011706; Multicopper oxidase, type 2|IPR011707; Multicopper oxidase, type 3
PH_os_0020100	263.117	313.16	309.86	290.795	277.366	113.432	96.6667	165.685	123.036	98.4456	1.29862	0	4	LOC_Os11g03820|LOC_Os12g03640	LOC_Os11g03820.1|LOC_Os12g03640.1	D-mannose binding lectin family protein, expressed|S-locus-like receptor protein kinase, putative, expressed	4	4349689|4351409	Os11g0132900|Os12g0130200	NM_001072198.2|NM_001072602.1	AK241883.1	Q0IUV4|Q2QY71	1		BGIOSGA034733	BGIOSGA034733-TA	IPR000276; GPCR, rhodopsin-like|IPR000719; Protein kinase, core|IPR000742; EGF-like, type 3|IPR000858; S-locus glycoprotein|IPR001480; Curculin-like (mannose-binding) lectin|IPR003014; N/apple PAN|IPR003609; Apple-like|IPR006210; EGF|IPR017441; Protein kinase ATP binding, conserved site|IPR017442; Serine/threonine protein kinase-related
PH_os_0004273	2310.36	2647.21	2321.2	2697.59	2273.73	890.383	822.187	864.008	920.189	825.017	1.4371	0	1	LOC_Os01g66600	LOC_Os01g66600.1|LOC_Os01g66600.2	rhodanese-like, putative, expressed	1	4324908	Os01g0889800	NM_001051582.1	AK070087.1|AK104708.1	Q0JH17	1		BGIOSGA000353	BGIOSGA000353-TA	IPR001763; Rhodanese-like
PH_os_0004825	5667.07	6004.06	5661.83	6438.74	6322.94	639.124	732.796	639.388	720.642	779.005	3.02883	0	1	LOC_Os02g15750	LOC_Os02g15750.1	expressed protein	1	4328925	Os02g0257300	NM_001053008.1	NA	Q6ETQ7	1		BGIOSGA007908	BGIOSGA007908-TA	IPR001763; Rhodanese-like
PH_os_0013963	4875.1	5383.23	4869.76	5649.88	5722.53	220.766	250.502	207.94	265.717	247.184	4.42923	0	1	LOC_Os03g04660	LOC_Os03g04660.1	cytochrome P450 86A1, putative, expressed	1	4331569	Os03g0140200	NM_001055453.1	AK061292.1	Q0DVA6	5		NA	NA	NA
PH_os_0021140	525.36	581.451	578.467	575.403	548.088	193.933	200.609	232.404	226.429	207.592	1.40982	0	1	LOC_Os12g41910	LOC_Os12g41910.2|LOC_Os12g41910.1	BTBN25 - Bric-a-Brac, Tramtrack, Broad Complex BTB domain with non-phototropic hypocotyl 3 NPH3 and coiled-coil domains, expressed	1	9272048	Os12g0613250	NM_001190130.1	NA	C7J9T4	1		BGIOSGA035841	BGIOSGA035841-TA	IPR000210; BTB/POZ-like|IPR001005; SANT, DNA-binding|IPR003216; Linker histone, N-terminal|IPR004249; NPH3|IPR005818; Histone H1/H5|IPR013069; BTB/POZ|IPR014778; Myb, DNA-binding
PH_os_0004842	4882.96	5309.98	5424.39	5838.59	5689.32	747.678	805.556	720.563	857.12	845.348	2.70489	0	1	LOC_Os02g19924	LOC_Os02g19924.1	aminotransferase, classes I and II, domain containing protein, expressed	1	4329098	Os02g0302400	NM_001053161.1	AK243339.1	Q6K4T7	1		BGIOSGA008025	BGIOSGA008025-TA	IPR000408; Regulator of chromosome condensation, RCC1|IPR001176; 1-aminocyclopropane-1-carboxylate synthase|IPR004839; Aminotransferase, class I and II
PH_os_0012811	1653.88	1976.02	2014.09	1721.05	2066.95	179.296	152.796	256.867	181.97	166.93	3.35273	0	1	LOC_Os12g40460	LOC_Os12g40460.1	zinc finger, C3HC4 type domain containing protein, expressed	5	NA	NA	NA	NA	NA	5		NA	NA	NA
PH_os_0004858	745.644	861.647	853.491	739.362	806.353	324.441	315.986	349.162	351.533	337.069	1.22739	0	1	LOC_Os02g38950	LOC_Os02g38950.1	PPR repeat containing protein, expressed	1	4329895	Os02g0601600	NM_001053886.2	AK241112.1	Q0DZS3	1		BGIOSGA008567	BGIOSGA008567-TA	IPR002885; Pentatricopeptide repeat
PH_os_0007547	2094.45	2518.1	2532.05	2267.58	2436.5	833.057	807.635	1339.94	859.188	857.119	1.35331	0	1	LOC_Os04g55620	LOC_Os04g55620.1	receptor kinase, putative, expressed	1	4337221	Os04g0649700	NM_001060620.1	AK119579.1|AK119889.1|AK120146.1|AK100096.1|AK059352.1	Q7XMQ6	1		BGIOSGA014214	BGIOSGA014214-TA	IPR000719; Protein kinase, core|IPR001611; Leucine-rich repeat|IPR017442; Serine/threonine protein kinase-related
PH_os_0020963	319.936	356.196	383.2	351.635	337.987	117.091	97.7061	106.75	114.765	100.586	1.65149	0	1	LOC_Os08g36860	LOC_Os08g36860.1	cytochrome P450, putative, expressed	1	4345810	Os08g0472800	NM_001068556.1	AK120757.1	Q6ZDE3	1		BGIOSGA026823	BGIOSGA026823-TA	IPR001128; Cytochrome P450|IPR002401; Cytochrome P450, E-class, group I
PH_os_0020571	484.275	514.607	522.546	529	484.144	201.251	202.688	265.763	214.021	180.84	1.28374	0	1	LOC_Os02g48860	LOC_Os02g48860.1	aspartic proteinase nepenthesin-2 precursor, putative, expressed	5	NA	NA	NA	NA	NA	1		BGIOSGA008945	BGIOSGA008945-TA	IPR001461; Peptidase A1
PH_os_0000551	152.975	163.905	185.183	204.175	181.865	67.0836	59.2473	73.3907	87.8832	60.9935	1.27186	0	1	LOC_Os01g10960	LOC_Os01g10960.1	peptide-N4-asparagine amidase A, putative	1	4325525	Os01g0207600	NM_001048886.1	NA	Q0JPR3	1		BGIOSGA002154	BGIOSGA002154-TA	NA
PH_os_0007583	671.342	651.958	731.564	698.115	623.657	256.138	217.24	418.104	202.648	159.439	1.47927	0	1	LOC_Os05g09640	LOC_Os05g09640.1	uncharacterized protein At4g06744 precursor, putative	1	9270327	Os05g0188700	NM_001187326.1	AK243190.1	B7FA32	4		BGIOSGA019312|BGIOSGA019309	BGIOSGA019312-TA|BGIOSGA019309-TA	IPR001611; Leucine-rich repeat|IPR013210; Leucine-rich repeat, N-terminal
PH_os_0007210	49350.6	46426.4	50180.9	54459.1	50139.2	3406.63	3807.42	3603.93	3846.18	4251.35	3.6658	0	1	LOC_Os04g41340	LOC_Os04g41340.1	4-nitrophenylphosphatase, putative, expressed	1	4336245	Os04g0490800	NM_001059702.1	AK105071.1|AK066522.1|AK104854.1	Q7X7H3	1		BGIOSGA014826	BGIOSGA014826-TA	IPR005834; Haloacid dehalogenase-like hydrolase
PH_os_0010232	16073.7	16798.9	16201.7	17118.8	16307.3	4434.84	4799.03	5141.79	4611.28	4666.54	1.7599	0	1	LOC_Os07g09970	LOC_Os07g09970.1	LTPL84 - Protease inhibitor/seed storage/LTP family protein precursor, expressed	1	4342656	Os07g0198300	NM_001065660.1	AK288963.1|AK060951.1|AK071830.1	Q6Z387	5		NA	NA	NA
PH_os_0002693	13462.7	14852.2	14158.2	16224.7	14847.4	103.675	89.3907	118.982	123.036	70.624	7.24613	0	1	LOC_Os09g36700	LOC_Os09g36700.1	ribonuclease T2 family domain containing protein, expressed	1	4347709	Os09g0538000	NM_001070329.2	AK060036.1|AK119171.1|AK059757.1|AK061442.1|AK104237.1|AK104261.1|AK104263.1|AK104390.1|AK104456.1|AK104648.1|AK109411.2	Q69JF3	1		BGIOSGA029364	BGIOSGA029364-TA	IPR001568; Ribonuclease T2
PH_os_0000893	1259.64	1303.92	1232.11	1379.73	1419.21	491.54	514.516	459.248	520.062	464.407	1.37435	0	1	LOC_Os07g33480	LOC_Os07g33480.4|LOC_Os07g33480.1|LOC_Os07g33480.2	cytochrome P450 domain containing protein, expressed	1	4343395	Os07g0518500	NM_001066332.1	AK061878.1|AK099924.1|AK065400.1|AK071984.1	Q84LG7	1		BGIOSGA025820	BGIOSGA025820-TA	IPR001128; Cytochrome P450|IPR002401; Cytochrome P450, E-class, group I
PH_os_0010256	13796.6	14766.1	14301.2	16090.7	15068.3	2530.88	2877.13	2455.25	2796.75	2884.89	2.40564	0	1	LOC_Os08g01220	LOC_Os08g01220.1	harpin-induced protein 1 domain containing protein, expressed	1	4344425	Os08g0102700	NM_001067302.1	AK061546.1|AK061780.1|AK067526.1|AK072003.1|AK099239.1|AK104488.1	Q69U64	5		NA	NA	NA
PH_os_0005879	1453.7	1598.76	1451.21	1420.98	1535.48	557.404	542.581	730.571	543.842	554.292	1.35496	0	1	LOC_Os03g12430	LOC_Os03g12430.1	PPR repeat containing protein, putative, expressed	1	4332117	Os03g0225300	NM_001055967.1	AK067384.1	Q8H7S0	1		BGIOSGA011191	BGIOSGA011191-TA	IPR002885; Pentatricopeptide repeat
PH_os_0002698	6404.85	7489.27	7117.62	7600.89	7053.72	1213.6	1164.16	1177.59	1209.69	1201.68	2.53624	0	1	LOC_Os09g29960	LOC_Os09g29960.1	dof zinc finger domain containing protein, putative, expressed	1	9268074	Os09g0475800	NM_001188957.1	NA	Q651Z2	1		BGIOSGA030959	BGIOSGA030959-TA	IPR003851; Zinc finger, Dof-type
PH_os_0007282	7809.59	9171.36	8436.82	9437.44	8172.32	2524.78	2397.96	2358.51	2550.68	2460.07	1.75653	0	1	LOC_Os03g61220	LOC_Os03g61220.2|LOC_Os03g61220.1	DEAD-box ATP-dependent RNA helicase 3, putative, expressed	1	4334649	Os03g0827700	NM_001058308.1	AK062046.1|AK065849.1	Q0DM51	1		BGIOSGA013864	BGIOSGA013864-TA	IPR001650; DNA/RNA helicase, C-terminal|IPR001878; Zinc finger, CCHC-type|IPR011545; DNA/RNA helicase, DEAD/DEAH box type, N-terminal|IPR012562; GUCT|IPR014001; DEAD-like helicase, N-terminal|IPR014021; Helicase, superfamily 1 and 2, ATP-binding
PH_os_0019737	727.287	871.719	833.323	957.974	812.997	358.593	337.814	322.474	355.669	359.541	1.23129	0	1	LOC_Os08g13060	LOC_Os08g13060.1	MBTB22 - Bric-a-Brac, Tramtrack, Broad Complex BTB domain with Meprin and TRAF Homology MATH domain, expressed	1	4344980	Os08g0227100	NM_001067821.1	AK071657.1|AK103481.1	Q8H4G2	1		BGIOSGA027428	BGIOSGA027428-TA	IPR000210; BTB/POZ-like|IPR002083; MATH|IPR013069; BTB/POZ
PH_os_0010238	3028.03	3420.95	3361.71	3556.57	2978.77	165.88	152.796	180.141	174.733	134.828	4.30112	0	1	LOC_Os07g39850	LOC_Os07g39850.1	expressed protein	5	NA	NA	NA	NA	NA	5		NA	NA	NA
PH_os_0011762	832.184	900.105	950.666	890.947	776.458	459.828	400.179	453.688	460.094	362.751	1.01156	0	1	LOC_Os11g01550	LOC_Os11g01550.1	DUF260 domain containing protein, putative, expressed	5	NA	NA	NA	NA	NA	5		NA	NA	NA
PH_os_0011010	9482.7	10435.9	9961.37	10878	10259.2	785.489	932.366	775.05	949.139	1076.48	3.4173	0	1	LOC_Os08g27010	LOC_Os08g27010.1	APE1, putative, expressed	1	4345365	Os08g0359000	NM_001068162.1	AK066474.1	Q6YZK5	1		BGIOSGA028525	BGIOSGA028525-TA	NA
PH_os_0007416	668.719	674.85	649.973	680.584	666.01	108.554	80.0359	197.932	125.104	79.1845	2.59605	0	1	LOC_Os04g27430	LOC_Os04g27430.1	terpene synthase, putative	5	NA	NA	NA	NA	NA	1		BGIOSGA015319	BGIOSGA015319-TA	IPR001906; Terpene synthase-like|IPR005630; Terpene synthase, metal-binding
PH_os_0011604	822.569	944.973	856.241	852.793	893.549	265.895	249.462	293.563	293.633	292.127	1.6244	0	1	LOC_Os09g39530	LOC_Os09g39530.1	Cupin domain containing protein, expressed	1	4347898	Os09g0568700	NM_001070507.1	AK109010.1	Q652P9	5		NA	NA	NA
PH_os_0011904	3031.53	3689.24	3495.55	3460.67	3374.06	207.349	208.925	288.003	225.395	211.872	3.89615	0	1	LOC_Os11g10520	LOC_Os11g10520.3|LOC_Os11g10520.2|LOC_Os11g10520.1	dehydrogenase, putative, expressed	1	4350055	Os11g0210600	NM_001074018.1	AB267278.1|AB267279.1|AK101288.1	Q0ITW6	5		NA	NA	NA
PH_os_0010915	261.369	270.123	286.942	274.296	249.131	129.288	121.613	164.573	135.444	112.356	1.0404	0	1	LOC_Os08g32540	LOC_Os08g32540.1	cyclin, putative, expressed	5	NA	NA	NA	NA	NA	5		NA	NA	NA
PH_os_0011283	3044.64	3302.83	3497.39	3249.27	2857.53	805.004	727.599	1054.16	770.27	612.075	2.00241	0	1	LOC_Os09g32840	LOC_Os09g32840.1	nucleotide pyrophosphatase/phosphodiesterase, putative, expressed	1	4347510	Os09g0506000	NM_001070141.1	AK073291.1|AK106533.1|AK102346.1	Q0J0L3	5		NA	NA	NA
PH_os_0006249	1210.69	1224.25	1230.27	1365.29	1252.3	415.919	439.678	435.896	485.942	481.528	1.45091	0	1	LOC_Os03g51010	LOC_Os03g51010.1	hydrolase, alpha/beta fold family domain containing protein, expressed	1	4333927	Os03g0719400	NM_001057629.2	AK120822.1	Q0DP30	1		BGIOSGA009908	BGIOSGA009908-TA	IPR000073; Alpha/beta hydrolase fold-1
PH_os_0005976	360.147	329.642	363.032	335.136	357.087	169.539	154.875	223.508	195.411	159.439	1.00316	0	1	LOC_Os02g56970	LOC_Os02g56970.1	uncharacterized protein yqjG, putative, expressed	1	4331123	Os02g0814800	NM_001055031.1	AK109850.1	Q6K8N9	1		BGIOSGA009277	BGIOSGA009277-TA	IPR004046; Glutathione S-transferase, C-terminal
PH_os_0001859	1634.65	1327.72	2124.1	180.458	990.71	139.046	130.968	230.18	154.054	138.038	3.35386	0.004	1	LOC_Os09g06680	LOC_Os09g06680.1	WD domain, G-beta repeat domain containing protein, expressed	1	4346480	Os09g0242300	NM_001069183.2	NA	Q0J3A3	1		BGIOSGA030337	BGIOSGA030337-TA	IPR000002; Cdc20/Fizzy|IPR001680; WD40 repeat
PH_os_0005022	1789.37	1925.66	1886.66	1876.76	1969.79	174.417	151.756	220.172	175.766	154.089	3.43149	0	1	LOC_Os02g33030	LOC_Os02g33030.1	bifunctional monodehydroascorbate reductase and carbonic anhydrasenectarin-3 precursor, putative, expressed	1	4329556	Os02g0533300	NM_001053565.2	AK241288.1	Q6EPY7	1		BGIOSGA008359	BGIOSGA008359-TA	IPR001148; Carbonic anhydrase, eukaryotic
PH_os_0005034	3896.06	4526.16	4437.05	4441.33	4770.02	103.675	90.4302	131.214	125.104	82.3947	5.39768	0	1	LOC_Os02g34860	LOC_Os02g34860.1	Regulator of chromosome condensation domain containing protein, expressed	1	4329648	Os02g0554100	NM_001053650.1	AK060250.1|AK069920.1	Q69SU2	1		BGIOSGA008418	BGIOSGA008418-TA	IPR000408; Regulator of chromosome condensation, RCC1|IPR002345; Lipocalin
PH_os_0000456	599.662	673.018	635.305	679.553	626.149	148.804	134.086	134.55	167.495	146.598	2.09922	0	1	LOC_Os01g17470	LOC_Os01g17470.2|LOC_Os01g17470.1	plastocyanin-like domain containing protein, putative, expressed	1	4326916	Os01g0281600	NM_001049295.1	AK062646.1	Q9FTP2	1		BGIOSGA001883	BGIOSGA001883-TA	IPR003245; Plastocyanin-like
PH_os_0000021	758.756	821.357	747.148	875.479	918.462	365.911	398.101	356.945	394.957	365.961	1.07937	0	1	LOC_Os01g39600	LOC_Os01g39600.2|LOC_Os01g39600.1	expressed protein	1	4323851	Os01g0577600	NM_001049928.1	NA	Q9AWX9	1		BGIOSGA001359	BGIOSGA001359-TA	IPR000719; Protein kinase, core|IPR001245; Tyrosine protein kinase|IPR001611; Leucine-rich repeat|IPR002290; Serine/threonine protein kinase|IPR013210; Leucine-rich repeat, N-terminal
PH_os_0003395	353.154	397.401	398.785	382.571	421.861	103.675	91.4696	210.164	113.731	99.5157	1.72838	0	1	LOC_Os11g06300	LOC_Os11g06300.1	expressed protein	5	NA	NA	NA	NA	NA	4		BGIOSGA034872|BGIOSGA034868	BGIOSGA034872-TA|BGIOSGA034868-TA	NA
PH_os_0001947	4469.49	4798.12	4382.97	4656.85	4593.14	575.7	571.685	590.461	596.572	614.215	2.90951	0	1	LOC_Os08g37940	LOC_Os08g37940.1	HAD-superfamily hydrolase subfamily IA, variant 3, putative, expressed	1	4345881	Os08g0485900	NM_001068626.1	AK110716.1	Q6ZDS0	1		BGIOSGA026771	BGIOSGA026771-TA	IPR005834; Haloacid dehalogenase-like hydrolase
PH_os_0000045	1465.06	1573.12	1463.13	1528.22	1697.41	718.405	657.957	660.516	708.235	755.463	1.07289	0	1	LOC_Os01g40640	LOC_Os01g40640.4|LOC_Os01g40640.3|LOC_Os01g40640.1	S1 RNA binding domain containing protein, expressed	1	4324446	Os01g0589000	NM_001049975.1	AK099851.1	Q5ZC75	1		BGIOSGA001313	BGIOSGA001313-TA	IPR003029; S1, RNA binding
PH_os_0001959	3189.75	3848.57	3826.5	3681.34	3649.77	1788.08	1616.31	1720.23	1727.68	1892.94	1.00508	0	1	LOC_Os09g04880	LOC_Os09g04880.2|LOC_Os09g04880.1	expressed protein	1	4346463	Os09g0134400	NM_001069169.1	AK069256.1	Q0J3B7	1		BGIOSGA030326	BGIOSGA030326-TA	NA
PH_os_0000057	458.051	543.909	546.381	492.908	496.601	128.069	109.14	162.349	147.851	116.637	1.92525	0	1	LOC_Os01g01190	LOC_Os01g01190.1	phosphoesterase family protein, putative, expressed	1	4326465	Os01g0102000	NM_001048281.1	AK101065.1	Q655M2	1		BGIOSGA002564	BGIOSGA002564-TA	IPR007312; Phosphoesterase
PH_os_0003419	1865.42	2142.67	2322.12	2050	2230.55	875.747	828.423	944.071	874.696	952.355	1.23401	0	1	LOC_Os12g44090	LOC_Os12g44090.1	leucine-rich repeat family protein, putative, expressed	1	4352904	Os12g0638100	NM_001073908.1	AK059245.1|AK103026.1	Q2QLL2	1		BGIOSGA035756	BGIOSGA035756-TA	IPR000719; Protein kinase, core|IPR001245; Tyrosine protein kinase|IPR001611; Leucine-rich repeat|IPR002290; Serine/threonine protein kinase|IPR008271; Serine/threonine protein kinase, active site|IPR013210; Leucine-rich repeat, N-terminal|IPR017441; Protein kinase ATP binding, conserved site|IPR017442; Serine/threonine protein kinase-related
PH_os_0001684	3501.82	3959.36	3881.5	3558.63	3832.46	206.13	186.057	196.82	204.716	199.031	4.19199	0	1	LOC_Os08g03310	LOC_Os08g03310.6|LOC_Os08g03310.5|LOC_Os08g03310.4|LOC_Os08g03310.3|LOC_Os08g03310.2|LOC_Os08g03310.1	zinc finger family protein, putative, expressed	1	4344566	Os08g0126700	NM_001067434.1	AK111902.1|AK111805.1	Q6ZK57	1		BGIOSGA027914	BGIOSGA027914-TA	IPR000504; RNA recognition motif, RNP-1|IPR000571; Zinc finger, CCCH-type
PH_os_0003156	1005.26	1153.75	1044.17	1254.96	1079.57	60.9851	48.8531	60.0469	87.8832	59.9234	4.10462	0	1	LOC_Os11g07930	LOC_Os11g07930.1	oxidoreductase, short chain dehydrogenase/reductase family domain containing family, expressed	1	4349945	Os11g0181800	NM_001072434.1	AK071972.1	Q53ML7	1		BGIOSGA034929	BGIOSGA034929-TA	IPR002198; Short-chain dehydrogenase/reductase SDR|IPR002347; Glucose/ribitol dehydrogenase
PH_os_0008078	3152.16	3389.81	3247.12	3688.56	3360.77	713.526	748.387	777.274	766.135	730.852	2.15541	0	1	LOC_Os05g09410	LOC_Os05g09410.1	histidine-containing phosphotransfer protein 4, putative, expressed	1	4338006	Os05g0186100	NM_001061366.2	AK240821.1	Q0DK78	1		BGIOSGA018672	BGIOSGA018672-TA	IPR008207; Signal transduction histidine kinase, phosphotransfer (Hpt) region
PH_os_0009339	3054.26	3367.84	3291.12	3565.85	3594.96	450.07	463.584	437.008	469.4	484.738	2.85181	0	1	LOC_Os06g47910	LOC_Os06g47910.1	GDSL-like lipase/acylhydrolase, putative, expressed	1	4341925	Os06g0694200	NM_001064975.1	AK106962.1	Q5Z8K0	1		BGIOSGA020617	BGIOSGA020617-TA	IPR001087; Lipase, GDSL
PH_os_0009435	15871.8	17987.4	16862.6	19846.3	18049.5	1544.14	1644.37	1475.6	1699.76	1651.1	3.41478	0	1	LOC_Os06g18010	LOC_Os06g18010.1	UDP-glucoronosyl and UDP-glucosyl transferase domain containing protein, expressed	1	9266253	Os06g0288200	NM_001187797.1	AK071127.1	Q5VMI0	1		BGIOSGA022718	BGIOSGA022718-TA	IPR002213; UDP-glucuronosyl/UDP-glucosyltransferase
PH_os_0005266	3916.16	4767.9	4728.58	4512.48	4778.33	1107.49	1040.47	1040.81	1046.33	1097.88	2.04487	0	1	LOC_Os02g22070	LOC_Os02g22070.1	expressed protein	1	4329188	Os02g0326200	NM_001053240.1	AK242355.1|AK288125.1	Q0E1L9	1		BGIOSGA008099	BGIOSGA008099-TA	NA
PH_os_0005278	16850	20024.8	19026.2	18512.9	19524.4	3900.61	3573.55	3769.61	3628.03	3971	2.28787	0	1	LOC_Os02g43600	LOC_Os02g43600.1	50S ribosomal protein L19, chloroplast precursor, putative, expressed	1	9272428	Os02g0652600	NM_001186170.1	AK060578.1|AK068164.1|AK104153.1	Q6H8H3	1		BGIOSGA005922	BGIOSGA005922-TA	IPR000535; Major sperm protein|IPR001857; Ribosomal protein L19
PH_os_0005412	4524.56	5092.96	4965.1	5119.85	4616.39	873.307	823.226	884.024	824.034	875.31	2.4749	0	1	LOC_Os02g51570	LOC_Os02g51570.1	peptidyl-prolyl cis-trans isomerase, FKBP-type, putative, expressed	1	4330746	Os02g0751600	NM_001054671.1	AK060441.1|AK061027.1|AK072946.1|AK104401.1	Q6Z8J5	1		BGIOSGA009064	BGIOSGA009064-TA	IPR001179; Peptidyl-prolyl cis-trans isomerase, FKBP-type
PH_os_0009989	2866.31	3174.63	3081.19	3515.32	2961.33	581.798	447.993	668.3	467.332	408.763	2.58826	0	1	LOC_Os01g28030	LOC_Os01g28030.1	peroxidase precursor, putative, expressed	1	4325417	Os01g0378100	NM_001049620.2	AK242751.1	Q0JMM9	5		NA	NA	NA
PH_os_0009352	11925.1	12848.7	13051.7	13780.8	11955.8	3344.42	3211.83	3211.4	3196.88	3014.36	1.95997	0	1	LOC_Os06g45820	LOC_Os06g45820.4|LOC_Os06g45820.3|LOC_Os06g45820.2|LOC_Os06g45820.1	OsFtsH2 FtsH protease, homologue of AtFtsH2/8, expressed	1	4341796	Os06g0669400	NM_001064856.1	AK060805.1|AK064913.1|AK072047.1	Q0DA88	1		BGIOSGA020710	BGIOSGA020710-TA	IPR000642; Peptidase M41|IPR003593; AAA+ ATPase, core|IPR003959; AAA ATPase, core|IPR003960; AAA ATPase, conserved site|IPR006025; Peptidase M, neutral zinc metallopeptidases, zinc-binding site|IPR011546; Peptidase M41, FtsH extracellular
PH_os_0009906	592.669	631.813	685.726	652.742	570.509	220.766	198.531	285.779	219.191	207.592	1.44733	0	1	LOC_Os01g26280	LOC_Os01g26280.1	OsWAK8 - OsWAK receptor-like protein kinase, expressed	5	NA	NA	NA	NA	NA	5		NA	NA	NA
PH_os_0014714	12622.6	13446.6	13055.4	14754.2	12567	318.342	331.577	299.123	353.601	404.483	5.20847	0	1	LOC_Os03g14669	LOC_Os03g14669.2|LOC_Os03g14669.1	core histone H2A/H2B/H3/H4, putative, expressed	5	NA	NA	NA	NA	NA	5		NA	NA	NA
PH_os_0014860	422.211	421.209	418.036	454.754	445.114	68.3033	84.1936	95.6302	94.0867	53.5031	2.48803	0	1	LOC_Os03g37290	LOC_Os03g37290.1	cytochrome P450, putative, expressed	1	4333284	Os03g0570100	NM_001057052.1	AK119569.1	Q10HZ6	5		NA	NA	NA
PH_os_0013572	10185.5	11188.6	10654.4	10418.1	10539.1	3188.3	3167.13	2900.04	3186.54	3393.16	1.65865	0	1	LOC_Os02g02390	LOC_Os02g02390.1	S1 RNA binding domain containing protein, expressed	1	4328072	Os02g0115600	NM_001052207.1	AK105772.1|AK067366.1	Q6Z7B3	5		NA	NA	NA
PH_os_0014995	2656.52	3311.07	3068.35	2936.82	3117.46	822.08	781.649	736.131	742.355	834.648	1.89945	0	1	LOC_Os04g16970	LOC_Os04g16970.1	zinc finger, C3HC4 type domain containing protein, expressed	1	4335292	Os04g0243700	NM_001058836.1	AK059146.1	Q7XT61	5		NA	NA	NA
PH_os_0014920	1805.98	2041.03	2107.6	2032.47	2104.32	375.668	334.696	352.498	357.736	353.12	2.49231	0	1	LOC_Os03g22670	LOC_Os03g22670.1	triacylglycerol Lipase, putative, expressed	1	9269259	Os03g0348800	NM_001186486.1	AK120281.1	C7IZQ2	5		NA	NA	NA
PH_os_0001517	1215.06	1295.67	1298.11	1407.57	1216.59	64.6442	54.0502	70.0547	84.7815	51.3629	4.31557	0	1	LOC_Os08g09950	LOC_Os08g09950.2|LOC_Os08g09950.1	acyl-desaturase, chloroplast precursor, putative, expressed	1	4344895	Os08g0199400	NM_001067742.1	AK105852.1	Q0J7E4	1		BGIOSGA027485	BGIOSGA027485-TA	IPR005067; Fatty acid desaturase, type 2
PH_os_0015003	1264.01	1361.6	1288.95	1429.23	1420.05	401.282	433.441	405.873	446.653	503.999	1.57584	0	1	LOC_Os04g40410	LOC_Os04g40410.1	high affinity nitrate transporter, putative, expressed	1	4336175	Os04g0480200	NM_001059634.1	AK109571.1	Q7XK12	5		NA	NA	NA
PH_os_0005870	3544.65	3791.79	3685.32	3791.68	3988.58	1483.16	1490.54	1447.8	1539.51	1489.53	1.26741	0	1	LOC_Os03g08230	LOC_Os03g08230.1	sodium/calcium exchanger protein, putative, expressed	1	4331825	Os03g0180000	NM_001055694.2	NA	Q8GS69	1		BGIOSGA011337	BGIOSGA011337-TA	IPR004837; Sodium/calcium exchanger membrane region
PH_os_0017553	734.28	802.128	826.905	744.518	964.966	217.107	173.584	207.94	199.547	202.242	1.97403	0	1	LOC_Os05g02730	LOC_Os05g02730.1	homeobox domain containing protein, expressed	5	NA	NA	NA	NA	NA	1		BGIOSGA019069	BGIOSGA019069-TA	IPR001356; Homeobox
PH_os_0015157	310.321	360.774	350.197	351.635	306.431	76.8413	56.1291	100.078	85.8154	105.936	2.00133	0	1	LOC_Os04g14304	LOC_Os04g14304.1	OsWAK30/31 - OsWAK receptor-like protein OsWAK-RLP, expressed	1	4335196	Os04g0220300	NM_001058801.1	AK058435.1	Q0JEQ7	5		NA	NA	NA
PH_os_0015143	9515.92	10945.9	10878.1	10077.8	10240.1	1978.36	1850.18	2019.35	1882.77	1896.15	2.3525	0	1	LOC_Os04g26870	LOC_Os04g26870.1	oxidoreductase, aldo/keto reductase family protein, putative, expressed	1	4335509	Os04g0337500	NM_001059026.1	AK061807.1|AK068652.1|AK104524.1	Q0JE32	5		NA	NA	NA
PH_os_0006870	9439	11108	10762.6	10533.6	10157.9	3241.97	3096.45	3182.49	3177.24	3400.65	1.6317	0	1	LOC_Os04g25560	LOC_Os04g25560.2|LOC_Os04g25560.1	OsSCP23 - Putative Serine Carboxypeptidase homologue, expressed	1	4335479	Os04g0321700	NM_001058999.1	AK068732.1|AK099397.1	Q7X7Y5	1		BGIOSGA016129	BGIOSGA016129-TA	IPR001563; Peptidase S10, serine carboxypeptidase
PH_os_0005921	9344.59	10425.8	10241.9	10284	10142.9	311.024	297.276	292.451	325.685	307.108	4.99815	0	1	LOC_Os02g52650	LOC_Os02g52650.1	chlorophyll A-B binding protein, putative, expressed	1	4330828	Os02g0764500	NM_001054751.1	AK066291.1	Q6Z7Q1	1		BGIOSGA005558	BGIOSGA005558-TA	IPR001344; Chlorophyll A-B binding protein
PH_os_0014335	4436.28	5154.31	4999.94	5454.99	4627.19	792.807	597.671	1413.33	497.316	428.025	2.78596	0	1	LOC_Os02g46680	LOC_Os02g46680.1	multidrug resistance protein, putative, expressed	1	4330390	Os02g0693700	NM_001054338.1	AK103774.1|AK106518.1	Q8GU75	5		NA	NA	NA
PH_os_0010440	2868.06	3190.2	3180.19	3506.04	2874.97	101.235	55.0896	68.9427	84.7815	58.8534	5.37764	0	1	LOC_Os07g28040	LOC_Os07g28040.2|LOC_Os07g28040.1	O-methyltransferase, putative, expressed	5	NA	NA	NA	NA	NA	5		NA	NA	NA
PH_os_0018975	2036.75	2210.43	2080.1	2157.25	2355.12	856.231	895.986	779.498	881.934	910.622	1.26982	0	1	LOC_Os04g53310	LOC_Os04g53310.1	soluble starch synthase 3, chloroplast precursor, putative, expressed	1	4337056	Os04g0624600	NM_001060468.1	AK059368.1|AK122098.1	Q0J9Z0	1		BGIOSGA014316	BGIOSGA014316-TA	IPR001296; Glycosyl transferase, group 1|IPR009756; Starch synthase III|IPR013534; Starch synthase catalytic region
PH_os_0017105	372.385	394.654	378.616	327.918	348.783	90.258	70.681	112.31	110.629	90.9552	1.96642	0	1	LOC_Os07g02690	LOC_Os07g02690.1	DUF538 domain containing protein, putative, expressed	5	NA	NA	NA	NA	NA	5		NA	NA	NA
PH_os_0017117	253.501	277.448	322.695	237.173	252.452	135.387	100.824	212.388	116.833	82.3947	1.18585	0	1	LOC_Os07g03250	LOC_Os07g03250.1	AP2-like ethylene-responsive transcription factor PLETHORA 2, putative, expressed	1	4342308	Os07g0124700	NM_001065341.1	AK109848.1	Q0D8V3	5		NA	NA	NA
PH_os_0003140	1253.52	1366.18	1333.87	1351.89	1488.14	418.358	300.394	314.69	355.669	354.19	1.90203	0	1	LOC_Os10g42620	LOC_Os10g42620.1	dihydroflavonol-4-reductase, putative, expressed	1	4349494	Os10g0576900	NM_001072019.1	AK064038.1|AK099381.1	Q336P0	1		BGIOSGA033498	BGIOSGA033498-TA	NA
PH_os_0015904	1913.5	2238.82	2111.27	2404.73	1920.8	419.578	361.721	464.807	409.432	359.541	2.35457	0	1	LOC_Os04g49194	LOC_Os04g49194.1	naringenin,2-oxoglutarate 3-dioxygenase, putative, expressed	1	4336764	Os04g0581000	NM_001060186.1	AK061337.1|AK104142.1	Q7FAL4	5		NA	NA	NA
PH_os_0020210	3683.64	4033.53	4217.03	4184.56	3753.57	1362.41	1353.33	1299.9	1438.18	1258.39	1.52036	0	4	LOC_Os12g05040|LOC_Os11g05010	LOC_Os12g05040.1|LOC_Os11g05010.3|LOC_Os11g05010.2|LOC_Os11g05010.1	heavy-metal-associated domain-containing protein, putative, expressed|heavy-metal-associated domain-containing protein, putative, expressed	4	4351486|4349767	Os12g0144600|Os11g0147500	NM_001072674.2|NM_001072274.1	AK242916.1|AK105759.1|AK121700.1	Q0IQ54|Q2RAL3	1		BGIOSGA036982	BGIOSGA036982-TA	IPR006121; Heavy metal transport/detoxification protein
PH_os_0016408	1666.12	1781.9	1708.82	1822.11	1739.76	325.661	325.341	329.146	348.431	347.77	2.36556	0	1	LOC_Os05g49100	LOC_Os05g49100.1	OsWRKY49 - Superfamily of TFs having WRKY and zinc finger domains, expressed	5	NA	NA	NA	NA	NA	5		NA	NA	NA
PH_os_0020323	15832.5	17091.9	16583	17335.3	18527	4265.3	4368.71	3901.94	4367.28	4310.21	1.94374	0	4	LOC_Osp1g01040|LOC_Os10g21374|LOC_Os08g15244|LOC_Os07g24998|LOC_Os04g16888|LOC_Os04g16858|LOC_Os04g16746|LOC_Os04g16714|LOC_Os02g24578	LOC_Osp1g01040.1|LOC_Os10g21374.1|LOC_Os08g15244.1|LOC_Os07g24998.1|LOC_Os04g16888.1|LOC_Os04g16858.1|LOC_Os04g16746.1|LOC_Os04g16714.1|LOC_Os02g24578.1	ribosomal protein S12|chloroplast 30S ribosomal protein S12, putative|chloroplast 30S ribosomal protein S12, putative|chloroplast 30S ribosomal protein S12, putative|chloroplast 30S ribosomal protein S12, putative|chloroplast 30S ribosomal protein S12, putative|chloroplast 30S ribosomal protein S12, putative|chloroplast 30S ribosomal protein S12, putative|chloroplast 30S ribosomal protein S12, pu…	4	9268225|9271546	Os04g0234750|Os04g0237800	NM_001186879.1|NM_001186880.1	AK060247.1|AK242734.1|AK243011.1	C7J1H0|C7J1G7	5		NA	NA	NA
PH_os_0002815	4898.7	5494.03	5635.24	4990.95	5072.3	2266.21	2158.89	2358.51	2203.28	2479.33	1.14268	0	1	LOC_Os11g34180	LOC_Os11g34180.1	uncharacterized protein family UPF0016 domain containing protein, expressed	1	4350683	Os11g0544500	NM_001074585.1	AK071982.1|AK099080.1	Q2R2Z4	1		BGIOSGA033845	BGIOSGA033845-TA	IPR001727; Protein of unknown function UPF0016
PH_os_0011382	1689.72	1839.58	1850.91	1750.96	1995.54	115.872	106.022	126.766	150.952	103.796	3.91006	0	1	LOC_Os09g24810	LOC_Os09g24810.1	ZF-HD protein dimerisation region containing protein, expressed	1	4347053	Os09g0414500	NM_001069703.1	AK058840.1	Q6ER22	5		NA	NA	NA
PH_os_0004286	244.76	291.183	283.275	254.704	291.483	121.97	119.534	138.997	130.274	109.146	1.15065	0	1	LOC_Os01g71970	LOC_Os01g71970.1	GRAS family transcription factor containing protein, expressed	1	4325838	Os01g0948200	NM_001051926.2	NA	Q0JG23	1		BGIOSGA005161	BGIOSGA005161-TA	IPR002173; Carbohydrate/puine kinase, PfkB, conserved site|IPR005202; GRAS transcription factor
PH_os_0010370	266.614	339.714	317.194	313.481	289.822	73.1822	68.6022	73.3907	94.0867	323.159	1.36077	0.002	1	LOC_Os07g37690	LOC_Os07g37690.1	UDP-glucoronosyl and UDP-glucosyl transferase domain containing protein, expressed	1	4343614	Os07g0564100	NM_001066536.1	AK107291.1	Q8GS49	5		NA	NA	NA
PH_os_0017614	1028.87	1185.79	1214.69	1117.81	1150.98	180.516	140.323	217.948	177.834	169.07	2.68194	0	1	LOC_Os06g04370	LOC_Os06g04370.1	expressed protein	1	4340032	Os06g0134700	NM_001063252.1	AK103589.1	Q0DEU2	1		BGIOSGA022248	BGIOSGA022248-TA	IPR000421; Coagulation factor 5/8 type, C-terminal|IPR000719; Protein kinase, core|IPR001245; Tyrosine protein kinase|IPR001611; Leucine-rich repeat|IPR002290; Serine/threonine protein kinase|IPR003591; Leucine-rich repeat, typical subtype|IPR013210; Leucine-rich repeat, N-terminal
PH_os_0002863	3281.53	3666.35	3602.81	3825.71	3301.81	803.784	745.269	743.914	798.186	825.017	2.13425	0	1	LOC_Os11g37130	LOC_Os11g37130.1	mttA/Hcf106 family protein, putative, expressed	1	4350785	Os11g0580800	NM_001074685.1	AK059555.1	Q2R237	1		BGIOSGA033751	BGIOSGA033751-TA	IPR003369; Bacterial sec-independent translocation protein mttA/Hcf106|IPR003998; Twin-arginine translocation protein TatB
PH_os_0017494	286.719	234.412	226.436	230.986	230.031	79.2807	65.4839	108.974	105.46	67.4139	1.57439	0	1	LOC_Os04g12960	LOC_Os04g12960.1	UDP-glucoronosyl/UDP-glucosyl transferase, putative, expressed	1	4335167	Os04g0206500	NM_001058778.1	AK110892.1	Q7XWK3	5		NA	NA	NA
PH_os_0007784	2394.28	2654.53	2580.64	2899.7	2753.73	1242.88	1245.23	1154.23	1239.67	1290.49	1.04544	0	1	LOC_Os05g02020	LOC_Os05g02020.2|LOC_Os05g02020.1	protein kinase APK1A, chloroplast precursor, putative, expressed	1	4337593	Os05g0110900	NM_001060979.1	AK073169.1	Q65XV8	1		BGIOSGA018948	BGIOSGA018948-TA	IPR000719; Protein kinase, core|IPR001245; Tyrosine protein kinase|IPR002290; Serine/threonine protein kinase|IPR008271; Serine/threonine protein kinase, active site|IPR017441; Protein kinase ATP binding, conserved site|IPR017442; Serine/threonine protein kinase-related
PH_os_0017442	130.247	136.435	127.428	134.055	137.022	60.9851	53.0108	57.8229	82.7136	59.9234	1.07905	0	1	LOC_Os03g42200	LOC_Os03g42200.1	dof zinc finger domain containing protein, putative, expressed	1	4333461	Os03g0619100	NM_001057206.1	AK119803.1	Q6AV25	5		NA	NA	NA
PH_os_0019963	1284.99	1392.74	1384.29	1442.63	1477.35	465.926	436.559	533.75	473.535	439.795	1.55771	0	1	LOC_Os10g37980	LOC_Os10g37980.1	prephenate dehydratase domain containing protein, expressed	1	4349157	Os10g0523700	NM_001071638.1	AK099858.1	Q8H0A1	1		BGIOSGA031527	BGIOSGA031527-TA	IPR001086; Prephenate dehydratase
PH_os_0007796	2173.99	2413.71	2391.79	2431.54	2869.16	79.2807	68.6022	101.19	85.8154	96.3055	4.71818	0	1	LOC_Os04g45810	LOC_Os04g45810.1	homeobox associated leucine zipper, putative, expressed	1	4336542	Os04g0541700	NM_001059981.2	AK109177.1|AY224440.1|AY554030.1	Q7XUJ5	1		BGIOSGA016852	BGIOSGA016852-TA	IPR000047; Helix-turn-helix motif, lambda-like repressor|IPR001356; Homeobox|IPR001448; Small acid-soluble spore protein, alpha/beta type|IPR003106; Leucine zipper, homeobox-associated
PH_os_0019960	1236.91	1295.67	1240.36	1198.24	1274.72	398.843	363.799	463.696	351.533	375.592	1.65847	0	1	LOC_Os10g38910	LOC_Os10g38910.1	expressed protein	1	4349221	Os10g0533100	NM_001071688.1	AK099073.1|AK111957.1	Q8LN37	1		BGIOSGA031501	BGIOSGA031501-TA	NA
PH_os_0007820	4629.46	5581.02	5632.49	5241.53	5176.94	672.056	552.975	921.831	561.419	545.731	3.02443	0	1	LOC_Os04g47020	LOC_Os04g47020.3|LOC_Os04g47020.2|LOC_Os04g47020.1	genetic modifier, putative, expressed	1	4336633	Os04g0557000	NM_001060064.1	AK067832.1	Q7XTZ9	1		BGIOSGA016905	BGIOSGA016905-TA	IPR005834; Haloacid dehalogenase-like hydrolase
PH_os_0017557	4035.04	3843.07	4141.86	4138.16	4282.56	873.307	744.23	805.073	778.542	782.215	2.2922	0	1	LOC_Os05g04610	LOC_Os05g04610.1	ABC transporter, ATP-binding protein, putative, expressed	1	4337742	Os05g0137200	NM_001061119.1	AK059748.1|AK061417.1|AK061521.1	Q5KQM4	1		BGIOSGA019148	BGIOSGA019148-TA	IPR001140; ABC transporter, transmembrane region|IPR003439; ABC transporter-like|IPR003593; AAA+ ATPase, core|IPR011527; ABC transporter, transmembrane region, type 1
PH_os_0017390	1489.54	1696.74	1560.3	1617.93	1506.41	508.616	475.018	674.972	486.976	461.196	1.63273	0	1	LOC_Os02g49310	LOC_Os02g49310.1	AGC_PVPK_like_kin82y.7 - ACG kinases include homologs to PKA, PKG and PKC, expressed	1	4330580	Os02g0725000	NM_001054515.1	EU605822.1|AK065888.1	Q6Z5K6	1		BGIOSGA008959	BGIOSGA008959-TA	IPR000719; Protein kinase, core|IPR002290; Serine/threonine protein kinase|IPR008271; Serine/threonine protein kinase, active site|IPR017442; Serine/threonine protein kinase-related
PH_os_0013191	420.463	434.944	457.457	383.602	367.883	147.584	128.889	193.484	169.563	129.477	1.45798	0	1	LOC_Os01g61190	LOC_Os01g61190.1	exo70 exocyst complex subunit, putative, expressed	1	4327525	Os01g0827600	NM_001051217.1	AK122173.1	Q5QLT4	5		NA	NA	NA
PH_os_0015408	10168.9	11515.5	9998.04	11390.5	9809.11	468.366	411.613	418.104	446.653	424.814	4.51804	0	1	LOC_Os03g63370	LOC_Os03g63370.1	CRAL/TRIO domain containing protein, expressed	1	4334796	Os03g0850700	NM_001058443.1	AK062083.1|AK061542.1|AK099525.1	Q851Z2	5		NA	NA	NA
PH_os_0019678	3241.32	3688.32	3532.22	4003.07	3522.71	563.503	489.57	601.581	516.96	505.069	2.7097	0	1	LOC_Os07g49310	LOC_Os07g49310.2|LOC_Os07g49310.1	omega-3 fatty acid desaturase, chloroplast precursor, putative, expressed	1	4344389	Os07g0693800	NM_001067268.1	AB232383.1|AK062022.1|AK061531.1|AK098930.1|AY848920.1	Q84NP3	1		BGIOSGA026448	BGIOSGA026448-TA	IPR005804; Fatty acid desaturase, type 1|IPR010257; Fatty acid desaturase, type 1, N-terminal
PH_os_0013188	1689.72	1954.96	1913.25	2071.66	1686.62	85.3792	71.7205	74.5026	93.0528	62.0636	4.55308	0	1	LOC_Os02g01150	LOC_Os02g01150.4|LOC_Os02g01150.3|LOC_Os02g01150.2|LOC_Os02g01150.1	erythronate-4-phosphate dehydrogenase domain containing protein, expressed	1	4327981	Os02g0101500	NM_001052124.1	AK072105.1	Q6YU90	5		NA	NA	NA
PH_os_0019681	15988.9	16891.4	17220.2	17287.9	15329.8	3909.15	3040.32	3294.8	3293.04	3308.63	2.24458	0	1	LOC_Os08g44290	LOC_Os08g44290.1	RNA recognition motif containing protein, putative, expressed	1	4346294	Os08g0557100	NM_001069016.2	AK101214.1|AK105901.1|AK070743.1	Q0J3S0	1		BGIOSGA026505	BGIOSGA026505-TA	IPR000504; RNA recognition motif, RNP-1
PH_os_0010686	361.895	400.148	406.119	378.446	398.609	74.4019	58.2079	98.9662	95.1207	178.7	1.9768	0	1	LOC_Os08g39660	LOC_Os08g39660.1	cytochrome P450, putative, expressed	1	4345985	Os08g0507100	NM_001068726.1	AF488521.1	Q8S3F7	5		NA	NA	NA
PH_os_0020305	50901.3	56191.1	49777.5	52082.2	34101	19027.4	18026.8	17660.5	18632.3	19914.9	1.32209	0	4	LOC_Osp1g00690|LOC_Os05g22716|LOC_Os04g16834|LOC_Os01g57954	LOC_Osp1g00690.1|LOC_Os05g22716.1|LOC_Os04g16834.1|LOC_Os01g57954.1	translation initiation factor 1|translation initiation factor IF-1, chloroplast, putative|translation initiation factor IF-1, chloroplast, putative|translation initiation factor IF-1, chloroplast, putative	5	NA	NA	NA	AK066307.1	NA	4		BGIOSGA039959|BGIOSGA039614|BGIOSGA034989	BGIOSGA039959-TA|BGIOSGA039614-TA|BGIOSGA034989-TA	IPR003029; S1, RNA binding|IPR006196; S1, IF1 type|IPR003029; S1, RNA binding|IPR006196; S1, IF1 type|IPR003029; S1, RNA binding|IPR006196; S1, IF1 type
PH_os_0014192	4030.67	4729.44	4966.02	4497.01	4373.08	973.323	847.133	1768.05	799.22	813.247	2.1926	0	1	LOC_Os03g07450	LOC_Os03g07450.1	homeobox associated leucine zipper, putative, expressed	5	NA	NA	NA	AK108366.1	NA	5		NA	NA	NA
PH_os_0018251	992.152	1324.06	1237.61	1252.89	1397.62	552.525	518.674	552.654	519.028	528.61	1.18249	0	1	LOC_Os01g09450	LOC_Os01g09450.2|LOC_Os01g09450.1	OsIAA2 - Auxin-responsive Aux/IAA gene family member, expressed	1	4326775	Os01g0190300	NM_001048798.1	AK100314.1	Q9LG86	1		BGIOSGA002927	BGIOSGA002927-TA	IPR003311; AUX/IAA protein|IPR011525; Aux/IAA-ARF-dimerisation
PH_os_0020342	2889.92	3316.56	3206.78	3112.13	3276.9	241.501	212.043	275.771	252.277	240.764	3.66993	0	4	LOC_Osp1g00320|LOC_Os10g38238|LOC_Os10g21244|LOC_Os04g16745	LOC_Osp1g00320.1|LOC_Os10g38238.1|LOC_Os10g21244.1|LOC_Os04g16745.1	ribosomal protein S14|chloroplast 30S ribosomal protein S14, putative|chloroplast 30S ribosomal protein S14, putative|chloroplast 30S ribosomal protein S14, putative	5	NA	NA	NA	AK119250.1	NA	4		BGIOSGA040728|BGIOSGA040400|BGIOSGA040273|BGIOSGA033318|BGIOSGA033317	BGIOSGA040728-TA|BGIOSGA040400-TA|BGIOSGA040273-TA|BGIOSGA033318-TA|BGIOSGA033317-TA	IPR001209; Ribosomal protein S14|IPR001209; Ribosomal protein S14|IPR001209; Ribosomal protein S14|IPR001209; Ribosomal protein S14|IPR001209; Ribosomal protein S14
PH_os_0019137	11346.4	12973.2	13405.6	12229.9	12805.3	1041.63	895.986	1644.62	794.051	797.196	3.68798	0	1	LOC_Os04g58200	LOC_Os04g58200.1|LOC_Os04g58200.3|LOC_Os04g58200.2	protochlorophyllide reductase A, chloroplast precursor, putative, expressed	1	4337415	Os04g0678700	NM_001060809.1	AK103943.1|AK065236.1|AK103940.1|AK104855.1	Q7XKF3	1		BGIOSGA017356	BGIOSGA017356-TA	IPR002198; Short-chain dehydrogenase/reductase SDR|IPR002347; Glucose/ribitol dehydrogenase
PH_os_0001065	2548.13	2782.72	2748.41	2792.46	2505.42	1228.24	1123.62	1195.38	1190.04	1272.3	1.08738	0	1	LOC_Os07g22580	LOC_Os07g22580.1	rhoGAP domain containing protein, expressed	1	4342995	Os07g0408500	NM_001065972.1	AK103596.1	Q7XAL7	1		BGIOSGA024436	BGIOSGA024436-TA	IPR000095; PAK-box/P21-Rho-binding|IPR000198; RhoGAP
PH_os_0010746	327.804	392.823	367.615	373.29	328.853	125.629	120.574	144.557	143.715	129.477	1.40489	0	1	LOC_Os08g07330	LOC_Os08g07330.2	RGH1A, putative, expressed	5	NA	NA	NA	NA	NA	5		NA	NA	NA
PH_os_0010548	116.261	135.519	142.096	148.491	126.226	54.8866	62.3656	63.3828	76.5101	55.6432	1.09389	0	1	LOC_Os07g30950	LOC_Os07g30950.1	hydroxylase, putative, expressed	1	4343273	Os07g0491800	NM_001066215.1	AK106952.1	Q0D6C9	5		NA	NA	NA
PH_os_0019036	1124.15	503.619	481.292	519.719	448.435	212.228	169.427	246.859	206.784	194.751	1.49775	0.006	1	LOC_Os04g13210	LOC_Os04g13210.1	multidrug resistance-associated protein, putative, expressed	1	4335176	Os04g0209200	NM_001058786.1	AK100406.1	Q0JES2	1		BGIOSGA015573	BGIOSGA015573-TA	IPR000560; Histidine acid phosphatase|IPR001140; ABC transporter, transmembrane region|IPR003439; ABC transporter-like|IPR003593; AAA+ ATPase, core|IPR011527; ABC transporter, transmembrane region, type 1
PH_os_0018454	432.701	470.655	517.962	501.158	416.879	80.5004	61.3262	102.302	104.426	59.9234	2.45215	0	1	LOC_Os02g43560	LOC_Os02g43560.160,60,332,3494	OsWRKY34 - Superfamily of TFs having WRKY and zinc finger domains, expressed	1	4330173	Os02g0652100	NM_001054133.1	NA	Q0DZ26	1		BGIOSGA005924	BGIOSGA005924-TA	IPR003657; DNA-binding WRKY
PH_os_0020315	5032.44	5716.54	5439.97	5493.14	4752.58	879.406	754.624	689.427	743.389	780.075	2.7106	0	4	LOC_Osp1g00370|LOC_Os10g38212|LOC_Os10g21258|LOC_Os01g58024	LOC_Osp1g00370.1|LOC_Os10g38212.1|LOC_Os10g21258.1|LOC_Os01g58024.1	NADH dehydrogenase subunit J|NADPH-dependent oxidoreductase, putative|NADPH-dependent oxidoreductase, putative|NADPH-dependent oxidoreductase, putative, expressed	5	NA	NA	NA	NA	NA	5		NA	NA	NA
PH_os_0012162	811.205	786.562	769.15	769.267	724.97	129.288	106.022	174.581	120.969	88.8151	2.74272	0	1	LOC_Os11g24070	LOC_Os11g24070.1	LTPL10 - Protease inhibitor/seed storage/LTP family protein precursor, expressed	5	NA	NA	NA	NA	NA	5		NA	NA	NA
PH_os_0001627	1416.11	1518.18	1255.03	1273.52	1326.21	75.6216	63.405	64.4948	99.2563	75.9744	4.14639	0	1	LOC_Os08g04310	LOC_Os08g04310.1	plastocyanin-like domain containing protein, putative, expressed	1	4344623	Os08g0137400	NM_001067491.1	AK066535.1|AK120571.1	Q0J845	1		BGIOSGA027958	BGIOSGA027958-TA	IPR003245; Plastocyanin-like
PH_os_0002216	993.026	401.064	736.147	53.6218	293.974	125.629	121.613	202.38	141.647	174.42	2.09835	0.022	1	LOC_Os10g01650	LOC_Os10g01650.1	transferase family protein, putative, expressed	1	4347956	Os10g0105800	NM_001070560.2	NA	Q0IZC6	1		BGIOSGA032402	BGIOSGA032402-TA	IPR003480; Transferase
PH_os_0016511	248.257	251.81	243.855	271.203	269.892	68.3033	53.0108	88.9584	86.8493	57.7833	1.89655	0	1	LOC_Os06g05320	LOC_Os06g05320.1	transferase family protein, putative, expressed	1	4340108	Os06g0145600	NM_001063324.1	AK106249.1	Q5VP55	5		NA	NA	NA
PH_os_0002228	1192.33	1326.81	1299.95	1349.83	1300.46	596.435	631.972	581.565	643.098	561.782	1.0197	0	1	LOC_Os09g37700	LOC_Os09g37700.1	proteophosphoglycan ppg4, putative, expressed	1	4347778	Os09g0549400	NM_001070393.1	AK103727.1	Q69NI5	1		BGIOSGA031218	BGIOSGA031218-TA	NA
PH_os_0012186	1424.85	1290.18	1370.54	1264.24	1356.1	417.138	440.717	401.425	440.45	414.114	1.60337	0	1	LOC_Os11g11110	LOC_Os11g11110.1	expressed protein	1	4350089	Os11g0218100	NM_001074047.1	AK070936.1	Q0ITT7	5		NA	NA	NA
PH_os_0002240	284.096	346.124	346.53	315.544	344.631	100.016	59.2473	144.557	89.9511	90.9552	1.81863	0	1	LOC_Os09g25610	LOC_Os09g25610.1	class I glutamine amidotransferase, putative, expressed	1	4347102	Os09g0424200	NM_001069751.1	AK107431.1	Q69QJ1	1		BGIOSGA030784	BGIOSGA030784-TA	IPR000991; Glutamine amidotransferase class-I, C-terminal|IPR011702; Glutamine amidotransferase superfamily
PH_os_0012198	420.463	489.884	509.711	527.969	474.179	176.857	173.584	212.388	194.377	173.35	1.35756	0	1	LOC_Os10g33900	LOC_Os10g33900.1	possible lysine decarboxylase domain containing protein, expressed	1	4348914	Os10g0479500	NM_001071403.1	AK108805.1	Q7XDB8	5		NA	NA	NA
PH_os_0008878	2559.49	3091.31	3261.78	3067.79	3369.91	1303.86	1224.45	1170.91	1210.72	1251.97	1.26742	0	1	LOC_Os05g29860	LOC_Os05g29860.3|LOC_Os05g29860.2|LOC_Os05g29860.1	mitochondrial carrier protein, putative, expressed	1	4338540	Os05g0361900	NM_001061847.1	AK065490.1|AK072091.1|AK060107.1|AK104602.1|AK104747.1	Q6L4L8	1		BGIOSGA018206	BGIOSGA018206-TA	IPR001993; Mitochondrial substrate carrier|IPR002067; Mitochondrial carrier protein
PH_os_0012210	479.905	552.15	569.3	575.403	501.583	187.834	144.48	185.701	173.699	176.56	1.59706	0	1	LOC_Os11g05410	LOC_Os11g05410.2|LOC_Os11g05410.1	Ser/Thr protein phosphatase family protein, putative, expressed	1	4349796	Os11g0151800	NM_001072302.2	AK242043.1	Q0IUK0	1		BGIOSGA034810	BGIOSGA034810-TA	NA
PH_os_0002264	18534.5	22160.2	21807.6	21225	20540	3260.27	2832.44	2977.88	2999.4	3103.18	2.71738	0	1	LOC_Os09g39390	LOC_Os09g39390.1	oxidoreductase, aldo/keto reductase family protein, putative, expressed	1	9269248	Os09g0567350	NM_001189061.1	AK060775.1|AK066166.1|AK121487.1|AK068800.1	Q652L5	1		BGIOSGA031290	BGIOSGA031290-TA	IPR001395; Aldo/keto reductase
PH_os_0001498	4312.15	5072.82	4503.06	4548.57	4532.52	1678.31	1535.23	1711.34	1610.85	1688.56	1.40752	0	1	LOC_Os08g16660	LOC_Os08g16660.1	aspartic proteinase nepenthesin precursor, putative, expressed	1	4345125	Os08g0267300	NM_001067942.2	AK105097.1	Q6YTJ6	4		BGIOSGA027323|BGIOSGA027322	BGIOSGA027323-TA|BGIOSGA027322-TA	IPR001461; Peptidase A1|IPR001969; Peptidase aspartic, active site|IPR001461; Peptidase A1|IPR001969; Peptidase aspartic, active site
PH_os_0011657	8483.56	9736.33	9285.73	9550.87	8242.08	4358	3812.62	3948.64	3998.17	4268.47	1.0756	0	1	LOC_Os09g21180	LOC_Os09g21180.1	homeobox associated leucine zipper, putative, expressed	5	NA	NA	NA	NA	NA	5		NA	NA	NA
PH_os_0011385	720.294	761.838	744.398	796.078	740.749	315.903	309.749	330.258	317.413	335.999	1.18522	0	1	LOC_Os09g21450	LOC_Os09g21450.1	cyclin, putative, expressed	5	NA	NA	NA	NA	NA	5		NA	NA	NA
PH_os_0011716	2309.49	2623.4	2503.63	2601.69	2610.06	585.457	604.947	591.573	622.42	628.126	2.0115	0	1	LOC_Os10g10130	LOC_Os10g10130.5|LOC_Os10g10130.4|LOC_Os10g10130.3|LOC_Os10g10130.2|LOC_Os10g10130.1	OsWAK112d - OsWAK receptor-like protein kinase, expressed	1	4348206	Os10g0180800	NM_001070784.1	AK111496.1|AK111809.1|AK111815.1|AK111989.1|AK099018.1	Q33AH5	5		NA	NA	NA
PH_os_0013911	1125.9	1139.09	1094.6	1008.5	1145.17	343.956	334.696	680.532	388.754	303.897	1.47834	0	1	LOC_Os02g30850	LOC_Os02g30850.1	OsGrx_C8 - glutaredoxin subgroup III, expressed	1	4329462	Os02g0512400	NM_001053477.1	AK073461.1	Q6K609	5		NA	NA	NA
PH_os_0019472	5038.56	5269.69	5324.46	5200.28	5567.24	1101.39	1018.64	1013.01	1000.83	1068.99	2.27295	0	1	LOC_Os06g39040	LOC_Os06g39040.1	dehydrogenase/reductase SDR family member 12, putative, expressed	5	NA	NA	NA	AK241239.1	NA	1		BGIOSGA023175	BGIOSGA023175-TA	IPR002198; Short-chain dehydrogenase/reductase SDR|IPR002347; Glucose/ribitol dehydrogenase
PH_os_0005189	428.33	455.089	495.043	461.972	457.57	80.5004	63.405	68.9427	94.0867	77.0444	2.5928	0	1	LOC_Os02g32780	LOC_Os02g32780.1	pentatricopeptide, putative, expressed	1	4329542	Os02g0529900	NM_001053552.1	AK068598.1	Q6H761	1		BGIOSGA006338	BGIOSGA006338-TA	IPR002885; Pentatricopeptide repeat
PH_os_0021092	659.978	753.597	789.319	739.362	772.305	110.993	102.903	131.214	106.494	113.426	2.74665	0	1	LOC_Os10g38540	LOC_Os10g38540.1	glutathione S-transferase, putative, expressed	1	4349191	Os10g0528900	NM_001071660.1	AK059726.1|AF402801.1	Q945W4	1		BGIOSGA033321	BGIOSGA033321-TA	IPR004045; Glutathione S-transferase, N-terminal|IPR004046; Glutathione S-transferase, C-terminal
PH_os_0020102	210.668	310.413	430.871	137.148	196.813	135.387	89.3907	156.789	120.969	88.8151	1.41071	0.012	5	NA	NA	NA	5	NA	NA	NA	NA	NA	1		BGIOSGA034770	BGIOSGA034770-TA	IPR002048; Calcium-binding EF-hand
PH_os_0021117	623.264	684.922	262.19	696.052	625.318	119.531	108.1	165.685	203.682	58.8534	2.29674	0	1	LOC_Os11g10520	LOC_Os11g10520.3|LOC_Os11g10520.2|LOC_Os11g10520.1	dehydrogenase, putative, expressed	1	4350055	Os11g0210600	NM_001074018.1	AB267278.1|AB267279.1|AK101288.1	Q0ITW6	1		BGIOSGA034308	BGIOSGA034308-TA	IPR002328; Alcohol dehydrogenase, zinc-containing, conserved site|IPR013149; Alcohol dehydrogenase, zinc-binding|IPR013154; Alcohol dehydrogenase GroES-like
PH_os_0021115	207.172	244.484	249.355	259.86	215.913	102.455	93.5484	124.542	95.1207	97.3756	1.14629	0	1	LOC_Os11g12810	LOC_Os11g12810.1	sucrose-phosphate synthase, putative, expressed	1	4350151	Os11g0236100	NM_001074101.2	AK242834.1	Q0ITN3	1		BGIOSGA034240	BGIOSGA034240-TA	IPR001296; Glycosyl transferase, group 1|IPR006380; Sucrose-6F-phosphate phosphohydrolase, plant and cyanobacteria
PH_os_0021178	1736.92	1955.87	1781.24	1918.01	1962.32	120.751	128.889	151.229	181.97	144.458	3.69024	0	1	LOC_Os07g32020	LOC_Os07g32020.1	UDP-glucoronosyl and UDP-glucosyl transferase domain containing protein, expressed	1	4343322	Os07g0503500	NM_001066263.1	AK067710.1|AK059016.1	Q0D681	1		BGIOSGA040571	BGIOSGA040571-TA	IPR002213; UDP-glucuronosyl/UDP-glucosyltransferase
PH_os_0021139	18298.4	20856.2	19216.8	20131.9	19064.3	6463.2	6613.87	6459.49	6441.32	6565.9	1.56489	0	1	LOC_Os12g42090	LOC_Os12g42090.3|LOC_Os12g42090.2|LOC_Os12g42090.1	methyltransferase domain containing protein, putative, expressed	1	4352791	Os12g0615400	NM_001073806.1	AK072988.1|AK104295.1|AK105795.1|AK103998.1	Q2QM69	1		BGIOSGA035835	BGIOSGA035835-TA	IPR013216; Methyltransferase type 11
PH_os_0020746	2510.54	2899.02	2818.08	2872.89	2674	1231.9	1175.59	1140.89	1091.82	1243.41	1.16705	0	1	LOC_Os05g45020	LOC_Os05g45020.1	zinc finger/CCCH transcription factor, putative, expressed	1	4339379	Os05g0525900	NM_001062634.1	AK108249.1|EU847521.1	Q65X92	1		BGIOSGA017703	BGIOSGA017703-TA	IPR000571; Zinc finger, CCCH-type
PH_os_0020557	18271.3	21500.9	20841.3	20800.1	22249	5766.75	4715.88	5103.99	4935.93	5087.07	1.94991	0	1	LOC_Os02g39360	LOC_Os02g39360.1	B-box zinc finger family protein, putative, expressed	1	4329923	Os02g0606200	NM_001053911.1	AB001885.1|AK061044.1|AK104293.1|HQ858805.1	O82115	1		BGIOSGA008589	BGIOSGA008589-TA	IPR000315; Zinc finger, B-box|IPR002926; Zinc finger, CONSTANS-type
PH_os_0020365	7385.63	8322.54	7979.36	8730.04	7931.49	1696.61	1477.03	1566.78	1558.12	1707.82	2.30901	0	4	LOC_Osp1g00590|LOC_Os12g10590|LOC_Os08g15270|LOC_Os06g39712|LOC_Os10g21300	LOC_Osp1g00590.1|LOC_Os12g10590.1|LOC_Os08g15270.1|LOC_Os06g39712.1|LOC_Os10g21300.1	ATP-dependent Clp protease proteolytic subunit|OsClp13 - Putative Clp protease homologue|ATP-dependent Clp protease proteolytic subunit, putative, expressed|OsClp10 - Putative Clp protease homologue, expressed|ATP-dependent Clp protease proteolytic subunit, putative	1	4341440	Os06g0598200|Os08g0252200	NM_001064529.1	NA	Q8LM62	5		NA	NA	NA
PH_os_0013784	1664.37	1957.71	1782.16	1962.35	1634.3	169.539	151.756	163.461	172.665	153.019	3.44443	0	1	LOC_Os02g43820	LOC_Os02g43820.1	AP2 domain containing protein, expressed	5	NA	NA	NA	AK241246.1	NA	5		NA	NA	NA
PH_os_0020853	1126.77	1227.92	1266.03	1216.8	1170.08	279.312	226.595	276.883	264.684	242.904	2.21479	0	1	LOC_Os06g10750	LOC_Os06g10750.1	integral membrane protein DUF6 containing protein, expressed	1	4340455	Os06g0210000	NM_001063646.2	NA	Q0DDP8	1		BGIOSGA022528	BGIOSGA022528-TA	IPR000620; Protein of unknown function DUF6, transmembrane
PH_os_0000562	13069.3	14542.7	14521.3	15419.4	12871.8	6431.49	5845.74	5826.77	6064.98	5822.2	1.16481	0	1	LOC_Os01g43150	LOC_Os01g43150.2|LOC_Os01g43150.1	OsFtsH9 FtsH protease, homologue of AtFtsH11, expressed	1	4326617	Os01g0618800	NM_001050128.1	AK060394.1|AK068431.1	A2ZVG7	1		BGIOSGA001195	BGIOSGA001195-TA	IPR000504; RNA recognition motif, RNP-1|IPR000642; Peptidase M41|IPR003593; AAA+ ATPase, core|IPR003959; AAA ATPase, core|IPR003960; AAA ATPase, conserved site
PH_os_0001021	313.817	352.533	386.867	376.384	338.818	135.387	123.692	191.26	158.19	92.0253	1.39528	0	1	LOC_Os07g42860	LOC_Os07g42860.1	cyclin, putative, expressed	1	4343936	Os07g0620800	NM_001066839.1	AK063671.1	Q8LHA8	1		BGIOSGA023896	BGIOSGA023896-TA	IPR004367; Cyclin, C-terminal|IPR006670; Cyclin|IPR006671; Cyclin, N-terminal
PH_os_0000926	282.348	295.762	287.858	277.39	306.431	85.3792	82.1147	90.0703	127.172	166.93	1.47283	0	1	LOC_Os07g40120	LOC_Os07g40120.1	pentatricopeptide, putative, expressed	1	4343774	Os07g0590600	NM_001066689.1	NA	Q6ZLH4	1		BGIOSGA026054	BGIOSGA026054-TA	IPR002885; Pentatricopeptide repeat
PH_os_0011691	4124.21	4222.16	4288.54	4289.74	4907.88	1041.63	992.653	965.198	1027.72	996.227	2.05549	0	1	LOC_Os09g28850	LOC_Os09g28850.3|LOC_Os09g28850.2|LOC_Os09g28850.1	expressed protein	1	4347301	Os09g0463300	NM_001069940.1	AK288496.1|AK060628.1|AK068942.1	Q69MD6	5		NA	NA	NA
PH_os_0000915	729.909	831.429	828.739	771.329	832.927	424.457	340.932	366.953	391.856	387.362	1.00556	0	1	LOC_Os07g38830	LOC_Os07g38830.2|LOC_Os07g38830.1	hydrolase, alpha/beta fold family domain containing protein, expressed	1	4343700	Os07g0575800	NM_001066616.1	AK060302.1	Q7F227	1		BGIOSGA025995	BGIOSGA025995-TA	IPR000073; Alpha/beta hydrolase fold-1|IPR003089; Alpha/beta hydrolase
PH_os_0011662	11248.5	12935.7	13336.8	12658.9	11656.8	337.858	238.029	713.891	230.564	204.382	5.26981	0	1	LOC_Os09g25850	LOC_Os09g25850.1	WAX2, putative, expressed	1	4347115	Os09g0426800	NM_001069762.1	AK060786.1|AK120227.1	Q69PA8	5		NA	NA	NA
PH_os_0002690	2796.38	3366.01	3120.61	3201.84	3039.4	1279.47	1153.76	1214.28	1200.38	1247.69	1.31501	0	1	LOC_Os10g01134	LOC_Os10g01134.2|LOC_Os10g01134.1	OsSCP46 - Putative Serine Carboxypeptidase homologue, expressed	1	4347942	Os10g0101200	NM_001070550.1	AK072954.1|AK104807.1	Q10A76	1		BGIOSGA040471	BGIOSGA040471-TA	IPR001563; Peptidase S10, serine carboxypeptidase
PH_os_0011739	2667.88	3233.24	2946.42	2940.95	2708.88	158.561	126.81	174.581	164.393	133.758	4.18368	0	1	LOC_Os10g41100	LOC_Os10g41100.1	CCT motif family protein, expressed	5	NA	NA	NA	NA	NA	5		NA	NA	NA
PH_os_0000880	8935.49	10313.2	9775.27	10426.3	9563.3	923.315	789.965	892.92	805.424	786.495	3.48095	0	1	LOC_Os07g32880	LOC_Os07g32880.1	ATP synthase gamma chain, putative, expressed	1	4343366	Os07g0513000	NM_001066303.1	AK105071.1|AK064835.1|AK072104.1	Q84NW1	1		BGIOSGA025793	BGIOSGA025793-TA	IPR000131; ATPase, F1 complex, gamma subunit
PH_os_0000940	1116.28	1205.02	1242.19	1193.09	1235.69	264.675	234.911	237.964	249.175	231.133	2.26059	0	1	LOC_Os07g34950	LOC_Os07g34950.2|LOC_Os07g34950.1	uncharacterized membrane protein, putative, expressed	1	4343463	Os07g0534000	NM_001066394.1	AK063551.1	Q7XIT0	1		BGIOSGA025865	BGIOSGA025865-TA	NA
PH_os_0002764	8798.25	9767.46	9776.19	9377.63	8568.44	258.577	219.319	363.617	224.361	166.93	5.22112	0	1	LOC_Os10g14870	LOC_Os10g14870.1	heavy metal-associated domain containing protein, expressed	1	4348282	Os10g0209700	NM_001070857.1	AK070579.1	Q8S6Y3	1		BGIOSGA040597	BGIOSGA040597-TA	IPR006121; Heavy metal transport/detoxification protein
PH_os_0011198	7355.91	8080.8	7834.52	7973.15	7679.87	293.948	286.882	380.297	310.176	267.515	4.67127	0	1	LOC_Os10g29470	LOC_Os10g29470.1	dehydrogenase, putative, expressed	1	4348690	Os10g0430200	NM_001071194.1	AK069040.1|AK099176.1|AK104047.1	Q337Y2	5		NA	NA	NA
PH_os_0007140	1250.02	1313.99	1340.28	1315.8	1331.19	515.934	512.438	522.63	520.062	496.508	1.32196	0	1	LOC_Os03g56260	LOC_Os03g56260.1	kinesin motor domain containing protein, putative, expressed	1	4334272	Os03g0773600	NM_001057952.1	AK059632.1|AK103310.1	Q10E64	1		BGIOSGA013641	BGIOSGA013641-TA	IPR001752; Kinesin, motor region
PH_os_0011222	2390.78	2610.58	2577.89	2504.76	2419.89	787.928	736.954	810.633	769.237	767.234	1.63119	0	1	LOC_Os09g20980	LOC_Os09g20980.1	RING-H2 finger protein, putative, expressed	5	NA	NA	NA	NA	NA	5		NA	NA	NA
PH_os_0002158	449.31	515.523	562.882	499.095	527.327	131.728	95.6273	134.55	107.528	104.866	2.21204	0	1	LOC_Os09g35940	LOC_Os09g35940.1	cytochrome P450, putative, expressed	1	4347650	Os09g0528700	NM_001070273.1	NA	Q69NG7	1		BGIOSGA031129	BGIOSGA031129-TA	IPR001128; Cytochrome P450|IPR002401; Cytochrome P450, E-class, group I
PH_os_0010878	1429.22	1596.93	1570.39	1467.38	1538.8	76.8413	353.405	85.6224	99.2563	69.554	3.53759	0	1	LOC_Os09g09520	LOC_Os09g09520.1	transporter family protein, putative, expressed	1	4346567	Os09g0268300	NM_001069259.1	AK067908.1	Q6H4T6	5		NA	NA	NA
PH_os_0011246	4709.01	5488.53	5828.67	5511.7	5286.55	308.585	206.846	589.349	240.903	197.961	4.21168	0	1	LOC_Os09g26210	LOC_Os09g26210.1	ZOS9-12 - C2H2 zinc finger protein, expressed	5	NA	NA	NA	NA	NA	5		NA	NA	NA
PH_os_0002182	803.337	925.744	881.91	896.103	758.188	65.8639	58.2079	90.0703	79.6118	56.7132	3.61365	0	1	LOC_Os10g02260	LOC_Os10g02260.2|LOC_Os10g02260.1	peptide transporter PTR2, putative, expressed	1	4347971	Os10g0111700	NM_001070572.1	AK065457.1|AK069771.1	Q33BG0	1		BGIOSGA032388	BGIOSGA032388-TA	IPR000109; TGF-beta receptor, type I/II extracellular region
PH_os_0009734	1298.98	1436.69	1402.62	1518.94	1277.21	53.6669	50.9319	66.7188	73.4083	57.7833	4.49902	0	1	LOC_Os01g25010	LOC_Os01g25010.1	flavonol synthase/flavanone 3-hydroxylase, putative, expressed	1	4326482	Os01g0352100	NM_001049522.1	AK072222.1	Q5ZAT3	5		NA	NA	NA
PH_os_0011653	14386.6	16380.4	16661.9	17653.9	14908.8	432.994	374.194	420.328	424.941	413.044	5.23502	0	1	LOC_Os09g27750	LOC_Os09g27750.1	1-aminocyclopropane-1-carboxylate oxidase 1, putative, expressed	1	4347224	Os09g0451000	NM_001069864.1	AK065039.1|AK104933.1	Q67UG1	5		NA	NA	NA
PH_os_0011939	57287	60008.5	60079	67578.9	54422.6	498.858	447.993	478.151	453.891	451.566	6.94786	0	1	LOC_Os11g02389	LOC_Os11g02389.1	protease inhibitor/seed storage/LTP family, putative, expressed	1	4349602	Os11g0115400	NM_001072115.2	AK058805.1|AK070414.1	Q7XBA6	5		NA	NA	NA
PH_os_0011665	174.829	180.387	195.267	176.333	179.374	60.9851	64.4445	103.414	88.9171	68.4839	1.25342	0	1	LOC_Os10g04730	LOC_Os10g04730.1	TKL_IRAK_DUF26-la.6 - DUF26 kinases have homology to DUF26 containing loci, expressed	1	4348065	Os10g0136500	NM_001070661.1	AK120072.1	Q7XH16	1		BGIOSGA032500	BGIOSGA032500-TA	IPR000719; Protein kinase, core|IPR001245; Tyrosine protein kinase|IPR002902; Protein of unknown function DUF26|IPR008271; Serine/threonine protein kinase, active site|IPR017441; Protein kinase ATP binding, conserved site|IPR017442; Serine/threonine protein kinase-related
PH_os_0005009	233.396	231.665	263.106	243.36	288.161	65.8639	262.975	60.0469	82.7136	59.9234	1.3373	0.001	1	LOC_Os02g36030	LOC_Os02g36030.1	cytochrome P450, putative, expressed	1	4329721	Os02g0569000	NM_001053718.1	AK059010.1	Q6YTF5	1		BGIOSGA008463	BGIOSGA008463-TA	IPR001128; Cytochrome P450|IPR002401; Cytochrome P450, E-class, group I
PH_os_0000407	1081.31	969.696	1002.92	917.758	999.845	213.448	178.781	444.792	199.547	134.828	2.22329	0	1	LOC_Os01g08020	LOC_Os01g08020.1	boron transporter protein, putative, expressed	1	4326215	Os01g0175600	NM_001048709.1	AK072421.1|DQ421408.1	Q0JQ90	4		BGIOSGA002276|BGIOSGA002278	BGIOSGA002276-TA|BGIOSGA002278-TA	IPR011531; Bicarbonate transporter, C-terminal|IPR011531; Bicarbonate transporter, C-terminal
PH_os_0005021	8152.26	8402.2	9003.37	8657.86	8731.2	4187.24	3866.67	3979.78	3856.52	4053.39	1.03341	0	1	LOC_Os02g42700	LOC_Os02g42700.1	thioredoxin, putative, expressed	1	4330107	Os02g0639900	NM_001054078.1	AK099517.1	Q6H7E4	1		BGIOSGA005962	BGIOSGA005962-TA	IPR006662; Thioredoxin-related|IPR013766; Thioredoxin domain
PH_os_0004922	1678.35	1812.11	1859.16	1771.58	1955.68	275.653	259.857	283.555	268.819	296.407	2.65012	0	1	LOC_Os02g10590	LOC_Os02g10590.2|LOC_Os02g10590.1	peptidyl-prolyl cis-trans isomerase, FKBP-type, putative, expressed	1	4328636	Os02g0199300	NM_001052748.1	AK064726.1	Q6H725	1		BGIOSGA006935	BGIOSGA006935-TA	IPR001179; Peptidyl-prolyl cis-trans isomerase, FKBP-type
PH_os_0004782	2782.4	3397.14	3105.94	3452.42	3056.83	140.266	113.298	113.422	142.681	116.637	4.59712	0	1	LOC_Os02g36550	LOC_Os02g36550.1	phosphopantothenate--cysteine ligase, putative, expressed	1	4329749	Os02g0575200	NM_001053746.1	AK069567.1	Q69S81	1		BGIOSGA006197	BGIOSGA006197-TA	IPR007085; DNA/pantothenate metabolism flavoprotein, C-terminal
PH_os_0000467	2660.89	3112.37	3116.94	3190.5	2792.76	262.236	230.753	262.427	261.582	242.904	3.52156	0	1	LOC_Os01g03730	LOC_Os01g03730.1	nuclease PA3, putative, expressed	1	4325994	Os01g0128200	NM_001048445.1	AK059608.1	Q9LGA5	1		BGIOSGA002698	BGIOSGA002698-TA	IPR003154; S1/P1 nuclease
PH_os_0006620	1834.83	2027.3	2175.44	2066.5	1923.29	208.569	198.531	234.628	221.259	194.751	3.24549	0	1	LOC_Os03g41510	LOC_Os03g41510.8|LOC_Os03g41510.7|LOC_Os03g41510.6|LOC_Os03g41510.5|LOC_Os03g41510.4|LOC_Os03g41510.3|LOC_Os03g41510.2|LOC_Os03g41510.1	oxidoreductase, aldo/keto reductase family protein, putative, expressed	1	4333437	Os03g0611200	NM_001057190.1	AK065587.1	Q75H72	1		BGIOSGA013117	BGIOSGA013117-TA	IPR001395; Aldo/keto reductase
PH_os_0000479	5827.91	6439	6285.21	6268.59	5367.94	434.214	397.061	418.104	412.534	352.05	3.87428	0	1	LOC_Os01g02080	LOC_Os01g02080.1	peptidyl-prolyl cis-trans isomerase, putative, expressed	1	4326140	Os01g0111100	NM_001048336.1	AK065672.1	Q657T1	1		BGIOSGA002534	BGIOSGA002534-TA	IPR002130; Peptidyl-prolyl cis-trans isomerase, cyclophilin-type
PH_os_0002904	878.514	906.514	964.417	921.883	894.379	245.16	244.265	302.458	258.48	221.503	1.87274	0	1	LOC_Os11g35060	LOC_Os11g35060.1	agenet domain containing protein	5	NA	NA	NA	NA	NA	1		BGIOSGA035434	BGIOSGA035434-TA	IPR007930; Protein of unknown function DUF724|IPR008395; Agenet|IPR014002; Tudor-like, plant
PH_os_0003853	13845.6	15363.1	15579.2	15430.7	16404.4	3327.35	3370.86	3065.73	3308.54	3300.07	2.1635	0	1	LOC_Os12g08260	LOC_Os12g08260.7|LOC_Os12g08260.6|LOC_Os12g08260.5|LOC_Os12g08260.4|LOC_Os12g08260.3|LOC_Os12g08260.2|LOC_Os12g08260.1	dehydrogenase E1 component domain containing protein, expressed	1	4351684	Os12g0183100	NM_001072856.1	AK060732.1|AK064862.1|AK068933.1	Q2QWT8	1		BGIOSGA037107	BGIOSGA037107-TA	IPR001017; Dehydrogenase, E1 component
PH_os_0001647	1577.83	1624.4	1617.14	1588.03	1728.14	757.435	809.714	702.771	763.033	858.189	1.00767	0	1	LOC_Os08g14490	LOC_Os08g14490.1	dehydrogenase-phosphopantetheinyltransferase, putative, expressed	1	4345046	Os08g0243100	NM_001067880.1	AK106413.1	Q6Z0U9	4		BGIOSGA028270|BGIOSGA028268	BGIOSGA028270-TA|BGIOSGA028268-TA	IPR008254; Flavodoxin/nitric oxide synthase|IPR008278; 4'-phosphopantetheinyl transferase
PH_os_0002916	5357.62	5645.11	5831.42	5638.54	5300.67	1438.03	1301.36	1362.18	1393.72	1416.76	1.94996	0	1	LOC_Os11g31980	LOC_Os11g31980.1	OsSCP63 - Putative Serine Carboxypeptidase homologue, expressed	1	9266065	Os11g0522900	NM_001189636.1	AK059293.1	Q2R3G8	1		BGIOSGA035352	BGIOSGA035352-TA	IPR001563; Peptidase S10, serine carboxypeptidase
PH_os_0000044	5275.45	6058.08	5903.85	5684.94	6072.98	82.9398	69.6416	82.2865	102.358	66.3438	6.12318	0	1	LOC_Os01g02870	LOC_Os01g02870.1	auxin-induced protein 5NG4, putative, expressed	1	4326073	Os01g0117900	NM_001048391.1	AK061369.1|AK099425.1|AK061406.1|AK104596.1|AK104611.1	Q9FTZ6	1		BGIOSGA002653	BGIOSGA002653-TA	IPR000620; Protein of unknown function DUF6, transmembrane
PH_os_0003889	1400.38	1512.69	1665.73	1617.93	1671.67	517.154	434.48	477.039	452.857	478.317	1.69272	0	1	LOC_Os12g39640	LOC_Os12g39640.1	MYB family transcription factor, putative, expressed	1	4352661	Os12g0586300	NM_001073688.1	NA	Q2QMY1	1		BGIOSGA037689	BGIOSGA037689-TA	IPR014778; Myb, DNA-binding
PH_os_0003143	14863.9	16618.5	16619.7	16080.4	15814.8	3237.09	2670.29	2867.8	2816.4	3084.99	2.39243	0	1	LOC_Os11g26890	LOC_Os11g26890.2|LOC_Os11g26890.1	expressed protein	1	4350458	Os11g0456100	NM_001074380.2	AK099562.1	Q2R4Y4	1		BGIOSGA034044	BGIOSGA034044-TA	IPR008479; Protein of unknown function DUF760
PH_os_0003454	1020.12	1065.84	1149.6	1081.72	1034.72	164.66	135.126	170.133	240.903	143.388	2.64787	0	1	LOC_Os12g43720	LOC_Os12g43720.1	early-responsive to dehydration protein-related, putative, expressed	1	4352878	Os12g0633600	NM_001073884.1	AK103521.1	Q2QLP9	1		BGIOSGA001873	BGIOSGA001873-TA	IPR003864; Protein of unknown function DUF221
PH_os_0009761	8607.69	9381.97	8776.01	9467.34	9812.43	153.683	127.85	149.005	193.343	169.07	5.85298	0	1	LOC_Os01g37590	LOC_Os01g37590.2|LOC_Os01g37590.1	peptide transporter PTR2, putative, expressed	5	NA	NA	NA	NA	NA	5		NA	NA	NA
PH_os_0009338	6731.78	7229.22	7174.46	7459.62	7203.2	3410.29	3274.2	2776.61	3136.91	3265.83	1.11972	0	1	LOC_Os06g47000	LOC_Os06g47000.3|LOC_Os06g47000.2|LOC_Os06g47000.1	external NADH-ubiquinone oxidoreductase 1, mitochondrial precursor, putative, expressed	1	4341876	Os06g0684000	NM_001064929.1	AK102878.1|AK103572.1	Q655G1	1		BGIOSGA020655	BGIOSGA020655-TA	IPR001100; Pyridine nucleotide-disulphide oxidoreductase, class I|IPR001327; Pyridine nucleotide-disulphide oxidoreductase, NAD-binding region|IPR002048; Calcium-binding EF-hand|IPR013027; FAD-dependent pyridine nucleotide-disulphide oxidoreductase
PH_os_0010037	4454.63	4817.35	4780.83	4724.91	5281.57	91.4777	92.509	111.198	127.172	82.3947	5.529	0	1	LOC_Os01g13740	LOC_Os01g13740.2|LOC_Os01g13740.1	myb-like DNA-binding domain containing protein, expressed	1	4326363	Os01g0239000	NM_001049077.1	AK121019.1	Q5NAN5	5		NA	NA	NA
PH_os_0010122	6162.71	6862.04	7012.19	7060.55	7327.77	279.312	280.645	295.787	310.176	288.917	4.5221	0	1	LOC_Os07g37230	LOC_Os07g37230.1	inositol-1-monophosphatase, putative, expressed	1	4343582	Os07g0558300	NM_001066509.1	AK120618.1	Q0D5I5	5		NA	NA	NA
PH_os_0005194	817.324	906.514	887.411	888.884	857.01	101.235	81.0753	100.078	100.29	77.0444	2.68074	0	1	LOC_Os02g40440	LOC_Os02g40440.1	GDSL-like lipase/acylhydrolase, putative, expressed	1	4329992	Os02g0617400	NM_001053976.1	AK108108.1	Q6KAI2	1		BGIOSGA008629	BGIOSGA008629-TA	IPR001087; Lipase, GDSL
PH_os_0004884	3848.85	4635.13	4291.29	4523.82	3857.37	624.488	519.714	631.604	564.52	540.381	2.84547	0	1	LOC_Os02g02550	LOC_Os02g02550.1	peptidyl-prolyl cis-trans isomerase, FKBP-type, putative, expressed	1	4328090	Os02g0117600	NM_001052223.1	AK112015.1|AK104162.1|AK111582.1	Q0E4I6	1		BGIOSGA007390	BGIOSGA007390-TA	IPR001179; Peptidyl-prolyl cis-trans isomerase, FKBP-type
PH_os_0009833	4604.11	5426.27	5355.63	5945.83	5006.7	2083.25	2011.29	2094.97	2034.75	2097.32	1.29141	0	1	LOC_Os01g22352	LOC_Os01g22352.1	peroxidase precursor, putative, expressed	1	4326969	Os01g0327100	NM_001049442.1	AK059977.1|AK070715.1	Q5U1S8	5		NA	NA	NA
PH_os_0009493	169.584	196.869	204.434	190.77	176.883	56.1063	48.8531	55.599	79.6118	53.5031	1.64467	0	1	LOC_Os06g42630	LOC_Os06g42630.1	B3 DNA binding domain containing protein	5	NA	NA	NA	NA	NA	1		BGIOSGA020831	BGIOSGA020831-TA	IPR003340; Transcriptional factor B3
PH_os_0014548	3650.42	3853.14	3772.41	3764.87	3964.5	680.594	631.972	558.214	619.318	614.215	2.55801	0	1	LOC_Os03g16334	LOC_Os03g16334.1	fringe-related protein, putative, expressed	1	4332381	Os03g0269900	NM_001056216.1	AK101153.1	Q10NG1	5		NA	NA	NA
PH_os_0015197	646.866	755.429	764.567	728.019	704.21	351.274	288.961	348.05	313.278	55.6432	1.37077	0	1	LOC_Os03g58570	LOC_Os03g58570.1	WD domain, G-beta repeat domain containing protein, expressed	1	9270427	Os03g0799900	NM_001186740.1	AK111711.1	C7J003	1		BGIOSGA013742	BGIOSGA013742-TA	IPR001680; WD40 repeat
PH_os_0014980	7867.29	9140.23	8958.45	9440.53	8486.22	182.955	84.1936	120.094	111.663	79.1845	6.2633	0	1	LOC_Os03g54130	LOC_Os03g54130.1	cysteine protease 1 precursor, putative, expressed	5	NA	NA	NA	NA	NA	5		NA	NA	NA
PH_os_0013411	1152.12	1321.31	1252.28	1279.7	1117.77	135.387	107.061	108.974	156.122	118.777	3.22823	0	1	LOC_Os02g09940	LOC_Os02g09940.1	peroxiredoxin, putative, expressed	1	4328586	Os02g0192700	NM_001052700.1	AK061629.1	Q7F8S5	5		NA	NA	NA
PH_os_0006232	2002.66	2131.68	2150.69	2118.06	1915.82	664.738	621.577	647.172	611.047	566.062	1.6908	0	1	LOC_Os03g40670	LOC_Os03g40670.1	glycerophosphoryl diester phosphodiesterase family protein, putative, expressed	1	4333407	Os03g0603600	NM_001057163.1	AK071836.1	Q6AUZ6	1		BGIOSGA013088	BGIOSGA013088-TA	IPR004129; Glycerophosphoryl diester phosphodiesterase
PH_os_0015166	300.705	314.991	316.278	299.045	288.992	102.455	93.5484	98.9662	127.172	113.426	1.45481	0	1	LOC_Os04g38540	LOC_Os04g38540.2|LOC_Os04g38540.1	aldose 1-epimerase, putative, expressed	5	NA	NA	NA	NA	NA	5		NA	NA	NA
PH_os_0006821	783.232	886.37	883.744	848.668	848.705	381.767	407.455	435.896	391.856	386.292	1.0768	0	1	LOC_Os03g21510	LOC_Os03g21510.3|LOC_Os03g21510.2|LOC_Os03g21510.1	inactive receptor kinase At2g26730 precursor, putative, expressed	1	4332740	Os03g0332900	NM_001056554.1	AK103073.1	Q10LW3	1		BGIOSGA012559	BGIOSGA012559-TA	IPR000719; Protein kinase, core|IPR001245; Tyrosine protein kinase|IPR001611; Leucine-rich repeat|IPR002290; Serine/threonine protein kinase|IPR017441; Protein kinase ATP binding, conserved site|IPR017442; Serine/threonine protein kinase-related
PH_os_0014533	1496.53	1622.57	1638.23	1614.84	1680.8	101.235	92.509	135.662	108.562	94.1654	3.98162	0	1	LOC_Os03g21820	LOC_Os03g21820.1	expansin precursor, putative, expressed	1	4332763	Os03g0336400	NM_001056576.1	NA	Q9M4X7	5		NA	NA	NA
PH_os_0016295	2925.76	3122.44	3219.61	2899.7	3104.17	282.971	269.212	309.13	294.667	319.948	3.31771	0	1	LOC_Os06g10670	LOC_Os06g10670.1	aspartic proteinase nepenthesin-1 precursor, putative, expressed	5	NA	NA	NA	NA	NA	5		NA	NA	NA
PH_os_0010702	193.186	214.267	231.02	206.238	217.574	78.061	73.7993	82.2865	100.29	71.6941	1.36277	0	1	LOC_Os08g10260	LOC_Os08g10260.1	NBS-LRR disease resistance protein, putative, expressed	1	4344910	Os08g0202400	NM_001067754.1	AK070769.1	Q0J7D2	5		NA	NA	NA
PH_os_0017979	177.451	207.857	204.434	196.957	188.509	54.8866	51.9714	66.7188	81.6797	55.6432	1.61789	0	1	LOC_Os11g43530	LOC_Os11g43530.1	OsGrx_C13 - glutaredoxin subgroup III	5	NA	NA	NA	NA	NA	5		NA	NA	NA
PH_os_0003190	419.589	353.449	377.7	341.323	324.7	182.955	177.742	253.531	177.834	147.668	1.01205	0	1	LOC_Os11g13410	LOC_Os11g13410.1	mla1, putative, expressed	1	4350154	Os11g0237600	NM_001074103.2	AK242269.1	Q0ITN1	1		BGIOSGA032967	BGIOSGA032967-TA	IPR000767; Disease resistance protein|IPR002182; NB-ARC
PH_os_0019158	6026.34	6297.07	6060.61	6391.31	6732.34	1740.52	1740	1583.46	1582.93	1638.26	1.87216	0	4	LOC_Os05g47545|LOC_Os05g47540	LOC_Os05g47545.1|LOC_Os05g47540.5|LOC_Os05g47540.4|LOC_Os05g47540.3|LOC_Os05g47540.2|LOC_Os05g47540.1	expressed protein|CPuORF26 - conserved peptide uORF-containing transcript, expressed	1	4339516	Os05g0548900	NM_001062766.2	AK243200.1	Q0DG78	1		BGIOSGA017625	BGIOSGA017625-TA	IPR013216; Methyltransferase type 11
PH_os_0015974	414.344	435.859	434.538	438.255	499.922	259.797	179.821	181.253	211.954	206.522	1.04666	0	1	LOC_Os04g49748	LOC_Os04g49748.1	purine permease, putative, expressed	5	NA	NA	NA	NA	NA	5		NA	NA	NA
PH_os_0017140	436.197	477.98	462.957	433.099	449.266	65.8639	59.2473	76.7266	110.629	66.3438	2.57792	0	1	LOC_Os06g43370	LOC_Os06g43370.1	cytochrome P450, putative, expressed	5	NA	NA	NA	NA	NA	5		NA	NA	NA
PH_os_0007602	5498.36	6012.3	5630.66	5795.28	5788.14	2513.81	2348.07	2473.04	2426.61	2449.37	1.16342	0	1	LOC_Os05g03174	LOC_Os05g03174.2|LOC_Os05g03174.1	glycosyltransferase family 43 protein, putative, expressed	1	4337665	Os05g0123100	NM_001061045.1	AK120892.1	Q75L84	1		BGIOSGA019088	BGIOSGA019088-TA	IPR005027; Glycosyl transferase, family 43
PH_os_0016011	30142.2	35138	35867.7	33616.7	30886.4	15332.9	12613.4	13955.3	12491.8	14590.3	1.20154	0	1	LOC_Os05g23740	LOC_Os05g23740.1	DnaK family protein, putative, expressed	1	4338354	Os05g0303000	NM_001061675.1	AK060410.1	Q0DJB9	5		NA	NA	NA
PH_os_0015903	327.804	382.751	356.614	345.448	333.835	81.7201	60.2868	130.102	105.46	194.751	1.67494	0	1	LOC_Os05g18294	LOC_Os05g18294.5	SEC14 cytosolic factor family protein, putative, expressed	5	NA	NA	NA	AK065811.1	NA	5		NA	NA	NA
PH_os_0017069	405.602	490.8	494.126	444.442	450.096	192.713	162.151	212.388	173.699	182.98	1.27242	0	1	LOC_Os06g45580	LOC_Os06g45580.1	RING-H2 finger protein, putative, expressed	5	NA	NA	NA	NA	NA	5		NA	NA	NA
PH_os_0020191	3382.06	3652.61	3787.08	3777.24	3827.48	1497.79	1183.91	1268.77	1259.31	1181.35	1.4591	0	4	LOC_Os12g09460|LOC_Os12g09455|LOC_Os01g10850	LOC_Os12g09460.1|LOC_Os12g09455.1|LOC_Os01g10850.1	peroxidase precursor, putative|hypothetical protein|peroxidase precursor, putative, expressed	4	4351719|4327090	Os12g0196300|Os01g0205900	NM_001072887.1|NM_001048877.1	AK107026.1|AK060687.1|AK105932.1	Q0IPJ1|Q5QNM7	1		BGIOSGA036479	BGIOSGA036479-TA	IPR000823; Plant peroxidase|IPR002016; Haem peroxidase, plant/fungal/bacterial
PH_os_0007638	1797.24	2006.24	2003.09	1933.48	1797.06	511.055	415.771	374.737	453.891	490.088	2.02598	0	1	LOC_Os05g26820	LOC_Os05g26820.1	CAMK_KIN1/SNF1/Nim1_like.20 - CAMK includes calcium/calmodulin depedent protein kinases, expressed	1	4338445	Os05g0332300	NM_001061758.1	EU703800.1|EU703801.1|AK058763.1|AK101355.1	Q5W736	1		BGIOSGA019635	BGIOSGA019635-TA	IPR000719; Protein kinase, core|IPR001245; Tyrosine protein kinase|IPR002290; Serine/threonine protein kinase|IPR004041; NAF|IPR008271; Serine/threonine protein kinase, active site|IPR017441; Protein kinase ATP binding, conserved site|IPR017442; Serine/threonine protein kinase-related
PH_os_0015927	3688.88	4381.49	4315.13	4124.75	3745.27	1590.49	1260.82	1456.69	1304.81	1392.15	1.49383	0	1	LOC_Os05g07764	LOC_Os05g07764.2|LOC_Os05g07764.1	carboxyl-terminal proteinase, putative, expressed	1	4337934	Os05g0169800	NM_001061300.2	NA	Q0DKE4	5		NA	NA	NA
PH_os_0015820	24021.4	29280.4	26417.9	26197.3	27372.8	126.849	103.943	165.685	133.376	100.586	7.70828	0	1	LOC_Os05g10210	LOC_Os05g10210.1	HAD superfamily phosphatase, putative, expressed	1	4338023	Os05g0190500	NM_001061383.1	AK060968.1|AK104246.1|AK104460.1|AK104519.1|AK109335.2	Q60DT7	5		NA	NA	NA
PH_os_0008434	486.024	564.053	550.965	508.376	490.788	107.334	81.0753	105.638	95.1207	285.706	2.03221	0	1	LOC_Os05g42210	LOC_Os05g42210.1	serine/threonine-protein kinase receptor precursor, putative, expressed	1	4339237	Os05g0501400	NM_001062505.1	AK110116.1	Q60EJ2	1		BGIOSGA020130	BGIOSGA020130-TA	IPR000719; Protein kinase, core|IPR000742; EGF-like, type 3|IPR000858; S-locus glycoprotein|IPR001245; Tyrosine protein kinase|IPR001480; Curculin-like (mannose-binding) lectin|IPR003609; Apple-like|IPR008271; Serine/threonine protein kinase, active site|IPR013227; PAN-like, type 2
PH_os_0016459	4806.04	5370.41	5150.28	5438.49	5009.19	248.819	241.147	257.979	229.53	251.464	4.36654	0	1	LOC_Os05g42250	LOC_Os05g42250.1	cyclic nucleotide-gated ion channel 2, putative, expressed	5	NA	NA	NA	AK063239.1|AK288592.1	NA	5		NA	NA	NA
PH_os_0014332	215.039	237.159	215.435	227.893	236.674	67.0836	75.8782	74.5026	99.2563	68.4839	1.58048	0	1	LOC_Os02g56860	LOC_Os02g56860.1	3-ketoacyl-CoA synthase, putative, expressed	5	NA	NA	NA	NA	NA	5		NA	NA	NA
PH_os_0020303	15610.4	16874	16043.1	17014.6	16695.9	3566.41	3608.89	3390.43	3558.75	3807.28	2.11971	0	4	LOC_Osp1g00660|LOC_Os10g21328|LOC_Os08g15288|LOC_Os04g16842|LOC_Os01g57946|LOC_Os06g39700|LOC_Os09g07910	LOC_Osp1g00660.1|LOC_Os10g21328.1|LOC_Os08g15288.1|LOC_Os04g16842.1|LOC_Os01g57946.1|LOC_Os06g39700.1|LOC_Os09g07910.1	RNA polymerase alpha chain|DNA-directed RNA polymerase subunit alpha, putative|DNA-directed RNA polymerase subunit alpha, putative|DNA-directed RNA polymerase subunit alpha, putative|DNA-directed RNA polymerase subunit alpha, putative|DNA-directed RNA polymerase subunit alpha, putative|DNA-directed RNA polymerase subunit alpha, putative	5	NA	NA	NA	AK066307.1	NA	5		NA	NA	NA
PH_os_0010224	1581.32	1737.03	1736.32	1763.33	1780.45	130.508	104.982	93.4063	134.41	188.331	3.73189	0	1	LOC_Os07g14610	LOC_Os07g14610.1	IAA-amino acid hydrolase ILR1-like 6 precursor, putative, expressed	1	4342840	Os07g0249900	NM_001065830.1	AK110676.1	Q8H3C7	5		NA	NA	NA
PH_os_0020322	44458.9	48130.4	46027.1	47742	48833.8	13824.1	13576	12040.5	13059.4	13280.5	1.7779	0	4	LOC_Os02g24576|LOC_Osp1g01050|LOC_Osp1g00820|LOC_Os10g21372|LOC_Os08g15246|LOC_Os07g25002|LOC_Os04g16886|LOC_Os04g16856|LOC_Os04g16798|LOC_Os04g16744|LOC_Os04g16712	LOC_Os02g24576.1|LOC_Osp1g01050.1|LOC_Osp1g00820.1|LOC_Os10g21372.1|LOC_Os08g15246.1|LOC_Os07g25002.1|LOC_Os04g16886.1|LOC_Os04g16856.1|LOC_Os04g16798.1|LOC_Os04g16744.1|LOC_Os04g16712.1	chloroplast 30S ribosomal protein S7, putative|ribosomal protein S7|ribosomal protein S7|chloroplast 30S ribosomal protein S7, putative|chloroplast 30S ribosomal protein S7, putative|chloroplast 30S ribosomal protein S7, putative, expressed|chloroplast 30S ribosomal protein S7, putative|chloroplast 30S ribosomal protein S7, putative|chloroplast 30S ribosomal protein S7, putative, expressed|chloro…	4	9268225|9271546	Os04g0234750|Os04g0237800	NM_001186879.1|NM_001186880.1	AK060247.1|AK242734.1|AK243011.1|AK288637.1	C7J1H0|C7J1G7	5		NA	NA	NA
PH_os_0020368	826.065	969.696	966.251	875.479	984.897	130.508	107.061	111.198	118.901	110.216	2.99311	0	4	LOC_Osp1g00520|LOC_Os10g21298|LOC_Os08g15322|LOC_Os06g39728	LOC_Osp1g00520.1|LOC_Os10g21298.1|LOC_Os08g15322.1|LOC_Os06g39728.1	cytochrome b559 alpha chain|cytochrome b559 subunit alpha, putative|cytochrome b559 subunit alpha, putative, expressed|cytochrome b559 subunit alpha, putative	5	NA	NA	NA	AK059143.1	NA	5		NA	NA	NA
PH_os_0017852	377.63	446.848	465.707	436.193	445.944	150.023	120.574	149.005	151.986	119.847	1.66289	0	1	LOC_Os09g37460	LOC_Os09g37460.1	OsSAUR51 - Auxin-responsive SAUR gene family member, expressed	5	NA	NA	NA	NA	NA	4		BGIOSGA031203|BGIOSGA031204	BGIOSGA031203-TA|BGIOSGA031204-TA	IPR003676; Auxin responsive SAUR protein
PH_os_0014178	1066.45	1229.75	1159.68	1186.9	1008.98	261.016	234.911	424.776	208.852	175.49	2.18577	0	1	LOC_Os02g57770	LOC_Os02g57770.1	glycosyl hydrolases family 16, putative, expressed	5	NA	NA	NA	NA	NA	5		NA	NA	NA
PH_os_0013147	3201.11	3299.16	3272.79	3124.5	3085.9	828.178	642.366	998.558	699.964	670.928	2.06797	0	1	LOC_Os01g59020	LOC_Os01g59020.1	cytochrome P450, putative, expressed	1	4327539	Os01g0804400	NM_001051089.1	AK070931.1	Q8LRA0	5		NA	NA	NA
PH_os_0020997	4965.13	5496.77	5292.38	5344.65	5984.12	936.732	930.287	956.302	934.664	978.036	2.44661	0	1	LOC_Os08g33710	LOC_Os08g33710.1	ribonuclease T2 family domain containing protein, expressed	1	4345656	Os08g0434100	NM_001068412.1	AB052842.1|AB052843.1|AB052844.1|AK058502.1|AK059802.1	Q9FEG7	1		BGIOSGA028722	BGIOSGA028722-TA	IPR001568; Ribonuclease T2
PH_os_0019278	517.493	538.415	551.881	499.095	568.849	123.19	96.6667	121.206	129.24	105.936	2.22245	0	1	LOC_Os05g20020	LOC_Os05g20020.1	polygalacturonase, putative, expressed	1	4338287	Os05g0279900	NM_001061621.1	NA	Q0DJH3	1		BGIOSGA019543	BGIOSGA019543-TA	IPR000408; Regulator of chromosome condensation, RCC1|IPR000743; Glycoside hydrolase, family 28|IPR006626; Parallel beta-helix repeat
PH_os_0007807	20663.9	22059.4	24230.5	22047.8	23109.4	3263.92	2932.22	3289.24	2905.32	3273.32	2.79781	0	1	LOC_Os04g51792	LOC_Os04g51792.1	PAP fibrillin family domain containing protein, expressed	1	4336922	Os04g0607000	NM_001060340.1	AK059884.1|AK104482.1	Q7XS47	1		BGIOSGA014390	BGIOSGA014390-TA	IPR006843; PAP fibrillin
PH_os_0015764	4687.15	5797.11	5968.02	5566.36	5365.45	1774.67	1335.66	1632.39	1444.39	1582.62	1.74006	0	1	LOC_Os04g53990	LOC_Os04g53990.1	ethylene-responsive protein related, putative, expressed	1	4337107	Os04g0631600	NM_001060518.1	AK069366.1	Q5JQW2	5		NA	NA	NA
PH_os_0014931	371.511	424.871	408.869	388.758	401.931	161.001	173.584	145.669	179.902	139.108	1.302	0	1	LOC_Os03g43590	LOC_Os03g43590.1	LSTK-1-like kinase, putative, expressed	1	4333522	Os03g0636800	NM_001057259.2	AK073129.1	Q10GB1	5		NA	NA	NA
PH_os_0019668	834.807	986.178	1041.42	1022.94	1106.97	134.167	109.14	121.206	123.036	98.4456	3.10977	0	1	LOC_Os07g48040	LOC_Os07g48040.1	peroxidase precursor, putative, expressed	1	4344280	Os07g0677400	NM_001067165.1	NA	Q7XIX1	1		BGIOSGA026391	BGIOSGA026391-TA	IPR000823; Plant peroxidase|IPR002016; Haem peroxidase, plant/fungal/bacterial
PH_os_0002551	239.515	252.725	297.026	263.984	249.131	174.417	59.2473	80.0625	83.7475	60.9935	1.58643	0	1	LOC_Os09g35600	LOC_Os09g35600.1	MATE domain containing protein, expressed	1	4347624	Os09g0524300	NM_001070249.2	NA	Q651N3	1		BGIOSGA029412	BGIOSGA029412-TA	IPR002114; Phosphotransferase system, HPr serine phosphorylation site|IPR002528; Multi antimicrobial extrusion protein MatE
PH_os_0013190	3801.65	4431.85	4400.38	4253.65	3864.02	1758.81	1339.82	1833.65	1295.5	1394.29	1.44781	0	1	LOC_Os01g68500	LOC_Os01g68500.1	expressed protein	1	4324321	Os01g0913100	NM_001051704.1	AK070387.1	Q5N7W9	5		NA	NA	NA
PH_os_0007843	2634.67	3047.35	2819	3045.1	2748.74	1514.87	1270.18	1375.52	1276.89	1377.17	1.01558	0	1	LOC_Os04g51710	LOC_Os04g51710.1	expressed protein	1	4336918	Os04g0606500	NM_001060336.1	AK068251.1	Q7X8W5	1		BGIOSGA014393	BGIOSGA014393-TA	NA
PH_os_0019659	949.319	1117.12	1075.34	1135.34	934.24	96.3565	90.4302	108.974	143.715	111.286	3.2651	0	1	LOC_Os07g46846	LOC_Os07g46846.1	sex determination protein tasselseed-2, putative, expressed	1	4344198	Os07g0663700	NM_001067087.1	AK070585.1|AK104614.1|AK107619.1	Q7XAN5	1		BGIOSGA026331	BGIOSGA026331-TA	IPR002198; Short-chain dehydrogenase/reductase SDR|IPR002347; Glucose/ribitol dehydrogenase
PH_os_0007867	248.257	296.677	298.859	269.14	249.131	124.41	103.943	125.654	136.477	104.866	1.16663	0	1	LOC_Os04g55130	LOC_Os04g55130.1	expressed protein	1	4337185	Os04g0644200	NM_001060591.2	AK240828.1	Q7XTN0	1		BGIOSGA014238	BGIOSGA014238-TA	NA
PH_os_0002587	183.57	217.93	220.019	207.269	183.526	84.1595	76.9176	98.9662	107.528	85.6049	1.1072	0	1	LOC_Os09g28560	LOC_Os09g28560.1	protein phosphotase protein, putative, expressed	1	4347278	Os09g0459600	NM_001069917.1	AK108735.1	Q67J17	1		BGIOSGA029631	BGIOSGA029631-TA	IPR001932; Protein phosphatase 2C-related|IPR007087; Zinc finger, C2H2-type|IPR014045; Protein phosphatase 2C, N-terminal
PH_os_0018259	1899.51	2048.36	2052.6	2026.29	2088.55	228.084	194.373	325.81	222.293	214.012	3.11443	0	1	LOC_Os01g11710	LOC_Os01g11710.1	GDSL-like lipase/acylhydrolase, putative, expressed	1	4325263	Os01g0215700	NM_001048931.1	AK119598.1|AK119642.1|AK059088.1|AK061118.1	Q0JPL8	1		BGIOSGA002999	BGIOSGA002999-TA	IPR001087; Lipase, GDSL
PH_os_0017363	637.25	691.332	617.887	644.493	646.079	62.2048	65.4839	75.6146	98.2224	70.624	3.09994	0	1	LOC_Os02g17940	LOC_Os02g17940.6|LOC_Os02g17940.5|LOC_Os02g17940.4|LOC_Os02g17940.3|LOC_Os02g17940.2|LOC_Os02g17940.1	leucoanthocyanidin dioxygenase, putative, expressed	1	4329022	Os02g0280700	NM_001053093.1	AK065581.1	Q6ES21	5		NA	NA	NA
PH_os_0018792	7112.9	7896.75	7678.67	7833.94	7384.24	2543.08	2416.67	2580.9	2462.8	2462.21	1.56518	0	1	LOC_Os03g11010	LOC_Os03g11010.1	natural resistance-associated macrophage protein, putative, expressed	1	4332012	Os03g0208500	NM_001055865.1	AK065481.1	Q10Q65	1		BGIOSGA011239	BGIOSGA011239-TA	IPR001046; Natural resistance-associated macrophage protein
PH_os_0011375	3389.93	3678.25	3600.98	3554.51	3672.19	247.6	226.595	292.451	261.582	239.694	3.8021	0	1	LOC_Os09g35760	LOC_Os09g35760.1	homeobox and START domains containing protein, putative, expressed	1	4347635	Os09g0526200	NM_001070259.1	AK071877.1	Q0J077	5		NA	NA	NA
PH_os_0018424	4251.83	4570.11	4525.98	4792.96	5010.02	839.155	816.99	856.224	831.272	814.317	2.42674	0	1	LOC_Os02g51910	LOC_Os02g51910.1	cytokinin-O-glucosyltransferase 2, putative, expressed	1	4330774	Os02g0755600	NM_001054699.1	AK064105.1|AK106639.1	Q6Z688	1		BGIOSGA005595	BGIOSGA005595-TA	IPR002213; UDP-glucuronosyl/UDP-glucosyltransferase
PH_os_0018256	4916.18	5273.35	5316.21	5141.51	5870.35	1320.94	1255.63	1305.46	1197.28	1170.65	2.06046	0	1	LOC_Os01g11620	LOC_Os01g11620.2|LOC_Os01g11620.1	GDSL-like lipase/acylhydrolase, putative, expressed	1	4325257	Os01g0214600	NM_001048925.1	AK105422.1|AK103614.1	Q5QNJ0	1		BGIOSGA002993	BGIOSGA002993-TA	IPR001087; Lipase, GDSL
PH_os_0018253	744.77	769.164	814.071	776.485	886.075	378.108	341.971	343.602	366.008	343.49	1.12918	0	1	LOC_Os01g09570	LOC_Os01g09570.1	6-phosphofructokinase, putative, expressed	1	4327301	Os01g0191700	NM_001048808.1	AK121093.1	Q5SNH5	1		BGIOSGA002932	BGIOSGA002932-TA	IPR000023; Phosphofructokinase|IPR015913; Phosphofructokinase-core
PH_os_0018441	917.85	1067.67	1046.01	1001.28	1108.63	96.3565	56.1291	88.9584	100.29	186.191	3.30355	0	1	LOC_Os02g46680	LOC_Os02g46680.1	multidrug resistance protein, putative, expressed	1	4330390	Os02g0693700	NM_001054338.1	AK103774.1|AK106518.1	Q8GU75	1		BGIOSGA005802	BGIOSGA005802-TA	IPR001140; ABC transporter, transmembrane region|IPR003439; ABC transporter-like|IPR003593; AAA+ ATPase, core|IPR011527; ABC transporter, transmembrane region, type 1
PH_os_0018265	3385.56	3875.12	3890.67	3773.12	3921.32	478.123	380.43	468.143	431.145	402.343	3.10362	0	1	LOC_Os01g13480	LOC_Os01g13480.1	glutaredoxin, putative, expressed	1	4327783	Os01g0235900	NM_001049061.1	NA	Q9LI27	1		BGIOSGA003091	BGIOSGA003091-TA	IPR002109; Glutaredoxin|IPR016160; Aldehyde dehydrogenase, conserved site
PH_os_0015679	420.463	518.27	484.959	527.969	431.827	132.948	111.219	105.638	144.749	120.917	1.90993	0	1	LOC_Os05g16430	LOC_Os05g16430.1	SHR5-receptor-like kinase, putative, expressed	1	4338226	Os05g0253200	NM_001061569.1	AK066537.1	Q688S0	5		NA	NA	NA
PH_os_0018273	30551.3	36342.1	36439.8	37534.2	33329.5	4021.36	3543.41	3655.08	3513.26	3521.57	3.1896	0	1	LOC_Os01g17170	LOC_Os01g17170.2|LOC_Os01g17170.1	magnesium-protoporphyrin IX monomethyl ester cyclase,chloroplast precursor, putative, expressed	1	4326901	Os01g0279100	NM_001049280.1	AK058287.1|AK061646.1|AK059435.1|AK069333.1	Q9SDJ2	1		BGIOSGA003260	BGIOSGA003260-TA	IPR003251; Rubrerythrin
PH_os_0020355	31511.1	32078.7	60079	50053.9	33498.1	18300.4	13607.1	21511.2	13113.2	14367.7	1.295	0.001	4	LOC_Osp1g00730|LOC_Os10g21346|LOC_Os09g24416|LOC_Os08g15272|LOC_Os04g16824|LOC_Os09g19952	LOC_Osp1g00730.1|LOC_Os10g21346.1|LOC_Os09g24416.1|LOC_Os08g15272.1|LOC_Os04g16824.1|LOC_Os09g19952.1	ribosomal protein S3|chloroplast 30S ribosomal protein S3, putative, expressed|chloroplast 30S ribosomal protein S3, putative|chloroplast 30S ribosomal protein S3, putative|chloroplast 30S ribosomal protein S3, putative|ribosomal protein L22, putative	5	NA	NA	NA	AK288604.1|AK288808.1|AK060382.1|AK072149.1|AK242823.1	NA	4		BGIOSGA040096|BGIOSGA040027|BGIOSGA039202|BGIOSGA038904|BGIOSGA030606|BGIOSGA023760	BGIOSGA040096-TA|BGIOSGA040027-TA|BGIOSGA039202-TA|BGIOSGA038904-TA|BGIOSGA030606-TA|BGIOSGA023760-TA	IPR001351; Ribosomal protein S3, C-terminal|IPR008282; Ribosomal protein S3, N-terminal|IPR001351; Ribosomal protein S3, C-terminal|IPR008282; Ribosomal protein S3, N-terminal|IPR001351; Ribosomal protein S3, C-terminal|IPR008282; Ribosomal protein S3, N-terminal|IPR001351; Ribosomal protein S3, C-terminal|IPR008282; Ribosomal protein S3, N-terminal|IPR001351; Ribosomal protein S3, C-terminal|IPR…
PH_os_0018280	568.193	657.452	671.975	618.713	564.696	187.834	159.032	200.156	175.766	146.598	1.81422	0	1	LOC_Os01g21034	LOC_Os01g21034.3|LOC_Os01g21034.2|LOC_Os01g21034.1	pectinesterase, putative, expressed	1	4327285	Os01g0312500	NM_001049401.1	AK105998.1	Q655P5	1		BGIOSGA003361	BGIOSGA003361-TA	IPR000070; Pectinesterase, catalytic|IPR006501; Pectinesterase inhibitor
PH_os_0019127	889.878	1065.84	1018.51	939.413	883.584	362.252	309.749	385.857	337.058	313.528	1.46673	0	1	LOC_Os04g53990	LOC_Os04g53990.1	ethylene-responsive protein related, putative, expressed	1	4337107	Os04g0631600	NM_001060518.1	AK069366.1	Q5JQW2	1		BGIOSGA017200	BGIOSGA017200-TA	IPR001092; Basic helix-loop-helix dimerisation region bHLH
PH_os_0020300	3202.86	3648.03	3670.65	3442.11	3057.66	323.221	264.014	302.458	269.853	252.534	3.55256	0	4	LOC_Osp1g00640|LOC_Os12g10604|LOC_Os10g21324|LOC_Os04g16846|LOC_Os01g57942	LOC_Osp1g00640.1|LOC_Os12g10604.1|LOC_Os10g21324.1|LOC_Os04g16846.1|LOC_Os01g57942.1	cytochrome b6|retrotransposon protein, putative, unclassified|cytochrome b6, putative|cytochrome b6, putative|cytochrome b6, putative	5	NA	NA	NA	AK064588.1	NA	5		NA	NA	NA
PH_os_0008060	448.435	520.101	534.463	481.565	440.131	103.675	92.509	152.341	117.867	85.6049	2.10715	0	1	LOC_Os04g59120	LOC_Os04g59120.1	auxin-induced protein 5NG4, putative, expressed	1	4337479	Os04g0687800	NM_001060869.1	AK107360.1	Q7XTL1	1		BGIOSGA017391	BGIOSGA017391-TA	IPR000620; Protein of unknown function DUF6, transmembrane
PH_os_0001610	11453	12653.7	11648.2	11431.8	13520.3	1223.36	1152.72	1080.84	1202.45	1119.28	3.31003	0	1	LOC_Os08g06630	LOC_Os08g06630.1	RNA polymerase sigma factor, putative, expressed	1	4344738	Os08g0163400	NM_001067600.2	AB005290.1|AK065997.1|AK071725.1	Q0J7T6	1		BGIOSGA028041	BGIOSGA028041-TA	IPR000943; RNA polymerase sigma-70 factor|IPR007624; RNA polymerase sigma-70 region 3|IPR007627; RNA polymerase sigma-70 region 2|IPR007630; RNA polymerase sigma-70 region 4
PH_os_0002227	1375.03	1560.3	1555.72	1506.57	1674.16	659.859	625.735	601.581	655.505	618.495	1.21105	0	1	LOC_Os09g31280	LOC_Os09g31280.2|LOC_Os09g31280.1	OTU-like cysteine protease family protein, putative, expressed	1	4347429	Os09g0487700	NM_001070062.1	EU605826.1|AK070222.1	Q0J0Q7	1		BGIOSGA031007	BGIOSGA031007-TA	IPR003323; Ovarian tumour, otubain
PH_os_0012996	5572.66	4662.6	5590.32	5325.06	5354.65	2254.01	1973.87	2267.33	1993.4	2141.19	1.28023	0	1	LOC_Os01g70710	LOC_Os01g70710.2|LOC_Os01g70710.1	heavy metal-associated domain containing protein, expressed	1	4326823	Os01g0933200	NM_001051836.2	AK063326.1	Q5JMG8	5		NA	NA	NA
PH_os_0012995	46994.8	37616.7	48712.2	47973	50590.2	3041.94	2418.75	2813.31	2449.36	2579.92	4.04116	0	1	LOC_Os02g01340	LOC_Os02g01340.2|LOC_Os02g01340.1	ferredoxin--NADP reductase, chloroplast precursor, putative, expressed	1	4328000	Os02g0103800	NM_001052143.1	AK061774.1|AK106213.1|AK065309.1	Q6ZFJ4	5		NA	NA	NA
PH_os_0001614	57287	60008.5	60079	67578.9	54422.6	27007.9	25784	24022.1	25656.7	27010.5	1.13281	0	1	LOC_Os08g06110	LOC_Os08g06110.5|LOC_Os08g06110.4|LOC_Os08g06110.3|LOC_Os08g06110.2	MYB family transcription factor, putative, expressed	1	4344703	Os08g0157600	NM_001067567.1	AK242771.1|AK104073.1|AK111893.1|AK121547.1|AY452478.1	Q0J7W9	1		BGIOSGA028019	BGIOSGA028019-TA	IPR001005; SANT, DNA-binding|IPR014778; Myb, DNA-binding
PH_os_0002287	16871	19293.2	19526.7	20490.7	18027.1	3879.87	3551.72	3752.93	3606.31	3620.02	2.30555	0	1	LOC_Os09g36040	LOC_Os09g36040.1	rhodanese-like domain containing protein, putative, expressed	1	4347659	Os09g0530000	NM_001070281.1	AK062568.1|AK067495.1	Q69NF7	1		BGIOSGA031131	BGIOSGA031131-TA	IPR001763; Rhodanese-like
PH_os_0000898	1588.32	1668.35	1580.47	1636.5	1792.08	468.366	434.48	445.904	468.366	517.91	1.77934	0	1	LOC_Os07g29240	LOC_Os07g29240.1	expressed protein	1	4343212	Os07g0475000	NM_001066155.1	AK068238.1	Q0D6I9	1		BGIOSGA025679	BGIOSGA025679-TA	NA
PH_os_0011384	10539.5	33861.5	32914.9	32180.3	30912.1	258.577	194.373	418.104	210.92	178.7	6.91033	0	1	LOC_Os09g36930	LOC_Os09g36930.1	aquaporin protein, putative, expressed	5	NA	NA	NA	AK067792.1|AK104786.1|AK109439.2	NA	5		NA	NA	NA
PH_os_0020082	1215.93	554.897	877.326	92.807	344.631	286.63	276.488	324.698	287.43	255.745	1.32958	0.046	1	LOC_Os11g10770	LOC_Os11g10770.1	disease resistance protein RGA3, putative, expressed	1	4350068	Os11g0213800	NM_001074030.1	AK064121.1	Q2R8W6	1		BGIOSGA034292	BGIOSGA034292-TA	IPR000767; Disease resistance protein|IPR002182; NB-ARC
PH_os_0011491	4406.55	4895.18	4732.25	4670.25	5526.55	1633.18	1522.76	1445.57	1524	1585.83	1.60894	0	1	LOC_Os09g37330	LOC_Os09g37330.1	OsSAUR39 - Auxin-responsive SAUR gene family member, expressed	1	9271092	Os09g0545280	NM_001189036.1	AK241264.1	B7F8P5	1		BGIOSGA029334	BGIOSGA029334-TA	IPR003676; Auxin responsive SAUR protein
PH_os_0019183	3688.01	4262.45	4193.2	4317.59	4798.26	354.933	313.907	348.05	333.956	297.477	3.66316	0	1	LOC_Os05g33840	LOC_Os05g33840.1	transketolase, putative, expressed	1	4338768	Os05g0408900	NM_001062059.1	AK064944.1|AK104851.1	Q0DI85	1		BGIOSGA018065	BGIOSGA018065-TA	IPR005474; Transketolase, N-terminal|IPR005475; Transketolase, central region|IPR005476; Transketolase, C-terminal
PH_os_0011420	1256.14	1390.9	1393.45	1345.7	1305.45	343.956	261.936	285.779	279.158	344.56	2.10468	0	1	LOC_Os09g29360	LOC_Os09g29360.1	helix-loop-helix DNA-binding protein, putative, expressed	5	NA	NA	NA	NA	NA	5		NA	NA	NA
PH_os_0004023	1093.55	1255.39	1309.11	1229.18	1216.59	251.259	197.491	213.5	277.091	219.363	2.37857	0	1	LOC_Os01g66860	LOC_Os01g66860.3|LOC_Os01g66860.2|LOC_Os01g66860.4	serine/threonine protein kinase, putative, expressed	1	4324956	Os01g0892800	NM_001051598.1	AK100268.1	Q5JLW4	1		BGIOSGA004967	BGIOSGA004967-TA	IPR000719; Protein kinase, core|IPR002110; Ankyrin|IPR008271; Serine/threonine protein kinase, active site|IPR017442; Serine/threonine protein kinase-related
PH_os_0020101	1469.43	1704.98	1733.57	1644.75	1665.85	589.116	504.122	497.055	554.181	538.241	1.5514	0	4	LOC_Os12g04260|LOC_Os11g04490	LOC_Os12g04260.1|LOC_Os11g04490.1	astaxanthin synthase KC28, putative|astaxanthin synthase KC28, putative, expressed	5	NA	Os12g0137200|Os11g0140700	NA	AK287526.1|AK241652.1	NA	1		BGIOSGA034762	BGIOSGA034762-TA	IPR005097; Saccharopine dehydrogenase
PH_os_0013970	14516	15884.1	15770.8	15371.9	14109.1	54.8866	48.8531	52.263	81.6797	50.2929	7.98637	0	1	LOC_Os03g08360	LOC_Os03g08360.4|LOC_Os03g08360.3|LOC_Os03g08360.1	3-ketoacyl-CoA synthase 10, putative, expressed	1	4331836	Os03g0181500	NM_001055705.1	AK060840.1|AK061335.1|AK099232.1|AK119228.1|AK100798.1	Q10QW1	5		NA	NA	NA
PH_os_0020899	382	384.582	398.785	386.696	433.488	62.2048	65.4839	106.75	85.8154	62.0636	2.33541	0	1	LOC_Os07g43580	LOC_Os07g43580.1	MYB family transcription factor, putative, expressed	1	4343988	Os07g0629000	NM_001066889.1	AK101674.1|AY323480.1	Q7X8X3	1		BGIOSGA023865	BGIOSGA023865-TA	IPR001005; SANT, DNA-binding|IPR014778; Myb, DNA-binding
PH_os_0012728	2990.44	3094.97	3384.63	3115.22	3237.87	703.768	571.685	646.06	644.132	675.209	2.23757	0	1	LOC_Os12g42250	LOC_Os12g42250.1	ZOS12-10 - C2H2 zinc finger protein, expressed	1	9272290	Os12g0617001	NM_001190133.1	NA	C7J9V2	5		NA	NA	NA
PH_os_0000513	2351.44	2453.08	2648.48	2351.11	2429.86	1203.85	995.771	1227.63	994.631	1111.79	1.11032	0	1	LOC_Os01g04130	LOC_Os01g04130.1	peptidyl-tRNA hydrolase, mitochondrial precursor protein, putative, expressed	1	4325801	Os01g0132800	NM_001048470.1	AK068422.1	Q5ZCL8	1		BGIOSGA002450	BGIOSGA002450-TA	IPR001328; Peptidyl-tRNA hydrolase
PH_os_0001485	347.035	421.209	421.703	414.538	416.879	128.069	108.1	131.214	141.647	251.464	1.41036	0	1	LOC_Os08g18150	LOC_Os08g18150.1	WD domain, G-beta repeat domain containing protein, expressed	1	4345168	Os08g0282500	NM_001067982.1	AK111905.1|AK112074.1	Q6YS10	1		BGIOSGA027278	BGIOSGA027278-TA|BGIOSGA027278-TA	IPR001680; WD40 repeat
PH_os_0012820	500.884	549.403	552.798	545.499	545.596	84.1595	76.9176	100.078	105.46	143.388	2.3612	0	1	LOC_Os12g37260	LOC_Os12g37260.1	lipoxygenase 2.1, chloroplast precursor, putative, expressed	5	NA	NA	NA	AK066737.1	NA	5		NA	NA	NA
PH_os_0001462	11632.2	13959.4	14294.8	12895	13408.2	2033.24	1603.84	1898.15	1710.1	1777.37	2.82471	0	1	LOC_Os09g09320	LOC_Os09g09320.1|LOC_Os09g09320.2	nuclear transport factor, putative, expressed	1	4346559	Os09g0266000	NM_001069251.1	AK061549.1|AK120937.1|AK067747.1	Q67TV5	1		BGIOSGA030399	BGIOSGA030399-TA	IPR002075; Nuclear transport factor 2
PH_os_0015556	1976.44	2245.23	2272.61	2171.68	2168.27	290.289	216.201	246.859	251.243	255.745	3.05465	0	1	LOC_Os05g16420	LOC_Os05g16420.1	SHR5-receptor-like kinase, putative, expressed	5	NA	NA	NA	NA	NA	5		NA	NA	NA
PH_os_0001156	626.761	694.994	763.65	710.489	640.266	162.22	117.455	241.3	146.817	103.796	2.2634	0	1	LOC_Os07g43570	LOC_Os07g43570.1	TKL_IRAK_DUF26-lc.25 - DUF26 kinases have homology to DUF26 containing loci, expressed	1	4343987	Os07g0628900	NM_001066888.1	AK111564.1	Q8GSC2	1		BGIOSGA023866	BGIOSGA023866-TA	IPR000719; Protein kinase, core|IPR002902; Protein of unknown function DUF26|IPR008271; Serine/threonine protein kinase, active site|IPR017441; Protein kinase ATP binding, conserved site|IPR017442; Serine/threonine protein kinase-related
PH_os_0020364	9751.07	10972.5	11290.7	11425.6	10505	397.623	318.065	365.841	347.397	333.859	4.8785	0	4	LOC_Osp1g00600|LOC_Os12g10600|LOC_Os10g21310|LOC_Os09g04680|LOC_Os06g39708	LOC_Osp1g00600.1|LOC_Os12g10600.1|LOC_Os10g21310.1|LOC_Os09g04680.1|LOC_Os06g39708.1	photosystem II 47 kDa protein|photosystem II P680 chlorophyll A apoprotein, putative|photosystem II P680 chlorophyll A apoprotein, putative, expressed|photosystem II P680 chlorophyll A apoprotein, putative|photosystem II P680 chlorophyll A apoprotein, putative	1	4348425	Os10g0356500	NM_001070957.1	AK060792.1|AK062117.1|AK059592.1	Q7G6A4	5		NA	NA	NA
PH_os_0012817	660.852	785.646	792.986	788.859	715.836	109.773	103.943	108.974	131.308	325.299	2.30632	0	1	LOC_Osp1g00500	LOC_Osp1g00500.1	photosystem II protein L	1	4324851	Os01g0881600	NM_001051536.1	AK059143.1	Q0JH63	5		NA	NA	NA
PH_os_0007569	7869.91	9390.21	9217.89	9097.14	8080.97	940.391	785.807	909.599	850.916	847.489	3.29354	0	1	LOC_Os04g49350	LOC_Os04g49350.1	PPR repeat domain containing protein, putative, expressed	1	9271390	Os04g0583150	NM_001187135.1	AK065769.1	Q7XNE0	1		BGIOSGA016988	BGIOSGA016988-TA	IPR002885; Pentatricopeptide repeat
PH_os_0000561	717.671	771.911	829.656	792.984	742.41	375.668	330.538	388.081	379.449	331.719	1.09538	0	1	LOC_Os01g36600	LOC_Os01g36600.1	PPR repeat domain containing protein, putative, expressed	1	4326881	Os01g0546500	NM_001049817.1	AK069340.1	Q8RYR6	1		BGIOSGA001453	BGIOSGA001453-TA	NA
PH_os_0007441	22770.6	25246	25260	26140.6	23288.7	6419.3	5908.1	5984.67	5752.73	5562.18	2.00571	0	1	LOC_Os03g60100	LOC_Os03g60100.1	50S ribosomal protein L17, putative, expressed	1	4334555	Os03g0815400	NM_001058219.1	AK067057.1|AK104198.1	Q75GR6	1		BGIOSGA013815	BGIOSGA013815-TA	IPR000456; Ribosomal protein L17
PH_os_0000802	897.745	960.539	952.5	869.292	1019.78	435.434	426.165	422.552	450.789	503.999	1.02864	0	1	LOC_Os07g12320	LOC_Os07g12320.1	WD domain, G-beta repeat domain containing protein, expressed	1	4342750	Os07g0224900	NM_001065746.2	AK099214.1|AK111771.1|AK111745.1	Q0D7P8	1		BGIOSGA025408	BGIOSGA025408-TA	IPR001680; WD40 repeat
PH_os_0000862	548.962	589.692	575.717	571.278	612.031	75.6216	66.5233	87.8464	94.0867	70.624	2.86744	0	1	LOC_Os07g46320	LOC_Os07g46320.1	uncharacterized UPF0114 domain containing protein, expressed	1	4344149	Os07g0656600	NM_001067040.1	AK060061.1	Q7EYX5	1		BGIOSGA026306	BGIOSGA026306-TA	IPR005134; Protein of unknown function UPF0114
PH_os_0007256	6884.75	7875.69	8197.55	8118.55	7835.99	4353.12	3278.35	3688.44	3397.46	3608.25	1.02661	0	1	LOC_Os04g32590	LOC_Os04g32590.1	transcription factor, putative, expressed	1	4335704	Os04g0397500	NM_001059202.2	NA	Q7XLG9	1		BGIOSGA015178	BGIOSGA015178-TA	IPR001005; SANT, DNA-binding
PH_os_0002787	5513.22	6253.12	6261.38	5819	5833.81	1394.12	1071.65	1192.04	1087.68	1218.8	2.25084	0	1	LOC_Os10g39930	LOC_Os10g39930.2|LOC_Os10g39930.1	cytochrome P450 97B2, putative, expressed	1	4349290	Os10g0546600	NM_001071752.1	AK065689.1	Q336V3	1		BGIOSGA033404	BGIOSGA033404-TA	IPR001128; Cytochrome P450|IPR002401; Cytochrome P450, E-class, group I
PH_os_0011128	517.493	546.656	550.048	553.748	557.222	187.834	169.427	194.596	221.259	205.452	1.4497	0	1	LOC_Os08g28870	LOC_Os08g28870.1	receptor-like protein kinase 5 precursor, putative, expressed	1	4345424	Os08g0376300	NM_001068212.1	AK072348.1	Q8GVW0	5		NA	NA	NA
PH_os_0002121	420.463	432.197	447.372	418.663	430.166	207.349	174.624	239.076	204.716	185.121	1.07805	0	1	LOC_Os08g10730	LOC_Os08g10730.1	expressed protein	1	4344941	Os08g0208200	NM_001067784.1	AK062824.1	Q6ZJ84	1		BGIOSGA027459	BGIOSGA027459-TA	NA
PH_os_0007163	1546.36	1487.05	1559.39	1329.2	1371.88	618.389	468.782	832.873	503.519	727.642	1.24249	0	1	LOC_Os04g42690	LOC_Os04g42690.1	UDP-glucoronosyl and UDP-glucosyl transferase domain containing protein, expressed	1	4336340	Os04g0506000	NM_001059791.1	AK068040.1	Q7X709	1		BGIOSGA014762	BGIOSGA014762-TA	IPR002213; UDP-glucuronosyl/UDP-glucosyltransferase
PH_os_0002157	1068.2	1233.41	1225.69	1210.62	1260.6	84.1595	86.2724	130.102	90.985	78.1145	3.71889	0	1	LOC_Os09g37050	LOC_Os09g37050.1	RING-H2 finger protein ATL2B, putative, expressed	1	4347741	Os09g0542600	NM_001070357.1	AK060109.1	Q651B8	1		BGIOSGA029342	BGIOSGA029342-TA	IPR001841; Zinc finger, RING-type
PH_os_0010889	4765.83	5646.94	5544.48	5308.56	5110.5	298.827	226.595	311.354	250.209	240.764	4.26667	0	1	LOC_Os08g31140	LOC_Os08g31140.1	heavy metal-associated domain containing protein, expressed	5	NA	NA	NA	NA	NA	5		NA	NA	NA
PH_os_0011630	349.657	385.498	436.371	332.043	375.357	175.637	156.953	170.133	200.581	178.7	1.03938	0	1	LOC_Os09g30980	LOC_Os09g30980.1	UDP-glucoronosyl and UDP-glucosyl transferase domain containing protein, expressed	1	4347407	Os09g0482900	NM_001070040.2	AK243432.1	Q0J0U6	5		NA	NA	NA
PH_os_0011188	500.01	563.138	592.218	520.75	524.835	58.5457	51.9714	60.0469	85.8154	55.6432	3.10362	0	1	LOC_Os10g23310	LOC_Os10g23310.1	transferase family protein, putative, expressed	5	NA	NA	NA	AK287765.1	NA	5		NA	NA	NA
PH_os_0011257	4062.14	4349.44	4535.15	4412.46	4222.77	1422.17	1071.65	1455.58	1120.77	1107.51	1.80503	0	1	LOC_Os09g23220	LOC_Os09g23220.2|LOC_Os09g23220.1	glycosyl hydrolases family 16, putative, expressed	1	4346975	Os09g0395600	NM_001069634.1	AK122079.1|AK060495.1	Q6H490	5		NA	NA	NA
PH_os_0004709	7808.72	7988.32	8524.83	8357.78	8155.71	153.683	128.889	180.141	164.393	136.968	5.7964	0	1	LOC_Os02g40784	LOC_Os02g40784.3|LOC_Os02g40784.1	WAX2, putative, expressed	1	4330012	Os02g0621300	NM_001053994.1	AK066386.1	Q6K9F6	1		BGIOSGA006020	BGIOSGA006020-TA	IPR006088; Sterol desaturase
PH_os_0006728	2486.94	2642.63	2692.48	2756.37	2829.29	1000.16	935.484	905.151	953.274	1000.51	1.42312	0	1	LOC_Os03g22430	LOC_Os03g22430.1	OsClp5 - Putative Clp protease homologue, expressed	1	4332811	Os03g0344900	NM_001056621.1	AK120928.1	Q0DRY8	1		BGIOSGA010753	BGIOSGA010753-TA	IPR001907; Peptidase S14, ClpP
PH_os_0004046	1687.1	1800.21	1780.32	1725.18	2025.43	126.849	132.007	174.581	104.426	84.5348	3.89224	0	1	LOC_Os01g70310	LOC_Os01g70310.2|LOC_Os01g70310.1	inducer of CBF expression 2, putative, expressed	1	4326959	Os01g0928000	NM_001051807.1	AK102594.1|HQ858878.1	Q5JK17	1		BGIOSGA000206	BGIOSGA000206-TA	IPR001092; Basic helix-loop-helix dimerisation region bHLH
PH_os_0004909	3139.92	3383.41	3297.54	3268.87	3719.52	1658.8	1456.24	1567.89	1467.13	1406.06	1.10237	0	1	LOC_Os02g03740	LOC_Os02g03740.1	pyridoxal biosynthesis protein PDX2, putative, expressed	1	4328188	Os02g0130100	NM_001052317.1	AK121866.1	Q6Z6Y1	1		BGIOSGA007194	BGIOSGA007194-TA	IPR002161; SNO glutamine amidotransferase
PH_os_0005986	11353.4	12098.8	12209.2	11606	12704.8	3670.09	3202.47	3222.52	3133.81	3227.3	1.79223	0	1	LOC_Os03g07370	LOC_Os03g07370.1	HNH endonuclease domain-containing protein, putative, expressed	1	4331767	Os03g0169800	NM_001055638.1	AK068278.1	Q8S7W2	1		BGIOSGA011371	BGIOSGA011371-TA	IPR002711; HNH endonuclease|IPR003615; HNH nuclease
PH_os_0005998	2011.4	2233.32	2212.11	2139.72	2046.19	934.292	751.506	843.993	796.118	851.769	1.30704	0	1	LOC_Os02g56170	LOC_Os02g56170.1	inositol-1-monophosphatase, putative, expressed	1	4331065	Os02g0805500	NM_001054976.1	AK065057.1	Q0DWN3	1		BGIOSGA007942	BGIOSGA007942-TA	IPR000760; Inositol monophosphatase
PH_os_0005130	189.689	195.954	201.684	197.988	204.287	67.0836	62.3656	62.2709	85.8154	63.1336	1.52186	0	1	LOC_Os02g30910	LOC_Os02g30910.1	nodulin MtN3 family protein, putative, expressed	1	4329464	Os02g0513100	NM_001053479.1	AK103266.1	Q6K602	1		BGIOSGA006395	BGIOSGA006395-TA	IPR004316; MtN3 and saliva related transmembrane protein
PH_os_0004070	350.531	381.835	403.368	415.569	419.37	175.637	147.599	167.909	161.292	158.369	1.26582	0	1	LOC_Os01g74540	LOC_Os01g74540.1	GATA zinc finger domain containing protein, expressed	1	4327810	Os01g0976800	NM_001052105.2	AK241643.1	Q5JNB8	1		BGIOSGA000005	BGIOSGA000005-TA	IPR000679; Zinc finger, GATA-type
PH_os_0004933	4958.14	5547.14	6004.69	5747.84	5987.44	1194.09	1030.07	1182.03	1002.9	1028.33	2.32595	0	1	LOC_Os02g03010	LOC_Os02g03010.1	expressed protein	1	9271151	Os02g0122500	NM_001185851.1	NA	C7IYB6	1		BGIOSGA007218	BGIOSGA007218-TA	NA
PH_os_0001881	361.021	474.318	462.957	428.974	418.54	247.6	201.649	249.083	198.513	204.382	1.00138	0	1	LOC_Os08g35090	LOC_Os08g35090.1	OsSub56 - Putative Subtilisin homologue, expressed	1	4345734	Os08g0452100	NM_001068487.2	NA	Q6ZKR5	1		BGIOSGA028775	BGIOSGA028775-TA	IPR000209; Peptidase S8 and S53, subtilisin, kexin, sedolisin|IPR003137; Protease-associated PA
PH_os_0006776	1010.51	1187.63	1195.44	1154.93	1186.69	123.19	110.179	130.102	140.613	135.898	3.12375	0	1	LOC_Os03g20450	LOC_Os03g20450.1	expressed protein	1	4332673	Os03g0320800	NM_001056490.1	AK105421.1	Q0DSB9	1		BGIOSGA012519	BGIOSGA012519-TA	IPR000719; Protein kinase, core|IPR001245; Tyrosine protein kinase|IPR001611; Leucine-rich repeat|IPR002290; Serine/threonine protein kinase
PH_os_0006595	1210.69	1417.46	1457.63	1414.79	1348.63	270.774	229.713	281.331	252.277	222.573	2.44158	0	1	LOC_Os03g43670	LOC_Os03g43670.1	TKL_IRAK_CR4L.1 - The CR4L subfamily has homology with Crinkly4, expressed	1	4333525	Os03g0637800	NM_001057261.1	AK101339.1	Q75J39	1		BGIOSGA013188	BGIOSGA013188-TA	IPR000408; Regulator of chromosome condensation, RCC1|IPR000719; Protein kinase, core|IPR001245; Tyrosine protein kinase|IPR001368; TNFR/CD27/30/40/95 cysteine-rich region|IPR002290; Serine/threonine protein kinase|IPR008271; Serine/threonine protein kinase, active site|IPR017441; Protein kinase ATP binding, conserved site|IPR017442; Serine/threonine protein kinase-related
PH_os_0005056	5037.69	5729.35	5927.68	5782.91	5454.3	2739.45	2292.98	2382.97	2260.15	2370.19	1.15715	0	1	LOC_Os02g39870	LOC_Os02g39870.1	co-chaperone GrpE protein, putative, expressed	1	4329960	Os02g0612000	NM_001053944.2	AK240781.1	Q0DZL5	1		BGIOSGA008610	BGIOSGA008610-TA	IPR000740; GrpE nucleotide exchange factor
PH_os_0004094	6139.11	6989.32	7093.78	7144.07	6526.4	1731.98	1313.84	1520.08	1400.96	1494.88	2.14274	0	1	LOC_Os01g72205	LOC_Os01g72205.1	proline synthetase co-transcribed bacterial homolog protein, putative, expressed	5	NA	NA	NA	NA	NA	1		BGIOSGA000104	BGIOSGA000104-TA	IPR001608; Alanine racemase, N-terminal|IPR011078; Predicted pyridoxal phosphate-dependent enzyme, YBL036C type
PH_os_0004957	1876.79	2162.82	2233.19	2238.71	2120.93	430.555	338.853	356.945	372.211	355.26	2.50069	0	1	LOC_Os02g13350	LOC_Os02g13350.1	hydrolase, NUDIX family, domain containing protein, expressed	5	NA	NA	NA	NA	NA	1		BGIOSGA007825	BGIOSGA007825-TA	IPR000086; NUDIX hydrolase, core|IPR003293; Anti-sense to fibroblast growth factor protein GFG
PH_os_0006034	652.985	709.645	667.391	741.425	647.74	82.9398	64.4445	120.094	84.7815	66.3438	3.03497	0	1	LOC_Os02g49986	LOC_Os02g49986.1	MYB family transcription factor, putative, expressed	1	4330632	Os02g0732600	NM_001054563.1	AK108709.1	Q6Z2J9	1		BGIOSGA005676	BGIOSGA005676-TA	IPR001005; SANT, DNA-binding|IPR014778; Myb, DNA-binding
PH_os_0004781	17204.9	19942.4	18545.8	19281.2	15997.5	8454.98	6742.76	6885.38	6941.74	7245.38	1.2556	0	1	LOC_Os02g03580	LOC_Os02g03580.3|LOC_Os02g03580.2|LOC_Os02g03580.1	transcription factor, putative, expressed	1	4328173	Os02g0128200	NM_001052303.1	AK111901.1|AK112009.1	Q6Z2L2	1		BGIOSGA007448	BGIOSGA007448-TA	IPR004827; Basic-leucine zipper (bZIP) transcription factor|IPR011616; bZIP transcription factor, bZIP-1|IPR012900; G-box binding, MFMR
PH_os_0004106	939.704	1102.47	1087.26	1172.46	989.88	467.146	409.534	450.352	461.128	437.655	1.20639	0	1	LOC_Os01g53420	LOC_Os01g53420.1	anthocyanidin 5,3-O-glucosyltransferase, putative, expressed	1	4324169	Os01g0735900	NM_001050705.1	AK107156.1	Q942B8	1		BGIOSGA000865	BGIOSGA000865-TA	IPR002213; UDP-glucuronosyl/UDP-glucosyltransferase
PH_os_0000466	1654.75	1937.56	1951.75	2039.69	1760.52	852.572	773.334	855.112	777.508	755.463	1.18466	0	1	LOC_Os01g08460	LOC_Os01g08460.1	TMS membrane protein/tumour differentially expressed protein, putative, expressed	1	4325348	Os01g0179800	NM_001048738.1	AK069734.1	Q5VR48	1		BGIOSGA002257	BGIOSGA002257-TA	IPR005016; TMS membrane protein/tumour differentially expressed protein
PH_os_0004981	10675.9	11562.2	11799.4	11288.4	10043.3	158.561	166.308	220.172	161.292	131.618	6.0125	0	1	LOC_Os02g10350	LOC_Os02g10350.1	MLO domain containing protein, putative, expressed	1	4328620	Os02g0197200	NM_001052732.1	AK066134.1	Q6H7L8	1		BGIOSGA007734	BGIOSGA007734-TA	IPR004326; Mlo-related protein
PH_os_0003668	758.756	572.294	631.638	548.592	590.44	75.6216	69.6416	167.909	94.0867	69.554	2.81687	0	1	LOC_Os12g13800	LOC_Os12g13800.1	O-methyltransferase, putative, expressed	1	4351866	Os12g0240900	NM_001073009.2	NA	Q0IP69	1		BGIOSGA038010	BGIOSGA038010-TA	IPR001077; O-methyltransferase, family 2|IPR012967; Plant methyltransferase dimerisation
PH_os_0001945	1483.42	1589.61	1645.56	1541.63	1547.93	844.034	653.8	676.084	659.641	745.833	1.06733	0	1	LOC_Os08g09690	LOC_Os08g09690.2|LOC_Os08g09690.1	nuclear transcription factor Y subunit, putative, expressed	1	4344874	Os08g0196700	NM_001067722.1	AB288027.1|AK059903.1	Q6Z065	1		BGIOSGA028138	BGIOSGA028138-TA	IPR001289; CCAAT-binding transcription factor, subunit B
PH_os_0003704	924.843	1035.62	1042.34	975.504	988.219	363.471	277.527	369.177	309.142	291.057	1.61169	0	1	LOC_Os12g08220	LOC_Os12g08220.1	histone deacetylase, putative, expressed	1	4351682	Os12g0182700	NM_001072854.1	AK072557.1	Q2QWU2	1		BGIOSGA037104	BGIOSGA037104-TA	IPR000286; Histone deacetylase superfamily
PH_os_0001682	2574.35	2961.28	2991.34	2766.68	2822.65	126.849	72.7599	155.677	112.697	89.8851	4.66834	0	1	LOC_Os08g33050	LOC_Os08g33050.1	MYB family transcription factor, putative, expressed	5	NA	NA	NA	NA	NA	1		BGIOSGA028704	BGIOSGA028704-TA	IPR014778; Myb, DNA-binding
PH_os_0003716	567.319	596.102	660.058	609.432	571.34	322.001	243.226	296.899	280.192	264.305	1.05849	0	1	LOC_Os12g04595	LOC_Os12g04595.1	transcription initiation factor, putative, expressed	1	9270379	Os12g0140266	NM_001189856.1	NA	C7J9F1	1		BGIOSGA036657	BGIOSGA036657-TA	IPR002853; Transcription factor TFIIE, alpha subunit
PH_os_0003166	4780.69	5029.78	5363.88	4987.86	4489.34	1966.16	1704.66	1683.54	1750.43	1610.44	1.46665	0	1	LOC_Os11g06910	LOC_Os11g06910.3|LOC_Os11g06910.2|LOC_Os11g06910.1	myosin heavy chain-related, putative, expressed	1	4349893	Os11g0170200	NM_001072390.1	AK073389.1	Q53JH6	1		BGIOSGA034424	BGIOSGA034424-TA	IPR008587; Protein of unknown function DUF869, plant
PH_os_0009132	26105.4	28888.5	28703.3	28957.8	27162.7	1628.3	1442.72	1457.81	1451.62	1575.13	4.14896	0	1	LOC_Os06g49160	LOC_Os06g49160.1	thylakoid lumenal 16.5 kDa protein, chloroplast precursor, putative, expressed	1	4342001	Os06g0705100	NM_001065049.1	AK060157.1|AK060969.1|AK119552.1|AK120468.1	Q5Z8V3	1		BGIOSGA023570	BGIOSGA023570-TA	NA
PH_os_0005193	4793.8	5125.01	5744.33	5880.87	6116.99	173.198	154.875	192.372	167.495	230.063	4.92522	0	1	LOC_Os02g43280	LOC_Os02g43280.2|LOC_Os02g43280.1	aldehyde dehydrogenase, putative, expressed	1	4330149	Os02g0647900	NM_001054113.1	AK060824.1|AK099790.1|AK120274.1	Q0DZ46	1		BGIOSGA008719	BGIOSGA008719-TA	IPR015590; Aldehyde dehydrogenase
PH_os_0005483	399.483	392.823	396.035	342.355	414.387	100.016	69.6416	122.318	108.562	74.9043	2.10219	0	1	LOC_Os02g51450	LOC_Os02g51450.2|LOC_Os02g51450.1	mTERF family protein, expressed	1	4330735	Os02g0749800	NM_001054663.1	AK064731.1|AK065868.1	Q0DXJ6	1		BGIOSGA009056	BGIOSGA009056-TA	IPR003690; Mitochodrial transcription termination factor-related
PH_os_0004823	228.151	124.531	144.846	131.992	183.526	95.1368	60.2868	66.7188	94.0867	59.9234	1.10653	0.001	1	LOC_Os02g13430	LOC_Os02g13430.1	receptor-like protein kinase 5 precursor, putative, expressed	1	4328792	Os02g0227700	NM_001052889.2	AK243503.1	Q0E2M0	1		BGIOSGA006842	BGIOSGA006842-TA	IPR000719; Protein kinase, core|IPR001611; Leucine-rich repeat|IPR008271; Serine/threonine protein kinase, active site|IPR013210; Leucine-rich repeat, N-terminal|IPR017442; Serine/threonine protein kinase-related
PH_os_0008182	3272.79	3537.24	3520.31	3378.17	3609.07	1339.23	1302.4	1224.29	1231.4	1195.26	1.41664	0	1	LOC_Os04g52100	LOC_Os04g52100.1	peptidase, M24 family protein, putative, expressed	1	4336948	Os04g0610500	NM_001060365.1	AK066289.1|AK104817.1	Q0JA93	1		BGIOSGA014372	BGIOSGA014372-TA	IPR000994; Peptidase M24, catalytic core|IPR001714; Peptidase M24, methionine aminopeptidase
PH_os_0009963	19651.6	21604.3	21232.8	21088.8	21663.6	2977.29	2719.14	2699.89	2655.11	2586.34	2.89621	0	1	LOC_Os01g05900	LOC_Os01g05900.1	Core histone H2A/H2B/H3/H4 domain containing protein, putative	1	4324495	Os01g0152300	NM_001048579.2	NA	Q9LGI2	5		NA	NA	NA
PH_os_0009156	7360.28	8092.7	8122.37	7746.29	8088.45	1930.79	1733.76	1943.74	1724.58	1781.65	2.05069	0	1	LOC_Os06g45350	LOC_Os06g45350.5|LOC_Os06g45350.2|LOC_Os06g45350.1	protein kinase domain containing protein, expressed	1	4341767	Os06g0663900	NM_001064830.1	AK120152.1|AK111631.1|AK059197.1	Q653Y9	1		BGIOSGA023420	BGIOSGA023420-TA	IPR000719; Protein kinase, core|IPR001245; Tyrosine protein kinase|IPR002290; Serine/threonine protein kinase|IPR008271; Serine/threonine protein kinase, active site|IPR017441; Protein kinase ATP binding, conserved site|IPR017442; Serine/threonine protein kinase-related
PH_os_0009168	1205.44	1302.08	1304.53	1234.33	1317.07	275.653	248.423	303.57	253.31	236.484	2.29695	0	1	LOC_Os06g47130	LOC_Os06g47130.3|LOC_Os06g47130.2|LOC_Os06g47130.1	C2 domain containing protein, expressed	1	4341880	Os06g0685300	NM_001064933.2	NA	Q0DA11	1		BGIOSGA023489	BGIOSGA023489-TA	IPR000008; C2 calcium-dependent membrane targeting
PH_os_0005519	428.33	489.884	514.295	476.409	495.77	174.417	154.875	162.349	184.038	143.388	1.51946	0	1	LOC_Os03g12680	LOC_Os03g12680.2|LOC_Os03g12680.1	protein kinase, putative, expressed	1	4332136	Os03g0227900	NM_001055984.2	NA	Q0DTS5	1		BGIOSGA011183	BGIOSGA011183-TA	IPR000719; Protein kinase, core|IPR008271; Serine/threonine protein kinase, active site|IPR017441; Protein kinase ATP binding, conserved site|IPR017442; Serine/threonine protein kinase-related
PH_os_0008807	1167.86	1354.28	1488.8	1171.43	1139.36	463.487	364.839	648.284	373.245	343.49	1.61667	0	1	LOC_Os05g35594	LOC_Os05g35594.1	peptide transporter, putative, expressed	1	4338880	Os05g0430900	NM_001062162.1	AK068274.1	Q6I5V4	1		BGIOSGA017998	BGIOSGA017998-TA	IPR000109; TGF-beta receptor, type I/II extracellular region
PH_os_0009469	984.285	1304.83	1192.69	1237.43	1103.65	108.554	95.6273	106.75	110.629	88.8151	3.4718	0	1	LOC_Os06g35940	LOC_Os06g35940.1	osFTL12 FT-Like12 homologous to Flowering Locus T gene; contains Pfam profile PF01161: Phosphatidylethanolamine-binding protein, expressed	1	4341272	Os06g0552900	NM_001064377.1	NA	Q5Z9D9	1		BGIOSGA021057	BGIOSGA021057-TA	IPR001858; Phosphatidylethanolamine-binding, conserved site|IPR008914; Phosphatidylethanolamine-binding protein PEBP
PH_os_0008242	2296.37	2671.01	2503.63	2574.88	2202.32	634.245	510.359	640.5	526.265	621.706	2.06179	0	1	LOC_Os06g11410	LOC_Os06g11410.2|LOC_Os06g11410.1	cyclin, putative, expressed	1	4340499	Os06g0217900	NM_001063688.1	AK288479.1|AK103765.1	Q69QB8	1		BGIOSGA022552	BGIOSGA022552-TA	IPR004367; Cyclin, C-terminal|IPR006670; Cyclin|IPR006671; Cyclin, N-terminal
PH_os_0008819	965.054	1117.12	1076.26	1072.44	966.627	120.751	111.219	164.573	145.783	147.668	2.96768	0	1	LOC_Os06g01934	LOC_Os06g01934.1	homeobox domain containing protein, expressed	1	4339876	Os06g0108900	NM_001063107.1	AB218895.1|AK101029.1	Q5VS84	1		BGIOSGA022158	BGIOSGA022158-TA	IPR001356; Homeobox|IPR006563; POX
PH_os_0005205	804.212	900.105	885.577	897.134	768.984	100.016	81.0753	126.766	132.342	131.618	2.91604	0	1	LOC_Os02g36280	LOC_Os02g36280.1	cytochrome P450, putative, expressed	1	4329730	Os02g0571900	NM_001053727.1	AK101003.1	Q6Z5I7	1		BGIOSGA006210	BGIOSGA006210-TA	IPR001128; Cytochrome P450|IPR002401; Cytochrome P450, E-class, group I
PH_os_0014942	783.232	837.839	833.323	774.423	743.24	178.077	150.717	244.636	187.14	158.369	2.13432	0	1	LOC_Os03g45750	LOC_Os03g45750.1	DUF260 domain containing protein, putative, expressed	5	NA	NA	NA	NA	NA	5		NA	NA	NA
PH_os_0014481	349.657	328.726	353.864	282.546	318.887	110.993	103.943	156.789	163.359	126.267	1.35945	0	1	LOC_Os03g18120	LOC_Os03g18120.1	proteins of unknown function domain containing protein, expressed	1	4332503	Os03g0291200	NM_001056333.1	AK110898.1	Q10MX4	5		NA	NA	NA
PH_os_0014355	7131.26	7622.05	7989.45	7616.36	7617.59	4231.15	3502.87	3689.55	3272.36	3631.79	1.00801	0	1	LOC_Os02g58670	LOC_Os02g58670.2|LOC_Os02g58670.1	bZIP transcription factor domain containing protein, expressed	1	4331270	Os02g0833600	NM_001055172.1	AK061086.1	Q6ESB3	5		NA	NA	NA
PH_os_0013567	1375.03	1600.59	1602.47	1533.38	1551.25	98.7959	82.1147	151.229	98.2224	113.426	3.8764	0	1	LOC_Os02g43560	LOC_Os02g43560.1	OsWRKY34 - Superfamily of TFs having WRKY and zinc finger domains, expressed	1	4330173	Os02g0652100	NM_001054133.1	AK072906.1	Q0DZ26	5		NA	NA	NA
PH_os_0015173	1334.82	1520.93	1495.21	1434.38	1383.51	56.1063	54.0502	61.1589	82.7136	52.433	4.50746	0	1	LOC_Os04g38740	LOC_Os04g38740.1	MYB family transcription factor, putative, expressed	5	NA	NA	NA	AK288415.1	NA	5		NA	NA	NA
PH_os_0014512	1262.26	1459.58	1450.29	1345.7	1301.29	631.806	545.699	591.573	558.317	605.655	1.14157	0	1	LOC_Os03g55260	LOC_Os03g55260.1	cytochrome P450, putative, expressed	1	4334186	Os03g0760500	NM_001057880.1	AK100633.1	Q94HA3	5		NA	NA	NA
PH_os_0015161	2655.65	2980.51	3126.11	2696.56	2736.29	1575.86	1146.49	1436.68	1236.57	1280.86	1.03884	0	1	LOC_Os04g36600	LOC_Os04g36600.1	DUF538 domain containing protein, putative, expressed	1	4335943	Os04g0443200	NM_001059422.1	AK107991.1	Q0JCY6	5		NA	NA	NA
PH_os_0014517	951.942	1077.75	976.335	1053.87	920.123	73.1822	78.9965	73.3907	85.8154	66.3438	3.62907	0	1	LOC_Os03g27190	LOC_Os03g27190.1	ICE-like protease p20 domain containing protein, putative, expressed	1	4333011	Os03g0389100	NM_001056804.1	AK063170.1	Q75LQ8	5		NA	NA	NA
PH_os_0013422	685.328	758.176	745.315	753.799	690.092	240.281	216.201	251.307	273.989	206.522	1.5606	0	1	LOC_Os02g16940	LOC_Os02g16940.1	OsSub13 - Putative Subtilisin homologue, expressed	5	NA	NA	NA	NA	NA	5		NA	NA	NA
PH_os_0014526	19465.4	21325.1	22066.1	21564.2	19522.7	368.35	335.735	355.833	338.092	307.108	5.8957	0	1	LOC_Os03g46070	LOC_Os03g46070.1	thaumatin, putative, expressed	1	4333649	Os03g0663500	NM_001057368.1	NA	Q0DPU1	5		NA	NA	NA
PH_os_0012248	1808.6	1952.21	1872	1850.98	1919.14	817.201	776.452	740.578	752.694	812.177	1.23572	0	1	LOC_Os10g39030	LOC_Os10g39030.1	homeobox domain containing protein, expressed	1	4349233	Os10g0534900	NM_001071699.1	AK068029.1	Q8LN25	5		NA	NA	NA
PH_os_0017988	57287	60008.5	60079	67578.9	54422.6	163.44	157.993	207.94	163.359	184.051	8.50814	0	1	LOC_Os12g02320	LOC_Os12g02320.2|LOC_Os12g02320.1	LTPL12 - Protease inhibitor/seed storage/LTP family protein precursor, expressed	1	4351318	Os12g0115100	NM_001072519.1	X83435.1|AK059808.1|EU267977.1	Q0IQK9	5		NA	NA	NA
PH_os_0013692	1812.97	1900.93	1936.17	1926.26	2111.8	59.7654	51.9714	56.711	83.7475	103.796	4.80824	0	1	LOC_Os02g24700	LOC_Os02g24700.1	OsSAUR8 - Auxin-responsive SAUR gene family member, expressed	5	NA	NA	NA	NA	NA	5		NA	NA	NA
PH_os_0012252	727.287	741.694	723.313	674.397	793.897	307.365	279.606	392.529	311.21	280.356	1.25904	0	1	LOC_Os11g02750	LOC_Os11g02750.1	DUF567 domain containing protein, putative, expressed	5	NA	NA	NA	AK241497.1	NA	5		NA	NA	NA
PH_os_0018037	838.303	521.017	658.224	242.329	389.474	314.683	297.276	438.12	246.073	203.312	1.14724	0.018	1	LOC_Os01g74440	LOC_Os01g74440.1	OsMADS79 - MADS-box family gene with M-alpha type-box	5	NA	NA	NA	NA	NA	1		BGIOSGA005284	BGIOSGA005284-TA	IPR002100; Transcription factor, MADS-box
PH_os_0014820	17458.4	18721.8	18884.1	17481.7	19139.1	6002.16	5063.05	4996.12	4983.5	5226.18	1.73426	0	1	LOC_Os03g27120	LOC_Os03g27120.1	ICE-like protease p20 domain containing protein, putative, expressed	5	NA	NA	NA	AK243542.1	NA	5		NA	NA	NA
PH_os_0012324	7880.4	8266.68	8701.76	8247.45	8672.24	447.631	381.47	427	428.043	415.184	4.27972	0	1	LOC_Os12g01449	LOC_Os12g01449.1	chloroplast unusual positioning protein, putative, expressed	1	9269069	Os12g0105375	NM_001189819.1	AK062121.1|AK072914.1|AK099132.1	C7J9W3	5		NA	NA	NA
PH_os_0014708	24842.3	28400.5	28668.5	26269.5	26086.5	9036.78	7251.04	6992.13	7212.63	7993.36	1.72895	0	1	LOC_Os03g38730	LOC_Os03g38730.3|LOC_Os03g38730.2|LOC_Os03g38730.1	peroxisomal membrane protein, putative, expressed	5	NA	NA	NA	NA	NA	5		NA	NA	NA
PH_os_0019130	2746.56	2884.36	2857.5	2908.98	3188.87	963.565	946.918	958.526	887.103	995.157	1.57728	0	1	LOC_Os04g56110	LOC_Os04g56110.3|LOC_Os04g56110.2|LOC_Os04g56110.1	protein kinase, putative, expressed	1	4337254	Os04g0655300	NM_001060650.1	AK103700.1	Q7XTD4	1		BGIOSGA017269	BGIOSGA017269-TA	IPR000719; Protein kinase, core|IPR008271; Serine/threonine protein kinase, active site|IPR017441; Protein kinase ATP binding, conserved site|IPR017442; Serine/threonine protein kinase-related
PH_os_0013351	21713.7	24809.2	23501.7	23165.6	25394.7	4834.9	4246.06	4327.82	4120.17	3948.53	2.39304	0	1	LOC_Os01g73170	LOC_Os01g73170.1	peroxidase precursor, putative, expressed	1	4324554	Os01g0962700	NM_001052016.1	AK073009.1|AK104065.1|AK104420.1|AK119199.1|AK109340.2	Q5JMS4	5		NA	NA	NA
PH_os_0017056	141.611	136.435	132.012	147.46	145.326	65.8639	53.0108	62.2709	82.7136	66.3438	1.06206	0	1	LOC_Os06g36320	LOC_Os06g36320.1	receptor-like protein kinase 5 precursor, putative, expressed	1	4341294	Os06g0557700	NM_001064397.1	AK111567.1	Q5Z7H3	1		BGIOSGA023087	BGIOSGA023087-TA	IPR000719; Protein kinase, core|IPR001611; Leucine-rich repeat|IPR008271; Serine/threonine protein kinase, active site|IPR017441; Protein kinase ATP binding, conserved site|IPR017442; Serine/threonine protein kinase-related
PH_os_0019116	201.053	233.496	220.019	215.518	232.522	124.41	64.4445	101.19	97.1885	81.3247	1.31397	0	1	LOC_Os04g52280	LOC_Os04g52280.160,60,952,3280	dehydrogenase, putative, expressed	1	4336968	Os04g0612700	NM_001060383.1	AK102452.1	Q0JA75	1		BGIOSGA017101	BGIOSGA017101-TA	IPR001450; 4Fe-4S ferredoxin, iron-sulphur binding|IPR002328; Alcohol dehydrogenase, zinc-containing, conserved site|IPR013149; Alcohol dehydrogenase, zinc-binding|IPR013154; Alcohol dehydrogenase GroES-like
PH_os_0015807	8140.89	9461.63	8758.6	8881.63	8730.37	4712.93	3742.98	4315.59	3929.93	4241.72	1.00028	0	1	LOC_Os04g56110	LOC_Os04g56110.3|LOC_Os04g56110.2|LOC_Os04g56110.1	protein kinase, putative, expressed	1	4337254	Os04g0655300	NM_001060650.1	AK103700.1	Q7XTD4	5		NA	NA	NA
PH_os_0007637	3763.19	4276.18	4004.35	3968.01	3859.04	1699.05	1300.32	1597.91	1384.42	1491.67	1.34681	0	1	LOC_Os05g27304	LOC_Os05g27304.1	peptide transporter PTR2, putative, expressed	1	9268493	Os05g0338966	NM_001187438.1	NA	C7J350	1		BGIOSGA019637	BGIOSGA019637-TA	IPR000109; TGF-beta receptor, type I/II extracellular region
PH_os_0003248	1136.39	1261.79	1223.86	1253.93	1119.43	370.79	286.882	328.034	310.176	324.229	1.8517	0	1	LOC_Os11g38810	LOC_Os11g38810.2|LOC_Os11g38810.1	mannose-6-phosphate isomerase, putative, expressed	1	4350861	Os11g0600900	NM_001074757.1	AK110698.1	Q0IRS7	1		BGIOSGA033719	BGIOSGA033719-TA	IPR001250; Mannose-6-phosphate isomerase, type I
PH_os_0020208	7213.43	8369.23	7848.27	7611.2	7127.63	345.176	272.33	267.987	286.396	245.044	4.70008	0	4	LOC_Os12g03070|LOC_Os11g03390	LOC_Os12g03070.4|LOC_Os12g03070.3|LOC_Os12g03070.2|LOC_Os12g03070.1|LOC_Os11g03390.2|LOC_Os11g03390.1	FHA domain containing protein, putative, expressed|FHA domain containing protein, putative, expressed	4	4351372|4349652	Os12g0124000|Os11g0127800	NM_001072569.1|NM_001072163.1	AK060098.1|AK104144.1|AK059861.1|AK059969.1|AK104179.1	Q2QYD2|Q2RB31	1		BGIOSGA036922	BGIOSGA036922-TA	IPR000253; Forkhead-associated
PH_os_0009360	2983.45	3037.28	3136.19	3028.6	3017.8	268.335	227.635	342.49	256.412	218.292	3.5461	0	1	LOC_Os06g12460	LOC_Os06g12460.1	CSLA3 - cellulose synthase-like family A; mannan synthase, expressed	5	NA	NA	NA	NA	NA	1		BGIOSGA022587	BGIOSGA022587-TA	NA
PH_os_0002789	11538.7	13283.6	12352.2	12280.4	11977.4	1114.81	1025.91	977.43	939.833	1031.54	3.56454	0	1	LOC_Os11g13850	LOC_Os11g13850.3|LOC_Os11g13850.2|LOC_Os11g13850.1	rieske domain containing protein, expressed	1	4350172	Os11g0242400	NM_001074121.1	AK067025.1	Q53N80	1		BGIOSGA034226	BGIOSGA034226-TA	IPR005806; Rieske [2Fe-2S] region
PH_os_0015476	10590.2	11400.1	11349.3	11123.4	11248.3	64.6442	56.1291	92.2943	89.9511	58.8534	7.3012	0	1	LOC_Os04g41620	LOC_Os04g41620.1	CHIT2 - Chitinase family protein precursor, expressed	1	4336263	Os04g0493400	NM_001059719.1	AK060363.1	O04138	5		NA	NA	NA
PH_os_0020301	2079.59	2437.52	2346.87	2300.58	2393.32	228.084	198.531	189.037	252.277	248.254	3.35582	0	4	LOC_Osp1g00640|LOC_Os10g21324|LOC_Os04g16846|LOC_Os01g57942	LOC_Osp1g00640.1|LOC_Os10g21324.1|LOC_Os04g16846.1|LOC_Os01g57942.1	cytochrome b6|cytochrome b6, putative|cytochrome b6, putative|cytochrome b6, putative	5	NA	NA	NA	AK064588.1	NA	5		NA	NA	NA
PH_os_0011594	963.306	1014.56	1062.51	965.192	1072.09	148.804	212.043	189.037	139.579	99.5157	2.78183	0	1	LOC_Os09g37976	LOC_Os09g37976.1	cupin domain containing protein, expressed	1	4347797	Os09g0552600	NM_001070411.1	AK108700.1	Q0IZS5	5		NA	NA	NA
PH_os_0018699	33758.5	36355.8	37718.6	36898	38079.6	6265.61	5314.59	5701.12	5134.45	5804.01	2.63497	0	1	LOC_Os03g56670	LOC_Os03g56670.2|LOC_Os03g56670.1	photosystem I reaction center subunit III, chloroplast precursor, putative, expressed	1	4334300	Os03g0778100	NM_001057979.2	AK069791.1|AK059890.1|AK060493.1|AF093634.1	Q0DN30	1		BGIOSGA009722	BGIOSGA009722-TA	IPR003666; Photosystem I reaction centre protein PsaF, subunit III
PH_os_0014336	4004.45	4442.84	4363.71	4166	4251.83	287.85	220.359	266.875	245.039	214.012	4.09167	0	1	LOC_Os02g45570	LOC_Os02g45570.2|LOC_Os02g45570.1	growth regulating factor protein, putative, expressed	1	4330314	Os02g0678800	NM_001054270.1	AK108170.1	Q6EPP9	5		NA	NA	NA
PH_os_0011590	877.64	947.72	931.415	838.356	915.971	479.343	375.233	452.576	406.331	413.044	1.06667	0	1	LOC_Os10g28970	LOC_Os10g28970.2	BTB6 - Bric-a-Brac, Tramtrack, Broad Complex BTB domain, expressed	5	NA	NA	NA	NA	NA	5		NA	NA	NA
PH_os_0020362	2958.1	3297.33	3210.45	3103.88	3188.04	774.511	570.645	676.084	638.963	662.368	2.18773	0	4	LOC_Os08g01780|LOC_Os06g24850	LOC_Os08g01780.2|LOC_Os08g01780.1|LOC_Os06g24850.1	OsIAA25 - Auxin-responsive Aux/IAA gene family member, expressed|OsIAA22 - Auxin-responsive Aux/IAA gene family member	1	4344471	Os08g0109400	NM_001067346.1	AK288467.1|AK068232.1	Q0J8J0	4		BGIOSGA027858|BGIOSGA022887	BGIOSGA027858-TA|BGIOSGA022887-TA	IPR003311; AUX/IAA protein|IPR011525; Aux/IAA-ARF-dimerisation|IPR003311; AUX/IAA protein|IPR011525; Aux/IAA-ARF-dimerisation
PH_os_0014356	714.175	818.61	817.738	808.452	755.697	331.759	256.738	282.443	273.989	304.967	1.40808	0	1	LOC_Os02g54560	LOC_Os02g54560.1	SCP-like extracellular protein, expressed	5	NA	NA	NA	NA	NA	5		NA	NA	NA
PH_os_0020359	57287	60008.5	60079	67578.9	54422.6	19760.4	16246.2	16286.1	15379.6	15529.8	1.77398	0	4	LOC_Osp1g00390|LOC_Os10g38206|LOC_Os04g24410	LOC_Osp1g00390.1|LOC_Os10g38206.1|LOC_Os04g24410.2	NADH dehydrogenase subunit 3|NADPH-dependent oxidoreductase, putative|kinesin heavy chain isolog, putative, expressed	4	9268902|9268467	Os04g0309100|Os10g0526301	NM_001186931.1|NM_001189317.1	AK243355.1|AK069240.1	C7J111|P0C322	4		BGIOSGA039556|BGIOSGA038271	BGIOSGA039556-TA|BGIOSGA038271-TA	IPR000440; NADH-ubiquinone/plastoquinone oxidoreductase, chain 3|IPR000440; NADH-ubiquinone/plastoquinone oxidoreductase, chain 3
PH_os_0003998	11756.3	14319.3	14091.3	12472.2	11949.1	3621.3	2671.33	3113.54	2745.06	2852.78	2.03077	0	1	LOC_Os01g61120	LOC_Os01g61120.1	expressed protein	1	4327520	Os01g0826900	NM_001051212.1	AK072789.1|AK105709.1	Q941X4	1		BGIOSGA000563	BGIOSGA000563-TA	IPR007314; Protein of unknown function DUF399
PH_os_0020381	57287	60008.5	60079	67578.9	54422.6	16394	12906.6	15279.7	13355.1	13886.2	1.98288	0	4	LOC_Osp1g00280|LOC_Os10g38276|LOC_Os10g21236	LOC_Osp1g00280.1|LOC_Os10g38276.1|LOC_Os10g21236.1	ATP synthase CF0 A chain|chloroplast ATP synthase a chain precursor, putative|chloroplast ATP synthase a chain precursor, putative	4	4349180|9271958	Os10g0527100|Os10g0355100	NM_001071652.1|NM_001189173.1	AK289037.1|AK242953.1|AK121120.1|AK242773.1	Q7G7F2|Q8S6G0	5		NA	NA	NA
PH_os_0017628	4712.5	4937.3	5305.21	4909.49	4645.46	106.114	84.1936	141.221	113.731	71.6941	4.56517	0	1	LOC_Os06g10230	LOC_Os06g10230.1	receptor-like protein kinase 5 precursor, putative, expressed	1	4340427	Os06g0203800	NM_001063622.1	AK073793.1	Q69SP5	1		BGIOSGA021705	BGIOSGA021705-TA	IPR000719; Protein kinase, core|IPR001245; Tyrosine protein kinase|IPR001611; Leucine-rich repeat|IPR002290; Serine/threonine protein kinase|IPR003591; Leucine-rich repeat, typical subtype|IPR008271; Serine/threonine protein kinase, active site|IPR013210; Leucine-rich repeat, N-terminal|IPR017441; Protein kinase ATP binding, conserved site|IPR017442; Serine/threonine protein kinase-related
PH_os_0003963	3098.84	3562.88	3776.08	3366.83	3372.4	1729.54	1380.36	1535.64	1398.89	1404.99	1.16818	0	1	LOC_Os12g34500	LOC_Os12g34500.1	expressed protein	1	4352397	Os12g0529900	NM_001073451.1	AK059455.1	Q0IMX7	1		BGIOSGA037506	BGIOSGA037506-TA	NA
PH_os_0014313	140.737	151.086	157.68	158.803	146.987	57.326	51.9714	54.487	77.544	55.6432	1.32623	0	1	LOC_Os03g01800	LOC_Os03g01800.1	glycosyl hydrolases family 16, putative, expressed	5	NA	NA	NA	NA	NA	5		NA	NA	NA
PH_os_0016411	16823.8	19970.8	19648.6	19773	16993.2	4739.76	4019.46	4503.52	4228.73	4151.84	2.0394	0	1	LOC_Os05g45710	LOC_Os05g45710.1	serine acetyltransferase protein, putative, expressed	5	NA	NA	NA	AK241333.1|AK287779.1	NA	5		NA	NA	NA
PH_os_0019279	5231.75	5886.85	5651.74	5585.95	5970.83	1024.55	895.986	812.857	841.611	910.622	2.64804	0	1	LOC_Os05g23740	LOC_Os05g23740.1	DnaK family protein, putative, expressed	1	4338354	Os05g0303000	NM_001061675.1	AK060410.1	Q0DJB9	1		BGIOSGA019575	BGIOSGA019575-TA	IPR001023; Heat shock protein Hsp70|IPR013126; Heat shock protein 70
PH_os_0019956	331.3	353.449	380.45	340.292	343.8	246.38	45.7348	45.5912	247.107	236.484	1.0057	0.002	1	LOC_Os10g39750	LOC_Os10g39750.1	inducer of CBF expression 2, putative, expressed	1	4349271	Os10g0544200	NM_001071735.1	AK063669.1	Q336V8	1		BGIOSGA031474	BGIOSGA031474-TA	IPR001092; Basic helix-loop-helix dimerisation region bHLH
PH_os_0013179	6223.9	6052.59	6568.49	5307.53	5890.28	1192.87	977.061	1591.24	978.088	836.788	2.50873	0	1	LOC_Os01g69070	LOC_Os01g69070.1	auxin efflux carrier component, putative, expressed	1	4324368	Os01g0919800	NM_001051749.1	AK066552.1	Q5JLM1	1		BGIOSGA000238	BGIOSGA000238-TA	IPR004776; Auxin efflux carrier
PH_os_0019673	2792.01	3045.52	3160.03	2877.02	2954.69	1396.56	1053.98	1282.11	1125.94	1152.46	1.26	0	1	LOC_Os07g48820	LOC_Os07g48820.2|LOC_Os07g48820.1	transcription factor, putative, expressed	1	4344349	Os07g0687700	NM_001067230.1	AK100440.1|HQ858807.1	Q7X993	1		BGIOSGA026428	BGIOSGA026428-TA	IPR004827; Basic-leucine zipper (bZIP) transcription factor|IPR011616; bZIP transcription factor, bZIP-1
PH_os_0017385	351.405	425.787	396.951	358.854	367.883	140.266	138.244	215.724	142.681	111.286	1.47445	0	1	LOC_Os02g43470	LOC_Os02g43470.1	glutamate dehydrogenase protein, putative, expressed	1	4330164	Os02g0650900	NM_001054124.1	AB035927.1|AK103028.1	Q6H3Y7	1		BGIOSGA008724	BGIOSGA008724-TA	IPR006095; Glutamate/phenylalanine/leucine/valine dehydrogenase|IPR006096; Glutamate/phenylalanine/leucine/valine dehydrogenase, C-terminal|IPR006097; Glutamate/phenylalanine/leucine/valine dehydrogenase, dimerisation region
PH_os_0018020	1350.55	1513.6	1410.87	1511.72	1169.25	164.66	138.244	121.206	168.529	155.159	3.16002	0	1	LOC_Os12g27350	LOC_Os12g27350.1	10-deacetylbaccatin III 10-O-acetyltransferase, putative	5	NA	NA	NA	NA	NA	5		NA	NA	NA
PH_os_0015763	30.595	40.2895	966.251	950.756	831.266	165.88	128.889	321.362	141.647	90.9552	2.03692	0.033	1	LOC_Os04g46060	LOC_Os04g46060.1	OsWRKY36 - Superfamily of TFs having WRKY and zinc finger domains	1	4336561	Os04g0545000	NM_001059999.1	AK073695.1	Q0JBA9	5		NA	NA	NA
PH_os_0002586	1589.19	1892.69	1726.23	1688.06	1530.49	75.6216	82.1147	93.4063	118.901	80.2546	4.18816	0	1	LOC_Os09g28390	LOC_Os09g28390.1	cytochrome P450, putative, expressed	1	4347261	Os09g0457100	NM_001069901.1	AK288402.1	Q0J185	1		BGIOSGA029635	BGIOSGA029635-TA	IPR001128; Cytochrome P450|IPR002401; Cytochrome P450, E-class, group I
PH_os_0018246	1296.35	1475.15	1437.46	1412.73	1570.35	731.822	646.524	658.292	667.912	651.667	1.05361	0	1	LOC_Os01g07120	LOC_Os01g07120.1	AP2 domain containing protein, expressed	5	NA	Os01g0165000	NA	AK067313.1	NA	1		BGIOSGA002846	BGIOSGA002846-TA	IPR001471; Pathogenesis-related transcriptional factor and ERF, DNA-binding
PH_os_0011953	261.369	273.786	251.189	246.454	244.979	115.872	85.233	108.974	115.799	88.8151	1.3388	0	1	LOC_Os11g27370	LOC_Os11g27370.1	UDP-glucoronosyl and UDP-glucosyl transferase domain containing protein, expressed	1	9267603	Os11g0461300	NM_001189600.1	AK061200.1	B9GAL4	5		NA	NA	NA
PH_os_0018440	208.046	207.857	214.519	207.269	211.761	64.6442	54.0502	66.7188	84.7815	52.433	1.69111	0	1	LOC_Os02g46780	LOC_Os02g46780.1	MYB family transcription factor, putative, expressed	1	4330397	Os02g0695200	NM_001054344.1	AK111720.1|AK111933.1	Q6YUQ6	1		BGIOSGA005798	BGIOSGA005798-TA	IPR001005; SANT, DNA-binding|IPR014778; Myb, DNA-binding
PH_os_0001164	485.149	538.415	533.546	537.249	592.931	74.4019	70.681	172.357	102.358	71.6941	2.49598	0	1	LOC_Os07g34520	LOC_Os07g34520.3|LOC_Os07g34520.2|LOC_Os07g34520.1	isocitrate lyase, putative, expressed	1	4343441	Os07g0529000	NM_001066374.1	AK063353.1|AK103744.1|AF251075.1|EF152575.1	Q6Z6M4	1		BGIOSGA024190	BGIOSGA024190-TA	IPR000918; Isocitrate lyase and phosphorylmutase|IPR015809; Isocitrate lyase and phosphorylmutase, core
PH_os_0019135	4534.18	5309.98	5143.86	4852.77	4879.64	1234.34	1070.61	1172.03	1071.14	1065.78	2.06952	0	1	LOC_Os04g57930	LOC_Os04g57930.1	thioredoxin, putative, expressed	1	4337394	Os04g0676100	NM_001060788.1	AM183298.1|AK242123.1|AK288094.1	Q7XKD0	1		BGIOSGA017345	BGIOSGA017345-TA	IPR006662; Thioredoxin-related|IPR013766; Thioredoxin domain
PH_os_0001111	897.745	1031.05	1029.51	932.194	953.34	492.76	400.179	491.495	441.484	455.846	1.00717	0	1	LOC_Os07g15440	LOC_Os07g15440.1	alanyl-tRNA synthetase family protein, expressed	1	4342861	Os07g0258100	NM_001065849.1	AK064037.1	Q0D7E5	1		BGIOSGA024509	BGIOSGA024509-TA	IPR001827; Homeobox protein, antennapedia type|IPR007518; Protein of unknown function DUF544
PH_os_0011884	1569.96	1854.23	1708.82	1683.93	1611.05	611.071	496.846	515.959	567.622	525.4	1.5876	0	1	LOC_Os10g33140	LOC_Os10g33140.1	hcrVf2 protein, putative, expressed	1	4348863	Os10g0469700	NM_001071355.1	AK066165.1	Q337L7	5		NA	NA	NA
PH_os_0019132	1326.95	1379.92	1443.88	1412.73	1356.93	95.1368	73.7993	437.008	106.494	75.9744	3.23993	0	1	LOC_Os04g56240	LOC_Os04g56240.1	lipase, putative, expressed	1	4337262	Os04g0657500	NM_001060658.1	AK066638.1	Q7FAL5	1		BGIOSGA017276	BGIOSGA017276-TA	IPR002345; Lipocalin|IPR002921; Lipase, class 3
PH_os_0011312	5466.89	6432.59	6543.74	6318.09	5669.39	650.102	509.319	703.883	545.91	545.731	3.35408	0	1	LOC_Os09g31506	LOC_Os09g31506.1	dihydroflavonol-4-reductase, putative, expressed	1	9270429	Os09g0491836	NM_001188992.1	NA	C7J744	5		NA	NA	NA
PH_os_0014742	637.25	717.886	687.56	697.083	675.144	301.267	264.014	273.547	298.803	286.776	1.25509	0	1	LOC_Os03g24160	LOC_Os03g24160.1	phosphatidylinositol-4-phosphate 5-kinase, putative, expressed	1	9267438	Os03g0356582	NM_001186495.1	AK120829.1	Q10L79	5		NA	NA	NA
PH_os_0012989	1743.92	1644.55	1874.75	1831.39	1923.29	263.456	226.595	372.513	233.666	202.242	2.9109	0	1	LOC_Os01g64430	LOC_Os01g64430.1	DUF623 domain containing protein, expressed	1	4324787	Os01g0864000	NM_001051426.1	AK106759.1	Q0JHH3	5		NA	NA	NA
PH_os_0012089	28643.9	33072.2	31217.1	29253.8	28201.6	11467.6	9413.05	10596.1	9092.29	10081	1.54592	0	1	LOC_Os11g05730	LOC_Os11g05730.1	histone H3, putative, expressed	1	4349820	Os11g0155900	NM_001072323.1	NA	Q2RAD9	5		NA	NA	NA
PH_os_0012113	970.299	1054.85	1103.76	1046.66	964.136	317.123	252.581	361.393	275.023	238.624	1.83049	0	1	LOC_Os10g38610	LOC_Os10g38610.1	glutathione S-transferase, putative, expressed	1	4349196	Os10g0529700	NM_001071664.1	AK064620.1|AF402795.1	Q0IW72	5		NA	NA	NA
PH_os_0017594	605.781	655.621	702.228	589.84	583.796	276.873	252.581	354.722	240.903	223.643	1.32766	0	1	LOC_Os05g36930	LOC_Os05g36930.2|LOC_Os05g36930.1	histone deacetylase, putative, expressed	1	4338921	Os05g0440300	NM_001062203.1	AK068179.1	Q60DG6	5		NA	NA	NA
PH_os_0011886	1319.96	1516.35	1487.88	1503.47	1526.34	407.381	371.075	500.391	376.347	414.114	1.82413	0	1	LOC_Os10g33460	LOC_Os10g33460.1	alcohol oxidase, putative, expressed	1	4348882	Os10g0474800	NM_001071374.2	NA	Q0IX12	1		BGIOSGA031701	BGIOSGA031701-TA	IPR000172; Glucose-methanol-choline oxidoreductase, N-terminal|IPR003953; Fumarate reductase/succinate dehydrogenase flavoprotein, N-terminal
PH_os_0001704	1806.85	2127.1	2128.69	2089.19	1935.75	669.617	540.502	627.157	593.47	596.024	1.66759	0	1	LOC_Os08g36760	LOC_Os08g36760.1	remorin C-terminal domain containing protein, putative, expressed	1	4345805	Os08g0471800	NM_001068551.1	AK105281.1	Q6Z9R1	1		BGIOSGA028830	BGIOSGA028830-TA	IPR005516; Remorin, C-terminal region
PH_os_0008900	14110.4	16615.8	17046.9	16360.8	15191.2	4894.67	3979.97	4094.31	4043.66	4420.42	1.81972	0	1	LOC_Os06g12630	LOC_Os06g12630.3|LOC_Os06g12630.2|LOC_Os06g12630.1	glutathione S-transferase, N-terminal domain containing protein, expressed	1	4340581	Os06g0232600	NM_001063763.1	AK106013.1	Q67UK9	1		BGIOSGA021601	BGIOSGA021601-TA	IPR004045; Glutathione S-transferase, N-terminal
PH_os_0002274	5014.08	5741.26	5714.08	5560.17	5135.42	2110.09	1719.21	1943.74	1760.77	1918.62	1.46082	0	1	LOC_Os09g34280	LOC_Os09g34280.4|LOC_Os09g34280.3|LOC_Os09g34280.2|LOC_Os09g34280.1	ankyrin repeat-containing protein, putative, expressed	1	4347595	Os09g0518500	NM_001070222.1	AK060782.1|AK065660.1|AK100826.1	Q69IU6	1		BGIOSGA031103	BGIOSGA031103-TA	IPR002110; Ankyrin
PH_os_0013885	2715.09	3079.4	2925.34	2944.04	2992.89	211.009	196.452	229.068	207.818	223.643	3.77171	0	1	LOC_Os02g07110	LOC_Os02g07110.1	OsSAUR6 - Auxin-responsive SAUR gene family member, expressed	5	NA	NA	NA	AK242059.1	NA	5		NA	NA	NA
PH_os_0019217	539.346	603.427	623.388	626.963	621.996	220.766	216.201	203.492	236.768	230.063	1.42559	0	1	LOC_Os12g17070	LOC_Os12g17070.2	radical SAM enzyme, putative, expressed	1	4351951	Os12g0270100	NM_001073077.1	AK068573.1	Q2QU90	1		BGIOSGA018520	BGIOSGA018520-TA	IPR006638; Elongator protein 3/MiaB/NifB|IPR007197; Radical SAM|IPR010723; HemN, C-terminal
PH_os_0013909	1925.74	1520.93	1627.23	1251.86	1362.75	640.344	415.771	1379.97	452.857	340.279	1.48124	0.001	1	LOC_Os02g42950	LOC_Os02g42950.2|LOC_Os02g42950.1	YABBY domain containing protein, putative, expressed	1	4330130	Os02g0643200	NM_001054094.1	AK106784.1	Q6H668	5		NA	NA	NA
PH_os_0021107	9559.63	11047.6	11078.9	10290.2	11019.9	672.056	537.384	598.245	550.046	562.852	4.12656	0	1	LOC_Os11g32650	LOC_Os11g32650.1	chalcone synthase, putative, expressed	1	4350636	Os11g0530600	NM_001074541.1	AB000801.2|AK067810.1	Q2R3A1	1		BGIOSGA033874	BGIOSGA033874-TA	IPR001099; Chalcone and stilbene synthases, N-terminal|IPR012328; Chalcone and stilbene synthases, C-terminal
PH_os_0020091	41661.7	45711.2	46645	46212.7	45613.3	6818.14	5645.13	6507.3	5720.68	6045.85	2.80006	0	1	LOC_Os11g07020	LOC_Os11g07020.7|LOC_Os11g07020.6|LOC_Os11g07020.5|LOC_Os11g07020.4|LOC_Os11g07020.1	fructose-bisphospate aldolase isozyme, putative, expressed	1	4349897	Os11g0171300	NM_001072394.1	AK105927.1|AK073758.1|AK104899.1	Q40677	1		BGIOSGA034421	BGIOSGA034421-TA	IPR000741; Fructose-bisphosphate aldolase, class-I
PH_os_0009355	771.868	955.045	903.912	836.294	746.562	147.584	119.534	137.885	150.952	131.618	2.57546	0	1	LOC_Os06g49360	LOC_Os06g49360.1	NBS-LRR disease resistance protein, putative, expressed	1	4342014	Os06g0707400	NM_001065062.1	AK066341.1|AK067727.1	Q0D9N2	1		BGIOSGA005151	BGIOSGA005151-TA	IPR000767; Disease resistance protein|IPR002182; NB-ARC|IPR003006; Immunoglobulin/major histocompatibility complex, conserved site
PH_os_0007496	1474.68	1657.36	1614.39	1584.94	1496.45	644.003	569.606	699.435	570.724	596.024	1.333	0	1	LOC_Os03g60110	LOC_Os03g60110.1	KH domain containing protein, putative, expressed	1	4334557	Os03g0815700	NM_001058220.1	AK065405.1	Q75GR5	1		BGIOSGA013816	BGIOSGA013816-TA	IPR004087; K Homology
PH_os_0012696	1805.98	1961.37	2079.18	2006.69	2027.09	335.418	297.276	318.026	286.396	286.776	2.70638	0	1	LOC_Os11g42450	LOC_Os11g42450.1	leucine-rich repeat family protein, putative, expressed	5	NA	NA	NA	NA	NA	5		NA	NA	NA
PH_os_0007508	6532.47	7589.08	7299.14	7397.75	7292.89	148.804	138.244	140.109	154.054	185.121	5.55398	0	1	LOC_Os04g43200	LOC_Os04g43200.2|LOC_Os04g43200.1	caleosin related protein, putative, expressed	1	4336376	Os04g0511200	NM_001059826.1	AK243204.1	Q7FAX1	1		BGIOSGA014735	BGIOSGA014735-TA	IPR007736; Caleosin related
PH_os_0012693	3838.36	4293.58	4146.44	3951.51	4339.03	559.844	481.255	522.63	500.417	486.878	2.99255	0	1	LOC_Os11g45710	LOC_Os11g45710.6|LOC_Os11g45710.4|LOC_Os11g45710.3|LOC_Os11g45710.2|LOC_Os11g45710.1	Os11bglu36 SFR2 homologue, expressed	1	4351127	Os11g0683500	NM_001074995.1	AK119461.1	Q8L6H7	5		NA	NA	NA
PH_os_0000500	2388.16	2412.79	2463.3	2422.26	2622.52	575.7	512.438	579.341	545.91	528.61	2.14755	0	1	LOC_Os01g03490	LOC_Os01g03490.1	heavy-metal-associated domain-containing protein, putative, expressed	1	4326005	Os01g0125600	NM_001048426.1	AK103550.1|AK105015.2	Q9AWU8	1		BGIOSGA002682	BGIOSGA002682-TA	NA
PH_os_0020898	8141.77	9251.94	9099.63	8679.51	9359.84	1570.98	1306.56	1486.72	1283.09	1460.63	2.60103	0	1	LOC_Os07g46520	LOC_Os07g46520.1	rhythmically expressed gene 2 protein, putative, expressed	1	4344169	Os07g0659400	NM_001067060.1	DQ103591.1	Q8GRS0	1		BGIOSGA023780	BGIOSGA023780-TA	IPR005833; Haloacid dehydrogenase/epoxide hydrolase|IPR005834; Haloacid dehalogenase-like hydrolase
PH_os_0000524	13212.7	15109.5	15197.8	14693.4	15010.1	4087.22	3513.26	3640.62	3252.71	3674.59	1.9616	0	1	LOC_Os01g01710	LOC_Os01g01710.2|LOC_Os01g01710.1	1-deoxy-D-xylulose 5-phosphate reductoisomerase, chloroplast precursor, putative, expressed	1	4326153	Os01g0106900	NM_001048315.1	AK059692.1|AK099702.1	Q8W250	1		BGIOSGA002548	BGIOSGA002548-TA	IPR013512; 1-deoxy-D-xylulose 5-phosphate reductoisomerase, N-terminal|IPR013644; 1-deoxy-D-xylulose 5-phosphate reductoisomerase, C-terminal
PH_os_0012812	857.534	973.358	959.834	868.261	928.427	348.835	288.961	339.154	338.092	350.98	1.37781	0	1	LOC_Os12g41810	LOC_Os12g41810.1	expressed protein	1	4352774	Os12g0612300	NM_001073789.1	AK070162.1	Q2QMA1	5		NA	NA	NA
PH_os_0000560	2965.97	3498.78	3463.47	3493.67	3039.4	1529.51	1461.43	1418.89	1444.39	1434.95	1.09417	0	1	LOC_Os01g43390	LOC_Os01g43390.2|LOC_Os01g43390.1	uroporphyrinogen decarboxylase, putative, expressed	1	4326635	Os01g0622300	NM_001050145.1	AK072290.1|AK099135.1|AK106203.1	Q9AXB0	1		BGIOSGA001184	BGIOSGA001184-TA	IPR000257; Uroporphyrinogen decarboxylase (URO-D)
PH_os_0007219	627.635	673.018	609.636	639.337	656.044	96.3565	118.495	105.638	114.765	89.8851	2.61613	0	1	LOC_Os04g39290	LOC_Os04g39290.1	heavy metal transport/detoxification protein, putative, expressed	5	NA	NA	NA	NA	NA	1		BGIOSGA014922	BGIOSGA014922-TA	NA
PH_os_0011717	14433.8	16741.2	16462	16320.6	15955.2	1735.64	1505.09	1584.57	1491.95	1582.62	3.32461	0	1	LOC_Os10g31040	LOC_Os10g31040.6|LOC_Os10g31040.5|LOC_Os10g31040.4|LOC_Os10g31040.3|LOC_Os10g31040.2|LOC_Os10g31040.1	Citrate transporter protein, putative, expressed	1	4348760	Os10g0447900	NM_001071259.1	AK072242.1	Q0IXC7	5		NA	NA	NA
PH_os_0016186	14002	16449.1	16738	14058.2	13587.6	1902.74	1400.11	2070.51	1306.88	1341.86	3.23661	0	1	LOC_Os06g04250	LOC_Os06g04250.1	phosphate-induced protein 1 conserved region domain containing protein, expressed	1	4340024	Os06g0133600	NM_001063245.1	AK068474.1|AK105690.1	Q9FPB8	5		NA	NA	NA
PH_os_0005893	395.987	445.932	453.79	450.629	400.27	126.849	107.061	152.341	129.24	102.726	1.38978	0	1	LOC_Os03g11600	LOC_Os03g11600.2|LOC_Os03g11600.1	YABBY domain containing protein, putative, expressed	1	4332058	Os03g0215200	NM_001055910.1	AB106553.1|AY494713.1	Q76EJ0	1		BGIOSGA012115	BGIOSGA012115-TA	IPR006780; YABBY protein
PH_os_0011753	44525.3	52508.2	11353.9	50898.4	46031.9	263.456	239.068	366.953	255.378	234.343	7.2765	0	1	LOC_Os10g36170	LOC_Os10g36170.1	LTPL160 - Protease inhibitor/seed storage/LTP family protein precursor, expressed	5	NA	NA	NA	NA	NA	5		NA	NA	NA
PH_os_0007291	7227.41	8370.15	8126.04	8406.25	6826.18	84.1595	72.7599	80.0625	100.29	73.8342	6.5251	0	1	LOC_Os03g62670	LOC_Os03g62670.3|LOC_Os03g62670.2|LOC_Os03g62670.1	expressed protein	1	4334753	Os03g0843800	NM_001058402.2	NA	Q0DLV7	4		BGIOSGA013921|BGIOSGA013914	BGIOSGA013921-TA|BGIOSGA013914-TA	IPR008854; Thiopurine S-methyltransferase|IPR008854; Thiopurine S-methyltransferase
PH_os_0011765	10885.7	13001.6	12015.8	11183.2	10380.4	987.959	831.542	984.102	885.036	942.724	3.58869	0	1	LOC_Os10g40420	LOC_Os10g40420.1	LTPL138 - Protease inhibitor/seed storage/LTP family protein precursor, expressed	5	NA	NA	NA	NA	NA	5		NA	NA	NA
PH_os_0002144	1544.61	1515.44	1483.3	1365.29	1464.89	307.365	217.24	395.865	246.073	212.942	2.47623	0	1	LOC_Os09g27580	LOC_Os09g27580.3|LOC_Os09g27580.2|LOC_Os09g27580.1	potassium transporter, putative, expressed	1	4347211	Os09g0448200	NM_001069852.1	AK066194.1|AK068574.1	Q67UC7	1		BGIOSGA030867	BGIOSGA030867-TA	IPR003855; K+ potassium transporter
PH_os_0011163	451.058	496.294	497.793	445.473	463.383	65.8639	56.1291	60.0469	75.4762	431.235	1.8752	0	1	LOC_Os09g37369	LOC_Os09g37369.1	OsSAUR41 - Auxin-responsive SAUR gene family member	1	4347756	Os09g0545700	NM_001070372.1	AK062898.1	Q651R2	5		NA	NA	NA
PH_os_0002168	1243.91	1407.39	1456.71	1265.27	1260.6	192.713	159.032	224.62	165.427	138.038	2.97226	0	1	LOC_Os10g28370	LOC_Os10g28370.1	chlorophyllase-2, chloroplast precursor, putative, expressed	1	4348648	Os10g0419600	NM_001071155.1	NA	Q7XEJ4	1		BGIOSGA031907	BGIOSGA031907-TA	IPR008262; Lipase, active site|IPR010821; Chlorophyllase
PH_os_0011187	22392	24280.9	24592.6	23029.5	23851.8	3027.3	2371.97	2538.65	2470.04	2686.92	3.09701	0	1	LOC_Os09g31430	LOC_Os09g31430.2|LOC_Os09g31430.1	Os9bglu30 - beta-glucosidase, similar to Os4bglu12 exoglucanase, expressed	1	4347441	Os09g0491100	NM_001070074.1	AK061340.1|AK066710.1|AK104707.1|AY056828.1	Q0J0N4	5		NA	NA	NA
PH_os_0010817	750.889	792.056	852.574	827.013	719.157	129.288	110.179	177.917	141.647	140.178	2.5288	0	1	LOC_Os08g36110	LOC_Os08g36110.1	ZOS8-06 - C2H2 zinc finger protein, expressed	1	4345777	Os08g0463500	NM_001068525.1	AK058457.1	Q6YUB0	5		NA	NA	NA
PH_os_0011280	2516.66	2742.44	2918.92	2615.09	2384.18	125.629	106.022	209.052	148.884	139.108	4.15097	0	1	LOC_Os09g26200	LOC_Os09g26200.1	ZOS9-11 - C2H2 zinc finger protein, expressed	5	NA	NA	NA	NA	NA	5		NA	NA	NA
PH_os_0004045	3446.75	3848.57	3787.08	3844.27	4133.08	359.812	346.129	351.386	371.177	346.7	3.39542	0	1	LOC_Os01g59090	LOC_Os01g59090.1	thylakoid lumenal 20 kDa protein, putative, expressed	1	4327544	Os01g0805300	NM_001051094.1	AK061140.1|AK065795.1|AK104269.1	Q5VQX1	1		BGIOSGA004641	BGIOSGA004641-TA	IPR002683; Photosystem II oxygen evolving complex protein PsbP
PH_os_0004057	2597.95	2832.17	2731.9	2547.04	2800.23	997.717	905.341	1057.49	898.477	895.641	1.50502	0	1	LOC_Os01g50860	LOC_Os01g50860.1	chloride transporter, chloride channel family, putative, expressed	1	9267257	Os01g0704700	NM_001185598.1	AK100296.1	C7IWJ0	1		BGIOSGA004288	BGIOSGA004288-TA	IPR000644; Cystathionine beta-synthase, core|IPR001807; Chloride channel, voltage gated|IPR014743; Chloride channel, core
PH_os_0004440	7688.09	8656.76	8085.7	8105.14	8727.05	1638.06	1421.94	1541.2	1392.69	1403.92	2.47715	0	1	LOC_Os01g58470	LOC_Os01g58470.1	expressed protein	1	4327627	Os01g0798500	NM_001051059.1	AK061244.1|AK068219.1	Q5VQK9	1		BGIOSGA004612	BGIOSGA004612-TA	NA
PH_os_0000840	6104.14	6470.13	6418.14	6368.62	7085.28	207.349	162.151	326.922	189.207	158.369	5.01491	0	1	LOC_Os07g42250	LOC_Os07g42250.1	strictosidine synthase, putative, expressed	1	4343890	Os07g0614000	NM_001066795.1	AK109489.1|AK069163.1	Q8H3A4	4		BGIOSGA026126|BGIOSGA026125	BGIOSGA026126-TA|BGIOSGA026125-TA	IPR004141; Strictosidine synthase|IPR004141; Strictosidine synthase
PH_os_0005985	1139.88	1203.19	1228.44	1133.28	1367.73	169.539	124.731	160.125	146.817	133.758	3.05115	0	1	LOC_Os03g12260	LOC_Os03g12260.1	cytochrome P450 protein, putative, expressed	1	4332107	Os03g0223100	NM_001055958.1	AK105985.1|AK062585.1|AK109504.1	Q10PS7	1		BGIOSGA011197	BGIOSGA011197-TA	IPR001128; Cytochrome P450|IPR002401; Cytochrome P450, E-class, group I
PH_os_0004476	3086.6	3605.91	3469.89	3059.54	3553.43	1045.29	830.502	960.75	835.407	925.603	1.79097	0	1	LOC_Os01g65790	LOC_Os01g65790.1	pectinesterase, putative, expressed	1	4324842	Os01g0880300	NM_001051527.1	AK101962.1|AK105682.1	Q8LJK2	1		BGIOSGA000390	BGIOSGA000390-TA	IPR000070; Pectinesterase, catalytic
PH_os_0000865	21646.4	25194.7	23962.8	21535.3	23072.8	1305.08	1018.64	1177.59	1094.92	1144.97	4.2635	0	1	LOC_Os07g46330	LOC_Os07g46330.1	uncharacterized UPF0114 domain containing protein, expressed	1	4344150	Os07g0656700	NM_001067041.2	AK241488.1	Q0D403	1		BGIOSGA026307	BGIOSGA026307-TA	IPR005134; Protein of unknown function UPF0114
PH_os_0004488	11521.2	13275.4	13431.3	13413.7	13126.7	1057.48	907.42	1029.69	901.578	951.284	3.67417	0	1	LOC_Os01g66000	LOC_Os01g66000.1	NADH dehydrogenase I subunit N, putative, expressed	1	4324998	Os01g0882500	NM_001051544.1	NA	Q0JH55	1		BGIOSGA000379	BGIOSGA000379-TA	NA
PH_os_0006606	233.396	256.388	253.022	255.735	216.744	65.8639	54.0502	72.2787	96.1546	59.9234	1.78624	0	1	LOC_Os03g47022	LOC_Os03g47022.1	homeobox protein rough sheath 1, putative	5	NA	NA	NA	NA	NA	1		BGIOSGA010073	BGIOSGA010073-TA	IPR001356; Homeobox|IPR005539; ELK|IPR005540; KNOX1|IPR005541; KNOX2
PH_os_0003564	2139.9	2554.72	2395.46	2426.39	2555.25	409.82	361.721	383.633	368.076	376.662	2.63516	0	1	LOC_Os12g19530	LOC_Os12g19530.2|LOC_Os12g19530.1	ATP-binding region, ATPase-like domain-containing protein, putative, expressed	1	9272053	Os12g0292900	NM_001189978.1	AK064818.1|AK066177.1|AK067612.1	C7JA24	1		BGIOSGA037263	BGIOSGA037263-TA	IPR003594; ATP-binding region, ATPase-like|IPR005467; Signal transduction histidine kinase, core
PH_os_0000018	371.511	390.992	387.784	377.415	397.779	156.122	145.52	163.461	164.393	149.809	1.2957	0	1	LOC_Os01g16230	LOC_Os01g16230.1	TKL_IRAK_CR4L.2 - The CR4L subfamily has homology with Crinkly4	1	4324383	Os01g0267800	NM_001049222.2	NA	Q0JNS7	1		BGIOSGA003221	BGIOSGA003221-TA	IPR000719; Protein kinase, core|IPR017441; Protein kinase ATP binding, conserved site
PH_os_0003576	4702.02	5349.35	5071.44	4867.21	5082.27	2476	2031.04	2229.52	2130.91	2076.99	1.17686	0	1	LOC_Os12g43560	LOC_Os12g43560.1	zinc finger, putative, expressed	1	4352863	Os12g0631200	NM_001073873.2	AK101710.1	Q2QLR6	1		BGIOSGA035781	BGIOSGA035781-TA	IPR001841; Zinc finger, RING-type|IPR001878; Zinc finger, CCHC-type|IPR002867; Zinc finger, C6HC-type
PH_os_0003588	1218.56	1282.86	1319.2	1236.4	1321.22	264.675	225.556	241.3	238.836	243.974	2.38866	0	1	LOC_Os12g30040	LOC_Os12g30040.1	transmembrane amino acid transporter protein, putative, expressed	1	4352231	Os12g0485600	NM_001073315.1	AK100852.1	Q2QQS3	1		BGIOSGA036184	BGIOSGA036184-TA	IPR013057; Amino acid transporter, transmembrane
PH_os_0003129	15616.6	18521.3	17779.4	16261.8	16147.8	2196.68	1741.04	1923.72	1763.87	1937.88	3.0619	0	1	LOC_Os11g08670	LOC_Os11g08670.1	NAD kinase, putative, expressed	1	4349979	Os11g0191400	NM_001073947.1	AK060751.1|AK101259.1|AK065215.1	Q53NI2	1		BGIOSGA034972	BGIOSGA034972-TA	IPR002504; ATP-NAD/AcoX kinase
PH_os_0002938	2495.68	2860.56	2654.9	2502.69	2576.01	267.115	212.043	321.362	239.869	206.522	3.38964	0	1	LOC_Os10g41040	LOC_Os10g41040.2|LOC_Os10g41040.1	ternary complex factor MIP1, putative, expressed	1	4349372	Os10g0559800	NM_001071906.1	AK105615.1	Q108Y5	1		BGIOSGA031411	BGIOSGA031411-TA	IPR006869; Protein of unknown function DUF547
PH_os_0000078	1670.49	1860.64	1877.5	1749.93	1647.58	630.586	523.871	600.469	541.774	566.062	1.59267	0	1	LOC_Os01g45360	LOC_Os01g45360.1	membrane associated DUF588 domain containing protein, putative, expressed	1	4326587	Os01g0640700	NM_001050215.2	NA	Q0JKY4	1		BGIOSGA001141	BGIOSGA001141-TA	IPR006702; Protein of unknown function DUF588
PH_os_0003636	1233.42	1428.45	1428.29	1440.57	1224.89	512.275	465.663	484.823	467.332	463.337	1.44105	0	1	LOC_Os12g39830	LOC_Os12g39830.1	cyclin, putative, expressed	1	4352668	Os12g0588800	NM_001073694.1	AK241280.1|AK287841.1|AK064396.1|AK101602.1	Q2QMW1	1		BGIOSGA035919	BGIOSGA035919-TA	IPR004367; Cyclin, C-terminal|IPR006670; Cyclin|IPR006671; Cyclin, N-terminal
PH_os_0003648	21133.3	22828.6	23215.7	22494.3	20006	1389.24	1177.67	1106.42	1213.82	1183.49	4.10413	0	1	LOC_Os12g08830	LOC_Os12g08830.2|LOC_Os12g08830.1	thylakoid lumenal 29.8 kDa protein, putative, expressed	1	4351700	Os12g0190200	NM_001072872.1	AK058893.1|AK060135.1	Q2QWM6	1		BGIOSGA036500	BGIOSGA036500-TA	IPR002683; Photosystem II oxygen evolving complex protein PsbP
PH_os_0004810	10053.5	11395.5	11218.2	11178.1	10250.1	553.745	524.911	522.63	512.824	517.91	4.31485	0	1	LOC_Os02g42810	LOC_Os02g42810.1	oxidoreductase, short chain dehydrogenase/reductase family domain containing protein, expressed	1	4330113	Os02g0640800	NM_001054084.1	AK069956.1|AK061368.1	Q0DZ75	1		BGIOSGA008697	BGIOSGA008697-TA	IPR002198; Short-chain dehydrogenase/reductase SDR|IPR002347; Glucose/ribitol dehydrogenase
PH_os_0008746	523.612	548.487	556.465	552.717	594.592	173.198	164.229	186.813	170.597	170.14	1.67746	0	1	LOC_Os05g49040	LOC_Os05g49040.1	expressed protein	1	4339626	Os05g0565100	NM_001062871.1	AK063277.1	Q6AUF4	1		BGIOSGA020369	BGIOSGA020369-TA	IPR006593; Cytochrome b561 / ferric reductase transmembrane
PH_os_0008758	1287.61	1356.11	1345.78	1193.09	1213.27	550.086	522.832	504.839	496.282	555.362	1.29889	0	1	LOC_Os05g44330	LOC_Os05g44330.5|LOC_Os05g44330.2|LOC_Os05g44330.1	DJ-1 family protein, putative, expressed	5	NA	NA	NA	AK102422.1	NA	1		BGIOSGA020206	BGIOSGA020206-TA	IPR002818; ThiJ/PfpI
PH_os_0009143	5343.64	5791.62	5611.41	5420.96	5757.41	885.504	820.108	874.016	783.711	804.686	2.73743	0	1	LOC_Os06g50370	LOC_Os06g50370.1	zinc finger, C3HC4 type, domain containing protein, expressed	1	4342082	Os06g0717600	NM_001065130.1	AK061850.1|AK067113.1	Q8SB32	1		BGIOSGA023616	BGIOSGA023616-TA	IPR001841; Zinc finger, RING-type
PH_os_0005239	12057.1	12674.7	12260.6	11976.2	13941.4	4021.36	3719.07	3947.53	3569.09	3578.28	1.71079	0	1	LOC_Os02g38210	LOC_Os02g38210.1	elongation factor Tu, putative, expressed	1	9270837	Os02g0595700	NM_001186127.1	AK066858.1|AK104785.1|AK119587.1|AK064937.1|AF145053.1	Q6ZI53	1		BGIOSGA008536	BGIOSGA008536-TA	IPR000795; Protein synthesis factor, GTP-binding|IPR004160; Translation elongation factor EFTu/EF1A, C-terminal|IPR004161; Translation elongation factor EFTu/EF1A, domain 2
PH_os_0005592	1343.56	1506.28	1442.96	1399.32	1591.95	139.046	118.495	151.229	144.749	126.267	3.44783	0	1	LOC_Os02g54870	LOC_Os02g54870.1	expressed protein	1	9269854	Os02g0791300	NM_001186249.1	AK243186.1	Q6KAE4	1		BGIOSGA009183	BGIOSGA009183-TA	NA
PH_os_0009783	8615.55	9090.78	9149.13	8104.11	8448.02	1669.77	1102.83	2104.98	1132.14	1272.3	2.63192	0	1	LOC_Os01g04230	LOC_Os01g04230.1	inactive receptor kinase At2g26730 precursor, putative, expressed	5	NA	NA	NA	NA	NA	5		NA	NA	NA
PH_os_0005604	8231.8	8598.15	9141.8	8419.65	9324.96	3211.48	2539.32	2826.65	2602.38	2953.37	1.60744	0	1	LOC_Os02g56130	LOC_Os02g56130.1	PCNA - Putative DNA replicative polymerase clamp, expressed	1	4331062	Os02g0805200	NM_001054973.1	AK071591.1|AK243048.1	Q0DWN6	1		BGIOSGA009238	BGIOSGA009238-TA	IPR000730; Proliferating cell nuclear antigen, PCNA
PH_os_0004846	1564.72	1634.47	1709.73	1542.66	1741.42	680.594	523.871	626.045	544.876	603.515	1.47653	0	1	LOC_Os02g10770	LOC_Os02g10770.2	DEAD-box ATP-dependent RNA helicase 41, putative, expressed	1	4328652	Os02g0201900	NM_001052762.1	AK110871.1|AK072368.1|AK120266.1	Q0E2Z7	1		BGIOSGA006923	BGIOSGA006923-TA	IPR001650; DNA/RNA helicase, C-terminal|IPR007529; Zinc finger, HIT-type|IPR011545; DNA/RNA helicase, DEAD/DEAH box type, N-terminal|IPR014001; DEAD-like helicase, N-terminal|IPR014014; RNA helicase, DEAD-box type, Q motif|IPR014021; Helicase, superfamily 1 and 2, ATP-binding
PH_os_0009819	6722.16	7624.79	7502.65	7018.27	6778.85	2987.05	2423.94	2794.4	2434.88	2778.95	1.34016	0	1	LOC_Os01g43120	LOC_Os01g43120.1	DEAD/DEAH box helicase, putative, expressed	1	4326614	Os01g0618400	NM_001050125.1	AK067570.1	Q5ZBH5	5		NA	NA	NA
PH_os_0008830	1230.79	1352.45	1377.87	1315.8	1147.66	289.07	261.936	474.815	275.023	202.242	2.17708	0	1	LOC_Os05g34550	LOC_Os05g34550.3|LOC_Os05g34550.2|LOC_Os05g34550.1	MLO domain containing protein, putative, expressed	1	9268698	Os05g0418100	NM_001187496.1	AK121347.1	C7J2E0	1		BGIOSGA018043	BGIOSGA018043-TA	IPR004326; Mlo-related protein
PH_os_0001442	1278	1360.69	1332.03	1254.96	1327.04	406.161	377.312	461.472	358.77	338.139	1.78852	0	1	LOC_Os07g44090	LOC_Os07g44090.3|LOC_Os07g44090.2|LOC_Os07g44090.1	myb-related protein Hv33, putative, expressed	1	4344021	Os07g0634900	NM_001066918.2	NA	Q0D4C6	1		BGIOSGA026208	BGIOSGA026208-TA	IPR000760; Inositol monophosphatase|IPR001005; SANT, DNA-binding|IPR014778; Myb, DNA-binding
PH_os_0012462	1822.59	2052.93	1825.24	1803.55	2118.44	73.1822	61.3262	63.3828	96.1546	73.8342	4.75401	0	1	LOC_Os12g34524	LOC_Os12g34524.1	peroxidase precursor, putative, expressed	1	4352399	Os12g0530100	NM_001073453.1	AK109551.1	Q0IMX5	5		NA	NA	NA
PH_os_0014670	292.838	273.786	285.108	257.797	257.435	115.872	61.3262	142.333	112.697	85.6049	1.45553	0	1	LOC_Os03g20680	LOC_Os03g20680.1	late embryogenesis abundant protein 1, putative, expressed	5	NA	NA	NA	NA	NA	5		NA	NA	NA
PH_os_0014492	190.563	218.845	227.353	194.895	191	69.5231	53.0108	66.7188	88.9171	53.5031	1.59595	0	1	LOC_Os03g47610	LOC_Os03g47610.8|LOC_Os03g47610.6|LOC_Os03g47610.5|LOC_Os03g47610.4|LOC_Os03g47610.3|LOC_Os03g47610.2	thiamine biosynthesis protein thiC, putative, expressed	1	4333719	Os03g0679700	NM_001057432.1	AK065235.1|AK120238.1	Q10F62	5		NA	NA	NA
PH_os_0014974	793.722	961.455	880.077	831.138	822.962	293.948	226.595	264.651	248.141	295.337	1.64325	0	1	LOC_Os03g48560	LOC_Os03g48560.1	N-acetylglucosaminyltransferase, putative, expressed	5	NA	NA	NA	NA	NA	5		NA	NA	NA
PH_os_0014350	9290.39	10483.5	10024.6	8554.74	9590.7	456.169	318.065	1050.82	323.617	209.732	4.52794	0	1	LOC_Os02g44320	LOC_Os02g44320.1	LTPL113 - Protease inhibitor/seed storage/LTP family protein precursor, expressed	5	NA	NA	NA	NA	NA	5		NA	NA	NA
PH_os_0014694	57287	60008.5	60079	65902.2	54422.6	11153	8703.12	9328.4	9068.51	9787.85	2.55946	0	1	LOC_Os03g17070	LOC_Os03g17070.1	ATP synthase B chain, chloroplast precursor, putative, expressed	1	4332431	Os03g0278900	NM_001056265.1	AK105013.2|AK066019.1|AK105925.1	Q84PA4	5		NA	NA	NA
PH_os_0001502	2326.09	2784.56	2812.58	2651.19	2548.61	51.2275	75.8782	61.1589	81.6797	56.7132	5.29531	0	1	LOC_Os09g03939	LOC_Os09g03939.2|LOC_Os09g03939.1	white-brown complex homolog protein 11, putative, expressed	1	4346436	Os09g0125900	NM_001069143.1	AK065634.1	Q6K376	1		BGIOSGA030205	BGIOSGA030205-TA	IPR003439; ABC transporter-like|IPR003593; AAA+ ATPase, core|IPR013525; ABC-2 type transporter
PH_os_0014505	519.241	530.174	561.049	491.877	484.975	230.524	168.387	256.867	193.343	177.63	1.35176	0	1	LOC_Os03g55530	LOC_Os03g55530.1	HLS, putative, expressed	5	NA	NA	NA	NA	NA	5		NA	NA	NA
PH_os_0014297	4512.33	4982.17	4854.17	4942.49	4241.87	2425.99	2074.7	2304.02	2081.28	2132.63	1.03174	0	1	LOC_Os02g55480	LOC_Os02g55480.2|LOC_Os02g55480.1	zinc finger, C3HC4 type domain containing protein, expressed	1	4331022	Os02g0798200	NM_001054936.1	AK061459.1|AK104480.1	Q69QZ7	5		NA	NA	NA
PH_os_0001514	140.737	157.495	174.182	152.616	165.257	48.7881	48.8531	93.4063	71.3405	47.0827	1.34013	0	1	LOC_Os08g23570	LOC_Os08g23570.1	B3 DNA binding domain containing protein	5	NA	NA	NA	NA	NA	1		BGIOSGA027187	BGIOSGA027187-TA	IPR003340; Transcriptional factor B3
PH_os_0014165	2267.53	2433.85	2367.04	2445.98	2167.44	809.883	747.348	899.592	696.862	576.763	1.64169	0	1	LOC_Os02g52180	LOC_Os02g52180.1	plastocyanin-like domain containing protein, putative, expressed	1	4330790	Os02g0758800	NM_001054713.1	AK071537.1	Q6Z7U7	5		NA	NA	NA
PH_os_0011991	2163.5	2554.72	2422.96	2321.21	2382.52	136.607	141.362	181.253	138.545	108.076	4.12654	0	1	LOC_Os10g38540	LOC_Os10g38540.1	glutathione S-transferase, putative, expressed	1	4349191	Os10g0528900	NM_001071660.1	AK059726.1|AF402801.1	Q945W4	5		NA	NA	NA
PH_os_0001073	6885.62	8089.04	7738.26	7602.95	8666.43	367.13	345.09	358.057	368.076	368.101	4.38221	0	1	LOC_Os07g22930	LOC_Os07g22930.4|LOC_Os07g22930.3|LOC_Os07g22930.2	starch synthase, putative, expressed	1	4343010	Os07g0412100	NM_001065985.1	AK102058.1|AK067654.1	Q8GTK0	1		BGIOSGA024424	BGIOSGA024424-TA	IPR001296; Glycosyl transferase, group 1|IPR013534; Starch synthase catalytic region
PH_os_0009957	354.902	356.196	363.948	300.076	313.905	228.084	124.731	183.477	143.715	127.337	1.18525	0	1	LOC_Os01g21300	LOC_Os01g21300.1	esterase/lipase/thioesterase family protein, putative, expressed	1	4327293	Os01g0315600	NM_001049409.1	AK110785.1	Q0JN90	5		NA	NA	NA
PH_os_0018030	590.921	606.174	591.302	547.561	641.927	295.168	265.054	314.69	266.751	344.56	1.01522	0	1	LOC_Os12g43440	LOC_Os12g43440.1	thaumatin, putative, expressed	1	4352856	Os12g0630100	NM_001073867.1	AK069182.1|EF444529.1	Q2QLS8	1		BGIOSGA024205	BGIOSGA024205-TA	IPR001938; Thaumatin, pathogenesis-related
PH_os_0014813	2283.26	2615.16	2554.97	2534.66	2629.99	86.5989	83.1542	138.997	103.392	65.2737	4.78309	0	1	LOC_Os03g48780	LOC_Os03g48780.1	Cupin domain containing protein, expressed	1	4333794	Os03g0694000	NM_001057503.1	AK059872.1	Q851K1	5		NA	NA	NA
PH_os_0004598	33010.3	37952.7	38958.1	36306.1	34263.8	11687.2	9307.03	9474.07	9334.23	10426.7	1.75214	0	1	LOC_Os01g74650	LOC_Os01g74650.3|LOC_Os01g74650.2|LOC_Os01g74650.1	cysteine synthase, mitochondrial precursor, putative, expressed	1	4327819	Os01g0978100	NM_001052112.1	AK104704.1|AK065007.1|AK065652.1|AK099217.1	Q5JNB0	1		BGIOSGA000001	BGIOSGA000001-TA	IPR001926; Pyridoxal phosphate-dependent enzyme, beta subunit
PH_os_0006903	11463.5	13376.1	12649.3	12460.9	11000.8	5042.25	4447.71	4718.13	4494.45	4493.19	1.33601	0	1	LOC_Os04g20164	LOC_Os04g20164.2|LOC_Os04g20164.1	amine oxidase precursor, putative, expressed	1	4335335	Os04g0269600	NM_001058873.2	AK060758.1|AK066445.1|AK066862.1|AK100640.1	Q7XWW0	1		BGIOSGA016027	BGIOSGA016027-TA	IPR000269; Copper amine oxidase|IPR015798; Copper amine oxidase, C-terminal|IPR015800; Copper amine oxidase, N2-terminal|IPR015802; Copper amine oxidase, N3-terminal
PH_os_0015936	8959.97	9946.94	9568.08	9349.79	9533.4	1641.72	1490.54	1571.23	1477.47	1574.06	2.57963	0	1	LOC_Os04g48020	LOC_Os04g48020.1	3-hexulose-6-phosphate isomerase, putative, expressed	5	NA	NA	NA	NA	NA	5		NA	NA	NA
PH_os_0013338	16266.9	17838.2	17892.1	17046.6	18432.4	794.026	701.613	632.716	654.471	680.559	4.63904	0	1	LOC_Os01g65260	LOC_Os01g65260.1	amidophosphoribosyltransferase, chloroplast precursor, putative, expressed	1	4324764	Os01g0873100	NM_001051486.1	AK070841.1	Q0JHB3	5		NA	NA	NA
PH_os_0001330	1115.41	1132.69	1096.43	1081.72	1169.25	250.039	202.688	241.3	234.7	224.713	2.26737	0	1	LOC_Os08g02390	LOC_Os08g02390.1	RNA recognition motif containing protein, putative, expressed	1	4344522	Os08g0117100	NM_001067394.1	AK099630.1	Q69UI3	4		BGIOSGA027888|BGIOSGA027887	BGIOSGA027888-TA|BGIOSGA027887-TA	IPR000504; RNA recognition motif, RNP-1|IPR000504; RNA recognition motif, RNP-1
PH_os_0015901	1718.57	1821.27	1712.48	1635.46	1802.88	669.617	570.645	742.802	589.334	612.075	1.46321	0	1	LOC_Os04g59200	LOC_Os04g59200.1	peroxidase precursor, putative, expressed	1	4337486	Os04g0688500	NM_001060876.1	AK067667.1	Q7XSU7	5		NA	NA	NA
PH_os_0018161	1045.48	1163.82	1129.43	1121.93	1185.03	358.593	287.921	334.706	320.515	322.088	1.79328	0	1	LOC_Os01g46400	LOC_Os01g46400.1	expressed protein	1	9271197	Os01g0652800	NM_001185557.1	AK103547.1|AK061145.1|AK104312.1	Q8RV74	1		BGIOSGA001108	BGIOSGA001108-TA	IPR004253; Protein of unknown function DUF231, plant
PH_os_0020177	5153.07	5752.25	5830.51	5411.68	5822.19	1523.41	1243.15	1487.83	1245.87	1232.71	2.0689	0	1	LOC_Os12g29520	LOC_Os12g29520.5|LOC_Os12g29520.4|LOC_Os12g29520.3|LOC_Os12g29520.2|LOC_Os12g29520.1	auxin response factor, putative, expressed	1	4352211	Os12g0479400	NM_001073297.1	AK060796.1|AK065254.1|AK067061.1	Q2QQX6	1		BGIOSGA036199	BGIOSGA036199-TA	IPR003311; AUX/IAA protein|IPR003340; Transcriptional factor B3|IPR010525; Auxin response factor|IPR011525; Aux/IAA-ARF-dimerisation
PH_os_0017126	765.749	792.056	790.236	736.269	662.688	147.584	126.81	241.3	148.884	113.426	2.35249	0	1	LOC_Os07g06175	LOC_Os07g06175.1	peroxidase precursor, putative, expressed	5	NA	NA	NA	NA	NA	5		NA	NA	NA
PH_os_0001283	2270.15	2570.29	2534.8	2472.79	2659.89	114.652	94.5879	106.75	122.003	100.586	4.53296	0	1	LOC_Os07g46280	LOC_Os07g46280.3|LOC_Os07g46280.2|LOC_Os07g46280.1	Os7bglu26 - beta-mannosidase/glucosidase/exoglucanase, expressed	1	4344146	Os07g0656200	NM_001067037.1	AK068499.1	A3BMZ5	1		BGIOSGA026304	BGIOSGA026304-TA	IPR001360; Glycoside hydrolase, family 1
PH_os_0001331	802.463	907.43	874.576	855.886	891.058	75.6216	62.3656	71.1667	89.9511	57.7833	3.57229	0	1	LOC_Os08g02160	LOC_Os08g02160.1	no apical meristem protein, putative, expressed	1	4344501	Os08g0113500	NM_001067376.1	AK068393.1|AK071052.1|AK072275.1	Q0J8G0	1		BGIOSGA027877	BGIOSGA027877-TA	IPR003441; No apical meristem (NAM) protein
PH_os_0013373	26771.5	29373.8	31490.2	29811.7	29272.9	6633.96	5497.53	5979.11	5510.79	5611.4	2.25916	0	1	LOC_Os01g62260	LOC_Os01g62260.1	thaumatin, putative, expressed	5	NA	NA	NA	NA	NA	5		NA	NA	NA
PH_os_0016032	8567.48	9320.62	9127.13	9314.73	8477.09	2269.87	1981.15	2269.55	2125.74	2409.78	1.94229	0	1	LOC_Os04g51280	LOC_Os04g51280.1	DAG protein, chloroplast precursor, putative, expressed	1	4336884	Os04g0601800	NM_001060302.1	AK062641.1	Q0JAF6	5		NA	NA	NA
PH_os_0008504	752.637	833.261	844.324	834.231	744.071	184.175	174.624	194.596	191.275	171.21	2.08609	0	1	LOC_Os05g46510	LOC_Os05g46510.1	polygalacturonase, putative, expressed	1	4339483	Os05g0542800	NM_001062733.1	AK106049.1|AK071271.1|AK105858.1	Q65XN5	1		BGIOSGA020292	BGIOSGA020292-TA	IPR000408; Regulator of chromosome condensation, RCC1|IPR000743; Glycoside hydrolase, family 28
PH_os_0007672	2512.29	2941.14	2822.66	2686.25	2350.96	1233.12	1120.5	1180.92	1135.24	1055.08	1.14845	0	1	LOC_Os05g11560	LOC_Os05g11560.1	aquaporin protein, putative, expressed	1	4338071	Os05g0205000	NM_001061428.1	AK062320.1	Q0DK16	1		BGIOSGA018618	BGIOSGA018618-TA	IPR000425; Major intrinsic protein
PH_os_0014455	15909.4	18187.1	17803.2	17814.8	17571.2	8383.02	7924.59	6244.88	6777.35	7258.23	1.18817	0	1	LOC_Os03g06930	LOC_Os03g06930.1	homeodomain protein, putative, expressed	1	4331729	Os03g0165300	NM_001055602.1	AK099829.1|AK105752.1|AK068034.1	Q10RB5	5		NA	NA	NA
PH_os_0020321	193.186	209.689	198.017	186.645	191	86.5989	76.9176	90.0703	117.867	88.8151	1.07631	0	4	LOC_Osp1g00940|LOC_Os10g21402|LOC_Os02g24574	LOC_Osp1g00940.1|LOC_Os10g21402.1|LOC_Os02g24574.1	NADH dehydrogenase subunit 6|NADPH-dependent oxidoreductase, putative|NADPH-dependent oxidoreductase, putative	5	NA	NA	NA	NA	NA	5		NA	NA	NA
PH_os_0017161	876.765	859.815	857.158	765.142	862.823	474.464	354.445	513.735	373.245	393.783	1.00378	0	1	LOC_Os06g14540	LOC_Os06g14540.1	endoglucanase, putative, expressed	1	4340679	Os06g0256900	NM_001063853.1	AK060686.1	Q652F9	5		NA	NA	NA
PH_os_0009395	275.355	273.786	245.688	271.203	269.892	118.311	98.7456	130.102	130.274	116.637	1.23059	0	1	LOC_Os06g14670	LOC_Os06g14670.1	ODORANT1, putative, expressed	1	4340683	Os06g0258000	NM_001063857.1	AK107483.1|FJ940217.1	Q652E6	1		BGIOSGA022649	BGIOSGA022649-TA	IPR001005; SANT, DNA-binding|IPR014778; Myb, DNA-binding
PH_os_0014281	1180.09	1316.74	1308.2	1220.93	1244.82	667.177	535.305	580.453	589.334	587.464	1.05984	0	1	LOC_Os03g08220	LOC_Os03g08220.1	lipoxygenase protein, putative, expressed	5	NA	NA	NA	NA	NA	5		NA	NA	NA
PH_os_0017619	1320.83	1411.05	1385.2	1161.12	1245.65	209.789	201.649	359.169	204.716	169.07	2.60297	0	1	LOC_Os06g06440	LOC_Os06g06440.1	ABC transporter, ATP-binding protein, putative, expressed	1	4340195	Os06g0158900	NM_001063405.2	NA	Q0DED9	5		NA	NA	NA
PH_os_0012257	1155.62	1388.16	1275.19	1242.58	1223.23	202.471	188.136	190.149	180.936	191.541	2.69768	0	1	LOC_Os10g33170	LOC_Os10g33170.1	POT domain containing peptide transporter, putative, expressed	5	NA	NA	NA	NA	NA	5		NA	NA	NA
PH_os_0017323	680.083	716.971	705.895	654.805	713.344	290.289	269.212	335.818	265.717	255.745	1.34169	0	1	LOC_Os02g02380	LOC_Os02g02380.1	suppressor of phythchrome A, putative	5	NA	NA	NA	NA	NA	1		BGIOSGA007253	BGIOSGA007253-TA	IPR001680; WD40 repeat
PH_os_0007781	3999.2	4630.55	4415.97	4510.42	4752.58	240.281	226.595	220.172	223.327	233.273	4.2673	0	1	LOC_Os04g48416	LOC_Os04g48416.1	OsSub45 - Putative Subtilisin homologue, expressed	1	4336727	Os04g0573300	NM_001060149.2	NA	Q7XTY8	1		BGIOSGA014520	BGIOSGA014520-TA	IPR000209; Peptidase S8 and S53, subtilisin, kexin, sedolisin|IPR003137; Protease-associated PA
PH_os_0007793	1963.33	2194.86	2145.19	2036.6	2243.84	572.041	70.681	150.117	102.358	74.9043	3.58247	0	1	LOC_Os04g48390	LOC_Os04g48390.1	uncharacterized membrane protein, putative, expressed	1	4336724	Os04g0573000	NM_001060146.1	AK066068.1	Q0JAW2	1		BGIOSGA016954	BGIOSGA016954-TA	IPR004331; SPX, N-terminal|IPR011701; Major facilitator superfamily MFS-1
PH_os_0019958	2592.71	2594.1	2686.07	2302.64	2484.66	54.8866	1101.79	1706.89	1052.53	1199.54	1.29717	0	1	LOC_Os10g39520	LOC_Os10g39520.1	MLO domain containing protein, putative, expressed	1	4349258	Os10g0541000	NM_001071724.1	AK072272.1	Q0IW12	1		BGIOSGA031480	BGIOSGA031480-TA	IPR004326; Mlo-related protein
PH_os_0018026	584.802	491.715	516.128	481.565	576.322	158.561	141.362	285.779	161.292	117.707	1.70982	0	1	LOC_Os12g37350	LOC_Os12g37350.1	lipozygenase protein, putative	1	4352509	Os12g0560200	NM_001073547.2	FJ667775.1	Q2QNM6	1		BGIOSGA037589	BGIOSGA037589-TA	IPR000577; Carbohydrate kinase, FGGY|IPR001246; Lipoxygenase, plant|IPR013819; Lipoxygenase, C-terminal
PH_os_0007817	2861.94	3088.56	3234.28	2868.77	3036.9	686.693	508.28	918.495	532.469	521.12	2.32514	0	1	LOC_Os04g46780	LOC_Os04g46780.2|LOC_Os04g46780.1	MSP domain containing protein, expressed	1	4336613	Os04g0554200	NM_001060045.1	AK060752.1|AK066540.1	Q7XT32	1		BGIOSGA016897	BGIOSGA016897-TA	IPR000535; Major sperm protein
PH_os_0019666	17731.1	20309.6	20171.2	19040.9	18979.6	463.487	365.878	502.615	388.754	391.642	5.53379	0	1	LOC_Os07g48010	LOC_Os07g48010.1	peroxidase precursor, putative, expressed	1	4344277	Os07g0677100	NM_001067162.1	AK101772.1	Q7F1U1	1		BGIOSGA026388	BGIOSGA026388-TA	IPR000823; Plant peroxidase|IPR002016; Haem peroxidase, plant/fungal/bacterial
PH_os_0020015	1403	1516.35	1590.56	1411.7	1452.43	490.32	377.312	514.847	411.5	399.133	1.73236	0	1	LOC_Os10g33760	LOC_Os10g33760.1	No apical meristem protein, putative, expressed	1	4348901	Os10g0477600	NM_001071392.1	GQ229485.1|AK119558.1	Q9AV06	1		BGIOSGA033132	BGIOSGA033132-TA	IPR003441; No apical meristem (NAM) protein
PH_os_0016146	4718.62	5926.22	6041.36	5805.59	6038.1	1885.66	1469.75	1582.35	1541.57	1724.94	1.79106	0	1	LOC_Os05g28520	LOC_Os05g28520.2|LOC_Os05g28520.1	MRH1, putative, expressed	5	NA	NA	NA	AK287883.1	NA	5		NA	NA	NA
PH_os_0013206	879.388	973.358	1002.92	969.317	1032.23	362.252	317.025	318.026	333.956	354.19	1.46711	0	1	LOC_Os01g66010	LOC_Os01g66010.1	amino acid transporter, putative, expressed	1	4324999	Os01g0882800	NM_001051545.1	AK059325.1	Q8RZP7	5		NA	NA	NA
PH_os_0019285	2081.33	2379.83	2287.28	2234.59	2189.86	690.352	542.581	620.485	577.961	588.534	1.825	0	1	LOC_Os07g23030	LOC_Os07g23030.2|LOC_Os07g23030.1	retrotransposon protein, putative, Ty3-gypsy subclass, expressed	1	4343012	Os07g0413300	NM_001065987.1	AK111648.1	Q0D707	1		BGIOSGA019711	BGIOSGA019711-TA	IPR001969; Peptidase aspartic, active site|IPR005162; Retrotransposon gag protein
PH_os_0015380	268.362	292.099	283.275	236.142	249.131	134.167	95.6273	157.901	135.444	121.987	1.03631	0	1	LOC_Os04g39864	LOC_Os04g39864.3|LOC_Os04g39864.2|LOC_Os04g39864.1	Os4bglu11 - beta-glucosidase homologue, similar to Os4Bglu12 exoglucanase/beta-glucosidase, expressed	5	NA	NA	NA	AK242955.1	NA	5		NA	NA	NA
PH_os_0007853	3862.84	4328.38	4275.71	4402.14	3889.76	1159.94	980.18	1016.35	974.987	1026.19	1.94037	0	1	LOC_Os04g56320	LOC_Os04g56320.1	AAA-type ATPase family protein, putative, expressed	1	4337267	Os04g0658300	NM_001060663.1	AK067399.1	Q7XN85	1		BGIOSGA014185	BGIOSGA014185-TA	IPR003959; AAA ATPase, core
PH_os_0013194	659.104	803.959	737.981	786.797	687.601	202.471	165.269	233.516	230.564	153.019	1.88681	0	1	LOC_Os01g64660	LOC_Os01g64660.4|LOC_Os01g64660.3|LOC_Os01g64660.2|LOC_Os01g64660.1	fructose-1,6-bisphosphatase, putative, expressed	1	4325071	Os01g0866400	NM_001051441.1	NA	Q0JHF8	5		NA	NA	NA
PH_os_0011820	16002.9	18923.3	18339.5	17276.5	18104.3	1509.99	1429.21	1351.06	1315.15	1459.56	3.60755	0	1	LOC_Os10g38700	LOC_Os10g38700.1	glutathione S-transferase, putative, expressed	1	4349202	Os10g0530400	NM_001071671.1	AK105926.1	Q8S718	5		NA	NA	NA
PH_os_0019101	713.301	830.514	807.654	729.05	865.314	373.229	388.746	484.823	359.804	357.4	1.05136	0	1	LOC_Os04g47860	LOC_Os04g47860.6|LOC_Os04g47860.5|LOC_Os04g47860.4|LOC_Os04g47860.3|LOC_Os04g47860.2|LOC_Os04g47860.1	ZOS4-11 - C2H2 zinc finger protein, expressed	1	4336689	Os04g0566400	NM_001060115.1	AK120723.1	Q7XUI7	1		BGIOSGA016934	BGIOSGA016934-TA	IPR007087; Zinc finger, C2H2-type|IPR015880; Zinc finger, C2H2-like
PH_os_0019625	1031.49	1215.1	1141.35	1108.53	1267.25	347.615	344.05	384.745	315.346	307.108	1.76616	0	1	LOC_Os07g29750	LOC_Os07g29750.1	glycosyl hydrolases family 16, putative, expressed	1	4343230	Os07g0480800	NM_001066173.2	AK243098.1	Q0D6H1	1		BGIOSGA025694	BGIOSGA025694-TA	IPR000757; Glycoside hydrolase, family 16|IPR010713; Xyloglucan endo-transglycosylase, C-terminal
PH_os_0011785	6225.65	6954.52	6622.58	5794.25	6156.85	141.486	106.022	161.237	127.172	102.726	5.68963	0	1	LOC_Os11g02330	LOC_Os11g02330.2|LOC_Os11g02330.1	LTPL22 - Protease inhibitor/seed storage/LTP family protein precursor, expressed	1	4349600	Os11g0114900	NM_001072112.1	AK063683.1	Q0IV40	5		NA	NA	NA
PH_os_0009518	213.291	235.327	236.521	204.175	238.335	117.091	103.943	131.214	125.104	99.5157	1.07304	0	1	LOC_Os06g19540	LOC_Os06g19540.1	oxidoreductase, short chain dehydrogenase/reductase family domain containing protein, expressed	1	4340817	Os06g0299200	NM_001063981.2	NA	Q5ZA49	1		BGIOSGA021394	BGIOSGA021394-TA	IPR002198; Short-chain dehydrogenase/reductase SDR|IPR002347; Glucose/ribitol dehydrogenase
PH_os_0011821	2505.29	2911.83	2744.74	2659.44	2951.37	1405.1	1152.72	1299.9	1228.3	1326.88	1.10964	0	1	LOC_Os10g38580	LOC_Os10g38580.1	glutathione S-transferase, putative, expressed	1	4349192	Os10g0529300	NM_001071661.1	AK103309.1|AK059882.1|AK060931.1|AK106212.1|AF402794.1|AF402805.1	Q945W2	1		BGIOSGA033322	BGIOSGA033322-TA	IPR004045; Glutathione S-transferase, N-terminal|IPR004046; Glutathione S-transferase, C-terminal
PH_os_0018439	506.129	529.258	550.048	523.844	594.592	78.061	86.2724	102.302	102.358	71.6941	2.63694	0	1	LOC_Os02g46970	LOC_Os02g46970.1	AMP-binding domain containing protein, expressed	1	4330407	Os02g0697400	NM_001054354.1	AK105636.1	Q42982	1		BGIOSGA005795	BGIOSGA005795-TA	IPR000873; AMP-dependent synthetase and ligase
PH_os_0019113	5707.28	6356.59	6375.06	6260.35	6981.47	590.336	451.111	509.287	527.299	555.362	3.5268	0	1	LOC_Os04g51300	LOC_Os04g51300.1	peroxidase precursor, putative, expressed	1	4336886	Os04g0602100	NM_001060304.1	AK069838.1	Q0JAF4	1		BGIOSGA017056	BGIOSGA017056-TA	IPR002016; Haem peroxidase, plant/fungal/bacterial|IPR002207; Plant ascorbate peroxidase
PH_os_0001230	2006.16	2200.36	2201.11	2044.85	2195.67	446.411	372.115	439.232	410.466	408.763	2.29771	0	1	LOC_Os08g01780	LOC_Os08g01780.2|LOC_Os08g01780.1	OsIAA25 - Auxin-responsive Aux/IAA gene family member, expressed	1	4344471	Os08g0109400	NM_001067346.1	AK068232.1	Q0J8J0	1		BGIOSGA027858	BGIOSGA027858-TA	IPR003311; AUX/IAA protein|IPR011525; Aux/IAA-ARF-dimerisation
PH_os_0019021	2846.21	3206.68	3426.8	3236.9	3160.64	391.525	303.513	445.904	339.126	357.4	3.08912	0	1	LOC_Os04g33240	LOC_Os04g33240.1	sex determination protein tasselseed-2, putative, expressed	1	4335749	Os04g0405300	NM_001059244.1	AK110700.1	Q7XL00	1		BGIOSGA015151	BGIOSGA015151-TA	IPR002198; Short-chain dehydrogenase/reductase SDR|IPR002347; Glucose/ribitol dehydrogenase
PH_os_0018456	513.122	554.897	581.217	563.029	519.853	112.213	85.233	127.878	106.494	68.4839	1.72268	0	1	LOC_Os02g42950	LOC_Os02g42950.2|LOC_Os02g42950.1	YABBY domain containing protein, putative, expressed	1	4330130	Os02g0643200	NM_001054094.1	AB274016.1|AK106784.1	Q6H668	1		BGIOSGA005951	BGIOSGA005951-TA	IPR006780; YABBY protein
PH_os_0008046	2326.09	2678.34	2570.56	2617.16	2260.45	912.338	803.477	901.815	855.052	850.699	1.46033	0	1	LOC_Os05g15510	LOC_Os05g15510.2|LOC_Os05g15510.1	cellulase, putative, expressed	1	4338201	Os05g0244500	NM_001061546.1	AK064349.1	Q5W708	4		BGIOSGA018452|BGIOSGA018449	BGIOSGA018452-TA|BGIOSGA018449-TA	IPR001547; Glycoside hydrolase, family 5|IPR001547; Glycoside hydrolase, family 5
PH_os_0016203	9126.93	10151.1	10450	10024.2	8952.93	170.758	172.545	318.026	159.224	110.216	5.76317	0	1	LOC_Os05g35140	LOC_Os05g35140.1	nodulin MtN3 family protein, putative, expressed	1	4338851	Os05g0426000	NM_001062134.1	AK063475.1	Q60EC2	5		NA	NA	NA
PH_os_0003298	20080.8	22238.9	20592.9	20626.9	22748.1	7307.24	6606.6	6794.2	6300.71	6794.89	1.61301	0	1	LOC_Os10g35840	LOC_Os10g35840.1	shikimate/quinate 5-dehydrogenase, putative, expressed	1	4349044	Os10g0502400	NM_001071526.1	AK062231.1|AK099393.1	P0C587	1		BGIOSGA031606	BGIOSGA031606-TA	IPR006151; Quinate/shikimate 5-dehydrogenase/glutamyl-tRNA reductase|IPR015895; Tetrapyrrole biosynthesis, glutamyl-tRNA reductase, N-terminal|IPR015896; Tetrapyrrole biosynthesis, glutamyl-tRNA reductase, C-terminal
PH_os_0020298	7107.66	8017.62	8093.04	6478.96	7179.95	1474.62	1337.74	1273.22	1213.82	1255.18	2.44785	0	4	LOC_Os12g10570|LOC_Osp1g00410|LOC_Os10g21266|LOC_Os06g39740|LOC_Os06g02980|LOC_Os05g35320|LOC_Os03g55874|LOC_Os01g25065	LOC_Os12g10570.1|LOC_Osp1g00410.1|LOC_Os10g21266.1|LOC_Os06g39740.1|LOC_Os06g02980.1|LOC_Os05g35320.1|LOC_Os03g55874.1|LOC_Os01g25065.1	ATP synthase subunit beta, putative|ATP synthase CF1 beta chain|ATP synthase subunit beta, putative|ATP synthase subunit beta, putative|ATP synthase F1, epsilon subunit family protein|ATP synthase like protein, putative|ATP synthase subunit beta, putative|ATP synthase subunit beta, putative	4	4351757|9271553	Os12g0207500|Os01g0791150	NM_001072920.2|NM_001185669.1	AB037543.1	Q0IPF8|C7IXC8	5		NA	NA	NA
PH_os_0020306	22393.8	23844.1	23811.6	19945.2	23192.4	6991.34	5662.8	6399.44	6097.03	6361.51	1.82936	0	4	LOC_Osp1g00710|LOC_Os12g10610|LOC_Os10g21342|LOC_Os09g19954|LOC_Os08g15276|LOC_Os05g22722|LOC_Os04g16828|LOC_Os01g57956	LOC_Osp1g00710.1|LOC_Os12g10610.1|LOC_Os10g21342.1|LOC_Os09g19954.1|LOC_Os08g15276.1|LOC_Os05g22722.1|LOC_Os04g16828.1|LOC_Os01g57956.1	ribosomal protein L14|retrotransposon protein, putative, Ty3-gypsy subclass|chloroplast 50S ribosomal protein L14, putative|ribosomal protein, putative|chloroplast 50S ribosomal protein L14, putative|chloroplast 50S ribosomal protein L14, putative|chloroplast 50S ribosomal protein L14, putative|chloroplast 50S ribosomal protein L14, putative, expressed	1	9272666	Os05g0292700	NM_001187395.1	AK063122.1|AK071967.1|AK105308.1	Q7F4T2	5		NA	NA	NA
PH_os_0002261	976.418	1187.63	1211.02	1130.18	1261.43	91.4777	75.8782	120.094	101.324	85.6049	3.66831	0	1	LOC_Os09g37500	LOC_Os09g37500.1	OsSAUR55 - Auxin-responsive SAUR gene family member, expressed	1	4347766	Os09g0547100	NM_001070382.1	AK058556.1	Q651Q2	1		BGIOSGA031205	BGIOSGA031205-TA	IPR003676; Auxin responsive SAUR protein
PH_os_0020769	3863.71	4315.56	4341.71	3496.76	3746.1	1700.27	1358.53	1662.41	1385.45	1568.71	1.37348	0	1	LOC_Os12g16410	LOC_Os12g16410.3|LOC_Os12g16410.1	isoflavone reductase, putative, expressed	1	4351932	Os12g0265100	NM_001073063.1	AK062049.1|AK065317.1	Q2QUF6	1		BGIOSGA018534	BGIOSGA018534-TA	IPR008030; NmrA-like
PH_os_0016508	12514.2	14771.6	14579.9	12952.8	12955.6	142.705	89.3907	229.068	139.579	80.2546	6.71402	0	1	LOC_Os06g03970	LOC_Os06g03970.1	receptor-like protein kinase 5 precursor, putative, expressed	5	NA	NA	NA	AK064052.1	NA	5		NA	NA	NA
PH_os_0016520	1925.74	2257.13	2201.11	2146.93	2121.76	60.9851	58.2079	72.2787	84.7815	55.6432	5.01715	0	1	LOC_Os05g43910	LOC_Os05g43910.1	cytochrome P450, putative, expressed	1	4339312	Os05g0515200	NM_001062572.1	AK062293.1	Q68Y41	5		NA	NA	NA
PH_os_0001654	22438.4	21596.1	23268.9	22055.1	23254.7	3356.62	2736.81	3270.33	2733.68	3077.5	2.82543	0	1	LOC_Os08g16570	LOC_Os08g16570.3|LOC_Os08g16570.1	expressed protein	1	4345120	Os08g0266300	NM_001067938.2	NA	Q0J6U8	1		BGIOSGA028333	BGIOSGA028333-TA	NA
PH_os_0019216	2070.84	2407.3	2201.11	2165.5	2301.14	229.304	200.609	190.149	189.207	206.522	3.46542	0	4	LOC_Os12g17320|LOC_Os05g50550	LOC_Os12g17320.1|LOC_Os05g50550.1	polyprenyl synthetase, putative, expressed|polyprenyl synthetase, putative, expressed	1	4351957	Os12g0271700	NM_001073084.1	AK110824.1|AK101790.1|AK066579.1	Q0INZ4	1		BGIOSGA018513	BGIOSGA018513-TA	IPR000092; Polyprenyl synthetase
PH_os_0013920	1176.6	1052.11	1277.03	1152.87	1317.07	257.357	188.136	237.964	235.734	223.643	2.40236	0	1	LOC_Os02g13900	LOC_Os02g13900.1	BES1/BZR1 homolog protein, putative, expressed	5	NA	NA	NA	NA	NA	5		NA	NA	NA
PH_os_0013944	519.241	556.728	572.05	496.002	498.262	135.387	92.509	115.646	131.308	107.006	2.15269	0	1	LOC_Os02g14840	LOC_Os02g14840.1	potassium channel KAT1, putative, expressed	5	NA	NA	NA	NA	NA	1		BGIOSGA006796	BGIOSGA006796-TA	IPR000595; Cyclic nucleotide-binding|IPR003938; Potassium channel, voltage-dependent, EAG/ELK/ERG|IPR005821; Ion transport
PH_os_0013956	5903.09	6422.52	6518.98	6239.72	5608.76	2597.97	1892.8	2102.75	2013.04	2181.85	1.41729	0	1	LOC_Os03g05806	LOC_Os03g05806.1|LOC_Os03g05806.1	pseudouridine synthase family protein, putative, expressed	4	4331652|4331652	Os03g0152700	NM_001055529.1|NM_001055529.1	AK067387.1|AK067387.1	Q10RN1|Q10RN1	5		NA	NA	NA
PH_os_0019637	38465.8	42755.4	40418.4	42022	37982.5	9935.7	8877.75	8800.21	8561.89	7721.56	2.16084	0	1	LOC_Os07g37550	LOC_Os07g37550.1	chlorophyll A-B binding protein, putative, expressed	1	4343604	Os07g0562700	NM_001066526.1	AK058312.1|AK068972.1|AK109399.2|AK061512.1|AK103926.1|AK103999.1|AK104224.1|AK104465.1|AK104495.1|AK119533.1|AK119545.1	Q6ZF30	1		BGIOSGA025944	BGIOSGA025944-TA	IPR001344; Chlorophyll A-B binding protein
PH_os_0008318	23504	26138.8	24814.5	24340.2	27072.2	10883.4	9659.4	9926.64	8907.22	9676.56	1.30921	0	1	LOC_Os06g02380	LOC_Os06g02380.2|LOC_Os06g02380.1	T-complex protein, putative, expressed	1	4339910	Os06g0114000	NM_001063136.1	AK060117.1|AK062098.1|AK101334.1|EU325985.1	Q9LWT6	1		BGIOSGA022066	BGIOSGA022066-TA	IPR001844; Chaperonin Cpn60|IPR002423; Chaperonin Cpn60/TCP-1
PH_os_0020761	513.996	557.644	532.63	546.53	605.388	174.417	142.402	172.357	183.004	162.649	1.64165	0	1	LOC_Os05g34150	LOC_Os05g34150.1	glutathione S-transferase, putative, expressed	5	NA	NA	NA	AK287917.1	NA	1		BGIOSGA018056	BGIOSGA018056-TA	IPR004045; Glutathione S-transferase, N-terminal|IPR004046; Glutathione S-transferase, C-terminal
PH_os_0012681	301.579	351.618	344.697	306.263	364.561	102.455	96.6667	141.221	105.46	192.611	1.46814	0	1	LOC_Os12g28250	LOC_Os12g28250.1	disease resistance protein RPM1, putative, expressed	1	4352196	Os12g0468300	NM_001073282.2	NA	Q0INE6	5		NA	NA	NA
PH_os_0002969	7075.31	8037.76	7945.44	7516.33	7992.11	2824.83	2159.93	2653.18	2351.13	2597.04	1.62708	0	1	LOC_Os11g34210	LOC_Os11g34210.2|LOC_Os11g34210.1	aspartyl/glutamyl-tRNA amidotransferase subunit B, putative, expressed	1	4350686	Os11g0544800	NM_001074588.1	AK064895.1	Q2R2Z0	1		BGIOSGA033844	BGIOSGA033844-TA	IPR003789; GatB/Yqey|IPR004413; Glutamyl-tRNA(Gln) amidotransferase B subunit|IPR006075; GatB N-terminal region|IPR006107; GatB, central region
PH_os_0007543	20173.5	23412.8	23609.9	21102.2	22293.9	8376.92	6843.59	8130.8	6826.97	7317.08	1.57431	0	1	LOC_Os04g58730	LOC_Os04g58730.1	AT hook motif domain containing protein, expressed	1	4337449	Os04g0683900	NM_001060841.1	AK100309.1|AK060880.1|AK099749.1	Q0J8W7	1		BGIOSGA014061	BGIOSGA014061-TA	IPR000637; HMG-I and HMG-Y, DNA-binding|IPR005175; Protein of unknown function DUF296
PH_os_0008343	6401.35	7298.82	6924.19	6872.87	7165.83	3279.78	2739.93	3110.21	2673.72	2980.12	1.2434	0	1	LOC_Os06g03930	LOC_Os06g03930.2|LOC_Os06g03930.1	cytochrome P450 86A1, putative, expressed	1	4339998	Os06g0129900	NM_001063220.1	AK061981.1|AK066075.1	Q658G9	1		BGIOSGA022012	BGIOSGA022012-TA	IPR001128; Cytochrome P450|IPR002401; Cytochrome P450, E-class, group I
PH_os_0020965	12932.9	14677.3	14520.3	13720	14945.4	91.4777	61.3262	91.1823	89.9511	258.955	6.83087	0	1	LOC_Os08g35760	LOC_Os08g35760.1	Cupin domain containing protein, expressed	1	4345763	Os08g0460000	NM_001068511.1	AK065284.1|AK104729.1|AF051156.1|AF032975.1	Q6ZBZ2	1		BGIOSGA026869	BGIOSGA026869-TA	IPR001929; Germin|IPR006045; Cupin 1
PH_os_0020554	223.781	247.231	263.106	242.329	266.57	75.6216	61.3262	90.0703	94.0867	68.4839	1.65142	0	1	LOC_Os02g36890	LOC_Os02g36890.1	MYB family transcription factor, putative, expressed	1	4329770	Os02g0579300	NM_001053764.1	NA	Q0E045	1		BGIOSGA008493	BGIOSGA008493-TA	IPR001005; SANT, DNA-binding|IPR014778; Myb, DNA-binding
PH_os_0015365	1055.09	1221.51	1162.43	1073.47	999.845	267.115	220.359	221.284	230.564	230.063	2.15881	0	1	LOC_Os04g10010	LOC_Os04g10010.1	sex determination protein tasselseed-2, putative, expressed	1	4335093	Os04g0179200	NM_001058709.1	AK120852.1|AK103462.1|AK106087.1	Q7FAE1	5		NA	NA	NA
PH_os_0003008	8588.45	10115.4	9623.09	9893.22	8768.57	4126.25	3501.83	3547.22	3513.26	3458.44	1.29244	0	1	LOC_Os11g10480	LOC_Os11g10480.4|LOC_Os11g10480.2|LOC_Os11g10480.1	dehydrogenase, putative, expressed	1	4350053	Os11g0210300	NM_001074016.1	AK073964.1|AK061267.1|AK069330.1|EF122490.1|GQ848036.1	Q2R8Z5	1		BGIOSGA034312	BGIOSGA034312-TA	IPR002328; Alcohol dehydrogenase, zinc-containing, conserved site|IPR013149; Alcohol dehydrogenase, zinc-binding|IPR013154; Alcohol dehydrogenase GroES-like
PH_os_0020427	1812.97	2152.74	2042.51	2094.34	1852.7	87.8186	73.7993	78.9506	111.663	75.9744	4.50125	0	1	LOC_Os01g13740	LOC_Os01g13740.2|LOC_Os01g13740.1	myb-like DNA-binding domain containing protein, expressed	1	4326363	Os01g0239000	NM_001049077.1	AK121019.1	Q5NAN5	1		BGIOSGA002040	BGIOSGA002040-TA	IPR014778; Myb, DNA-binding
PH_os_0016329	641.621	707.814	686.643	654.805	656.875	158.561	141.362	166.797	161.292	141.248	2.1534	0	1	LOC_Os06g08041	LOC_Os06g08041.1	iron/ascorbate-dependent oxidoreductase, putative, expressed	5	NA	NA	NA	NA	NA	5		NA	NA	NA
PH_os_0018882	1413.49	1542.91	1486.05	1453.98	1644.26	87.8186	54.0502	71.1667	79.6118	59.9234	4.4127	0	1	LOC_Os03g26530	LOC_Os03g26530.1	3-ketoacyl-CoA synthase, putative, expressed	1	4332981	Os03g0382100	NM_001056778.2	AK241725.1	Q75M74	1		BGIOSGA012763	BGIOSGA012763-TA	IPR013601; FAE1/Type III polyketide synthase-like protein
PH_os_0016365	15244.2	16489.4	16824.1	15136.8	15979.2	729.382	518.674	672.748	577.961	625.986	4.67815	0	1	LOC_Os05g33140	LOC_Os05g33140.1	CHIT5 - Chitinase family protein precursor, expressed	5	NA	NA	NA	NA	NA	5		NA	NA	NA
PH_os_0001533	4548.17	4927.23	4976.1	4673.35	5161.16	806.223	630.932	736.131	682.387	728.712	2.77954	0	1	LOC_Os09g12540	LOC_Os09g12540.1	chlorophyll A-B binding protein, putative, expressed	1	4346649	Os09g0296800	NM_001069336.1	AK066997.1	Q69TB3	1		BGIOSGA030468	BGIOSGA030468-TA	IPR001344; Chlorophyll A-B binding protein
PH_os_0000842	1938.85	2018.14	1983.84	1724.15	1853.53	1017.23	810.753	1173.14	860.222	888.151	1.06052	0	1	LOC_Os07g41640	LOC_Os07g41640.3|LOC_Os07g41640.2|LOC_Os07g41640.1	agenet domain-containing protein, putative, expressed	1	9269932	Os07g0607300	NM_001188363.1	AK069102.1|AK102747.1	Q69J33	1		BGIOSGA026102	BGIOSGA026102-TA	IPR001025; Bromo adjacent region|IPR008395; Agenet|IPR014002; Tudor-like, plant
PH_os_0018883	194.06	194.122	208.101	177.364	197.644	75.6216	61.3262	91.1823	84.7815	67.4139	1.36365	0	1	LOC_Os03g26650	LOC_Os03g26650.2|LOC_Os03g26650.1	heavy metal-associated domain containing protein, expressed	1	4332989	Os03g0383900	NM_001056784.1	AK069713.1	Q10KH9	1		BGIOSGA012766	BGIOSGA012766-TA	IPR006121; Heavy metal transport/detoxification protein
PH_os_0007266	411.721	434.944	454.706	422.787	436.809	135.387	99.785	112.31	140.613	120.917	1.79263	0	1	LOC_Os04g39140	LOC_Os04g39140.1	acetyltransferase, GNAT family, putative, expressed	1	4336090	Os04g0465500	NM_001059560.1	AK105909.1	Q7XUY6	1		BGIOSGA014930	BGIOSGA014930-TA	IPR000182; GCN5-related N-acetyltransferase
PH_os_0018890	5792.07	6607.48	6064.28	6062.36	5513.26	2697.98	2011.29	2280.67	2059.57	2286.72	1.34144	0	1	LOC_Os03g31230	LOC_Os03g31230.2|LOC_Os03g31230.1	MYB family transcription factor, putative, expressed	1	4333157	Os03g0425800	NM_001056941.1	AK100427.1	Q0DR18	1		BGIOSGA012915	BGIOSGA012915-TA	IPR000949; ELM2|IPR001005; SANT, DNA-binding|IPR014778; Myb, DNA-binding
PH_os_0001486	5195.03	5893.26	5612.32	5609.67	4581.51	1311.18	1005.13	1302.13	1060.8	1179.21	2.11299	0	1	LOC_Os08g19140	LOC_Os08g19140.1	adenylate kinase family protein, putative, expressed	1	4345177	Os08g0288200	NM_001067989.1	AK070372.1	Q0J6P7	1		BGIOSGA027267	BGIOSGA027267-TA	IPR000850; Adenylate kinase|IPR011769; Adenylate/cytidine kinase, N-terminal
PH_os_0007125	886.381	979.768	943.332	819.795	888.566	392.744	405.377	485.935	313.278	304.967	1.32515	0	1	LOC_Os03g56580	LOC_Os03g56580.1	no apical meristem protein, putative, expressed	1	4334294	Os03g0777000	NM_001057973.1	AK073539.1	Q8S7I7	1		BGIOSGA013656	BGIOSGA013656-TA	IPR003441; No apical meristem (NAM) protein
PH_os_0011126	256.124	282.027	265.857	249.548	247.47	145.145	108.1	110.086	133.376	115.567	1.03115	0	1	LOC_Os08g44020	LOC_Os08g44020.3|LOC_Os08g44020.2|LOC_Os08g44020.1	rhamnogalacturonate lyase, putative, expressed	1	4346274	Os08g0554100	NM_001068999.1	AK120710.1|AK121429.1	Q0J3T7	5		NA	NA	NA
PH_os_0009671	1726.43	1838.67	1828.91	1602.47	1817.82	236.622	207.885	364.729	198.513	170.14	2.97532	0	1	LOC_Os01g25500	LOC_Os01g25500.1	sterol carrier protein-2, putative, expressed	1	4326015	Os01g0357200	NM_001049544.1	AK099419.1	Q5ZBK3	5		NA	NA	NA
PH_os_0011888	9182	9750.98	9828.44	9068.27	9854.78	59.7654	50.9319	66.7188	86.8493	62.0636	7.17068	0	1	LOC_Os10g36160	LOC_Os10g36160.1	LTPL159 - Protease inhibitor/seed storage/LTP family protein precursor, expressed	1	4349060	Os10g0505500	NM_001071542.1	AK062529.1	Q7G2B6	5		NA	NA	NA
PH_os_0011231	838.303	713.308	897.495	852.793	845.384	203.69	61.3262	137.885	106.494	240.764	2.61391	0	1	LOC_Os10g20890	LOC_Os10g20890.1	LTPL137 - Protease inhibitor/seed storage/LTP family protein precursor, expressed	1	4348382	Os10g0349900	NM_001070941.1	AK062848.1	Q8LM47	5		NA	NA	NA
PH_os_0002155	2898.66	3172.8	3214.11	3027.57	3104.17	1624.64	1245.23	1481.16	1325.49	1443.51	1.04786	0	1	LOC_Os10g01570	LOC_Os10g01570.1	C-5 cytosine-specific DNA methylase, putative, expressed	1	4347954	Os10g0104900	NM_001070558.1	AK112062.1	Q0IZC8	1		BGIOSGA001506	BGIOSGA001506-TA	IPR000953; Chromo domain|IPR001025; Bromo adjacent region|IPR001525; C-5 cytosine-specific DNA methylase
PH_os_0011186	585.676	615.331	623.388	569.216	509.888	96.3565	84.1936	136.773	115.799	87.745	2.36116	0	1	LOC_Os09g29390	LOC_Os09g29390.1	plastocyanin-like domain containing protein, putative, expressed	5	NA	NA	NA	NA	NA	5		NA	NA	NA
PH_os_0010779	263.117	266.46	270.44	246.454	233.352	98.7959	62.3656	124.542	100.29	71.6941	1.53008	0	1	LOC_Os08g09420	LOC_Os08g09420.1	OsFBX266 - F-box domain containing protein, expressed	5	NA	NA	NA	AK288657.1	NA	5		NA	NA	NA
PH_os_0001831	10501.1	11445	11119.2	11542.1	11232.5	4448.26	3910.32	4161.03	3930.96	4340.17	1.35514	0	1	LOC_Os08g41990	LOC_Os08g41990.1	aminotransferase, putative, expressed	1	4346136	Os08g0532200	NM_001068872.1	AK064826.1|AK104694.1	Q6YZE2	1		BGIOSGA026590	BGIOSGA026590-TA	IPR005814; Aminotransferase class-III
PH_os_0006293	1645.14	1752.59	1625.39	1636.5	1684.95	718.405	542.581	668.3	593.47	654.877	1.39694	0	1	LOC_Os03g55090	LOC_Os03g55090.1	alpha-glucan phosphorylast isozyme, putative, expressed	1	4334171	Os03g0758100	NM_001057865.1	AK063766.1	Q0DNE4	1		BGIOSGA009780	BGIOSGA009780-TA	IPR000811; Glycosyl transferase, family 35
PH_os_0006774	5810.43	6780.55	6669.33	6113.92	6334.56	125.629	94.5879	162.349	135.444	94.1654	5.77946	0	1	LOC_Os03g44710	LOC_Os03g44710.3|LOC_Os03g44710.2|LOC_Os03g44710.1	YABBY domain containing protein, putative, expressed	1	4333584	Os03g0650000	NM_001057318.1	AB274014.1|AK070258.1|AK070479.1|EU846982.1	Q10FZ7	1		BGIOSGA013223	BGIOSGA013223-TA	IPR006780; YABBY protein
PH_os_0006305	1199.32	1315.82	1379.7	1294.14	1292.16	578.139	472.939	613.813	546.944	550.011	1.21922	0	1	LOC_Os03g29960	LOC_Os03g29960.1	DEK C terminal domain containing protein, expressed	5	NA	NA	NA	NA	NA	1		BGIOSGA012860	BGIOSGA012860-TA	IPR014876; DEK C terminal
PH_os_0004392	3493.95	4050.93	3986.93	3745.28	3822.5	1177.01	997.85	1118.65	1015.31	1075.41	1.77188	0	1	LOC_Os02g01440	LOC_Os02g01440.1	nitric oxide synthase 1, putative, expressed	1	4328006	Os02g0104700	NM_001052149.1	AK288268.1	Q6YPG5	1		BGIOSGA007337	BGIOSGA007337-TA	NA
PH_os_0000017	3989.59	4441.92	4262.87	4001.01	4484.35	1455.11	1342.94	1457.81	1374.08	1383.59	1.53812	0	1	LOC_Os01g44110	LOC_Os01g44110.1	serine/threonine-protein kinase, putative, expressed	1	4326674	Os01g0631700	NM_001050183.1	AK065494.1	Q0JL16	1		BGIOSGA004048	BGIOSGA004048-TA	IPR000719; Protein kinase, core|IPR008271; Serine/threonine protein kinase, active site|IPR017441; Protein kinase ATP binding, conserved site|IPR017442; Serine/threonine protein kinase-related
PH_os_0002901	410.847	425.787	445.539	387.727	436.809	85.3792	78.9965	78.9506	99.2563	72.7642	2.34231	0	1	LOC_Os10g32900	LOC_Os10g32900.2|LOC_Os10g32900.1	CCT motif family protein, expressed	1	4348845	Os10g0466500	NM_001071340.1	AK069224.1|AK100335.1	Q0IX46	1		BGIOSGA033096	BGIOSGA033096-TA	IPR010402; CCT
PH_os_0000232	3472.1	3674.59	3849.42	3554.51	3847.41	181.736	168.387	266.875	191.275	181.91	4.28978	0	1	LOC_Os01g12750	LOC_Os01g12750.1	cytochrome P450, putative, expressed	1	4327182	Os01g0227500	NM_001049007.1	AK120914.1	Q5N7Z8	1		BGIOSGA003050	BGIOSGA003050-TA	IPR001128; Cytochrome P450|IPR002401; Cytochrome P450, E-class, group I
PH_os_0002937	2205.46	2504.36	2513.72	2326.36	2272.9	545.207	446.954	534.862	474.569	479.387	2.24665	0	1	LOC_Os11g10750	LOC_Os11g10750.1	OsSCP48 - Putative Serine Carboxypeptidase homologue, expressed	1	4350066	Os11g0213600	NM_001074028.1	AK103461.1	Q2R8W8	1		BGIOSGA034295	BGIOSGA034295-TA	IPR001563; Peptidase S10, serine carboxypeptidase
PH_os_0003439	14453.1	16225.7	16351.1	16021.6	13972.9	1829.55	1400.11	1691.32	1430.95	1583.69	3.21757	0	1	LOC_Os12g43340	LOC_Os12g43340.1	actin-depolymerizing factor, putative, expressed	1	4352848	Os12g0628100	NM_001073859.1	AK121150.1	Q2QLT8	1		BGIOSGA035792	BGIOSGA035792-TA	IPR002108; Actin-binding, cofilin/tropomyosin type
PH_os_0000280	37607.4	41796.7	42169.4	41575.5	37335.6	13415.5	11562.6	12222.9	11736	12271.5	1.63408	0	1	LOC_Os01g45274	LOC_Os01g45274.4|LOC_Os01g45274.3|LOC_Os01g45274.2|LOC_Os01g45274.1	carbonic anhydrase, chloroplast precursor, putative, expressed	1	4326583	Os01g0639900	NM_001050211.1	AK060890.1|AK099825.1	Q0JKY8	1		BGIOSGA004082	BGIOSGA004082-TA	IPR001765; Carbonic anhydrase|IPR015892; Carbonic anhydrase, prokaryotic-like, conserved site
PH_os_0003358	1630.28	1844.16	1818.83	1740.65	1608.55	691.571	616.38	748.362	617.25	594.954	1.35353	0	1	LOC_Os11g30810	LOC_Os11g30810.1	sulfotransferase domain containing protein, expressed	1	4350564	Os11g0503900	NM_001074479.1	AK061183.1	Q2R3T7	1		BGIOSGA035315	BGIOSGA035315-TA	IPR000863; Sulphotransferase
PH_os_0008745	3816.51	4538.98	4283.04	4101.04	4217.78	465.926	409.534	412.544	415.636	529.68	3.17748	0	1	LOC_Os05g41520	LOC_Os05g41520.1	zinc finger, C3HC4 type domain containing protein, expressed	5	NA	NA	NA	NA	NA	1		BGIOSGA017802	BGIOSGA017802-TA	IPR001841; Zinc finger, RING-type
PH_os_0009949	2717.71	3177.38	2999.59	2891.45	3074.27	74.4019	64.4445	111.198	90.985	58.8534	5.23626	0	1	LOC_Os01g34560	LOC_Os01g34560.1	3-ketoacyl-CoA synthase, putative, expressed	1	4323946	Os01g0529800	NM_001049770.1	AK101002.1	Q0JM79	5		NA	NA	NA
PH_os_0009154	430.078	362.606	399.702	314.512	380.34	173.198	123.692	221.284	159.224	134.828	1.2595	0	1	LOC_Os06g48170	LOC_Os06g48170.1	glycosyl hydrolases family 16, putative	5	NA	NA	NA	AK287999.1	NA	1		BGIOSGA023533	BGIOSGA023533-TA	IPR000757; Glycoside hydrolase, family 16|IPR008263; Glycoside hydrolase, family 16, active site|IPR010713; Xyloglucan endo-transglycosylase, C-terminal
PH_os_0008204	500.01	470.655	473.958	421.756	442.622	181.736	159.032	194.596	179.902	205.452	1.34581	0	1	LOC_Os04g52560	LOC_Os04g52560.1	transposon protein, putative, unclassified, expressed	5	NA	NA	NA	NA	NA	4		BGIOSGA014355|BGIOSGA014351	BGIOSGA014355-TA|BGIOSGA014351-TA	IPR004330; FAR1|IPR006564; Zinc finger, PMZ-type|IPR007527; Zinc finger, SWIM-type
PH_os_0004857	305.076	353.449	312.611	239.236	257.435	115.872	90.4302	151.229	132.342	125.197	1.36207	0	1	LOC_Os02g18080	LOC_Os02g18080.1	NB-ARC domain containing protein, expressed	1	4329027	Os02g0282000	NM_001053098.2	AK241633.1	Q6K3C7	1		BGIOSGA007973	BGIOSGA007973-TA	IPR000767; Disease resistance protein|IPR001611; Leucine-rich repeat|IPR002182; NB-ARC
PH_os_0005274	361.895	398.317	395.118	368.134	396.948	169.539	128.889	145.669	156.122	172.28	1.29524	0	1	LOC_Os02g03030	LOC_Os02g03030.1	ATXR, putative	5	NA	NA	NA	NA	NA	1		BGIOSGA007416	BGIOSGA007416-TA	IPR001214; SET|IPR001965; Zinc finger, PHD-type
PH_os_0009806	29631.7	32277.4	33901.3	30589.2	30380.7	315.903	189.176	859.56	229.53	134.828	6.66893	0	1	LOC_Os01g28500	LOC_Os01g28500.1	SCP-like extracellular protein, expressed	1	4325424	Os01g0382400	NM_001049626.1	AK121108.1	Q8W084	5		NA	NA	NA
PH_os_0010060	625.886	590.608	652.724	555.811	608.709	125.629	98.7456	167.909	132.342	101.656	2.38368	0	1	LOC_Os01g13130	LOC_Os01g13130.1	aquaporin protein, putative, expressed	1	4324277	Os01g0232100	NM_001049036.1	AK069592.1|AK099190.1	Q9LWR0	5		NA	NA	NA
PH_os_0009818	3499.19	3997.82	3812.75	3592.66	3641.46	259.797	206.846	270.211	238.836	255.745	3.88005	0	1	LOC_Os01g44390	LOC_Os01g44390.2|LOC_Os01g44390.1	MYB family transcription factor, putative, expressed	1	4326605	Os01g0635200	NM_001050197.1	AK112054.1	Q0JL02	5		NA	NA	NA
PH_os_0009202	4077.88	4790.79	4714.83	4619.72	4126.44	54.8866	65.4839	68.9427	83.7475	53.5031	6.08306	0	1	LOC_Os06g24404	LOC_Os06g24404.2|LOC_Os06g24404.1	GDSL-like lipase/acylhydrolase, putative, expressed	1	4340980	Os06g0351500	NM_001064120.1	AK061188.1|AK067876.1|AK099072.1	Q69LT9	1		BGIOSGA022878	BGIOSGA022878-TA	IPR001087; Lipase, GDSL
PH_os_0014769	3409.16	3909.92	3826.5	3655.56	3741.94	108.554	82.1147	137.885	87.8832	56.7132	5.37755	0	1	LOC_Os03g51690	LOC_Os03g51690.3|LOC_Os03g51690.2|LOC_Os03g51690.1	Homeobox domain containing protein, expressed	1	4333973	Os03g0727000	NM_001057674.1	RICOSH1|AK107637.1|FJ940206.1	P46609	5		NA	NA	NA
PH_os_0014767	5788.57	6512.25	6078.95	5745.78	6662.59	3007.79	2607.92	2659.86	2409.03	2621.65	1.17452	0	1	LOC_Os03g27990	LOC_Os03g27990.1	STRUBBELIG-RECEPTOR FAMILY 7 precursor, putative, expressed	1	9272509	Os03g0397700	NM_001186533.1	AK111635.1|AK111995.1	C7IZV7	5		NA	NA	NA
PH_os_0014108	4511.45	4712.96	4449.89	4246.43	4633	1434.37	1124.66	1511.18	1113.53	1174.93	1.88074	0	1	LOC_Os02g52130	LOC_Os02g52130.9|LOC_Os02g52130.8|LOC_Os02g52130.7|LOC_Os02g52130.6|LOC_Os02g52130.5|LOC_Os02g52130.4|LOC_Os02g52130.3|LOC_Os02g52130.2|LOC_Os02g52130.1	OsFBX61 - F-box domain containing protein, expressed	1	4330783	Os02g0757700	NM_001054707.1	AK069370.1|AK103417.1	Q6Z7V6	5		NA	NA	NA
PH_os_0014491	1588.32	1696.74	1717.07	1545.75	1663.36	214.668	170.466	264.651	189.207	160.509	3.09253	0	1	LOC_Os03g50140	LOC_Os03g50140.1	plastocyanin-like domain containing protein, putative, expressed	5	NA	NA	NA	NA	NA	5		NA	NA	NA
PH_os_0015191	3774.55	4117.77	4063.02	3631.85	3875.64	202.471	144.48	295.787	171.631	112.356	4.52463	0	1	LOC_Os04g42860	LOC_Os04g42860.1	GDSL-like lipase/acylhydrolase, putative, expressed	5	NA	NA	NA	NA	NA	5		NA	NA	NA
PH_os_0014962	3812.14	4475.8	4423.3	4007.2	4124.77	2406.47	1782.62	2155.02	1826.94	2065.22	1.03645	0	1	LOC_Os03g48430	LOC_Os03g48430.1	1-aminocyclopropane-1-carboxylate oxidase homolog 4, putative, expressed	5	NA	NA	NA	AK241192.1	NA	5		NA	NA	NA
PH_os_0014494	306.824	296.677	319.945	263.984	292.313	107.334	87.3119	137.885	107.528	89.8851	1.52178	0	1	LOC_Os03g21870	LOC_Os03g21870.1	DUF623 domain containing protein, expressed	5	NA	NA	NA	NA	NA	1		BGIOSGA010783	BGIOSGA010783-TA	IPR006458; Protein of unknown function DUF623, plant
PH_os_0015202	11252.8	13101.4	13356.1	12189.7	12154.3	53.6669	44.6954	53.375	75.4762	47.0827	7.7735	0	1	LOC_Os04g33370	LOC_Os04g33370.1	cytochrome P450, putative, expressed	1	4335759	Os04g0407900	NM_001059254.1	AK064758.1	Q0JDF4	5		NA	NA	NA
PH_os_0014973	473.786	499.956	499.627	412.475	460.892	107.334	85.233	131.214	109.596	80.2546	2.26255	0	1	LOC_Os03g26650	LOC_Os03g26650.2|LOC_Os03g26650.1	heavy metal-associated domain containing protein, expressed	1	4332989	Os03g0383900	NM_001056784.1	AK069713.1	Q10KH9	5		NA	NA	NA
PH_os_0012509	8891.78	9716.19	9691.84	9434.34	9807.45	2916.31	2292.98	2922.28	2396.63	2687.99	1.83733	0	1	LOC_Os12g29520	LOC_Os12g29520.5|LOC_Os12g29520.4|LOC_Os12g29520.3|LOC_Os12g29520.2|LOC_Os12g29520.1	auxin response factor, putative, expressed	1	4352211	Os12g0479400	NM_001073297.1	AK060796.1|AK065254.1|AK067061.1	Q2QQX6	5		NA	NA	NA
PH_os_0015192	11145.3	12351.5	12395.3	11427.6	11206.7	703.768	530.108	822.865	557.283	582.113	4.16977	0	1	LOC_Os03g59300	LOC_Os03g59300.2|LOC_Os03g59300.1	expressed protein	5	NA	NA	NA	NA	NA	5		NA	NA	NA
PH_os_0014977	4361.1	5058.17	4933.01	4385.64	4538.33	403.722	317.025	388.081	355.669	364.891	3.59698	0	1	LOC_Os03g51920	LOC_Os03g51920.1	peptidase, M50 family, putative, expressed	1	4333985	Os03g0729000	NM_001057686.1	AK108046.1	Q851F9	5		NA	NA	NA
PH_os_0014300	2052.49	2409.13	2291.87	2070.63	2106.82	345.176	260.896	364.729	272.955	277.146	2.83269	0	1	LOC_Os02g44654	LOC_Os02g44654.2|LOC_Os02g44654.1	cytochrome P450, putative, expressed	1	4330250	Os02g0666500	NM_001054209.1	AK069029.1	Q6ESH0	5		NA	NA	NA
PH_os_0014296	9148.78	10156.6	9254.56	10119.1	8653.97	900.141	723.441	762.818	749.592	782.215	3.50951	0	1	LOC_Os02g47620	LOC_Os02g47620.3|LOC_Os02g47620.2|LOC_Os02g47620.1	hydrolase, alpha/beta fold family domain containing protein, expressed	1	4330459	Os02g0705100	NM_001054400.1	AK063491.1	Q6YVH6	5		NA	NA	NA
PH_os_0012886	2006.16	1932.98	2021.43	1693.21	1625.16	830.618	638.208	1028.58	636.895	581.043	1.35201	0	1	LOC_Os01g63540	LOC_Os01g63540.1	cytochrome P450, putative, expressed	1	4324825	Os01g0854800	NM_001051373.1	AK109676.1	Q5N7U6	5		NA	NA	NA
PH_os_0006902	524.486	513.692	573.883	531.062	494.109	154.902	165.269	175.693	139.579	126.267	1.8448	0	1	LOC_Os04g09720	LOC_Os04g09720.2|LOC_Os04g09720.1	OsSCP22 - Putative Serine Carboxypeptidase homologue, expressed	1	4335083	Os04g0176400	NM_001058700.1	NA	Q7XSG1	1		BGIOSGA015987	BGIOSGA015987-TA	IPR001563; Peptidase S10, serine carboxypeptidase
PH_os_0001277	2426.62	2694.82	2635.65	2384.11	2373.39	1127.01	847.133	1185.37	891.239	922.393	1.32231	0	1	LOC_Os07g12640	LOC_Os07g12640.1	glycerol-3-phosphate dehydrogenase, putative, expressed	1	4342770	Os07g0229800	NM_001065763.1	AK065591.1	Q8H2J9	1		BGIOSGA024576	BGIOSGA024576-TA	IPR006109; NAD-dependent glycerol-3-phosphate dehydrogenase, C-terminal|IPR006168; NAD-dependent glycerol-3-phosphate dehydrogenase|IPR011128; NAD-dependent glycerol-3-phosphate dehydrogenase, N-terminal
PH_os_0017054	4624.22	5257.78	4980.68	4843.49	5058.18	62.2048	56.1291	72.2787	79.6118	54.5731	6.22096	0	1	LOC_Os06g25439	LOC_Os06g25439.1	NAD dependent epimerase/dehydratase family protein, putative, expressed	1	4340998	Os06g0360300	NM_001064138.1	AK070247.1|AK105919.1	Q69SX2	1		BGIOSGA021274	BGIOSGA021274-TA	NA
PH_os_0012587	3200.24	3412.71	3373.63	2948.17	3171.43	497.639	389.785	718.339	359.804	348.84	2.87067	0	1	LOC_Osp1g00510	LOC_Osp1g00510.1	cytochrome b559 beta chain	5	NA	NA	NA	AK059143.1	NA	5		NA	NA	NA
PH_os_0015876	603.159	648.295	668.308	651.711	691.753	130.508	125.771	131.214	140.613	125.197	2.28117	0	1	LOC_Os04g44924	LOC_Os04g44924.1	short-chain dehydrogenase/reductase, putative, expressed	1	9271852	Os04g0531750	NM_001187096.1	NA	C7J1V3	5		NA	NA	NA
PH_os_0007611	30360.7	34441.1	33497	32339.1	30998.5	6353.43	4953.91	6009.14	5284.37	5854.31	2.50002	0	1	LOC_Os04g51400	LOC_Os04g51400.5|LOC_Os04g51400.3|LOC_Os04g51400.2|LOC_Os04g51400.1	zinc finger, C3HC4 type domain containing protein, expressed	1	4336897	Os04g0603200	NM_001060314.1	AK059404.1|AK072200.1|AK100301.1	Q0JAE4	1		BGIOSGA014408	BGIOSGA014408-TA	IPR001841; Zinc finger, RING-type|IPR006130; Aspartate/ornithine carbamoyltransferase
PH_os_0001315	5135.59	5607.57	5517.9	5173.47	5918.52	60.9851	63.405	70.0547	84.7815	56.7132	6.28804	0	1	LOC_Os07g30620	LOC_Os07g30620.1	cytokinin-O-glucosyltransferase 2, putative, expressed	1	4343260	Os07g0489300	NM_001066202.1	AK060228.1	Q7XHS6	1		BGIOSGA024291	BGIOSGA024291-TA	IPR002213; UDP-glucuronosyl/UDP-glucosyltransferase
PH_os_0013345	469.415	512.776	545.464	463.004	515.701	62.2048	51.9714	57.8229	84.7815	58.8534	2.96578	0	1	LOC_Os01g65030	LOC_Os01g65030.1	S-locus-specific glycoprotein precursor, putative, expressed	1	4324938	Os01g0870500	NM_001051468.1	AK065439.1|AK067624.1	Q0JHD1	5		NA	NA	NA
PH_os_0015853	2233.44	2152.74	2129.6	1853.05	1949.03	376.888	324.301	711.667	322.583	276.076	2.50095	0	1	LOC_Os05g08530	LOC_Os05g08530.1	phototropic-responsive NPH3 family protein, putative, expressed	5	NA	NA	NA	NA	NA	5		NA	NA	NA
PH_os_0007647	15616.6	18103.7	18372.5	17122.9	15749.2	8989.21	7048.35	8501.08	7011.01	7959.12	1.03112	0	1	LOC_Os05g25840	LOC_Os05g25840.3|LOC_Os05g25840.1	ELMO/CED-12 family protein, putative, expressed	1	4338416	Os05g0323800	NM_001061729.1	AK059093.1|AK101553.1	Q5W6U2	1		BGIOSGA019624	BGIOSGA019624-TA	IPR000719; Protein kinase, core|IPR004147; ABC-1
PH_os_0002096	523.612	482.559	494.126	435.162	420.201	181.736	134.086	239.076	165.427	127.337	1.56132	0	1	LOC_Os09g06620	LOC_Os09g06620.1	OsFBX307 - F-box domain containing protein, expressed	1	9269743	Os09g0241550	NM_001188798.1	NA	Q68UQ6	1		BGIOSGA030334	BGIOSGA030334-TA	IPR001810; Cyclin-like F-box
PH_os_0017078	2232.56	2552.89	2392.71	2467.63	2021.28	318.342	284.803	306.906	314.312	291.057	2.87074	0	1	LOC_Os06g50960	LOC_Os06g50960.1	expansin precursor, putative, expressed	1	4342109	Os06g0725300	NM_001065156.1	AK072728.1	Q5Z980	5		NA	NA	NA
PH_os_0016043	329.552	425.787	375.866	365.041	322.209	103.675	87.3119	100.078	130.274	127.337	1.72764	0	1	LOC_Os05g05600	LOC_Os05g05600.6|LOC_Os05g05600.5|LOC_Os05g05600.4|LOC_Os05g05600.3|LOC_Os05g05600.2|LOC_Os05g05600.1	ATA15 protein, putative, expressed	5	NA	NA	NA	NA	NA	5		NA	NA	NA
PH_os_0020206	659.978	662.03	703.145	689.865	613.692	346.396	291.04	300.234	322.583	304.967	1.01759	0	1	LOC_Os12g01580	LOC_Os12g01580.2|LOC_Os12g01580.1	MATE efflux protein, putative, expressed	1	4351269	Os12g0106600	NM_001072473.1	AK064975.1	Q0IQQ5	1		BGIOSGA036859	BGIOSGA036859-TA	IPR002528; Multi antimicrobial extrusion protein MatE|IPR010658; Nodulin-like
PH_os_0012000	942.326	1036.54	1071.68	1007.47	1107.8	258.577	234.911	250.195	246.073	251.464	1.95042	0	1	LOC_Os11g14400	LOC_Os11g14400.1	polygalacturonase, putative, expressed	5	NA	NA	NA	NA	NA	5		NA	NA	NA
PH_os_0017820	305.076	256.388	290.609	255.735	279.857	108.554	106.022	124.542	100.29	119.847	1.29777	0	1	LOC_Os09g19160	LOC_Os09g19160.1	serine/threonine-protein kinase, putative, expressed	1	4346835	Os09g0356200	NM_001069503.1	AK111655.1	Q0J2D3	1		BGIOSGA030581	BGIOSGA030581-TA	IPR000719; Protein kinase, core|IPR001245; Tyrosine protein kinase|IPR001611; Leucine-rich repeat|IPR002290; Serine/threonine protein kinase|IPR008271; Serine/threonine protein kinase, active site|IPR017442; Serine/threonine protein kinase-related
PH_os_0018690	2917.02	3200.27	3063.77	2953.32	3345.83	397.623	306.631	341.378	318.447	329.579	3.2032	0	1	LOC_Os03g60480	LOC_Os03g60480.1	heavy metal-associated domain containing protein, expressed	1	4334586	Os03g0819400	NM_001058247.1	AK070263.1	Q84TB9	1		BGIOSGA009557	BGIOSGA009557-TA	IPR006121; Heavy metal transport/detoxification protein
PH_os_0020354	46181	53173.9	53478.4	50158	48900.2	19993.4	17448.9	17459.2	17561.1	19219.4	1.44068	0	4	LOC_Osp1g00740|LOC_Os09g24414|LOC_Os08g15268|LOC_Os04g16822|LOC_Os09g19952	LOC_Osp1g00740.1|LOC_Os09g24414.1|LOC_Os08g15268.1|LOC_Os04g16822.1|LOC_Os09g19952.1	ribosomal protein L22|chloroplast 50S ribosomal protein L22, putative|chloroplast 50S ribosomal protein L22, putative|chloroplast 50S ribosomal protein L22, putative|ribosomal protein L22, putative	1	9272040	Os08g0252001	NM_001188546.1	AK288604.1|AK072149.1|AK242823.1|AK288808.1	P0C446	4		BGIOSGA040026|BGIOSGA039201|BGIOSGA038903|BGIOSGA023759|BGIOSGA003190	BGIOSGA040026-TA|BGIOSGA039201-TA|BGIOSGA038903-TA|BGIOSGA023759-TA|BGIOSGA003190-TA	IPR001063; Ribosomal protein L22/L17|IPR001063; Ribosomal protein L22/L17|IPR001063; Ribosomal protein L22/L17|IPR001063; Ribosomal protein L22/L17|IPR001063; Ribosomal protein L22/L17
PH_os_0002835	548.962	604.343	671.058	554.779	613.692	100.016	117.455	122.318	104.426	79.1845	2.56579	0	1	LOC_Os11g07460	LOC_Os11g07460.1	TCP family transcription factor, putative, expressed	1	4349919	Os11g0175700	NM_001072412.1	AB071804.1	Q53PH2	1		BGIOSGA034407	BGIOSGA034407-TA	NA
PH_os_0014428	16683	19009.3	18907	18543.9	17853.5	3679.84	2987.31	3194.72	3009.74	3204.83	2.4122	0	1	LOC_Os03g07360	LOC_Os03g07360.1	expressed protein	1	4331765	Os03g0169600	NM_001055636.1	AK099490.1|AK060900.1|AK104523.1	Q8S7W1	5		NA	NA	NA
PH_os_0020492	10588.5	11836	11682.1	12142.2	10217.7	3494.45	2911.44	2832.21	2843.28	3043.25	1.7996	0	1	LOC_Os02g54060	LOC_Os02g54060.1	chaperonin, putative, expressed	1	4330925	Os02g0781400	NM_001054844.1	AK060474.1|AK073762.1	Q6K826	1		BGIOSGA005485	BGIOSGA005485-TA	IPR001476; Chaperonin Cpn10
PH_os_0012256	318.188	303.087	253.939	249.548	267.4	115.872	109.14	121.206	129.24	108.076	1.22892	0	1	LOC_Os10g41130	LOC_Os10g41130.1	AP2 domain containing protein, expressed	1	4349379	Os10g0560700	NM_001071912.1	NA	Q8SBA6	1		BGIOSGA031406	BGIOSGA031406-TA	IPR001471; Pathogenesis-related transcriptional factor and ERF, DNA-binding
PH_os_0019954	370.637	370.847	372.199	319.668	351.274	57.326	47.8136	51.1511	81.6797	120.917	2.3587	0	1	LOC_Os11g33970	LOC_Os11g33970.1	plant protein of unknown function domain containing protein, expressed	5	NA	NA	NA	NA	NA	1		BGIOSGA031454	BGIOSGA031454-TA	IPR004101; Mur ligase, C-terminal|IPR004158; Protein of unknown function DUF247, plant|IPR013221; Mur ligase, central
PH_os_0002524	15991.6	17517.7	17855.5	15775.1	15652.9	6109.49	4518.39	6611.83	4542.01	5145.92	1.63364	0	1	LOC_Os09g39680	LOC_Os09g39680.1	transporter, major facilitator family, putative, expressed	1	4347913	Os09g0570400	NM_001070521.1	AK065287.1	Q652N5	1		BGIOSGA031307	BGIOSGA031307-TA	IPR007114; Major facilitator superfamily|IPR011701; Major facilitator superfamily MFS-1
[truncated: 1,952 more rows]
