# Supplementary material for: Development of a microarray for two rice subspecies: characterization and validation of gene expression in rice tissues
Source: BMC Res Notes. 2014 Jan 8;7:15. doi: 10.1186/1756-0500-7-15 (PMC3891988; doi:10.1186/1756-0500-7-15)
Supplement: Additional file 2 — Shoot-specific expression genes. Excel file containing the raw data of shoot-specific expression genes represented for comparison between shoot and root. [file 1756-0500-7-15-S2.xlsx]

## Sheet: Shoot Specific
	Normalized Inenstity										log2(Ratio)	P-vlaue(	Annotation
ID	H01	H02	H03	H04	H05	H06	H07	H08	H09	H10	Shoot/Root	Shoot/Root	MSU_Group	MSU_Gene_ID	MSU_Transcript	MSU_Description	GenBank_Group	Entrez_gene_id	Gene_symbol	RNA	Other_RNA	UniProt	BGI_Group	BGI_Gene_id	BGI_Transcript	BGI_Description
PH_os_0009650	298.083	303.087	306.193	444.442	327.192	52.4472	49.8925	60.0469	84.7815	55.6432	2.50907	0	1	LOC_Os01g01840	LOC_Os01g01840.1	helix-loop-helix DNA-binding domain containing protein, expressed	1	4326162	Os01g0108400	NM_001048323.2	NA	Q0JRC6	4		BGIOSGA029658|BGIOSGA002617	BGIOSGA029658-TA|BGIOSGA002617-TA	IPR001092; Basic helix-loop-helix dimerisation region bHLH
PH_os_0010989	406.476	397.401	410.702	542.405	382	98.7959	89.3907	144.557	125.104	72.7642	2.13743	0	1	LOC_Os08g23410	LOC_Os08g23410.1	rubredoxin family protein, putative, expressed	5	NA	NA	NA	AK120326.1	NA	5		NA	NA	NA
PH_os_0020367	318.188	309.497	338.279	433.099	286.5	98.7959	101.864	98.9662	126.138	117.707	1.66023	0	4	LOC_Osp1g00560|LOC_Os06g39718	LOC_Osp1g00560.1|LOC_Os06g39718.1	ribosomal protein L33|chloroplast 50S ribosomal protein L33, putative, expressed	5	NA	NA	NA	AK288207.1	NA	5		NA	NA	NA
PH_os_0015431	2638.16	2732.36	2616.39	4119.6	2729.64	82.9398	82.1147	82.2865	109.596	107.006	4.96536	0	1	LOC_Os04g35280	LOC_Os04g35280.1	neutral/alkaline invertase, putative, expressed	5	NA	NA	NA	AK061496.1	NA	5		NA	NA	NA
PH_os_0008512	522.738	525.595	572.967	735.237	575.492	110.993	89.3907	126.766	138.545	119.847	2.32167	0	1	LOC_Os05g46000	LOC_Os05g46000.1	ras-related protein, putative, expressed	1	4339450	Os05g0536900	NM_001062700.1	AK105140.1	Q0DGE4	1		BGIOSGA020264	BGIOSGA020264-TA	IPR001806; Ras GTPase|IPR002041; Ran GTPase|IPR002078; RNA polymerase sigma factor 54, interaction|IPR003577; Ras small GTPase, Ras type|IPR003578; Ras small GTPase, Rho type|IPR003579; Ras small GTPase, Rab type|IPR013753; Ras
PH_os_0017607	464.17	516.439	544.547	687.803	535.631	109.773	97.7061	132.326	127.172	116.637	2.2772	0	1	LOC_Os05g50340	LOC_Os05g50340.1	MYB family transcription factor, putative, expressed	1	4339715	Os05g0579600	NM_001062956.1	AK241528.1	Q0DFN8	1		BGIOSGA017492	BGIOSGA017492-TA	IPR001005; SANT, DNA-binding|IPR014778; Myb, DNA-binding
PH_os_0008723	4084	4577.44	4704.74	7234.82	4573.21	117.091	101.864	172.357	103.392	87.745	5.58528	0	1	LOC_Os06g05630	LOC_Os06g05630.3|LOC_Os06g05630.1|LOC_Os06g05630.2	GDSL-like lipase/acylhydrolase, putative, expressed	1	4340135	Os06g0149100	NM_001063350.1	AK067418.1|AK099064.1	Q5VND9	1		BGIOSGA022321	BGIOSGA022321-TA	IPR001087; Lipase, GDSL
PH_os_0008617	1159.99	1194.04	1243.11	1777.77	1254.79	118.311	99.785	103.414	158.19	112.356	3.51738	0	1	LOC_Os05g50260	LOC_Os05g50260.1	polygalacturonase, putative, expressed	1	4339708	Os05g0578600	NM_001062949.1	AK108477.1	Q0DFP5	1		BGIOSGA017494	BGIOSGA017494-TA	IPR000743; Glycoside hydrolase, family 28|IPR006626; Parallel beta-helix repeat
PH_os_0016870	1770.14	1730.62	1891.25	2502.69	2035.4	63.4245	62.3656	90.0703	132.342	103.796	4.41076	0	1	LOC_Os06g19550	LOC_Os06g19550.2|LOC_Os06g19550.1	oxidoreductase, short chain dehydrogenase/reductase family, putative, expressed	1	4340818	Os06g0299300	NM_001063982.1	AK060501.1|AK067625.1	Q5ZA47	5		NA	NA	NA
PH_os_0017028	3290.27	3050.1	3458.88	5047.67	3676.34	87.8186	67.5628	110.086	101.324	67.4139	5.47538	0	1	LOC_Os06g49190	LOC_Os06g49190.1	LTPL154 - Protease inhibitor/seed storage/LTP family protein precursor, expressed	1	4342003	Os06g0705400	NM_001065051.1	AK062493.1|AK062667.1	Q5Z8V0	5		NA	NA	NA
PH_os_0010723	568.193	494.462	528.963	781.641	622.827	117.091	99.785	126.766	132.342	111.286	2.38789	0	1	LOC_Os08g30210	LOC_Os08g30210.1	1-aminocyclopropane-1-carboxylate oxidase homolog 1, putative, expressed	5	NA	NA	NA	NA	NA	5		NA	NA	NA
PH_os_0007472	673.09	720.633	693.977	945.6	724.14	110.993	67.5628	86.7344	232.632	118.777	2.62136	0	1	LOC_Os04g15580	LOC_Os04g15580.1	serine/threonine-protein kinase receptor precursor, putative, expressed	1	4335214	Os04g0226600	NM_001058817.2	AK119282.1	Q0JEP1	4		BGIOSGA022925|BGIOSGA014006	BGIOSGA022925-TA|BGIOSGA014006-TA	IPR000719; Protein kinase, core|IPR000858; S-locus glycoprotein|IPR001245; Tyrosine protein kinase|IPR001480; Curculin-like (mannose-binding) lectin|IPR002290; Serine/threonine protein kinase|IPR003609; Apple-like|IPR008271; Serine/threonine protein kinase, active site|IPR013227; PAN-like, type 2|IPR017441; Protein kinase ATP binding, conserved site|IPR017442; Serine/threonine protein kinase-rela…
PH_os_0004963	333.048	353.449	370.366	435.162	396.948	107.334	93.5484	102.302	124.07	109.146	1.80699	0	1	LOC_Os02g07360	LOC_Os02g07360.1	pentatricopeptide containing protein, putative, expressed	1	4328440	Os02g0170000	NM_001052560.1	AK065022.1|AK119658.1	Q6H7X0	1		BGIOSGA007626	BGIOSGA007626-TA	IPR002885; Pentatricopeptide repeat
PH_os_0007378	406.476	386.413	418.953	454.754	432.657	56.1063	41.5771	50.0391	66.1709	114.497	2.6993	0	1	LOC_Os04g12530	LOC_Os04g12530.1	amino acid transporter family protein, putative	1	4335147	Os04g0201800	NM_001058759.1	NA	Q7X8A3	1		BGIOSGA015602	BGIOSGA015602-TA	IPR013057; Amino acid transporter, transmembrane
PH_os_0009480	1363.66	1310.33	1278.86	1930.38	1516.38	118.311	117.455	133.438	147.851	105.936	3.60204	0	1	LOC_Os06g34070	LOC_Os06g34070.1	GDSL-like lipase/acylhydrolase, putative, expressed	1	4341207	Os06g0531600	NM_001064320.1	AK059898.1	Q5Z787	1		BGIOSGA021112	BGIOSGA021112-TA	IPR001087; Lipase, GDSL
PH_os_0014346	319.062	300.34	297.943	441.349	327.192	79.2807	63.405	97.8542	90.985	64.2037	2.14455	0	1	LOC_Os02g50900	LOC_Os02g50900.1	expressed protein	5	NA	NA	NA	NA	NA	5		NA	NA	NA
PH_os_0016348	748.266	728.874	757.233	1041.5	806.353	93.9171	87.3119	82.2865	104.426	98.4456	3.17854	0	1	LOC_Os06g08580	LOC_Os06g08580.1	transferase family protein, putative, expressed	1	4340333	Os06g0184900	NM_001063533.1	AK109842.1	Q5SMM8	5		NA	NA	NA
PH_os_0016074	331.3	319.569	326.362	483.627	337.987	59.7654	50.9319	62.2709	82.7136	53.5031	2.59476	0	1	LOC_Os04g52164	LOC_Os04g52164.2|LOC_Os04g52164.1	transferase family protein, putative, expressed	5	NA	NA	NA	NA	NA	5		NA	NA	NA
PH_os_0015307	360.147	376.341	393.284	524.875	417.709	95.1368	108.1	133.438	136.477	96.3055	1.90987	0	1	LOC_Os04g15550	LOC_Os04g15550.3|LOC_Os04g15550.1	expressed protein	1	9270948	Os04g0226400	NM_001186874.1	AK120245.1|AK120419.1	C7J118	5		NA	NA	NA
PH_os_0016786	1284.99	1327.72	1252.28	1911.82	1513.05	101.235	95.6273	140.109	114.765	97.3756	3.79279	0	1	LOC_Os06g15170	LOC_Os06g15170.1	3-ketoacyl-CoA synthase, putative, expressed	5	NA	NA	NA	NA	NA	5		NA	NA	NA
PH_os_0017612	885.507	876.297	868.159	1148.74	1040.54	73.1822	60.2868	100.078	96.1546	206.522	3.27073	0	1	LOC_Os06g02900	LOC_Os06g02900.1	aspartic proteinase nepenthesin-2 precursor, putative, expressed	1	4339944	Os06g0119600	NM_001063168.1	AK066409.1|AK104685.1	Q5VPQ6	1		BGIOSGA022041	BGIOSGA022041-TA	IPR000223; Peptidase S26A, signal peptidase I|IPR001969; Peptidase aspartic, active site
PH_os_0015327	323.433	257.304	286.942	367.103	278.196	108.554	74.8387	189.037	89.9511	66.3438	1.66567	0	1	LOC_Os04g27670	LOC_Os04g27670.1	terpene synthase family, metal binding domain containing protein, expressed	5	NA	NA	NA	AK241330.1	NA	5		NA	NA	NA
PH_os_0013015	2468.58	2260.79	2366.12	3291.55	2604.25	70.7428	58.2079	94.5183	94.0867	63.1336	5.13158	0	1	LOC_Os01g62060	LOC_Os01g62060.1|LOC_Os01g62060.3|LOC_Os01g62060.2	plant-specific domain TIGR01589 family protein, expressed	5	NA	NA	NA	NA	NA	5		NA	NA	NA
PH_os_0007896	286.719	310.413	319.945	386.696	289.822	101.235	91.4696	101.19	127.172	92.0253	1.62424	0	1	LOC_Os04g50770	LOC_Os04g50770.1	MYB family transcription factor, putative, expressed	1	4336841	Os04g0594100	NM_001060261.1	AK111960.1	Q7X793	1		BGIOSGA014440	BGIOSGA014440-TA	IPR001005; SANT, DNA-binding|IPR014778; Myb, DNA-binding
PH_os_0015080	16908.5	15567.3	15716.7	23385.3	16530.7	68.3033	60.2868	82.2865	90.985	65.2737	7.95794	0	1	LOC_Os04g41680	LOC_Os04g41680.1	CHIT3 - Chitinase family protein precursor, expressed	1	4336265	Os04g0494100	NM_001059721.1	AB096140.1|AK071013.1	Q7Y1Z0	5		NA	NA	NA
PH_os_0019059	380.252	356.196	342.863	441.349	362.07	110.993	87.3119	169.021	116.833	96.3055	1.73412	0	4	LOC_Os11g39320|LOC_Os11g39160	LOC_Os11g39320.1|LOC_Os11g39160.1	LZ-NBS-LRR class, putative, expressed|NBS-LRR disease resistance protein, putative	1	4350889	Os11g0606500	NM_001074783.1	AK065351.1	Q0IRQ1	1		BGIOSGA016093	BGIOSGA016093-TA	IPR000767; Disease resistance protein|IPR001611; Leucine-rich repeat|IPR002182; NB-ARC
PH_os_0019162	538.472	541.162	552.798	633.15	610.37	58.5457	48.8531	57.8229	80.6458	385.222	2.23508	0	1	LOC_Os05g43860	LOC_Os05g43860.1	expressed protein	1	4339308	Os05g0514400	NM_001062569.2	NA	Q0DGS5	1		BGIOSGA017730	BGIOSGA017730-TA	NA
PH_os_0012539	645.118	459.667	574.8	819.795	721.649	60.9851	51.9714	58.9349	82.7136	55.6432	3.4059	0	1	LOC_Os12g17570	LOC_Os12g17570.1	GDSL-like lipase/acylhydrolase, putative, expressed	1	4351964	Os12g0274200	NM_001073090.1	AK063071.1	Q0INY8	5		NA	NA	NA
PH_os_0012786	519.241	540.246	583.051	592.933	513.209	82.9398	71.7205	106.75	108.562	73.8342	2.63402	0	1	LOC_Os11g42220	LOC_Os11g42220.1	laccase precursor protein, putative, expressed	1	4351006	Os11g0641800	NM_001074886.1	AK066963.1	Q2R0L0	5		NA	NA	NA
PH_os_0004164	399.483	369.931	362.115	521.781	442.622	129.288	102.903	172.357	134.41	100.586	1.80854	0	1	LOC_Os01g70490	LOC_Os01g70490.1	potassium transporter, putative, expressed	1	4326945	Os01g0930400	NM_001051823.2	NA	Q5JK32	1		BGIOSGA005106	BGIOSGA005106-TA	IPR003855; K+ potassium transporter
PH_os_0000036	833.932	744.441	752.649	1062.12	924.275	106.114	74.8387	163.461	104.426	79.1845	3.11884	0	1	LOC_Os01g19610	LOC_Os01g19610.1	plant protein of unknown function domain containing protein, expressed	1	4325786	Os01g0301900	NM_001049360.2	NA	Q9FP37	1		BGIOSGA001815	BGIOSGA001815-TA	IPR004158; Protein of unknown function DUF247, plant
PH_os_0009628	430.078	413.883	388.701	512.501	509.057	58.5457	50.9319	58.9349	84.7815	53.5031	2.85711	0	1	LOC_Os01g11670	LOC_Os01g11670.1	OsSCP2 - Putative Serine Carboxypeptidase homologue, expressed	5	NA	NA	NA	NA	NA	5		NA	NA	NA
PH_os_0013590	2163.5	2011.73	1971.01	2960.54	2259.62	75.6216	54.0502	68.9427	98.2224	52.433	5.08646	0	1	LOC_Os02g20560	LOC_Os02g20560.1	fasciclin domain containing protein, expressed	1	9271858	Os02g0308800	NM_001185989.1	AK064819.1	Q6Z0W0	5		NA	NA	NA
PH_os_0011172	23521.4	22489.8	22530.9	32517.5	24700.5	115.872	92.509	171.245	133.376	85.6049	7.83561	0	1	LOC_Os09g29690	LOC_Os09g29690.1	beta-expansin precursor, putative, expressed	5	NA	NA	NA	NA	NA	5		NA	NA	NA
PH_os_0015247	290.215	296.677	292.442	360.916	285.67	115.872	114.337	112.31	144.749	121.987	1.3159	0	1	LOC_Os04g20880	LOC_Os04g20880.1	wax synthase isoform 1, putative, expressed	1	4335356	Os04g0277400	NM_001058890.1	AK108867.1	Q7XLJ4	5		NA	NA	NA
PH_os_0013240	636.376	644.633	683.893	737.3	640.266	86.5989	223.477	106.75	99.2563	75.9744	2.54511	0	1	LOC_Os01g56380	LOC_Os01g56380.1	decarboxylase, putative, expressed	1	4325604	Os01g0770200	NM_001050911.1	AK065830.1	Q94EE9	5		NA	NA	NA
PH_os_0019711	459.799	440.438	418.036	494.97	522.344	69.5231	83.1542	93.4063	87.8832	59.9234	2.54294	0	1	LOC_Os04g53800	LOC_Os04g53800.1	leucoanthocyanidin reductase, putative, expressed	1	4337096	Os04g0630300	NM_001060508.1	AK059518.1	Q0J9V0	1		BGIOSGA026790	BGIOSGA026790-TA	IPR001509; NAD-dependent epimerase/dehydratase
PH_os_0019143	944.949	904.683	843.407	1086.87	1056.31	95.1368	97.7061	95.6302	129.24	170.14	3.04828	0	1	LOC_Os05g51190	LOC_Os05g51190.5|LOC_Os05g51190.4|LOC_Os05g51190.3|LOC_Os05g51190.2	protein kinase family protein, putative, expressed	1	9267456	Os05g0589700	NM_001187621.1	AK068031.1	C7J2N6	1		BGIOSGA017460	BGIOSGA017460-TA	IPR000719; Protein kinase, core|IPR001245; Tyrosine protein kinase|IPR002290; Serine/threonine protein kinase|IPR008266; Tyrosine protein kinase, active site|IPR017442; Serine/threonine protein kinase-related
PH_os_0003981	557.703	583.283	623.388	639.337	575.492	82.9398	65.4839	130.102	100.29	75.9744	2.5911	0	1	LOC_Os01g61570	LOC_Os01g61570.1	GDSL-like lipase/acylhydrolase, putative, expressed	1	4327436	Os01g0832100	NM_001051239.1	AK064727.1	Q5QLD0	1		BGIOSGA004739	BGIOSGA004739-TA	IPR001087; Lipase, GDSL
PH_os_0016223	504.381	518.27	518.879	651.711	527.327	93.9171	83.1542	91.1823	101.324	124.127	2.47264	0	1	LOC_Os05g30760	LOC_Os05g30760.1	esterase, putative, expressed	1	4338583	Os05g0370700	NM_001061887.1	AK108862.1	Q60EW8	5		NA	NA	NA
PH_os_0019576	357.524	360.774	379.533	413.507	367.883	91.4777	64.4445	120.094	94.0867	188.331	1.76494	0	5	NA	NA	NA	5	NA	NA	NA	NA	NA	1		BGIOSGA024460	BGIOSGA024460-TA	IPR001128; Cytochrome P450|IPR002401; Cytochrome P450, E-class, group I
PH_os_0010725	1649.51	1538.33	1499.8	1934.51	1689.11	93.9171	77.957	160.125	97.1885	64.2037	4.19204	0	1	LOC_Os08g04190	LOC_Os08g04190.1	homeobox and START domains containing protein, putative, expressed	5	NA	NA	NA	AK318563.1	NA	5		NA	NA	NA
PH_os_0011261	1165.23	1171.14	1121.18	1362.2	1199.98	81.7201	69.6416	125.654	86.8493	63.1336	3.84286	0	1	LOC_Os09g37967	LOC_Os09g37967.1	cupin domain containing protein, expressed	1	4347796	Os09g0552500	NM_001070410.1	AK108790.1	Q0IZS6	5		NA	NA	NA
PH_os_0011930	2027.14	2092.31	1993.01	2549.1	1972.29	70.7428	58.2079	104.526	82.7136	111.286	4.66186	0	1	LOC_Os11g03230	LOC_Os11g03230.3|LOC_Os11g03230.2|LOC_Os11g03230.1	nucleoside-triphosphatase, putative, expressed	5	NA	NA	NA	NA	NA	5		NA	NA	NA
PH_os_0004713	807.708	791.14	780.151	945.6	873.619	104.894	65.4839	137.885	90.985	54.5731	3.27606	0	1	LOC_Os02g21340	LOC_Os02g21340.1	ABC-2 type transporter family protein, expressed	1	4329158	Os02g0318500	NM_001053213.2	NA	Q0E1P6	1		BGIOSGA006589	BGIOSGA006589-TA	IPR003439; ABC transporter-like|IPR003593; AAA+ ATPase, core|IPR013525; ABC-2 type transporter
PH_os_0006792	341.79	381.835	411.619	287.702	363.731	104.894	92.509	110.086	132.342	104.866	1.79738	0	1	LOC_Os03g18960	LOC_Os03g18960.1	calmodulin binding protein, putative, expressed	5	NA	NA	NA	NA	NA	1		BGIOSGA012442	BGIOSGA012442-TA	IPR012416; Calmodulin binding protein-like
PH_os_0002991	421.337	380.919	380.45	387.727	371.205	91.4777	80.0359	124.542	95.1207	72.7642	2.17743	0	1	LOC_Os10g38920	LOC_Os10g38920.1	protein kinase domain containing protein, expressed	1	9270649	Os10g0533150	NM_001189323.1	NA	C7J7P1	1		BGIOSGA031500	BGIOSGA031500-TA	IPR000719; Protein kinase, core|IPR001245; Tyrosine protein kinase|IPR001412; Aminoacyl-tRNA synthetase, class I, conserved site|IPR002290; Serine/threonine protein kinase|IPR008271; Serine/threonine protein kinase, active site|IPR017441; Protein kinase ATP binding, conserved site
PH_os_0015894	5237.86	5416.2	4773.5	5741.66	6036.44	79.2807	90.4302	92.2943	108.562	96.3055	5.83349	0	1	LOC_Os04g56240	LOC_Os04g56240.1	lipase, putative, expressed	1	4337262	Os04g0657500	NM_001060658.1	AK066638.1	Q7FAL5	5		NA	NA	NA
PH_os_0019953	1016.63	992.588	942.415	1204.43	1092.02	48.7881	41.5771	149.005	185.072	164.789	3.29538	0	1	LOC_Os10g40420	LOC_Os10g40420.1	LTPL138 - Protease inhibitor/seed storage/LTP family protein precursor, expressed	1	4349323	Os10g0551700	NM_001071858.1	AK107851.1	Q9FWN9	1		BGIOSGA031445	BGIOSGA031445-TA	IPR003612; Plant lipid transfer protein/seed storage/trypsin-alpha amylase inhibitor
PH_os_0017508	1026.24	1004.49	1026.76	1233.3	1095.34	62.2048	50.9319	106.75	81.6797	59.9234	3.92306	0	1	LOC_Os04g28520	LOC_Os04g28520.1	male sterility protein, putative, expressed	5	NA	NA	NA	NA	NA	5		NA	NA	NA
PH_os_0015755	569.067	621.741	599.552	723.894	646.079	68.3033	60.2868	64.4948	96.1546	66.3438	3.16539	0	1	LOC_Os04g51820	LOC_Os04g51820.3|LOC_Os04g51820.3|LOC_Os04g51820.2|LOC_Os04g51820.2|LOC_Os04g51820.1|LOC_Os04g51820.1	OsHKT1;1 - Na+ transporter, expressed	5	NA	NA	NA	AK287508.1|AK287508.1	NA	5		NA	NA	NA
PH_os_0010765	518.367	529.258	484.042	587.777	522.344	123.19	92.509	132.326	131.308	101.656	2.26819	0	1	LOC_Os09g11170	LOC_Os09g11170.1	protein binding protein, putative, expressed	1	4346618	Os09g0283600	NM_001069308.1	AK069582.1	Q6EPS5	5		NA	NA	NA
PH_os_0009694	458.925	477.98	438.205	574.372	467.535	60.9851	254.66	63.3828	94.0867	64.2037	2.26599	0	1	LOC_Os01g38110	LOC_Os01g38110.1	cytochrome P450, putative, expressed	1	4324690	Os01g0561600	NM_001049886.1	AK069494.1	Q8LJD2	5		NA	NA	NA
PH_os_0019148	392.49	386.413	375.866	451.661	400.27	76.8413	76.9176	94.5183	122.003	171.21	1.91003	0	1	LOC_Os05g50610	LOC_Os05g50610.2|LOC_Os05g50610.1	OsWRKY8v2 - Superfamily of TFs having WRKY and zinc finger domains	1	4339739	Os05g0583000	NM_001062978.2	AK109568.1|AY870600.1|AY341857.1	Q0DFL6	1		BGIOSGA017481	BGIOSGA017481-TA	IPR003657; DNA-binding WRKY
PH_os_0018446	601.41	638.223	621.554	715.645	690.923	112.213	107.061	117.87	145.783	117.707	2.43662	0	1	LOC_Os02g45250	LOC_Os02g45250.1	homeobox and START domains containing protein, putative, expressed	1	4330297	Os02g0674800	NM_001054253.1	AK111544.1|AB101648.1	Q6EPF0	1		BGIOSGA005852	BGIOSGA005852-TA	IPR000217; Tubulin|IPR001356; Homeobox|IPR002913; Lipid-binding START
PH_os_0019038	305.076	288.436	327.279	367.103	317.226	73.1822	58.2079	104.526	87.8832	54.5731	1.82848	0	4	LOC_Os04g12960|LOC_Os04g12690	LOC_Os04g12960.1|LOC_Os04g12690.1	UDP-glucoronosyl/UDP-glucosyl transferase, putative, expressed|N-hydroxythioamide S-beta-glucosyltransferase, putative	1	4335167	Os04g0206500	NM_001058778.1	AK110892.1	Q7XWK3	1		BGIOSGA015588	BGIOSGA015588-TA	IPR002213; UDP-glucuronosyl/UDP-glucosyltransferase
PH_os_0011661	391.616	395.57	371.282	472.284	398.609	70.7428	60.2868	102.302	101.324	66.3438	2.39182	0	1	LOC_Os09g33850	LOC_Os09g33850.1	osFTL4 FT-Like4 homologous to Flowering Locus T gene; contains Pfam profile PF01161: Phosphatidylethanolamine-binding protein, expressed	5	NA	NA	NA	NA	NA	5		NA	NA	NA
PH_os_0002254	577.809	683.091	621.554	682.647	762.34	98.7959	77.957	112.31	94.0867	99.5157	2.8306	0	1	LOC_Os09g27320	LOC_Os09g27320.1	ZOS9-13 - C2H2 zinc finger protein, expressed	1	4347197	Os09g0445500	NM_001069838.1	AK120514.1	Q0J1E8	1		BGIOSGA030857	BGIOSGA030857-TA	IPR007087; Zinc finger, C2H2-type|IPR015880; Zinc finger, C2H2-like
PH_os_0010310	377.63	371.763	350.197	442.38	361.24	110.993	101.864	113.422	116.833	90.9552	1.84453	0	1	LOC_Os07g27970	LOC_Os07g27970.1	O-methyltransferase, putative, expressed	1	9266155	Os07g0463600	NM_001188263.1	AK287689.1	Q8LI64	5		NA	NA	NA
PH_os_0003420	2173.12	2693.9	2419.29	2484.13	2554.42	126.849	112.258	150.117	135.444	102.726	4.2933	0	1	LOC_Os12g44110	LOC_Os12g44110.2	ligA, putative, expressed	1	4352906	Os12g0638300	NM_001073910.1	AK068058.1	Q0ILL8	1		BGIOSGA035754	BGIOSGA035754-TA	IPR000109; TGF-beta receptor, type I/II extracellular region
PH_os_0003947	1296.35	1422.04	1317.36	1577.72	1359.42	120.751	120.574	137.885	136.477	109.146	3.53247	0	1	LOC_Os12g12514	LOC_Os12g12514.1	NADP-dependent oxidoreductase, putative	1	4351816	Os12g0226400	NM_001072963.1	NA	Q0IPB5	1		BGIOSGA037175	BGIOSGA037175-TA	NA
PH_os_0009411	7790.36	8427.84	8511.99	9622.02	8151.56	120.751	97.7061	191.26	123.036	77.0444	6.15497	0	1	LOC_Os07g06800	LOC_Os07g06800.1	3-oxo-5-alpha-steroid 4-dehydrogenase, putative, expressed	1	4342458	Os07g0162100	NM_001065480.1	NA	Q8H539	1		BGIOSGA024779	BGIOSGA024779-TA	IPR001104; 3-oxo-5-alpha-steroid 4-dehydrogenase, C-terminal
PH_os_0006150	3299.89	3342.2	3254.45	3850.46	3606.58	79.2807	74.8387	159.013	108.562	65.2737	5.22613	0	1	LOC_Os03g22634	LOC_Os03g22634.1	terpene synthase, putative, expressed	1	4332831	Os03g0348200	NM_001056638.1	NA	Q0DRX1	1		BGIOSGA010739	BGIOSGA010739-TA	IPR001906; Terpene synthase-like|IPR005630; Terpene synthase, metal-binding
PH_os_0014496	531.479	652.874	558.299	587.777	553.901	54.8866	49.8925	70.0547	76.5101	52.433	3.22347	0	1	LOC_Os03g25990	LOC_Os03g25990.1	expansin precursor, putative, expressed	5	NA	NA	NA	NA	NA	5		NA	NA	NA
PH_os_0016045	2422.25	2938.39	2490.8	2697.59	2767.84	95.1368	88.3513	111.198	100.29	95.2355	4.75658	0	1	LOC_Os04g53800	LOC_Os04g53800.1	leucoanthocyanidin reductase, putative, expressed	1	4337096	Os04g0630300	NM_001060508.1	AK059518.1	Q0J9V0	5		NA	NA	NA
PH_os_0012376	2113.68	2396.31	2292.78	2445.98	2503.76	63.4245	55.0896	66.7188	83.7475	251.464	4.5746	0	1	LOC_Os12g12560	LOC_Os12g12560.1	NADP-dependent oxidoreductase, putative, expressed	1	4351817	Os12g0226700	NM_001072964.1	AK070393.1	Q2QVJ8	5		NA	NA	NA
PH_os_0002565	56101.6	59895	60079	67578.9	54422.6	71.9625	59.2473	88.9584	93.0528	56.7132	9.67	0	1	LOC_Os09g36680	LOC_Os09g36680.1	ribonuclease T2 family domain containing protein, expressed	1	4347708	Os09g0537700	NM_001070328.1	AK061438.1|AK098949.1|AK104221.1|AK104454.1|AK104509.1|AK104553.1|AK104599.1|AK104656.1|AK104888.1|AK119186.1	Q69JX7	1		BGIOSGA029365	BGIOSGA029365-TA	IPR001568; Ribonuclease T2
PH_os_0014257	284.096	333.304	311.694	294.92	306.431	108.554	63.405	140.109	89.9511	71.6941	1.74049	0	1	LOC_Os03g12530	LOC_Os03g12530.1	cation efflux family protein, putative, expressed	1	4332125	Os03g0226400	NM_001055974.1	AK065961.1	Q10PP8	5		NA	NA	NA
PH_os_0018297	443.19	477.98	505.127	518.688	511.548	98.7959	81.0753	112.31	95.1207	101.656	2.39468	0	4	LOC_Os01g36350|LOC_Os01g36294	LOC_Os01g36350.3|LOC_Os01g36350.2|LOC_Os01g36350.1|LOC_Os01g36294.1	cytochrome P450, putative, expressed|cytochrome P450, putative, expressed	4	9269872|9267385	Os01g0544200|Os01g0543600	NM_001185473.1|NM_001185472.1	AK061866.1|AK100062.1|AK120213.1|AK240728.1	Q5JKB7|C7IWK0	1		BGIOSGA003715	BGIOSGA003715-TA	IPR001128; Cytochrome P450|IPR002401; Cytochrome P450, E-class, group I
PH_os_0019032	685.328	766.417	779.235	816.701	659.366	128.069	127.85	131.214	136.477	108.076	2.52447	0	4	LOC_Os04g20400|LOC_Os04g20330	LOC_Os04g20400.1|LOC_Os04g20330.1	cytokinin-O-glucosyltransferase 1, putative, expressed|UDP-glucoronosyl/UDP-glucosyl transferase, putative, expressed	4	9270382|4335345	Os04g0272200|Os04g0271700	NM_001186896.1|NM_001058881.1	AK241002.1|AK059031.1|AK099145.1|AK070110.1	Q7XSY4|Q7XSZ0	1		BGIOSGA015457	BGIOSGA015457-TA	IPR002213; UDP-glucuronosyl/UDP-glucosyltransferase
PH_os_0012860	410.847	452.342	460.207	504.251	424.353	89.0383	75.8782	98.9662	102.358	86.675	2.27781	0	1	LOC_Osp1g00620	LOC_Osp1g00620.1	photosystem II phosphoprotein	5	NA	NA	NA	NA	NA	5		NA	NA	NA
PH_os_0019468	434.449	488.053	482.209	470.222	541.444	136.607	89.3907	104.526	111.663	72.7642	2.21986	0	1	LOC_Os06g37150	LOC_Os06g37150.160,60,1236,3731	L-ascorbate oxidase precursor, putative, expressed	1	4341337	Os06g0567900	NM_001064435.1	AK105605.1	Q0DBF9	1		BGIOSGA023108	BGIOSGA023108-TA	IPR001117; Multicopper oxidase, type 1|IPR002355; Multicopper oxidase, copper-binding site|IPR011706; Multicopper oxidase, type 2|IPR011707; Multicopper oxidase, type 3
PH_os_0020963	319.936	356.196	383.2	351.635	337.987	117.091	97.7061	106.75	114.765	100.586	1.65149	0	1	LOC_Os08g36860	LOC_Os08g36860.1	cytochrome P450, putative, expressed	1	4345810	Os08g0472800	NM_001068556.1	AK120757.1	Q6ZDE3	1		BGIOSGA026823	BGIOSGA026823-TA	IPR001128; Cytochrome P450|IPR002401; Cytochrome P450, E-class, group I
PH_os_0002693	13462.7	14852.2	14158.2	16224.7	14847.4	103.675	89.3907	118.982	123.036	70.624	7.24613	0	1	LOC_Os09g36700	LOC_Os09g36700.1	ribonuclease T2 family domain containing protein, expressed	1	4347709	Os09g0538000	NM_001070329.2	AK060036.1|AK119171.1|AK059757.1|AK061442.1|AK104237.1|AK104261.1|AK104263.1|AK104390.1|AK104456.1|AK104648.1|AK109411.2	Q69JF3	1		BGIOSGA029364	BGIOSGA029364-TA	IPR001568; Ribonuclease T2
PH_os_0007416	668.719	674.85	649.973	680.584	666.01	108.554	80.0359	197.932	125.104	79.1845	2.59605	0	1	LOC_Os04g27430	LOC_Os04g27430.1	terpene synthase, putative	5	NA	NA	NA	NA	NA	1		BGIOSGA015319	BGIOSGA015319-TA	IPR001906; Terpene synthase-like|IPR005630; Terpene synthase, metal-binding
PH_os_0005034	3896.06	4526.16	4437.05	4441.33	4770.02	103.675	90.4302	131.214	125.104	82.3947	5.39768	0	1	LOC_Os02g34860	LOC_Os02g34860.1	Regulator of chromosome condensation domain containing protein, expressed	1	4329648	Os02g0554100	NM_001053650.1	AK060250.1|AK069920.1	Q69SU2	1		BGIOSGA008418	BGIOSGA008418-TA	IPR000408; Regulator of chromosome condensation, RCC1|IPR002345; Lipocalin
PH_os_0003395	353.154	397.401	398.785	382.571	421.861	103.675	91.4696	210.164	113.731	99.5157	1.72838	0	1	LOC_Os11g06300	LOC_Os11g06300.1	expressed protein	5	NA	NA	NA	NA	NA	4		BGIOSGA034872|BGIOSGA034868	BGIOSGA034872-TA|BGIOSGA034868-TA	NA
PH_os_0003156	1005.26	1153.75	1044.17	1254.96	1079.57	60.9851	48.8531	60.0469	87.8832	59.9234	4.10462	0	1	LOC_Os11g07930	LOC_Os11g07930.1	oxidoreductase, short chain dehydrogenase/reductase family domain containing family, expressed	1	4349945	Os11g0181800	NM_001072434.1	AK071972.1	Q53ML7	1		BGIOSGA034929	BGIOSGA034929-TA	IPR002198; Short-chain dehydrogenase/reductase SDR|IPR002347; Glucose/ribitol dehydrogenase
PH_os_0014860	422.211	421.209	418.036	454.754	445.114	68.3033	84.1936	95.6302	94.0867	53.5031	2.48803	0	1	LOC_Os03g37290	LOC_Os03g37290.1	cytochrome P450, putative, expressed	1	4333284	Os03g0570100	NM_001057052.1	AK119569.1	Q10HZ6	5		NA	NA	NA
PH_os_0001517	1215.06	1295.67	1298.11	1407.57	1216.59	64.6442	54.0502	70.0547	84.7815	51.3629	4.31557	0	1	LOC_Os08g09950	LOC_Os08g09950.2|LOC_Os08g09950.1	acyl-desaturase, chloroplast precursor, putative, expressed	1	4344895	Os08g0199400	NM_001067742.1	AK105852.1	Q0J7E4	1		BGIOSGA027485	BGIOSGA027485-TA	IPR005067; Fatty acid desaturase, type 2
PH_os_0015157	310.321	360.774	350.197	351.635	306.431	76.8413	56.1291	100.078	85.8154	105.936	2.00133	0	1	LOC_Os04g14304	LOC_Os04g14304.1	OsWAK30/31 - OsWAK receptor-like protein OsWAK-RLP, expressed	1	4335196	Os04g0220300	NM_001058801.1	AK058435.1	Q0JEQ7	5		NA	NA	NA
PH_os_0010440	2868.06	3190.2	3180.19	3506.04	2874.97	101.235	55.0896	68.9427	84.7815	58.8534	5.37764	0	1	LOC_Os07g28040	LOC_Os07g28040.2|LOC_Os07g28040.1	O-methyltransferase, putative, expressed	5	NA	NA	NA	NA	NA	5		NA	NA	NA
PH_os_0017105	372.385	394.654	378.616	327.918	348.783	90.258	70.681	112.31	110.629	90.9552	1.96642	0	1	LOC_Os07g02690	LOC_Os07g02690.1	DUF538 domain containing protein, putative, expressed	5	NA	NA	NA	NA	NA	5		NA	NA	NA
PH_os_0011382	1689.72	1839.58	1850.91	1750.96	1995.54	115.872	106.022	126.766	150.952	103.796	3.91006	0	1	LOC_Os09g24810	LOC_Os09g24810.1	ZF-HD protein dimerisation region containing protein, expressed	1	4347053	Os09g0414500	NM_001069703.1	AK058840.1	Q6ER22	5		NA	NA	NA
PH_os_0010370	266.614	339.714	317.194	313.481	289.822	73.1822	68.6022	73.3907	94.0867	323.159	1.36077	0.002	1	LOC_Os07g37690	LOC_Os07g37690.1	UDP-glucoronosyl and UDP-glucosyl transferase domain containing protein, expressed	1	4343614	Os07g0564100	NM_001066536.1	AK107291.1	Q8GS49	5		NA	NA	NA
PH_os_0007796	2173.99	2413.71	2391.79	2431.54	2869.16	79.2807	68.6022	101.19	85.8154	96.3055	4.71818	0	1	LOC_Os04g45810	LOC_Os04g45810.1	homeobox associated leucine zipper, putative, expressed	1	4336542	Os04g0541700	NM_001059981.2	AK109177.1|AY224440.1|AY554030.1	Q7XUJ5	1		BGIOSGA016852	BGIOSGA016852-TA	IPR000047; Helix-turn-helix motif, lambda-like repressor|IPR001356; Homeobox|IPR001448; Small acid-soluble spore protein, alpha/beta type|IPR003106; Leucine zipper, homeobox-associated
PH_os_0013188	1689.72	1954.96	1913.25	2071.66	1686.62	85.3792	71.7205	74.5026	93.0528	62.0636	4.55308	0	1	LOC_Os02g01150	LOC_Os02g01150.4|LOC_Os02g01150.3|LOC_Os02g01150.2|LOC_Os02g01150.1	erythronate-4-phosphate dehydrogenase domain containing protein, expressed	1	4327981	Os02g0101500	NM_001052124.1	AK072105.1	Q6YU90	5		NA	NA	NA
PH_os_0010686	361.895	400.148	406.119	378.446	398.609	74.4019	58.2079	98.9662	95.1207	178.7	1.9768	0	1	LOC_Os08g39660	LOC_Os08g39660.1	cytochrome P450, putative, expressed	1	4345985	Os08g0507100	NM_001068726.1	AF488521.1	Q8S3F7	5		NA	NA	NA
PH_os_0018454	432.701	470.655	517.962	501.158	416.879	80.5004	61.3262	102.302	104.426	59.9234	2.45215	0	1	LOC_Os02g43560	LOC_Os02g43560.160,60,332,3494	OsWRKY34 - Superfamily of TFs having WRKY and zinc finger domains, expressed	1	4330173	Os02g0652100	NM_001054133.1	NA	Q0DZ26	1		BGIOSGA005924	BGIOSGA005924-TA	IPR003657; DNA-binding WRKY
PH_os_0012162	811.205	786.562	769.15	769.267	724.97	129.288	106.022	174.581	120.969	88.8151	2.74272	0	1	LOC_Os11g24070	LOC_Os11g24070.1	LTPL10 - Protease inhibitor/seed storage/LTP family protein precursor, expressed	5	NA	NA	NA	NA	NA	5		NA	NA	NA
PH_os_0001627	1416.11	1518.18	1255.03	1273.52	1326.21	75.6216	63.405	64.4948	99.2563	75.9744	4.14639	0	1	LOC_Os08g04310	LOC_Os08g04310.1	plastocyanin-like domain containing protein, putative, expressed	1	4344623	Os08g0137400	NM_001067491.1	AK066535.1|AK120571.1	Q0J845	1		BGIOSGA027958	BGIOSGA027958-TA	IPR003245; Plastocyanin-like
PH_os_0002240	284.096	346.124	346.53	315.544	344.631	100.016	59.2473	144.557	89.9511	90.9552	1.81863	0	1	LOC_Os09g25610	LOC_Os09g25610.1	class I glutamine amidotransferase, putative, expressed	1	4347102	Os09g0424200	NM_001069751.1	AK107431.1	Q69QJ1	1		BGIOSGA030784	BGIOSGA030784-TA	IPR000991; Glutamine amidotransferase class-I, C-terminal|IPR011702; Glutamine amidotransferase superfamily
PH_os_0005189	428.33	455.089	495.043	461.972	457.57	80.5004	63.405	68.9427	94.0867	77.0444	2.5928	0	1	LOC_Os02g32780	LOC_Os02g32780.1	pentatricopeptide, putative, expressed	1	4329542	Os02g0529900	NM_001053552.1	AK068598.1	Q6H761	1		BGIOSGA006338	BGIOSGA006338-TA	IPR002885; Pentatricopeptide repeat
PH_os_0021092	659.978	753.597	789.319	739.362	772.305	110.993	102.903	131.214	106.494	113.426	2.74665	0	1	LOC_Os10g38540	LOC_Os10g38540.1	glutathione S-transferase, putative, expressed	1	4349191	Os10g0528900	NM_001071660.1	AK059726.1|AF402801.1	Q945W4	1		BGIOSGA033321	BGIOSGA033321-TA	IPR004045; Glutathione S-transferase, N-terminal|IPR004046; Glutathione S-transferase, C-terminal
PH_os_0002158	449.31	515.523	562.882	499.095	527.327	131.728	95.6273	134.55	107.528	104.866	2.21204	0	1	LOC_Os09g35940	LOC_Os09g35940.1	cytochrome P450, putative, expressed	1	4347650	Os09g0528700	NM_001070273.1	NA	Q69NG7	1		BGIOSGA031129	BGIOSGA031129-TA	IPR001128; Cytochrome P450|IPR002401; Cytochrome P450, E-class, group I
PH_os_0002182	803.337	925.744	881.91	896.103	758.188	65.8639	58.2079	90.0703	79.6118	56.7132	3.61365	0	1	LOC_Os10g02260	LOC_Os10g02260.2|LOC_Os10g02260.1	peptide transporter PTR2, putative, expressed	1	4347971	Os10g0111700	NM_001070572.1	AK065457.1|AK069771.1	Q33BG0	1		BGIOSGA032388	BGIOSGA032388-TA	IPR000109; TGF-beta receptor, type I/II extracellular region
PH_os_0009734	1298.98	1436.69	1402.62	1518.94	1277.21	53.6669	50.9319	66.7188	73.4083	57.7833	4.49902	0	1	LOC_Os01g25010	LOC_Os01g25010.1	flavonol synthase/flavanone 3-hydroxylase, putative, expressed	1	4326482	Os01g0352100	NM_001049522.1	AK072222.1	Q5ZAT3	5		NA	NA	NA
PH_os_0004782	2782.4	3397.14	3105.94	3452.42	3056.83	140.266	113.298	113.422	142.681	116.637	4.59712	0	1	LOC_Os02g36550	LOC_Os02g36550.1	phosphopantothenate--cysteine ligase, putative, expressed	1	4329749	Os02g0575200	NM_001053746.1	AK069567.1	Q69S81	1		BGIOSGA006197	BGIOSGA006197-TA	IPR007085; DNA/pantothenate metabolism flavoprotein, C-terminal
PH_os_0000044	5275.45	6058.08	5903.85	5684.94	6072.98	82.9398	69.6416	82.2865	102.358	66.3438	6.12318	0	1	LOC_Os01g02870	LOC_Os01g02870.1	auxin-induced protein 5NG4, putative, expressed	1	4326073	Os01g0117900	NM_001048391.1	AK061369.1|AK099425.1|AK061406.1|AK104596.1|AK104611.1	Q9FTZ6	1		BGIOSGA002653	BGIOSGA002653-TA	IPR000620; Protein of unknown function DUF6, transmembrane
PH_os_0010037	4454.63	4817.35	4780.83	4724.91	5281.57	91.4777	92.509	111.198	127.172	82.3947	5.529	0	1	LOC_Os01g13740	LOC_Os01g13740.2|LOC_Os01g13740.1	myb-like DNA-binding domain containing protein, expressed	1	4326363	Os01g0239000	NM_001049077.1	AK121019.1	Q5NAN5	5		NA	NA	NA
PH_os_0005194	817.324	906.514	887.411	888.884	857.01	101.235	81.0753	100.078	100.29	77.0444	2.68074	0	1	LOC_Os02g40440	LOC_Os02g40440.1	GDSL-like lipase/acylhydrolase, putative, expressed	1	4329992	Os02g0617400	NM_001053976.1	AK108108.1	Q6KAI2	1		BGIOSGA008629	BGIOSGA008629-TA	IPR001087; Lipase, GDSL
PH_os_0014980	7867.29	9140.23	8958.45	9440.53	8486.22	182.955	84.1936	120.094	111.663	79.1845	6.2633	0	1	LOC_Os03g54130	LOC_Os03g54130.1	cysteine protease 1 precursor, putative, expressed	5	NA	NA	NA	NA	NA	5		NA	NA	NA
PH_os_0013411	1152.12	1321.31	1252.28	1279.7	1117.77	135.387	107.061	108.974	156.122	118.777	3.22823	0	1	LOC_Os02g09940	LOC_Os02g09940.1	peroxiredoxin, putative, expressed	1	4328586	Os02g0192700	NM_001052700.1	AK061629.1	Q7F8S5	5		NA	NA	NA
PH_os_0015166	300.705	314.991	316.278	299.045	288.992	102.455	93.5484	98.9662	127.172	113.426	1.45481	0	1	LOC_Os04g38540	LOC_Os04g38540.2|LOC_Os04g38540.1	aldose 1-epimerase, putative, expressed	5	NA	NA	NA	NA	NA	5		NA	NA	NA
PH_os_0014533	1496.53	1622.57	1638.23	1614.84	1680.8	101.235	92.509	135.662	108.562	94.1654	3.98162	0	1	LOC_Os03g21820	LOC_Os03g21820.1	expansin precursor, putative, expressed	1	4332763	Os03g0336400	NM_001056576.1	NA	Q9M4X7	5		NA	NA	NA
PH_os_0017140	436.197	477.98	462.957	433.099	449.266	65.8639	59.2473	76.7266	110.629	66.3438	2.57792	0	1	LOC_Os06g43370	LOC_Os06g43370.1	cytochrome P450, putative, expressed	5	NA	NA	NA	NA	NA	5		NA	NA	NA
PH_os_0015903	327.804	382.751	356.614	345.448	333.835	81.7201	60.2868	130.102	105.46	194.751	1.67494	0	1	LOC_Os05g18294	LOC_Os05g18294.5	SEC14 cytosolic factor family protein, putative, expressed	5	NA	NA	NA	AK065811.1	NA	5		NA	NA	NA
PH_os_0015820	24021.4	29280.4	26417.9	26197.3	27372.8	126.849	103.943	165.685	133.376	100.586	7.70828	0	1	LOC_Os05g10210	LOC_Os05g10210.1	HAD superfamily phosphatase, putative, expressed	1	4338023	Os05g0190500	NM_001061383.1	AK060968.1|AK104246.1|AK104460.1|AK104519.1|AK109335.2	Q60DT7	5		NA	NA	NA
PH_os_0020368	826.065	969.696	966.251	875.479	984.897	130.508	107.061	111.198	118.901	110.216	2.99311	0	4	LOC_Osp1g00520|LOC_Os10g21298|LOC_Os08g15322|LOC_Os06g39728	LOC_Osp1g00520.1|LOC_Os10g21298.1|LOC_Os08g15322.1|LOC_Os06g39728.1	cytochrome b559 alpha chain|cytochrome b559 subunit alpha, putative|cytochrome b559 subunit alpha, putative, expressed|cytochrome b559 subunit alpha, putative	5	NA	NA	NA	AK059143.1	NA	5		NA	NA	NA
PH_os_0019278	517.493	538.415	551.881	499.095	568.849	123.19	96.6667	121.206	129.24	105.936	2.22245	0	1	LOC_Os05g20020	LOC_Os05g20020.1	polygalacturonase, putative, expressed	1	4338287	Os05g0279900	NM_001061621.1	NA	Q0DJH3	1		BGIOSGA019543	BGIOSGA019543-TA	IPR000408; Regulator of chromosome condensation, RCC1|IPR000743; Glycoside hydrolase, family 28|IPR006626; Parallel beta-helix repeat
PH_os_0019668	834.807	986.178	1041.42	1022.94	1106.97	134.167	109.14	121.206	123.036	98.4456	3.10977	0	1	LOC_Os07g48040	LOC_Os07g48040.1	peroxidase precursor, putative, expressed	1	4344280	Os07g0677400	NM_001067165.1	NA	Q7XIX1	1		BGIOSGA026391	BGIOSGA026391-TA	IPR000823; Plant peroxidase|IPR002016; Haem peroxidase, plant/fungal/bacterial
PH_os_0019659	949.319	1117.12	1075.34	1135.34	934.24	96.3565	90.4302	108.974	143.715	111.286	3.2651	0	1	LOC_Os07g46846	LOC_Os07g46846.1	sex determination protein tasselseed-2, putative, expressed	1	4344198	Os07g0663700	NM_001067087.1	AK070585.1|AK104614.1|AK107619.1	Q7XAN5	1		BGIOSGA026331	BGIOSGA026331-TA	IPR002198; Short-chain dehydrogenase/reductase SDR|IPR002347; Glucose/ribitol dehydrogenase
PH_os_0017363	637.25	691.332	617.887	644.493	646.079	62.2048	65.4839	75.6146	98.2224	70.624	3.09994	0	1	LOC_Os02g17940	LOC_Os02g17940.6|LOC_Os02g17940.5|LOC_Os02g17940.4|LOC_Os02g17940.3|LOC_Os02g17940.2|LOC_Os02g17940.1	leucoanthocyanidin dioxygenase, putative, expressed	1	4329022	Os02g0280700	NM_001053093.1	AK065581.1	Q6ES21	5		NA	NA	NA
PH_os_0018441	917.85	1067.67	1046.01	1001.28	1108.63	96.3565	56.1291	88.9584	100.29	186.191	3.30355	0	1	LOC_Os02g46680	LOC_Os02g46680.1	multidrug resistance protein, putative, expressed	1	4330390	Os02g0693700	NM_001054338.1	AK103774.1|AK106518.1	Q8GU75	1		BGIOSGA005802	BGIOSGA005802-TA	IPR001140; ABC transporter, transmembrane region|IPR003439; ABC transporter-like|IPR003593; AAA+ ATPase, core|IPR011527; ABC transporter, transmembrane region, type 1
PH_os_0015679	420.463	518.27	484.959	527.969	431.827	132.948	111.219	105.638	144.749	120.917	1.90993	0	1	LOC_Os05g16430	LOC_Os05g16430.1	SHR5-receptor-like kinase, putative, expressed	1	4338226	Os05g0253200	NM_001061569.1	AK066537.1	Q688S0	5		NA	NA	NA
PH_os_0008060	448.435	520.101	534.463	481.565	440.131	103.675	92.509	152.341	117.867	85.6049	2.10715	0	1	LOC_Os04g59120	LOC_Os04g59120.1	auxin-induced protein 5NG4, putative, expressed	1	4337479	Os04g0687800	NM_001060869.1	AK107360.1	Q7XTL1	1		BGIOSGA017391	BGIOSGA017391-TA	IPR000620; Protein of unknown function DUF6, transmembrane
PH_os_0013970	14516	15884.1	15770.8	15371.9	14109.1	54.8866	48.8531	52.263	81.6797	50.2929	7.98637	0	1	LOC_Os03g08360	LOC_Os03g08360.4|LOC_Os03g08360.3|LOC_Os03g08360.1	3-ketoacyl-CoA synthase 10, putative, expressed	1	4331836	Os03g0181500	NM_001055705.1	AK060840.1|AK061335.1|AK099232.1|AK119228.1|AK100798.1	Q10QW1	5		NA	NA	NA
PH_os_0020899	382	384.582	398.785	386.696	433.488	62.2048	65.4839	106.75	85.8154	62.0636	2.33541	0	1	LOC_Os07g43580	LOC_Os07g43580.1	MYB family transcription factor, putative, expressed	1	4343988	Os07g0629000	NM_001066889.1	AK101674.1|AY323480.1	Q7X8X3	1		BGIOSGA023865	BGIOSGA023865-TA	IPR001005; SANT, DNA-binding|IPR014778; Myb, DNA-binding
PH_os_0012820	500.884	549.403	552.798	545.499	545.596	84.1595	76.9176	100.078	105.46	143.388	2.3612	0	1	LOC_Os12g37260	LOC_Os12g37260.1	lipoxygenase 2.1, chloroplast precursor, putative, expressed	5	NA	NA	NA	AK066737.1	NA	5		NA	NA	NA
PH_os_0000862	548.962	589.692	575.717	571.278	612.031	75.6216	66.5233	87.8464	94.0867	70.624	2.86744	0	1	LOC_Os07g46320	LOC_Os07g46320.1	uncharacterized UPF0114 domain containing protein, expressed	1	4344149	Os07g0656600	NM_001067040.1	AK060061.1	Q7EYX5	1		BGIOSGA026306	BGIOSGA026306-TA	IPR005134; Protein of unknown function UPF0114
PH_os_0002157	1068.2	1233.41	1225.69	1210.62	1260.6	84.1595	86.2724	130.102	90.985	78.1145	3.71889	0	1	LOC_Os09g37050	LOC_Os09g37050.1	RING-H2 finger protein ATL2B, putative, expressed	1	4347741	Os09g0542600	NM_001070357.1	AK060109.1	Q651B8	1		BGIOSGA029342	BGIOSGA029342-TA	IPR001841; Zinc finger, RING-type
PH_os_0011188	500.01	563.138	592.218	520.75	524.835	58.5457	51.9714	60.0469	85.8154	55.6432	3.10362	0	1	LOC_Os10g23310	LOC_Os10g23310.1	transferase family protein, putative, expressed	5	NA	NA	NA	AK287765.1	NA	5		NA	NA	NA
PH_os_0004046	1687.1	1800.21	1780.32	1725.18	2025.43	126.849	132.007	174.581	104.426	84.5348	3.89224	0	1	LOC_Os01g70310	LOC_Os01g70310.2|LOC_Os01g70310.1	inducer of CBF expression 2, putative, expressed	1	4326959	Os01g0928000	NM_001051807.1	AK102594.1|HQ858878.1	Q5JK17	1		BGIOSGA000206	BGIOSGA000206-TA	IPR001092; Basic helix-loop-helix dimerisation region bHLH
PH_os_0006776	1010.51	1187.63	1195.44	1154.93	1186.69	123.19	110.179	130.102	140.613	135.898	3.12375	0	1	LOC_Os03g20450	LOC_Os03g20450.1	expressed protein	1	4332673	Os03g0320800	NM_001056490.1	AK105421.1	Q0DSB9	1		BGIOSGA012519	BGIOSGA012519-TA	IPR000719; Protein kinase, core|IPR001245; Tyrosine protein kinase|IPR001611; Leucine-rich repeat|IPR002290; Serine/threonine protein kinase
PH_os_0006034	652.985	709.645	667.391	741.425	647.74	82.9398	64.4445	120.094	84.7815	66.3438	3.03497	0	1	LOC_Os02g49986	LOC_Os02g49986.1	MYB family transcription factor, putative, expressed	1	4330632	Os02g0732600	NM_001054563.1	AK108709.1	Q6Z2J9	1		BGIOSGA005676	BGIOSGA005676-TA	IPR001005; SANT, DNA-binding|IPR014778; Myb, DNA-binding
PH_os_0003668	758.756	572.294	631.638	548.592	590.44	75.6216	69.6416	167.909	94.0867	69.554	2.81687	0	1	LOC_Os12g13800	LOC_Os12g13800.1	O-methyltransferase, putative, expressed	1	4351866	Os12g0240900	NM_001073009.2	NA	Q0IP69	1		BGIOSGA038010	BGIOSGA038010-TA	IPR001077; O-methyltransferase, family 2|IPR012967; Plant methyltransferase dimerisation
PH_os_0001682	2574.35	2961.28	2991.34	2766.68	2822.65	126.849	72.7599	155.677	112.697	89.8851	4.66834	0	1	LOC_Os08g33050	LOC_Os08g33050.1	MYB family transcription factor, putative, expressed	5	NA	NA	NA	NA	NA	1		BGIOSGA028704	BGIOSGA028704-TA	IPR014778; Myb, DNA-binding
PH_os_0005483	399.483	392.823	396.035	342.355	414.387	100.016	69.6416	122.318	108.562	74.9043	2.10219	0	1	LOC_Os02g51450	LOC_Os02g51450.2|LOC_Os02g51450.1	mTERF family protein, expressed	1	4330735	Os02g0749800	NM_001054663.1	AK064731.1|AK065868.1	Q0DXJ6	1		BGIOSGA009056	BGIOSGA009056-TA	IPR003690; Mitochodrial transcription termination factor-related
PH_os_0009469	984.285	1304.83	1192.69	1237.43	1103.65	108.554	95.6273	106.75	110.629	88.8151	3.4718	0	1	LOC_Os06g35940	LOC_Os06g35940.1	osFTL12 FT-Like12 homologous to Flowering Locus T gene; contains Pfam profile PF01161: Phosphatidylethanolamine-binding protein, expressed	1	4341272	Os06g0552900	NM_001064377.1	NA	Q5Z9D9	1		BGIOSGA021057	BGIOSGA021057-TA	IPR001858; Phosphatidylethanolamine-binding, conserved site|IPR008914; Phosphatidylethanolamine-binding protein PEBP
PH_os_0005205	804.212	900.105	885.577	897.134	768.984	100.016	81.0753	126.766	132.342	131.618	2.91604	0	1	LOC_Os02g36280	LOC_Os02g36280.1	cytochrome P450, putative, expressed	1	4329730	Os02g0571900	NM_001053727.1	AK101003.1	Q6Z5I7	1		BGIOSGA006210	BGIOSGA006210-TA	IPR001128; Cytochrome P450|IPR002401; Cytochrome P450, E-class, group I
PH_os_0013567	1375.03	1600.59	1602.47	1533.38	1551.25	98.7959	82.1147	151.229	98.2224	113.426	3.8764	0	1	LOC_Os02g43560	LOC_Os02g43560.1	OsWRKY34 - Superfamily of TFs having WRKY and zinc finger domains, expressed	1	4330173	Os02g0652100	NM_001054133.1	AK072906.1	Q0DZ26	5		NA	NA	NA
PH_os_0015173	1334.82	1520.93	1495.21	1434.38	1383.51	56.1063	54.0502	61.1589	82.7136	52.433	4.50746	0	1	LOC_Os04g38740	LOC_Os04g38740.1	MYB family transcription factor, putative, expressed	5	NA	NA	NA	AK288415.1	NA	5		NA	NA	NA
PH_os_0014517	951.942	1077.75	976.335	1053.87	920.123	73.1822	78.9965	73.3907	85.8154	66.3438	3.62907	0	1	LOC_Os03g27190	LOC_Os03g27190.1	ICE-like protease p20 domain containing protein, putative, expressed	1	4333011	Os03g0389100	NM_001056804.1	AK063170.1	Q75LQ8	5		NA	NA	NA
PH_os_0013692	1812.97	1900.93	1936.17	1926.26	2111.8	59.7654	51.9714	56.711	83.7475	103.796	4.80824	0	1	LOC_Os02g24700	LOC_Os02g24700.1	OsSAUR8 - Auxin-responsive SAUR gene family member, expressed	5	NA	NA	NA	NA	NA	5		NA	NA	NA
PH_os_0015476	10590.2	11400.1	11349.3	11123.4	11248.3	64.6442	56.1291	92.2943	89.9511	58.8534	7.3012	0	1	LOC_Os04g41620	LOC_Os04g41620.1	CHIT2 - Chitinase family protein precursor, expressed	1	4336263	Os04g0493400	NM_001059719.1	AK060363.1	O04138	5		NA	NA	NA
PH_os_0017628	4712.5	4937.3	5305.21	4909.49	4645.46	106.114	84.1936	141.221	113.731	71.6941	4.56517	0	1	LOC_Os06g10230	LOC_Os06g10230.1	receptor-like protein kinase 5 precursor, putative, expressed	1	4340427	Os06g0203800	NM_001063622.1	AK073793.1	Q69SP5	1		BGIOSGA021705	BGIOSGA021705-TA	IPR000719; Protein kinase, core|IPR001245; Tyrosine protein kinase|IPR001611; Leucine-rich repeat|IPR002290; Serine/threonine protein kinase|IPR003591; Leucine-rich repeat, typical subtype|IPR008271; Serine/threonine protein kinase, active site|IPR013210; Leucine-rich repeat, N-terminal|IPR017441; Protein kinase ATP binding, conserved site|IPR017442; Serine/threonine protein kinase-related
PH_os_0002586	1589.19	1892.69	1726.23	1688.06	1530.49	75.6216	82.1147	93.4063	118.901	80.2546	4.18816	0	1	LOC_Os09g28390	LOC_Os09g28390.1	cytochrome P450, putative, expressed	1	4347261	Os09g0457100	NM_001069901.1	AK288402.1	Q0J185	1		BGIOSGA029635	BGIOSGA029635-TA	IPR001128; Cytochrome P450|IPR002401; Cytochrome P450, E-class, group I
PH_os_0001164	485.149	538.415	533.546	537.249	592.931	74.4019	70.681	172.357	102.358	71.6941	2.49598	0	1	LOC_Os07g34520	LOC_Os07g34520.3|LOC_Os07g34520.2|LOC_Os07g34520.1	isocitrate lyase, putative, expressed	1	4343441	Os07g0529000	NM_001066374.1	AK063353.1|AK103744.1|AF251075.1|EF152575.1	Q6Z6M4	1		BGIOSGA024190	BGIOSGA024190-TA	IPR000918; Isocitrate lyase and phosphorylmutase|IPR015809; Isocitrate lyase and phosphorylmutase, core
PH_os_0007219	627.635	673.018	609.636	639.337	656.044	96.3565	118.495	105.638	114.765	89.8851	2.61613	0	1	LOC_Os04g39290	LOC_Os04g39290.1	heavy metal transport/detoxification protein, putative, expressed	5	NA	NA	NA	NA	NA	1		BGIOSGA014922	BGIOSGA014922-TA	NA
PH_os_0005893	395.987	445.932	453.79	450.629	400.27	126.849	107.061	152.341	129.24	102.726	1.38978	0	1	LOC_Os03g11600	LOC_Os03g11600.2|LOC_Os03g11600.1	YABBY domain containing protein, putative, expressed	1	4332058	Os03g0215200	NM_001055910.1	AB106553.1|AY494713.1	Q76EJ0	1		BGIOSGA012115	BGIOSGA012115-TA	IPR006780; YABBY protein
PH_os_0007291	7227.41	8370.15	8126.04	8406.25	6826.18	84.1595	72.7599	80.0625	100.29	73.8342	6.5251	0	1	LOC_Os03g62670	LOC_Os03g62670.3|LOC_Os03g62670.2|LOC_Os03g62670.1	expressed protein	1	4334753	Os03g0843800	NM_001058402.2	NA	Q0DLV7	4		BGIOSGA013921|BGIOSGA013914	BGIOSGA013921-TA|BGIOSGA013914-TA	IPR008854; Thiopurine S-methyltransferase|IPR008854; Thiopurine S-methyltransferase
PH_os_0012462	1822.59	2052.93	1825.24	1803.55	2118.44	73.1822	61.3262	63.3828	96.1546	73.8342	4.75401	0	1	LOC_Os12g34524	LOC_Os12g34524.1	peroxidase precursor, putative, expressed	1	4352399	Os12g0530100	NM_001073453.1	AK109551.1	Q0IMX5	5		NA	NA	NA
PH_os_0001502	2326.09	2784.56	2812.58	2651.19	2548.61	51.2275	75.8782	61.1589	81.6797	56.7132	5.29531	0	1	LOC_Os09g03939	LOC_Os09g03939.2|LOC_Os09g03939.1	white-brown complex homolog protein 11, putative, expressed	1	4346436	Os09g0125900	NM_001069143.1	AK065634.1	Q6K376	1		BGIOSGA030205	BGIOSGA030205-TA	IPR003439; ABC transporter-like|IPR003593; AAA+ ATPase, core|IPR013525; ABC-2 type transporter
PH_os_0014813	2283.26	2615.16	2554.97	2534.66	2629.99	86.5989	83.1542	138.997	103.392	65.2737	4.78309	0	1	LOC_Os03g48780	LOC_Os03g48780.1	Cupin domain containing protein, expressed	1	4333794	Os03g0694000	NM_001057503.1	AK059872.1	Q851K1	5		NA	NA	NA
PH_os_0001283	2270.15	2570.29	2534.8	2472.79	2659.89	114.652	94.5879	106.75	122.003	100.586	4.53296	0	1	LOC_Os07g46280	LOC_Os07g46280.3|LOC_Os07g46280.2|LOC_Os07g46280.1	Os7bglu26 - beta-mannosidase/glucosidase/exoglucanase, expressed	1	4344146	Os07g0656200	NM_001067037.1	AK068499.1	A3BMZ5	1		BGIOSGA026304	BGIOSGA026304-TA	IPR001360; Glycoside hydrolase, family 1
PH_os_0001331	802.463	907.43	874.576	855.886	891.058	75.6216	62.3656	71.1667	89.9511	57.7833	3.57229	0	1	LOC_Os08g02160	LOC_Os08g02160.1	no apical meristem protein, putative, expressed	1	4344501	Os08g0113500	NM_001067376.1	AK068393.1|AK071052.1|AK072275.1	Q0J8G0	1		BGIOSGA027877	BGIOSGA027877-TA	IPR003441; No apical meristem (NAM) protein
PH_os_0011785	6225.65	6954.52	6622.58	5794.25	6156.85	141.486	106.022	161.237	127.172	102.726	5.68963	0	1	LOC_Os11g02330	LOC_Os11g02330.2|LOC_Os11g02330.1	LTPL22 - Protease inhibitor/seed storage/LTP family protein precursor, expressed	1	4349600	Os11g0114900	NM_001072112.1	AK063683.1	Q0IV40	5		NA	NA	NA
PH_os_0018439	506.129	529.258	550.048	523.844	594.592	78.061	86.2724	102.302	102.358	71.6941	2.63694	0	1	LOC_Os02g46970	LOC_Os02g46970.1	AMP-binding domain containing protein, expressed	1	4330407	Os02g0697400	NM_001054354.1	AK105636.1	Q42982	1		BGIOSGA005795	BGIOSGA005795-TA	IPR000873; AMP-dependent synthetase and ligase
PH_os_0018456	513.122	554.897	581.217	563.029	519.853	112.213	85.233	127.878	106.494	68.4839	1.72268	0	1	LOC_Os02g42950	LOC_Os02g42950.2|LOC_Os02g42950.1	YABBY domain containing protein, putative, expressed	1	4330130	Os02g0643200	NM_001054094.1	AB274016.1|AK106784.1	Q6H668	1		BGIOSGA005951	BGIOSGA005951-TA	IPR006780; YABBY protein
PH_os_0002261	976.418	1187.63	1211.02	1130.18	1261.43	91.4777	75.8782	120.094	101.324	85.6049	3.66831	0	1	LOC_Os09g37500	LOC_Os09g37500.1	OsSAUR55 - Auxin-responsive SAUR gene family member, expressed	1	4347766	Os09g0547100	NM_001070382.1	AK058556.1	Q651Q2	1		BGIOSGA031205	BGIOSGA031205-TA	IPR003676; Auxin responsive SAUR protein
PH_os_0016520	1925.74	2257.13	2201.11	2146.93	2121.76	60.9851	58.2079	72.2787	84.7815	55.6432	5.01715	0	1	LOC_Os05g43910	LOC_Os05g43910.1	cytochrome P450, putative, expressed	1	4339312	Os05g0515200	NM_001062572.1	AK062293.1	Q68Y41	5		NA	NA	NA
PH_os_0020096	351.405	309.497	317.194	276.359	294.805	109.773	68.6022	154.565	97.1885	90.9552	0.699206	0.201	1	LOC_Os11g02540	LOC_Os11g02540.1	OsWRKY50 - Superfamily of TFs having WRKY and zinc finger domains, expressed	1	4349612	Os11g0117600	NM_001072124.1	NA	Q2RBB7	1		BGIOSGA034611	BGIOSGA034611-TA	IPR003657; DNA-binding WRKY
PH_os_0013944	519.241	556.728	572.05	496.002	498.262	135.387	92.509	115.646	131.308	107.006	2.15269	0	1	LOC_Os02g14840	LOC_Os02g14840.1	potassium channel KAT1, putative, expressed	5	NA	NA	NA	NA	NA	1		BGIOSGA006796	BGIOSGA006796-TA	IPR000595; Cyclic nucleotide-binding|IPR003938; Potassium channel, voltage-dependent, EAG/ELK/ERG|IPR005821; Ion transport
PH_os_0012681	301.579	351.618	344.697	306.263	364.561	102.455	96.6667	141.221	105.46	192.611	1.46814	0	1	LOC_Os12g28250	LOC_Os12g28250.1	disease resistance protein RPM1, putative, expressed	1	4352196	Os12g0468300	NM_001073282.2	NA	Q0INE6	5		NA	NA	NA
PH_os_0020965	12932.9	14677.3	14520.3	13720	14945.4	91.4777	61.3262	91.1823	89.9511	258.955	6.83087	0	1	LOC_Os08g35760	LOC_Os08g35760.1	Cupin domain containing protein, expressed	1	4345763	Os08g0460000	NM_001068511.1	AK065284.1|AK104729.1|AF051156.1|AF032975.1	Q6ZBZ2	1		BGIOSGA026869	BGIOSGA026869-TA	IPR001929; Germin|IPR006045; Cupin 1
PH_os_0020427	1812.97	2152.74	2042.51	2094.34	1852.7	87.8186	73.7993	78.9506	111.663	75.9744	4.50125	0	1	LOC_Os01g13740	LOC_Os01g13740.2|LOC_Os01g13740.1	myb-like DNA-binding domain containing protein, expressed	1	4326363	Os01g0239000	NM_001049077.1	AK121019.1	Q5NAN5	1		BGIOSGA002040	BGIOSGA002040-TA	IPR014778; Myb, DNA-binding
PH_os_0018882	1413.49	1542.91	1486.05	1453.98	1644.26	87.8186	54.0502	71.1667	79.6118	59.9234	4.4127	0	1	LOC_Os03g26530	LOC_Os03g26530.1	3-ketoacyl-CoA synthase, putative, expressed	1	4332981	Os03g0382100	NM_001056778.2	AK241725.1	Q75M74	1		BGIOSGA012763	BGIOSGA012763-TA	IPR013601; FAE1/Type III polyketide synthase-like protein
PH_os_0007266	411.721	434.944	454.706	422.787	436.809	135.387	99.785	112.31	140.613	120.917	1.79263	0	1	LOC_Os04g39140	LOC_Os04g39140.1	acetyltransferase, GNAT family, putative, expressed	1	4336090	Os04g0465500	NM_001059560.1	AK105909.1	Q7XUY6	1		BGIOSGA014930	BGIOSGA014930-TA	IPR000182; GCN5-related N-acetyltransferase
PH_os_0011888	9182	9750.98	9828.44	9068.27	9854.78	59.7654	50.9319	66.7188	86.8493	62.0636	7.17068	0	1	LOC_Os10g36160	LOC_Os10g36160.1	LTPL159 - Protease inhibitor/seed storage/LTP family protein precursor, expressed	1	4349060	Os10g0505500	NM_001071542.1	AK062529.1	Q7G2B6	5		NA	NA	NA
PH_os_0011186	585.676	615.331	623.388	569.216	509.888	96.3565	84.1936	136.773	115.799	87.745	2.36116	0	1	LOC_Os09g29390	LOC_Os09g29390.1	plastocyanin-like domain containing protein, putative, expressed	5	NA	NA	NA	NA	NA	5		NA	NA	NA
PH_os_0006774	5810.43	6780.55	6669.33	6113.92	6334.56	125.629	94.5879	162.349	135.444	94.1654	5.77946	0	1	LOC_Os03g44710	LOC_Os03g44710.3|LOC_Os03g44710.2|LOC_Os03g44710.1	YABBY domain containing protein, putative, expressed	1	4333584	Os03g0650000	NM_001057318.1	AB274014.1|AK070258.1|AK070479.1|EU846982.1	Q10FZ7	1		BGIOSGA013223	BGIOSGA013223-TA	IPR006780; YABBY protein
PH_os_0002901	410.847	425.787	445.539	387.727	436.809	85.3792	78.9965	78.9506	99.2563	72.7642	2.34231	0	1	LOC_Os10g32900	LOC_Os10g32900.2|LOC_Os10g32900.1	CCT motif family protein, expressed	1	4348845	Os10g0466500	NM_001071340.1	AK069224.1|AK100335.1	Q0IX46	1		BGIOSGA033096	BGIOSGA033096-TA	IPR010402; CCT
PH_os_0009949	2717.71	3177.38	2999.59	2891.45	3074.27	74.4019	64.4445	111.198	90.985	58.8534	5.23626	0	1	LOC_Os01g34560	LOC_Os01g34560.1	3-ketoacyl-CoA synthase, putative, expressed	1	4323946	Os01g0529800	NM_001049770.1	AK101002.1	Q0JM79	5		NA	NA	NA
PH_os_0010060	625.886	590.608	652.724	555.811	608.709	125.629	98.7456	167.909	132.342	101.656	2.38368	0	1	LOC_Os01g13130	LOC_Os01g13130.1	aquaporin protein, putative, expressed	1	4324277	Os01g0232100	NM_001049036.1	AK069592.1|AK099190.1	Q9LWR0	5		NA	NA	NA
PH_os_0009202	4077.88	4790.79	4714.83	4619.72	4126.44	54.8866	65.4839	68.9427	83.7475	53.5031	6.08306	0	1	LOC_Os06g24404	LOC_Os06g24404.2|LOC_Os06g24404.1	GDSL-like lipase/acylhydrolase, putative, expressed	1	4340980	Os06g0351500	NM_001064120.1	AK061188.1|AK067876.1|AK099072.1	Q69LT9	1		BGIOSGA022878	BGIOSGA022878-TA	IPR001087; Lipase, GDSL
PH_os_0014769	3409.16	3909.92	3826.5	3655.56	3741.94	108.554	82.1147	137.885	87.8832	56.7132	5.37755	0	1	LOC_Os03g51690	LOC_Os03g51690.3|LOC_Os03g51690.2|LOC_Os03g51690.1	Homeobox domain containing protein, expressed	1	4333973	Os03g0727000	NM_001057674.1	RICOSH1|AK107637.1|FJ940206.1	P46609	5		NA	NA	NA
PH_os_0015202	11252.8	13101.4	13356.1	12189.7	12154.3	53.6669	44.6954	53.375	75.4762	47.0827	7.7735	0	1	LOC_Os04g33370	LOC_Os04g33370.1	cytochrome P450, putative, expressed	1	4335759	Os04g0407900	NM_001059254.1	AK064758.1	Q0JDF4	5		NA	NA	NA
PH_os_0014973	473.786	499.956	499.627	412.475	460.892	107.334	85.233	131.214	109.596	80.2546	2.26255	0	1	LOC_Os03g26650	LOC_Os03g26650.2|LOC_Os03g26650.1	heavy metal-associated domain containing protein, expressed	1	4332989	Os03g0383900	NM_001056784.1	AK069713.1	Q10KH9	5		NA	NA	NA
PH_os_0014507	62.9383	59.5186	78.8402	2155.18	50.6566	90.258	85.233	106.75	103.392	75.9744	2.25123	0.372	1	LOC_Os03g25820	LOC_Os03g25820.1	amino acid permease family protein, putative	1	4332951	Os03g0374900	NM_001056750.2	NA	Q7Y162	5		NA	NA	NA
PH_os_0017054	4624.22	5257.78	4980.68	4843.49	5058.18	62.2048	56.1291	72.2787	79.6118	54.5731	6.22096	0	1	LOC_Os06g25439	LOC_Os06g25439.1	NAD dependent epimerase/dehydratase family protein, putative, expressed	1	4340998	Os06g0360300	NM_001064138.1	AK070247.1|AK105919.1	Q69SX2	1		BGIOSGA021274	BGIOSGA021274-TA	NA
PH_os_0001315	5135.59	5607.57	5517.9	5173.47	5918.52	60.9851	63.405	70.0547	84.7815	56.7132	6.28804	0	1	LOC_Os07g30620	LOC_Os07g30620.1	cytokinin-O-glucosyltransferase 2, putative, expressed	1	4343260	Os07g0489300	NM_001066202.1	AK060228.1	Q7XHS6	1		BGIOSGA024291	BGIOSGA024291-TA	IPR002213; UDP-glucuronosyl/UDP-glucosyltransferase
PH_os_0013345	469.415	512.776	545.464	463.004	515.701	62.2048	51.9714	57.8229	84.7815	58.8534	2.96578	0	1	LOC_Os01g65030	LOC_Os01g65030.1	S-locus-specific glycoprotein precursor, putative, expressed	1	4324938	Os01g0870500	NM_001051468.1	AK065439.1|AK067624.1	Q0JHD1	5		NA	NA	NA
PH_os_0016043	329.552	425.787	375.866	365.041	322.209	103.675	87.3119	100.078	130.274	127.337	1.72764	0	1	LOC_Os05g05600	LOC_Os05g05600.6|LOC_Os05g05600.5|LOC_Os05g05600.4|LOC_Os05g05600.3|LOC_Os05g05600.2|LOC_Os05g05600.1	ATA15 protein, putative, expressed	5	NA	NA	NA	NA	NA	5		NA	NA	NA
PH_os_0002835	548.962	604.343	671.058	554.779	613.692	100.016	117.455	122.318	104.426	79.1845	2.56579	0	1	LOC_Os11g07460	LOC_Os11g07460.1	TCP family transcription factor, putative, expressed	1	4349919	Os11g0175700	NM_001072412.1	AB071804.1	Q53PH2	1		BGIOSGA034407	BGIOSGA034407-TA	NA
PH_os_0019954	370.637	370.847	372.199	319.668	351.274	57.326	47.8136	51.1511	81.6797	120.917	2.3587	0	1	LOC_Os11g33970	LOC_Os11g33970.1	plant protein of unknown function domain containing protein, expressed	5	NA	NA	NA	NA	NA	1		BGIOSGA031454	BGIOSGA031454-TA	IPR004101; Mur ligase, C-terminal|IPR004158; Protein of unknown function DUF247, plant|IPR013221; Mur ligase, central
PH_os_0008057	1503.53	1699.49	1648.31	1643.71	1405.1	65.8639	50.9319	66.7188	81.6797	66.3438	4.58161	0	1	LOC_Os05g18470	LOC_Os05g18470.1	CRAL/TRIO domain containing protein, expressed	1	4338247	Os05g0267800	NM_001061582.1	AK061207.1	Q5WMM0	1		BGIOSGA040670	BGIOSGA040670-TA	IPR001251; Cellular retinaldehyde-binding/triple function, C-terminal|IPR008273; Cellular retinaldehyde-binding/triple function, N-terminal
PH_os_0016507	6397.85	7397.71	7730.92	6602.7	6678.37	59.7654	57.1685	81.1745	87.8832	59.9234	6.58639	0	1	LOC_Os05g44200	LOC_Os05g44200.1	GDSL-like lipase/acylhydrolase, putative, expressed	5	NA	NA	NA	NA	NA	5		NA	NA	NA
PH_os_0000858	319.936	353.449	363.032	347.511	319.718	92.6974	74.8387	77.8386	89.9511	64.2037	2.09758	0	1	LOC_Os07g49000	LOC_Os07g49000.1	DNAJ heat shock N-terminal domain-containing protein, putative, expressed	1	4344362	Os07g0689800	NM_001067243.1	AK071235.1	Q7F0I0	4		BGIOSGA026435|BGIOSGA026436	BGIOSGA026435-TA|BGIOSGA026436-TA	IPR001623; Heat shock protein DnaJ, N-terminal|IPR013105; Tetratricopeptide TPR2
PH_os_0012441	1742.17	1864.31	1880.25	1733.43	1973.12	110.993	101.864	191.26	99.2563	94.1654	4.00636	0	1	LOC_Os12g37510	LOC_Os12g37510.1	UDP-glucoronosyl and UDP-glucosyl transferase domain containing protein, expressed	1	4352520	Os12g0561900	NM_001073556.1	AK121202.1|AK060965.1	Q0IMM2	5		NA	NA	NA
PH_os_0020678	376.756	401.064	405.202	383.602	404.422	98.7959	74.8387	103.414	104.426	73.8342	2.10977	0	1	LOC_Os03g63970	LOC_Os03g63970.1	gibberellin 20 oxidase 1, putative, expressed	1	4334841	Os03g0856700	NM_001058486.1	AK061017.1|AK099111.1	Q10AC7	1		BGIOSGA013985	BGIOSGA013985-TA	IPR002283; Isopenicillin N synthase|IPR005123; 2OG-Fe(II) oxygenase
PH_os_0002166	1070.83	1197.7	1203.69	1129.15	1161.78	79.2807	65.4839	124.542	95.1207	65.2737	3.76318	0	1	LOC_Os09g33580	LOC_Os09g33580.2|LOC_Os09g33580.1	BEE 1, putative, expressed	1	4347540	Os09g0510500	NM_001070169.1	AK066188.1	Q0J0G7	1		BGIOSGA029460	BGIOSGA029460-TA	IPR001092; Basic helix-loop-helix dimerisation region bHLH
PH_os_0000255	2855.83	3061.09	3359.88	3154.41	3284.37	71.9625	57.1685	72.2787	88.9171	60.9935	4.75575	0	1	LOC_Os01g10890	LOC_Os01g10890.1	CAMK_KIN1/SNF1/Nim1_like.8 - CAMK includes calcium/calmodulin depedent protein kinases, expressed	1	4327093	Os01g0206700	NM_001048880.1	EU703795.1|AK069681.1|AK071552.1|AK065589.1	Q9LWM4	1		BGIOSGA002159	BGIOSGA002159-TA	IPR000719; Protein kinase, core|IPR001245; Tyrosine protein kinase|IPR002290; Serine/threonine protein kinase|IPR004041; NAF|IPR008271; Serine/threonine protein kinase, active site|IPR017441; Protein kinase ATP binding, conserved site|IPR017442; Serine/threonine protein kinase-related
PH_os_0002960	1467.69	1571.29	1529.13	1544.72	1407.59	76.8413	66.5233	121.206	106.494	70.624	4.13483	0	1	LOC_Os11g32100	LOC_Os11g32100.1	inducer of CBF expression 1, putative, expressed	1	4350609	Os11g0523700	NM_001074519.2	AK109915.1	Q2R3F6	1		BGIOSGA035358	BGIOSGA035358-TA	IPR001092; Basic helix-loop-helix dimerisation region bHLH
PH_os_0001548	1180.09	1309.41	1328.37	1237.43	1332.85	58.5457	53.0108	63.3828	80.6458	51.3629	4.36049	0	1	LOC_Os08g07080	LOC_Os08g07080.1	terpene synthase, putative, expressed	1	9269911	Os08g0167800	NM_001188473.1	AK242212.1|EU596452.1	C7J5N5	4		BGIOSGA028057|BGIOSGA028058	BGIOSGA028057-TA|BGIOSGA028058-TA	IPR001906; Terpene synthase-like|IPR005630; Terpene synthase, metal-binding|IPR001906; Terpene synthase-like|IPR005630; Terpene synthase, metal-binding
PH_os_0014854	89.1626	1682.09	66.9225	2195.4	53.9783	93.9171	90.4302	126.766	130.274	53.5031	2.90392	0.162	1	LOC_Os03g18050	LOC_Os03g18050.1	OsSAUR13 - Auxin-responsive SAUR gene family member	5	NA	NA	NA	NA	NA	5		NA	NA	NA
PH_os_0015970	479.905	466.077	462.957	398.039	430.166	80.5004	68.6022	117.87	87.8832	113.426	2.33015	0	1	LOC_Os05g03800	LOC_Os05g03800.1	transposon protein, putative, unclassified	5	NA	NA	NA	NA	NA	4		BGIOSGA036134|BGIOSGA036055	BGIOSGA036134-TA|BGIOSGA036055-TA	IPR012417; Calmodulin-binding, plant
PH_os_0016030	579.557	595.186	574.8	538.28	504.075	89.0383	81.0753	112.31	116.833	80.2546	2.57636	0	1	LOC_Os04g58080	LOC_Os04g58080.1	polygalacturonase inhibitor 3 precursor, putative, expressed	1	4337403	Os04g0677200	NM_001060797.2	AK107505.1	Q0J911	5		NA	NA	NA
PH_os_0011933	1021	1046.61	1031.34	970.348	1010.64	107.334	125.771	134.55	97.1885	73.8342	3.31453	0	1	LOC_Os11g27329	LOC_Os11g27329.6|LOC_Os11g27329.2	OsSCP62 - Putative Serine Carboxypeptidase homologue, expressed	1	4350473	Os11g0461000	NM_001074393.2	AK072925.1	Q0ISU1	5		NA	NA	NA
PH_os_0001844	4089.24	4471.22	4481.97	4216.53	4471.9	113.432	120.574	132.326	109.596	81.3247	5.30864	0	1	LOC_Os08g44840	LOC_Os08g44840.1	transferase family protein, putative, expressed	1	4346335	Os08g0562500	NM_001069055.1	AK063515.1|AK109443.2	Q6YYV8	1		BGIOSGA026477	BGIOSGA026477-TA	IPR003480; Transferase
PH_os_0017292	1602.3	929.406	1315.53	405.257	697.566	121.97	100.824	113.422	101.324	74.9043	3.50667	0.001	1	LOC_Os01g58020	LOC_Os01g58020.1	ribulose bisphosphate carboxylase large chain precursor, putative	5	NA	NA	NA	NA	NA	5		NA	NA	NA
PH_os_0018710	531.479	564.053	599.552	566.122	481.653	51.2275	49.8925	56.711	79.6118	50.2929	3.23903	0	1	LOC_Os03g51690	LOC_Os03g51690.3|LOC_Os03g51690.2|LOC_Os03g51690.1	Homeobox domain containing protein, expressed	1	4333973	Os03g0727000	NM_001057674.1	RICOSH1|AK107637.1|FJ940206.1	P46609	1		BGIOSGA009880	BGIOSGA009880-TA	IPR001356; Homeobox|IPR005539; ELK|IPR005540; KNOX1|IPR005541; KNOX2
PH_os_0019301	365.392	349.786	369.449	343.386	301.448	74.4019	71.7205	97.8542	103.392	73.8342	2.02515	0	1	LOC_Os05g37600	LOC_Os05g37600.1	glycerol-3-phosphate acyltransferase, putative, expressed	1	4338951	Os05g0448300	NM_001062231.2	AK241033.1	Q0DHR3	1		BGIOSGA019951	BGIOSGA019951-TA	IPR002123; Phospholipid/glycerol acyltransferase
PH_os_0012496	18665.6	20071.5	19266.3	18633.6	21449.3	69.5231	54.0502	72.2787	86.8493	162.649	7.80171	0	1	LOC_Os12g37650	LOC_Os12g37650.1	DUF538 domain containing protein, putative, expressed	1	4352535	Os12g0563600	NM_001073570.1	AK060891.1|AK069514.1|AK105895.1|AK109434.2	Q2QNJ0	5		NA	NA	NA
PH_os_0012997	476.408	427.618	517.045	544.468	479.161	112.213	119.534	131.214	145.783	114.497	1.92372	0	1	LOC_Os01g68870	LOC_Os01g68870.2|LOC_Os01g68870.1	leucine-rich repeat receptor protein kinase EXS precursor, putative, expressed	1	4324355	Os01g0917500	NM_001051737.1	AB103395.1|AK120933.1	Q8RZV7	5		NA	NA	NA
PH_os_0013894	4358.48	5103.04	4958.68	4294.9	4715.21	70.7428	59.2473	157.901	102.358	79.1845	5.66976	0	1	LOC_Os02g37654	LOC_Os02g37654.1	lecithin:cholesterol acyltransferase, putative, expressed	5	NA	NA	NA	NA	NA	5		NA	NA	NA
PH_os_0011308	683.58	677.597	692.144	697.083	790.575	70.7428	58.2079	72.2787	86.8493	136.968	3.03041	0	1	LOC_Os10g30390	LOC_Os10g30390.1	cytochrome P450, putative, expressed	5	NA	NA	NA	AK287479.1	NA	5		NA	NA	NA
PH_os_0019584	487.772	513.692	481.292	493.939	537.292	74.4019	62.3656	67.8308	102.358	70.624	2.70749	0	1	LOC_Os07g11739	LOC_Os07g11739.1	cytochrome P450, putative, expressed	1	4342731	Os07g0217600	NM_001065728.1	AK065971.1	Q7X6T8	1		BGIOSGA024600	BGIOSGA024600-TA	IPR001128; Cytochrome P450
PH_os_0009681	746.518	723.38	715.979	681.616	740.749	68.3033	54.0502	85.6224	84.7815	59.9234	3.32901	0	1	LOC_Os01g45550	LOC_Os01g45550.3|LOC_Os01g45550.2|LOC_Os01g45550.1	auxin efflux carrier component, putative, expressed	5	NA	NA	NA	NA	NA	5		NA	NA	NA
PH_os_0005162	451.058	487.137	490.459	486.721	442.622	58.5457	50.9319	56.711	84.7815	52.433	2.95815	0	1	LOC_Os02g41710	LOC_Os02g41710.1	cyclic nucleotide-gated ion channel, putative, expressed	1	4330041	Os02g0627700	NM_001054020.1	NA	Q6K6P3	1		BGIOSGA040674	BGIOSGA040674-TA	IPR000595; Cyclic nucleotide-binding
PH_os_0003138	2563.86	2950.29	2915.25	2585.19	2770.33	121.97	103.943	135.662	139.579	127.337	4.44613	0	1	LOC_Os11g07922	LOC_Os11g07922.2|LOC_Os11g07922.1	short chain dehydrogenase/reductase protein, putative, expressed	1	4349944	Os11g0181700	NM_001072433.1	AK062546.1|AK065928.1	Q0IU69	1		BGIOSGA034928	BGIOSGA034928-TA	IPR002198; Short-chain dehydrogenase/reductase SDR|IPR002347; Glucose/ribitol dehydrogenase
PH_os_0005302	9163.64	10414.8	10111.7	9281.73	9733.54	103.675	74.8387	164.573	90.985	64.2037	6.66265	0	1	LOC_Os02g37700	LOC_Os02g37700.1	lecithin:cholesterol acyltransferase, putative, expressed	1	4329823	Os02g0589700	NM_001053816.2	NA	Q0DZZ3	1		BGIOSGA006148	BGIOSGA006148-TA	IPR003386; Lecithin:cholesterol acyltransferase|IPR008262; Lipase, active site
PH_os_0009261	2536.76	2525.42	2642.98	2487.23	2689.78	117.091	112.258	128.99	129.24	98.4456	4.42968	0	1	LOC_Os07g06620	LOC_Os07g06620.4|LOC_Os07g06620.3|LOC_Os07g06620.2|LOC_Os07g06620.1	YABBY domain containing protein, putative, expressed	1	4342449	Os07g0160100	NM_001065472.1	AB274013.1|AK100222.1|AK070045.1	Q7XIM7	1		BGIOSGA025186	BGIOSGA025186-TA	IPR006780; YABBY protein
PH_os_0005260	1534.12	1587.77	1722.57	1592.16	1568.69	53.6669	55.0896	64.4948	80.6458	67.4139	4.61023	0	1	LOC_Os02g43194	LOC_Os02g43194.1	aldehyde dehydrogenase, putative, expressed	1	4330146	Os02g0646500	NM_001054110.1	AK070741.1	Q6H627	1		BGIOSGA005937	BGIOSGA005937-TA	IPR015590; Aldehyde dehydrogenase
PH_os_0014576	480.779	560.391	551.881	507.345	430.996	107.334	96.6667	111.198	129.24	107.006	2.15684	0	1	LOC_Os03g28270	LOC_Os03g28270.1	Leucine Rich Repeat family protein, expressed	5	NA	NA	NA	NA	NA	5		NA	NA	NA
PH_os_0013688	450.184	465.161	452.873	405.257	434.318	118.311	95.6273	151.229	102.358	69.554	2.1317	0	1	LOC_Os02g21550	LOC_Os02g21550.1	flavonol synthase/flavanone 3-hydroxylase, putative, expressed	1	4329166	Os02g0320800	NM_001053220.1	AK111474.1	Q0E1N9	1		BGIOSGA008077	BGIOSGA008077-TA	IPR005123; 2OG-Fe(II) oxygenase
PH_os_0017276	305.95	376.341	353.864	334.105	337.157	68.3033	54.0502	63.3828	79.6118	78.1145	2.31891	0	1	LOC_Os01g44430	LOC_Os01g44430.1	retrotransposon protein, putative, unclassified	1	9268901	Os01g0635550	NM_001185548.1	NA	Q5VM82	1		BGIOSGA001155	BGIOSGA001155-TA	IPR006456; ZF-HD homeobox protein Cys/His-rich dimerisation region
PH_os_0012268	4324.39	5100.29	5111.78	4445.45	4568.23	104.894	96.6667	98.9662	104.426	89.8851	5.5454	0	1	LOC_Os10g32580	LOC_Os10g32580.1	GDSL-like lipase/acylhydrolase, putative, expressed	1	4348826	Os10g0463200	NM_001071321.1	AK108201.1	Q7XDM8	5		NA	NA	NA
PH_os_0017305	431.827	447.763	450.123	420.725	374.527	69.5231	67.5628	102.302	96.1546	65.2737	2.44396	0	1	LOC_Os01g66680	LOC_Os01g66680.1	S-domain receptor-like protein kinase, putative, expressed	1	4324911	Os01g0890600	NM_001051585.1	NA	Q0JH14	5		NA	NA	NA
PH_os_0019991	630.257	716.055	697.644	703.271	691.753	46.3487	47.8136	98.9662	75.4762	159.439	2.84172	0	1	LOC_Os10g09990	LOC_Os10g09990.1	cytokinin-O-glucosyltransferase 3, putative, expressed	1	4348200	Os10g0178500	NM_001070782.1	AK066178.1	Q8LNA9	1		BGIOSGA032613	BGIOSGA032613-TA	IPR002213; UDP-glucuronosyl/UDP-glucosyltransferase
PH_os_0008908	1173.97	1293.84	1378.79	1329.2	1196.66	78.061	70.681	86.7344	101.324	64.2037	3.98669	0	1	LOC_Os06g46740	LOC_Os06g46740.1	early nodulin 20 precursor, putative, expressed	1	4341858	Os06g0681200	NM_001064911.1	AK107980.1	Q653Y0	1		BGIOSGA020667	BGIOSGA020667-TA	IPR003245; Plastocyanin-like
PH_os_0007251	484.275	521.933	541.797	475.378	567.188	64.6442	56.1291	82.2865	92.0189	54.5731	2.8847	0	1	LOC_Os04g29090	LOC_Os04g29090.1	FAD-binding and arabino-lactone oxidase domains containing protein, putative, expressed	1	4335576	Os04g0360500	NM_001059085.2	AK241681.1	Q0JDX3	1		BGIOSGA015276	BGIOSGA015276-TA	IPR006094; FAD linked oxidase, N-terminal
PH_os_0001527	438.82	485.306	536.297	470.222	462.553	60.9851	53.0108	54.487	96.1546	58.8534	2.87689	0	1	LOC_Os08g09110	LOC_Os08g09110.1	NB-ARC domain containing protein, expressed	1	4344848	Os08g0190300	NM_001067701.1	NA	Q6YZ93	1		BGIOSGA027527	BGIOSGA027527-TA	IPR000767; Disease resistance protein|IPR001611; Leucine-rich repeat|IPR002182; NB-ARC
PH_os_0000587	438.82	488.053	510.628	482.596	455.909	76.8413	82.1147	70.0547	102.358	59.9234	2.61813	0	1	LOC_Os01g11860	LOC_Os01g11860.1	DJ-1 family protein, putative, expressed	1	4324580	Os01g0217500	NM_001048941.1	AK063270.1	Q5QNF2	1		BGIOSGA003008	BGIOSGA003008-TA	IPR002818; ThiJ/PfpI
PH_os_0010872	3490.45	3879.7	3842.08	3517.38	3892.25	76.8413	61.3262	84.5105	93.0528	98.4456	5.51369	0	1	LOC_Os08g42350	LOC_Os08g42350.1	nodulin MtN3 family protein, putative, expressed	1	4346153	Os08g0535200	NM_001068889.1	AK070510.1|AK106127.1	Q6YZF3	5		NA	NA	NA
PH_os_0011813	2579.6	2847.74	2816.25	2487.23	2639.13	73.1822	61.3262	74.5026	90.985	72.7642	5.17406	0	1	LOC_Os11g02400	LOC_Os11g02400.2	LTPL8 - Protease inhibitor/seed storage/LTP family protein precursor, expressed	5	NA	NA	NA	NA	NA	5		NA	NA	NA
PH_os_0004413	348.783	368.1	374.033	361.947	323.04	100.016	96.6667	106.75	127.172	97.3756	1.73405	0	1	LOC_Os01g59110	LOC_Os01g59110.1	indole-3-acetate beta-glucosyltransferase, putative, expressed	1	4327546	Os01g0805500	NM_001051096.1	NA	Q5VQX0	1		BGIOSGA004643	BGIOSGA004643-TA	IPR002213; UDP-glucuronosyl/UDP-glucosyltransferase
PH_os_0010081	856.66	918.418	948.833	890.947	836.249	59.7654	60.2868	85.6224	92.0189	59.9234	3.62748	0	1	LOC_Os07g30610	LOC_Os07g30610.1	cytokinin-O-glucosyltransferase 2, putative, expressed	1	9271101	Os07g0489200	NM_001188276.1	AK241979.1	Q6YZQ6	5		NA	NA	NA
PH_os_0014782	4472.99	5094.79	4838.59	4581.57	4851.41	90.258	61.3262	107.862	95.1207	64.2037	5.82274	0	1	LOC_Os03g14900	LOC_Os03g14900.1	NB-ARC/LRR disease resistance protein, putative, expressed	1	4332282	Os03g0254000	NM_001056119.2	AK242939.1	Q0DTE0	5		NA	NA	NA
PH_os_0014589	410.847	463.33	452.873	477.44	421.861	93.9171	55.0896	52.263	78.5779	49.2228	2.74947	0	1	LOC_Os03g32050	LOC_Os03g32050.1	peroxidase precursor, putative, expressed	5	NA	NA	NA	NA	NA	5		NA	NA	NA
PH_os_0012854	344.412	371.763	380.45	360.916	374.527	58.5457	59.2473	57.8229	73.4083	54.5731	2.52074	0	1	LOC_Os12g27254	LOC_Os12g27254.1	transferase family protein, putative, expressed	1	4352177	Os12g0458100	NM_001073265.1	AK065433.1	Q0ING3	5		NA	NA	NA
PH_os_0012163	945.823	919.334	994.67	851.762	853.688	103.675	82.1147	102.302	100.29	90.9552	3.25386	0	1	LOC_Os10g38800	LOC_Os10g38800.1	leucine-rich repeat transmembrane protein kinase, putative, expressed	5	NA	NA	NA	NA	NA	5		NA	NA	NA
PH_os_0012879	2861.07	3309.24	3413.96	2495.48	2923.96	128.069	94.5879	107.862	147.851	116.637	4.64653	0	1	LOC_Os11g39310	LOC_Os11g39310.1	NB-ARC domain containing protein, expressed	5	NA	NA	NA	NA	NA	5		NA	NA	NA
PH_os_0013747	2602.32	2883.45	3131.61	2614.06	2622.52	114.652	103.943	134.55	147.851	73.8342	4.64351	0	1	LOC_Os02g14680	LOC_Os02g14680.1	UDP-glucoronosyl and UDP-glucosyl transferase domain containing protein, expressed	1	4328853	Os02g0243300	NM_001052946.1	AK105563.1	Q6ESV8	5		NA	NA	NA
PH_os_0013759	283.222	293.015	357.531	317.606	277.366	96.3565	94.5879	115.646	122.003	88.8151	1.53215	0	1	LOC_Os02g32530	LOC_Os02g32530.3	SAM domain family protein, expressed	1	9267259	Os02g0526500	NM_001186066.1	AK067722.1	C7IY57	5		NA	NA	NA
PH_os_0011871	1605.8	1790.14	1801.41	1635.46	1684.95	75.6216	63.405	83.3985	115.799	60.9935	4.43383	0	1	LOC_Os11g18194	LOC_Os11g18194.1	cycloartenol synthase, putative, expressed	5	NA	NA	NA	NA	NA	5		NA	NA	NA
PH_os_0015568	577.809	608.921	562.882	491.877	496.601	113.432	90.4302	94.5183	123.036	113.426	2.32149	0	1	LOC_Os04g49160	LOC_Os04g49160.1	zinc finger, C3HC4 type domain containing protein, expressed	1	4336763	Os04g0580800	NM_001060185.1	AK067005.1	Q7XUN1	5		NA	NA	NA
PH_os_0012243	1759.65	2058.43	1673.06	1626.18	1912.49	114.652	98.7456	121.206	123.036	90.9552	4.03063	0	1	LOC_Os11g18366	LOC_Os11g18366.3|LOC_Os11g18366.2	cycloartenol synthase, putative, expressed	1	4350295	Os11g0286800	NM_001074236.1	AK072702.1|AK105077.1|AK107355.1	Q0IT98	1		BGIOSGA034139	BGIOSGA034139-TA	IPR001330; Prenyltransferase/squalene oxidase|IPR002365; Terpene synthase
PH_os_0012379	1001.77	1102.47	929.581	1003.35	977.423	95.1368	100.824	149.005	142.681	78.1145	3.21454	0	1	LOC_Os11g45990	LOC_Os11g45990.1	von Willebrand factor type A domain containing protein, putative, expressed	1	4351146	Os11g0687100	NM_001075013.1	AK065631.1	Q2QZH3	5		NA	NA	NA
PH_os_0019993	451.058	433.112	435.455	502.189	372.035	52.4472	141.362	203.492	185.072	56.7132	1.74341	0	1	LOC_Os10g10700	LOC_Os10g10700.1	invertase/pectin methylesterase inhibitor family protein, putative, expressed	1	9272693	Os10g0186200	NM_001189119.1	NA	C7J7I8	1		BGIOSGA032633	BGIOSGA032633-TA	IPR006501; Pectinesterase inhibitor
PH_os_0016117	387.245	500.872	459.29	505.282	445.114	62.2048	100.824	73.3907	106.494	171.21	1.88593	0	1	LOC_Os06g10310	LOC_Os06g10310.1	growth regulating factor protein, putative, expressed	5	NA	NA	NA	NA	NA	5		NA	NA	NA
PH_os_0020044	1426.6	1479.72	1483.3	1373.54	1596.1	82.9398	76.9176	108.974	97.1885	75.9744	4.07287	0	1	LOC_Os11g45400	LOC_Os11g45400.1	glycerol-3-phosphate acyltransferase, putative, expressed	1	4351119	Os11g0679700	NM_001074987.1	AK120619.1	Q2QZN3	1		BGIOSGA033559	BGIOSGA033559-TA	IPR002123; Phospholipid/glycerol acyltransferase
PH_os_0021024	445.813	477.065	479.458	400.101	517.362	113.432	117.455	124.542	138.545	119.847	1.97875	0	1	LOC_Os09g26210	LOC_Os09g26210.1	ZOS9-12 - C2H2 zinc finger protein, expressed	1	9267830	Os09g0431900	NM_001188926.1	NA	A3BZ37	1		BGIOSGA029710	BGIOSGA029710-TA	IPR007087; Zinc finger, C2H2-type
PH_os_0013928	593.543	673.018	671.975	604.276	651.062	76.8413	56.1291	74.5026	97.1885	69.554	3.13296	0	1	LOC_Os02g03200	LOC_Os02g03200.1	FAD-binding and arabino-lactone oxidase domains containing protein, putative, expressed	1	4328142	Os02g0124400	NM_001052273.1	AK108718.1	Q0E4D6	5		NA	NA	NA
PH_os_0011215	973.795	1054.85	1067.09	1059.03	1113.61	117.091	84.1936	144.557	107.528	109.146	3.27555	0	1	LOC_Os09g17560	LOC_Os09g17560.1	O-methyltransferase, putative, expressed	1	4346795	Os09g0344500	NM_001069466.1	AK072740.1	Q6EPG8	5		NA	NA	NA
PH_os_0011263	652.985	673.018	635.305	585.715	558.053	97.5762	101.864	146.781	149.918	92.0253	2.47914	0	1	LOC_Os09g38660	LOC_Os09g38660.1	expressed protein	1	9267744	Os09g0559400	NM_001189049.1	AK062292.1	Q653R5	5		NA	NA	NA
PH_os_0002897	478.156	497.209	531.713	465.066	457.57	97.5762	68.6022	108.974	78.5779	63.1336	2.55211	0	1	LOC_Os10g36420	LOC_Os10g36420.1	YABBY domain containing protein, putative, expressed	1	4349074	Os10g0508300	NM_001071556.2	AB274015.1	Q8L556	1		BGIOSGA031580	BGIOSGA031580-TA	IPR006780; YABBY protein
PH_os_0003124	360.147	350.702	361.198	288.733	297.296	113.432	91.4696	106.75	106.494	77.0444	1.85482	0	1	LOC_Os11g09110	LOC_Os11g09110.1	receptor-like protein kinase 5 precursor, putative	5	NA	NA	NA	NA	NA	1		BGIOSGA034979	BGIOSGA034979-TA	IPR001611; Leucine-rich repeat|IPR003591; Leucine-rich repeat, typical subtype|IPR013210; Leucine-rich repeat, N-terminal
PH_os_0003447	282.348	285.689	322.695	334.105	288.992	51.2275	54.0502	54.487	83.7475	49.2228	1.54653	0.001	1	LOC_Os12g22110	LOC_Os12g22110.1	ABC-2 type transporter, putative	1	4352060	Os12g0409700	NM_001073174.1	NA	Q0INQ4	1		BGIOSGA036326	BGIOSGA036326-TA	IPR003439; ABC transporter-like|IPR013525; ABC-2 type transporter
PH_os_0009993	624.138	640.97	705.895	627.994	699.227	75.6216	70.681	70.0547	97.1885	63.1336	3.13819	0	1	LOC_Os01g28450	LOC_Os01g28450.1	SCP-like extracellular protein, expressed	1	4325422	Os01g0382000	NM_001049624.1	AK107926.1	Q7F2P0	5		NA	NA	NA
PH_os_0006105	1135.51	1217.84	1177.1	1128.12	1260.6	108.554	96.6667	116.758	131.308	95.2355	3.40284	0	1	LOC_Os02g49160	LOC_Os02g49160.1	OsIAA8 - Auxin-responsive Aux/IAA gene family member, expressed	1	4330571	Os02g0723400	NM_001054507.1	AK066518.1	Q6Z5M0	1		BGIOSGA008953	BGIOSGA008953-TA	IPR003311; AUX/IAA protein|IPR011525; Aux/IAA-ARF-dimerisation
PH_os_0015698	537.598	557.644	583.051	490.846	529.818	98.7959	65.4839	144.557	93.0528	60.9935	2.59993	0	1	LOC_Os04g47080	LOC_Os04g47080.1	anthocyanin regulatory Lc protein, putative, expressed	1	4336636	Os04g0557800	NM_001060067.1	NA	Q7XPS3	5		NA	NA	NA
PH_os_0013450	502.632	513.692	513.378	479.503	502.414	118.311	110.179	105.638	137.511	149.809	1.98352	0	1	LOC_Os02g15120	LOC_Os02g15120.1	RING-H2 finger protein, putative, expressed	5	NA	NA	NA	NA	NA	5		NA	NA	NA
PH_os_0012230	530.605	543.909	607.803	464.035	619.505	115.872	106.022	115.646	138.545	146.598	2.14301	0	1	LOC_Os11g10460	LOC_Os11g10460.1	peroxidase precursor, putative, expressed	1	4350051	Os11g0210100	NM_001074014.2	NA	Q0ITX0	5		NA	NA	NA
PH_os_0016722	340.042	322.316	354.781	291.826	295.635	132.948	106.022	121.206	136.477	99.5157	1.40287	0	1	LOC_Os06g16150	LOC_Os06g16150.1	expressed protein	5	NA	NA	NA	NA	NA	5		NA	NA	NA
PH_os_0016092	406.476	426.703	453.79	413.507	458.401	107.334	84.1936	124.542	93.0528	139.108	2.0603	0	1	LOC_Os05g42130	LOC_Os05g42130.1	MONOCULM 1, putative, expressed	1	4339232	Os05g0500600	NM_001062500.1	AK070489.1	Q6AUW2	5		NA	NA	NA
PH_os_0018625	596.166	585.114	633.472	545.499	595.423	125.629	104.982	112.31	142.681	101.656	2.39308	0	1	LOC_Os02g43820	LOC_Os02g43820.1	AP2 domain containing protein, expressed	1	4330191	Os02g0655200	NM_001054151.1	AY339378.1	Q6H6I3	1		BGIOSGA008740	BGIOSGA008740-TA	IPR001471; Pathogenesis-related transcriptional factor and ERF, DNA-binding
PH_os_0012787	324.307	334.22	354.781	327.918	357.918	80.5004	64.4445	67.8308	100.29	75.9744	2.05901	0	1	LOC_Os12g44100	LOC_Os12g44100.1	peptide transporter PTR2, putative, expressed	5	NA	NA	NA	NA	NA	5		NA	NA	NA
PH_os_0020033	619.767	621.741	621.554	551.686	631.131	113.432	94.5879	112.31	105.46	113.426	2.47903	0	4	LOC_Os10g41640|LOC_Os01g65970	LOC_Os10g41640.1|LOC_Os01g65970.1	transcription factor HBP-1b, putative|transcription factor HBP-1b, putative	1	9268945	Os10g0566201	NM_001189348.1	NA	C7J7E6	1		BGIOSGA033461	BGIOSGA033461-TA	NA
PH_os_0020028	1023.62	1172.97	1061.59	951.787	1111.12	109.773	88.3513	86.7344	134.41	97.3756	3.42754	0	1	LOC_Os10g39840	LOC_Os10g39840.1	glycosyl hydrolases family 16, putative, expressed	1	4349281	Os10g0545500	NM_001071744.2	NA	Q9AV36	1		BGIOSGA033397	BGIOSGA033397-TA	IPR000757; Glycoside hydrolase, family 16|IPR010713; Xyloglucan endo-transglycosylase, C-terminal
PH_os_0009330	1132.02	1237.07	1244.03	1172.46	1210.78	152.463	106.022	104.526	151.986	120.917	3.30945	0	1	LOC_Os06g44260	LOC_Os06g44260.1	synthase, putative, expressed	1	4341698	Os06g0652300	NM_001064769.1	NA	Q67WR5	4		BGIOSGA020771|BGIOSGA020765	BGIOSGA020771-TA|BGIOSGA020765-TA	IPR001509; NAD-dependent epimerase/dehydratase
PH_os_0012741	515.744	541.162	563.799	508.376	546.427	64.6442	55.0896	66.7188	86.8493	62.0636	2.988	0	1	LOC_Os12g05590	LOC_Os12g05590.1	RCN3 Centroradialis-like1 homogous to TFL1 gene; contains Pfam profile PF01161: Phosphatidylethanolamine-binding protein, expressed	1	4351520	Os12g0152000	NM_001072704.1	NA	Q2QXL9	5		NA	NA	NA
PH_os_0004643	1562.09	1777.32	1761.99	1694.24	1538.8	67.0836	80.0359	90.0703	97.1885	62.0636	4.41695	0	1	LOC_Os02g01140	LOC_Os02g01140.1	GDSL-like lipase/acylhydrolase, putative, expressed	1	4327980	Os02g0101400	NM_001052123.1	AK067036.1	Q0E4T6	1		BGIOSGA007324	BGIOSGA007324-TA	IPR001087; Lipase, GDSL
PH_os_0011181	632.88	640.97	731.564	631.087	685.94	96.3565	86.2724	102.302	120.969	112.356	2.71399	0	1	LOC_Os09g30510	LOC_Os09g30510.1	glucosyl transferase, putative, expressed	1	9272567	Os09g0482860	NM_001188977.1	AK071910.1|AK099026.1|AK105917.1	C7J6Y4	5		NA	NA	NA
PH_os_0014055	2094.45	2285.52	2384.46	2105.69	2303.63	81.7201	72.7599	70.0547	99.2563	68.4839	4.45445	0	1	LOC_Os03g04530	LOC_Os03g04530.1	cytochrome P450, putative, expressed	5	NA	NA	NA	NA	NA	5		NA	NA	NA
PH_os_0015101	363.643	400.148	379.533	325.856	357.087	108.554	113.298	112.31	139.579	138.038	1.53453	0	1	LOC_Os04g35430	LOC_Os04g35430.1	PHD-finger domain containing protein, expressed	5	NA	NA	NA	NA	NA	1		BGIOSGA015071	BGIOSGA015071-TA[60,60,3719,7518]	IPR000182; GCN5-related N-acetyltransferase|IPR001650; DNA/RNA helicase, C-terminal|IPR001965; Zinc finger, PHD-type|IPR002121; Helicase and RNase D C-terminal, HRDC|IPR002464; DNA/RNA helicase, ATP-dependent, DEAH-box type, conserved site|IPR011545; DNA/RNA helicase, DEAD/DEAH box type, N-terminal|IPR014001; DEAD-like helicase, N-terminal|IPR014021; Helicase, superfamily 1 and 2, ATP-binding
PH_os_0015690	935.333	941.31	1009.34	942.506	994.032	69.5231	56.1291	97.8542	87.8832	49.2228	3.78002	0	1	LOC_Os04g48200	LOC_Os04g48200.1	cytochrome P450, putative, expressed	5	NA	NA	NA	NA	NA	5		NA	NA	NA
PH_os_0012912	475.534	459.667	467.541	479.503	475.84	67.0836	55.0896	57.8229	86.8493	56.7132	2.79113	0	1	LOC_Os02g02230	LOC_Os02g02230.1	cytochrome P450, putative	1	4328054	Os02g0113200	NM_001052196.2	NA	Q0E4L3	5		NA	NA	NA
PH_os_0018550	3527.17	3828.42	3816.42	3696.81	4194.53	141.486	85.233	84.5105	122.003	92.0253	5.24516	0	1	LOC_Os02g02000	LOC_Os02g02000.1	cytochrome P450, putative, expressed	1	4328040	Os02g0110200	NM_001052183.1	AK100012.1|AK105694.1	Q6Z8Z7	1		BGIOSGA007365	BGIOSGA007365-TA	IPR001128; Cytochrome P450|IPR002403; Cytochrome P450, E-class, group IV
PH_os_0021080	453.68	497.209	532.63	682.647	440.961	159.781	90.4302	85.6224	125.104	79.1845	2.22962	0	1	LOC_Os10g08474	LOC_Os10g08474.1	cytochrome P450, putative, expressed	1	4348172	Os10g0166600	NM_001070756.1	AK108519.1	Q10A27	1		BGIOSGA032583	BGIOSGA032583-TA	IPR001128; Cytochrome P450|IPR002401; Cytochrome P450, E-class, group I
PH_os_0015071	428.33	420.293	421.703	408.351	434.318	87.8186	102.903	80.0625	95.1207	74.9043	2.28002	0	1	LOC_Os04g24220	LOC_Os04g24220.3|LOC_Os04g24220.2|LOC_Os04g24220.1	OsWAK32 - OsWAK receptor-like protein kinase, expressed	1	4335436	Os04g0307500	NM_001058957.1	AK067041.1	Q0JEA1	5		NA	NA	NA
PH_os_0017753	650.362	585.114	628.888	576.434	635.283	69.5231	59.2473	55.599	87.8832	73.8342	3.07957	0	1	LOC_Os08g04240	LOC_Os08g04240.1	cysteine-rich repeat secretory protein 55 precursor, putative, expressed	1	4344618	Os08g0136700	NM_001067486.1	AK073888.1|AF090872.1|AF093570.1|AF097724.1|GQ848062.1	Q6ZJX4	1		BGIOSGA027693	BGIOSGA027693-TA	IPR002902; Protein of unknown function DUF26
PH_os_0013131	1021.87	1118.03	1131.27	1041.5	1100.33	59.7654	57.1685	56.711	88.9171	60.9935	3.95892	0	1	LOC_Os01g51980	LOC_Os01g51980.1	alliin lyase precursor, putative, expressed	1	4325587	Os01g0717400	NM_001050609.1	AK072165.1	Q942G4	5		NA	NA	NA
PH_os_0012118	426.582	423.04	379.533	397.008	345.461	143.925	65.4839	84.5105	130.274	72.7642	2.02583	0	1	LOC_Os10g35180	LOC_Os10g35180.1	white-brown complex homolog protein 11, putative, expressed	5	NA	NA	NA	NA	NA	5		NA	NA	NA
PH_os_0002460	513.996	525.595	582.134	550.655	571.34	76.8413	61.3262	55.599	100.29	71.6941	2.87277	0	1	LOC_Os10g20650	LOC_Os10g20650.2|LOC_Os10g20650.1	glucan endo-1,3-beta-glucosidase-related, putative, expressed	1	4348377	Os10g0347000	NM_001070936.1	AK073552.1	Q7G3M2	1		BGIOSGA032097	BGIOSGA032097-TA	IPR012946; X8
PH_os_0001694	3389.93	3685.58	3956.68	3469.95	3717.86	117.091	53.0108	71.1667	99.2563	57.7833	5.51975	0	1	LOC_Os08g38130	LOC_Os08g38130.1	cytokinin-O-glucosyltransferase 1, putative	1	4345896	Os08g0488800	NM_001068641.1	NA	Q0J4U5	1		BGIOSGA026759	BGIOSGA026759-TA	IPR002213; UDP-glucuronosyl/UDP-glucosyltransferase
PH_os_0021002	354.902	358.943	361.198	350.604	359.579	103.675	121.613	70.0547	128.206	87.745	1.87046	0	1	LOC_Os08g39694	LOC_Os08g39694.3|LOC_Os08g39694.2|LOC_Os08g39694.1	cytochrome P450, putative, expressed	1	4345986	Os08g0507400	NM_001068728.2	AK067905.1|AK099637.1	Q6Z3D6	1		BGIOSGA028965	BGIOSGA028965-TA	IPR001128; Cytochrome P450|IPR002401; Cytochrome P450, E-class, group I
PH_os_0002375	1375.9	1558.47	1630.89	1539.56	1572.85	110.993	101.864	126.766	139.579	104.866	3.66824	0	1	LOC_Os10g02340	LOC_Os10g02340.1	peptide transporter PTR2, putative, expressed	5	NA	NA	NA	NA	NA	1		BGIOSGA032430	BGIOSGA032430-TA	IPR000109; TGF-beta receptor, type I/II extracellular region
PH_os_0012732	1150.37	1282.86	1230.27	1094.09	1260.6	73.1822	64.4445	72.2787	89.9511	68.4839	4.03735	0	1	LOC_Os12g02980	LOC_Os12g02980.2|LOC_Os12g02980.1	nucleoside-triphosphatase, putative, expressed	1	4351367	Os12g0123500	NM_001072564.1	AK072692.1	Q2QYE1	5		NA	NA	NA
PH_os_0006979	1038.48	889.117	949.749	720.801	875.279	140.266	115.376	111.198	149.918	112.356	2.92845	0	1	LOC_Os04g02850	LOC_Os04g02850.1	pentatricopeptide, putative, expressed	1	4334962	Os04g0118700	NM_001058594.2	NA	B9FD40	1		BGIOSGA015789	BGIOSGA015789-TA	IPR002885; Pentatricopeptide repeat
PH_os_0020453	1488.67	1650.96	1625.39	1797.36	1455.75	73.1822	64.4445	76.7266	88.9171	79.1845	4.4142	0	1	LOC_Os01g25010	LOC_Os01g25010.1	flavonol synthase/flavanone 3-hydroxylase, putative, expressed	1	4326482	Os01g0352100	NM_001049522.1	AK072222.1	Q5ZAT3	1		BGIOSGA003483	BGIOSGA003483-TA	IPR005123; 2OG-Fe(II) oxygenase
PH_os_0010157	430.078	434.028	447.372	375.353	435.148	102.455	77.957	108.974	103.392	80.2546	2.1312	0	1	LOC_Os07g14600	LOC_Os07g14600.1	hydrolase, putative, expressed	1	4342839	Os07g0249800	NM_001065829.1	AK110647.1	Q8H3C8	5		NA	NA	NA
PH_os_0010565	338.293	359.859	380.45	332.043	354.596	128.069	106.022	113.422	145.783	126.267	1.45613	0	1	LOC_Os07g38640	LOC_Os07g38640.1	inactive receptor kinase At2g26730 precursor, putative, expressed	5	NA	NA	NA	NA	NA	5		NA	NA	NA
PH_os_0000833	2310.36	2508.94	2572.39	2321.21	2661.55	124.41	121.613	134.55	137.511	113.426	4.32456	0	1	LOC_Os07g40690	LOC_Os07g40690.1	NAD dependent epimerase/dehydratase family protein, putative, expressed	1	4343800	Os07g0598000	NM_001066713.1	AK070781.1|AK106089.1	Q6ZJE8	1		BGIOSGA026073	BGIOSGA026073-TA	IPR001509; NAD-dependent epimerase/dehydratase
PH_os_0009293	295.46	301.256	324.528	283.577	303.109	104.894	98.7456	102.302	111.663	89.8851	1.54929	0	1	LOC_Os06g49550	LOC_Os06g49550.1	transposon protein, putative, unclassified, expressed	5	NA	NA	NA	NA	NA	1		BGIOSGA020556	BGIOSGA020556-TA	IPR004330; FAR1|IPR006564; Zinc finger, PMZ-type|IPR007527; Zinc finger, SWIM-type
PH_os_0006091	627.635	651.958	649.973	589.84	629.47	119.531	80.0359	111.198	122.003	194.751	2.39891	0	1	LOC_Os02g57790	LOC_Os02g57790.1	ZOS2-19 - C2H2 zinc finger protein	5	NA	NA	NA	NA	NA	1		BGIOSGA005334	BGIOSGA005334-TA	IPR007087; Zinc finger, C2H2-type|IPR015880; Zinc finger, C2H2-like
PH_os_0014786	908.235	1060.35	992.837	937.35	1038.04	134.167	65.4839	72.2787	128.206	190.471	3.12908	0	1	LOC_Os03g54040	LOC_Os03g54040.1	ribosomal protein L6, putative, expressed	5	NA	NA	NA	NA	NA	5		NA	NA	NA
PH_os_0015108	930.088	952.298	973.585	981.691	940.053	76.8413	73.7993	82.2865	120.969	107.006	3.25622	0	1	LOC_Os04g12499	LOC_Os04g12499.1	amino acid transporter protein, putative, expressed	1	9269491	Os04g0201500	NM_001186860.1	NA	C7J0S8	1		BGIOSGA015602	BGIOSGA015602-TA	IPR013057; Amino acid transporter, transmembrane
PH_os_0013527	610.152	625.403	630.722	713.582	592.931	74.4019	65.4839	68.9427	92.0189	142.318	2.85087	0	1	LOC_Os02g33380	LOC_Os02g33380.1	pectinesterase inhibitor domain containing protein, putative, expressed	1	4329573	Os02g0537000	NM_001053580.1	AK062855.1	Q6ETW4	5		NA	NA	NA
PH_os_0010918	1152.12	1302.08	1253.19	1215.77	1346.97	91.4777	97.7061	80.0625	110.629	99.5157	3.70138	0	1	LOC_Os08g34360	LOC_Os08g34360.1	AP2 domain containing protein, expressed	1	4345697	Os08g0442400	NM_001068452.1	AK106769.1	Q0J5D4	5		NA	NA	NA
PH_os_0019838	444.939	430.365	419.87	358.854	478.331	68.3033	123.692	179.029	79.6118	56.7132	2.14624	0	1	LOC_Os09g39430	LOC_Os09g39430.1	GDSL-like lipase/acylhydrolase, putative, expressed	1	4347890	Os09g0567800	NM_001070500.2	NA	Q0IZI6	1		BGIOSGA029244	BGIOSGA029244-TA	IPR001087; Lipase, GDSL
PH_os_0010945	439.694	435.859	467.541	494.97	411.896	113.432	119.534	77.8386	112.697	80.2546	2.1962	0	1	LOC_Os08g25900	LOC_Os08g25900.1	PsbP, putative, expressed	1	4345346	Os08g0347500	NM_001068144.2	NA	Q0J692	5		NA	NA	NA
PH_os_0017131	346.161	352.533	369.449	355.76	347.953	64.6442	57.1685	60.0469	98.2224	63.1336	2.3961	0	1	LOC_Os06g28820	LOC_Os06g28820.1	cycloartenol synthase, putative	1	4341057	Os06g0483200	NM_001064189.1	AK120065.1	Q0DC55	5		NA	NA	NA
PH_os_0021056	1318.21	1422.04	1499.8	1639.59	1564.54	130.508	109.14	108.974	143.715	80.2546	3.64897	0	1	LOC_Os10g41100	LOC_Os10g41100.1	CCT motif family protein, expressed	1	4349376	Os10g0560400	NM_001071910.1	AK109732.1	Q8SBA3	1		BGIOSGA031408	BGIOSGA031408-TA	IPR010402; CCT
PH_os_0003463	507.003	473.402	492.293	503.22	502.414	79.2807	96.6667	93.4063	122.003	143.388	2.24853	0	1	LOC_Os12g31710	LOC_Os12g31710.1	universal stress protein domain containing protein, putative, expressed	1	4352274	Os12g0501400	NM_001073354.1	AK111281.1	Q2QQA6	1		BGIOSGA036151	BGIOSGA036151-TA	IPR006016; UspA
PH_os_0013102	975.544	1016.4	1079.93	1068.31	1116.11	74.4019	68.6022	68.9427	95.1207	73.8342	3.78996	0	1	LOC_Os01g66610	LOC_Os01g66610.1	serine/threonine-protein kinase receptor precursor, putative, expressed	5	NA	NA	NA	NA	NA	5		NA	NA	NA
PH_os_0001771	784.98	785.646	788.402	762.048	850.366	79.2807	73.7993	66.7188	109.596	68.4839	3.24936	0	1	LOC_Os08g31030	LOC_Os08g31030.1	HOTHEAD precursor, putative, expressed	1	4345513	Os08g0401500	NM_001068292.1	AK068301.1	Q6Z290	1		BGIOSGA027014	BGIOSGA027014-TA	IPR000172; Glucose-methanol-choline oxidoreductase, N-terminal|IPR007867; Glucose-methanol-choline oxidoreductase, C-terminal
PH_os_0012081	1396.88	1623.49	1559.39	1375.61	1442.47	73.1822	66.5233	65.6068	83.7475	57.7833	4.41615	0	1	LOC_Os11g10310	LOC_Os11g10310.1	receptor-like protein kinase 2 precursor, putative, expressed	5	NA	NA	NA	NA	NA	5		NA	NA	NA
PH_os_0011363	569.067	588.777	574.8	609.432	540.614	68.3033	84.1936	58.9349	114.765	96.3055	2.79508	0	1	LOC_Os10g04429	LOC_Os10g04429.1	transferase family protein, putative, expressed	1	4348049	Os10g0133500	NM_001070646.1	AK066866.1	Q10A61	5		NA	NA	NA
PH_os_0019490	618.019	668.44	637.139	833.2	626.979	86.5989	81.0753	55.599	93.0528	60.9935	3.18215	0	1	LOC_Os06g45890	LOC_Os06g45890.1	MYB family transcription factor, putative, expressed	1	4341803	Os06g0670300	NM_001064863.1	AK070966.1	Q653M8	1		BGIOSGA023442	BGIOSGA023442-TA	IPR014778; Myb, DNA-binding
PH_os_0019920	378.504	369.015	373.116	319.668	388.644	128.069	113.298	108.974	102.358	111.286	1.65255	0	1	LOC_Os09g29360	LOC_Os09g29360.1	helix-loop-helix DNA-binding protein, putative, expressed	1	9267272	Os09g0468700	NM_001188950.1	NA	Q6K4B1	1		BGIOSGA030936	BGIOSGA030936-TA	IPR001092; Basic helix-loop-helix dimerisation region bHLH
PH_os_0020820	932.711	1074.08	975.418	1164.21	979.084	107.334	134.086	106.75	159.224	107.006	3.02818	0	1	LOC_Os06g36840	LOC_Os06g36840.1	cysteine synthase, putative, expressed	1	4341321	Os06g0564500	NM_001064419.1	AK067454.1|AK062038.1|AF073696.1	Q9XEA7	1		BGIOSGA021022	BGIOSGA021022-TA	IPR001926; Pyridoxal phosphate-dependent enzyme, beta subunit
PH_os_0011484	4088.37	4353.1	4386.63	4032.98	4498.47	134.167	98.7456	157.901	103.392	134.828	5.16817	0	1	LOC_Os10g08474	LOC_Os10g08474.1	cytochrome P450, putative, expressed	1	4348172	Os10g0166600	NM_001070756.1	AK108519.1	Q10A27	5		NA	NA	NA
PH_os_0001707	6320.93	7000.31	6554.74	6642.92	7278.77	56.1063	50.9319	51.1511	82.7136	59.9234	6.77815	0	1	LOC_Os08g04500	LOC_Os08g04500.2|LOC_Os08g04500.1	terpene synthase, putative, expressed	1	4344635	Os08g0139700	NM_001067502.2	AK241679.1|DQ872158.1|EU596454.1	Q0J834	1		BGIOSGA027683	BGIOSGA027683-TA	IPR001906; Terpene synthase-like|IPR005630; Terpene synthase, metal-binding
PH_os_0010564	754.385	749.019	774.651	674.397	858.671	57.326	50.9319	47.8151	76.5101	51.3629	3.71165	0	1	LOC_Os07g41060	LOC_Os07g41060.1	dihydroflavonol-4-reductase, putative, expressed	1	4343826	Os07g0601900	NM_001066737.1	AK105572.1	Q0D4V7	5		NA	NA	NA
PH_os_0011179	2081.33	2302.91	2212.11	2170.65	2308.61	108.554	84.1936	80.0625	120.969	99.5157	4.44546	0	1	LOC_Os09g33710	LOC_Os09g33710.1	Os9bglu33 - beta-glucosidase homologue, similar to G. max hydroxyisourate hydrolase, expressed	1	4347547	Os09g0511900	NM_001070175.1	AK066336.1	Q0J0G1	5		NA	NA	NA
PH_os_0002161	503.506	539.33	533.546	547.561	538.122	81.7201	85.233	100.078	109.596	77.0444	0.60959	0.493	1	LOC_Os10g30290	LOC_Os10g30290.1	GDSL-like lipase/acylhydrolase, putative, expressed	1	4348715	Os10g0438600	NM_001071217.1	AK065583.1	Q7XE38	1		BGIOSGA031847	BGIOSGA031847-TA	IPR001087; Lipase, GDSL|IPR008265; Lipase, GDSL, active site
PH_os_0003839	319.062	325.063	316.278	320.7	272.383	70.7428	172.545	74.5026	122.003	93.0953	1.63186	0	1	LOC_Os12g06150	LOC_Os12g06150.1	DUF623 domain containing protein, expressed	1	4351551	Os12g0158300	NM_001072734.2	AK242493.1	Q2QXG3	1		BGIOSGA037028	BGIOSGA037028-TA	IPR006458; Protein of unknown function DUF623, plant
PH_os_0005285	1459.82	1514.52	1547.47	1465.32	1759.69	78.061	85.233	97.8542	131.308	123.057	3.87345	0	1	LOC_Os02g36850	LOC_Os02g36850.1	oxygen evolving enhancer protein 3, identical, putative, expressed	1	4329766	Os02g0578400	NM_001053761.1	AK287674.1	Q6EP57	1		BGIOSGA006185	BGIOSGA006185-TA	IPR008797; Photosystem II oxygen evolving complex protein PsbQ
PH_os_0009221	347.035	371.763	348.364	448.567	342.14	59.7654	47.8136	54.487	83.7475	58.8534	2.56862	0	1	LOC_Os06g40150	LOC_Os06g40150.1	AP2 domain containing protein, expressed	1	4341466	Os06g0604000	NM_001064549.2	AK066422.1|AK061163.1|FJ940222.1	Q0DB45	1		BGIOSGA020923	BGIOSGA020923-TA	IPR001471; Pathogenesis-related transcriptional factor and ERF, DNA-binding
PH_os_0014446	1041.1	1132.69	1138.6	1106.47	1172.58	119.531	114.337	125.654	150.952	124.127	3.15912	0	1	LOC_Os02g54190	LOC_Os02g54190.1	pectinesterase, putative, expressed	1	4330938	Os02g0783000	NM_001054857.1	AK105110.1	Q0DX02	5		NA	NA	NA
PH_os_0007939	11564	11641.8	12401.7	14732.6	11764.8	92.6974	119.534	102.302	157.156	120.917	6.73414	0	1	LOC_Os04g44610	LOC_Os04g44610.1	white-brown complex homolog protein 11, putative, expressed	1	4336468	Os04g0528300	NM_001059910.1	AK058387.1|AK064945.1|AK070486.1	Q0JBJ8	1		BGIOSGA016801	BGIOSGA016801-TA	IPR003439; ABC transporter-like|IPR003593; AAA+ ATPase, core|IPR013525; ABC-2 type transporter
PH_os_0010454	2811.24	3159.07	2840.08	2858.45	3020.3	108.554	90.4302	105.638	137.511	132.688	4.66255	0	1	LOC_Os07g48040	LOC_Os07g48040.1	peroxidase precursor, putative, expressed	1	4344280	Os07g0677400	NM_001067165.1	NA	Q7XIX1	5		NA	NA	NA
PH_os_0016632	340.042	363.521	369.449	394.945	348.783	92.6974	70.681	74.5026	116.833	80.2546	2.08335	0	1	LOC_Os05g47840	LOC_Os05g47840.1	IPP transferase, putative, expressed	1	4339535	Os05g0551700	NM_001062785.2	AK071216.1	Q6L4G2	5		NA	NA	NA
PH_os_0015269	128.499	84.2418	1076.26	230.986	91.3479	74.4019	95.6273	113.422	112.697	69.554	1.70865	0.235	1	LOC_Os04g15600	LOC_Os04g15600.1	receptor kinase, putative, expressed	5	NA	NA	NA	NA	NA	4		BGIOSGA038080|BGIOSGA014013|BGIOSGA037338	BGIOSGA038080-TA	IPR001611; Leucine-rich repeat|IPR013210; Leucine-rich repeat, N-terminal|IPR000719; Protein kinase, core|IPR001245; Tyrosine protein kinase|IPR001611; Leucine-rich repeat|IPR002290; Serine/threonine protein kinase|IPR003591; Leucine-rich repeat, typical subtype|IPR008271; Serine/threonine protein kinase, active site|IPR013210; Leucine-rich repeat, N-terminal|IPR017442; Serine/threonine protein k…
PH_os_0014520	486.024	477.065	505.127	481.565	546.427	98.7959	77.957	103.414	105.46	87.745	2.38454	0	1	LOC_Os03g19670	LOC_Os03g19670.2|LOC_Os03g19670.1	GDSL-like lipase/acylhydrolase, putative, expressed	1	4332627	Os03g0310000	NM_001056449.1	AK060625.1	Q10MG0	5		NA	NA	NA
PH_os_0015128	2748.31	2554.72	2567.81	3099.75	2431.52	76.8413	143.441	140.109	160.258	89.8851	4.52866	0	1	LOC_Os04g21320	LOC_Os04g21320.3|LOC_Os04g21320.1	membrane associated DUF588 domain containing protein, putative, expressed	5	NA	NA	NA	NA	NA	5		NA	NA	NA
PH_os_0007905	434.449	451.426	444.622	435.162	483.314	114.652	83.1542	80.0625	119.935	128.407	2.08572	0	1	LOC_Os04g49260	LOC_Os04g49260.1	heavy metal-associated domain containing protein, expressed	1	4336769	Os04g0581800	NM_001060191.1	AK107739.1	Q7XUE2	4		BGIOSGA014496|BGIOSGA014495	BGIOSGA014496-TA|BGIOSGA014495-TA	IPR006121; Heavy metal transport/detoxification protein|IPR006121; Heavy metal transport/detoxification protein
PH_os_0013942	24384.2	27723.8	25909.1	26376.8	26961.8	102.455	86.2724	87.8464	157.156	113.426	7.93368	0	1	LOC_Os02g40260	LOC_Os02g40260.1	uncharacterized protein At4g06744 precursor, putative, expressed	1	9269584	Os02g0616100	NM_001186146.1	AK059998.1|AK060972.1|AK061687.1|AK064829.1|AK103939.1|AK104284.1|AK104307.1|AK104310.1|AK104383.1|AK104455.1|AK104563.1|AK104569.1|AK104607.1|AK104632.1|AK104643.1|AK104662.1|AK106124.1|AK106204.1|AK119668.1|AK105020.2|AK109334.2	C7IYF4	5		NA	NA	NA
PH_os_0012648	3125.06	3579.36	3373.63	3105.94	3237.87	60.9851	62.3656	63.3828	103.392	62.0636	5.55468	0	1	LOC_Os11g43980	LOC_Os11g43980.1	peroxidase precursor, putative, expressed	1	4351067	Os11g0661600	NM_001074943.1	AK108713.1	Q5U1F9	5		NA	NA	NA
PH_os_0020643	1135.51	1140.01	1148.68	1367.36	1056.31	58.5457	49.8925	57.8229	82.7136	300.687	1.72069	0.009	1	LOC_Os03g08360	LOC_Os03g08360.4|LOC_Os03g08360.3|LOC_Os03g08360.1	3-ketoacyl-CoA synthase 10, putative, expressed	1	4331836	Os03g0181500	NM_001055705.1	AK060840.1|AK061335.1|AK099232.1|AK119228.1	Q10QW1	1		BGIOSGA011985	BGIOSGA011985-TA	IPR012328; Chalcone and stilbene synthases, C-terminal|IPR013601; FAE1/Type III polyketide synthase-like protein
PH_os_0012675	313.817	377.257	315.361	388.758	318.057	112.213	112.258	114.534	147.851	116.637	1.46691	0	1	LOC_Os12g16290	LOC_Os12g16290.1	isoflavone reductase, putative, expressed	5	NA	NA	NA	AK065951.1	NA	5		NA	NA	NA
PH_os_0015411	399.483	491.715	414.369	519.719	459.231	71.9625	85.233	66.7188	88.9171	74.9043	2.21456	0	1	LOC_Os04g42100	LOC_Os04g42100.1	retrotransposon protein, putative, unclassified, expressed	5	NA	NA	NA	NA	NA	5		NA	NA	NA
PH_os_0004221	1744.79	1672.93	1717.07	2106.72	1761.35	103.675	129.928	133.438	145.783	125.197	3.69485	0	1	LOC_Os01g68050	LOC_Os01g68050.2|LOC_Os01g68050.1	transmembrane amino acid transporter protein, putative, expressed	1	4324989	Os01g0908600	NM_001051680.2	AK241733.1	Q0JGR9	1		BGIOSGA005015	BGIOSGA005015-TA	IPR013057; Amino acid transporter, transmembrane
PH_os_0004602	286.719	425.787	355.698	402.164	321.379	56.1063	53.0108	63.3828	88.9171	55.6432	2.47305	0	1	LOC_Os01g70860	LOC_Os01g70860.1	esterase, putative, expressed	1	9268552	Os01g0934900	NM_001185799.1	NA	C7IWH1	1		BGIOSGA000172	BGIOSGA000172-TA	IPR000073; Alpha/beta hydrolase fold-1|IPR008262; Lipase, active site
PH_os_0003826	763.127	815.863	802.153	877.541	798.879	112.213	121.613	120.094	156.122	128.407	2.74933	0	1	LOC_Os12g05600	LOC_Os12g05600.1	hydrolase, alpha/beta fold family protein, putative, expressed	1	4351521	Os12g0152100	NM_001072705.1	AK070021.1	Q2QXL8	1		BGIOSGA037002	BGIOSGA037002-TA	IPR000073; Alpha/beta hydrolase fold-1
PH_os_0004271	350.531	346.124	364.865	366.072	391.966	92.6974	71.7205	80.0625	101.324	82.3947	2.05791	0	1	LOC_Os01g66490	LOC_Os01g66490.1	no apical meristem protein, putative, expressed	1	4324898	Os01g0888300	NM_001051573.1	AK102902.1	Q0JH26	4		BGIOSGA004951|BGIOSGA004950	BGIOSGA004951-TA|BGIOSGA004950-TA	IPR003441; No apical meristem (NAM) protein|IPR003441; No apical meristem (NAM) protein
PH_os_0013081	395.987	384.582	400.618	389.789	394.457	75.6216	64.4445	76.7266	93.0528	70.624	2.34074	0	1	LOC_Os01g71690	LOC_Os01g71690.3|LOC_Os01g71690.2	recA protein, expressed	1	4326065	Os01g0944900	NM_001051909.1	AK058891.1	Q0JG40	5		NA	NA	NA
PH_os_0011221	513.122	567.716	481.292	457.848	551.409	59.7654	57.1685	64.4948	85.8154	56.7132	2.96821	0	1	LOC_Os09g29710	LOC_Os09g29710.1	beta-expansin precursor, putative, expressed	5	NA	NA	NA	NA	NA	5		NA	NA	NA
PH_os_0011234	735.154	738.947	689.393	712.551	803.862	70.7428	65.4839	86.7344	105.46	148.739	3.00591	0	1	LOC_Os10g09990	LOC_Os10g09990.1	cytokinin-O-glucosyltransferase 3, putative, expressed	1	4348200	Os10g0178500	NM_001070782.1	AK066178.1	Q8LNA9	5		NA	NA	NA
PH_os_0017727	973.795	1075	1048.76	936.319	1105.31	118.311	98.7456	102.302	140.613	126.267	3.10057	0	1	LOC_Os07g34750	LOC_Os07g34750.1	expressed protein	5	NA	NA	NA	NA	NA	1		BGIOSGA024184	BGIOSGA024184-TA	NA
PH_os_0016683	3090.97	3335.79	3094.94	3019.32	3415.58	78.061	63.405	66.7188	97.1885	67.4139	5.36161	0	1	LOC_Os06g43304	LOC_Os06g43304.1	cytochrome P450, putative, expressed	5	NA	NA	NA	NA	NA	5		NA	NA	NA
PH_os_0016567	995.649	998.082	1000.17	1212.68	979.084	73.1822	74.8387	85.6224	104.426	121.987	3.54182	0	1	LOC_Os05g51220	LOC_Os05g51220.1	aspartic proteinase, putative, expressed	1	4339784	Os05g0590000	NM_001063020.1	AK070159.1|AK103957.1	Q6I5E1	5		NA	NA	NA
PH_os_0017765	446.687	437.691	418.953	488.783	457.57	78.061	74.8387	115.646	93.0528	66.3438	2.01641	0	1	LOC_Os08g10150	LOC_Os08g10150.1	SHR5-receptor-like kinase, putative	1	4344906	Os08g0201700	NM_001067750.1	NA	Q0J7D6	5		NA	NA	NA
PH_os_0001801	958.935	1064.01	950.666	1025	1114.44	107.334	116.416	104.526	138.545	133.758	3.08962	0	1	LOC_Os08g33660	LOC_Os08g33660.1	MYB family transcription factor, putative, expressed	1	4345652	Os08g0433400	NM_001068409.1	AJ495796.1|AK059468.1	Q8GUA1	1		BGIOSGA026935	BGIOSGA026935-TA	IPR001005; SANT, DNA-binding|IPR014778; Myb, DNA-binding
PH_os_0018585	292.838	465.161	284.191	336.167	269.892	103.675	102.903	103.414	134.41	180.84	1.41073	0	1	LOC_Os02g17760	LOC_Os02g17760.159,60,1255,3700	cytochrome P450, putative, expressed	1	4329011	Os02g0278400	NM_001053084.1	AK067549.1	Q0E225	1		BGIOSGA007962	BGIOSGA007962-TA	IPR001128; Cytochrome P450|IPR002401; Cytochrome P450, E-class, group I
PH_os_0012645	1013.13	1142.76	965.334	985.816	1153.48	64.6442	64.4445	87.8464	98.2224	72.7642	3.75255	0	1	LOC_Os12g43380	LOC_Os12g43380.1	thaumatin, putative, expressed	5	NA	NA	NA	NA	NA	5		NA	NA	NA
PH_os_0011530	352.28	392.823	301.61	314.512	336.327	74.4019	69.6416	82.2865	95.1207	74.9043	2.13436	0	1	LOC_Os09g37495	LOC_Os09g37495.1	auxin responsive protein, putative, expressed	5	NA	NA	NA	AK287456.1	NA	5		NA	NA	NA
PH_os_0006680	656.481	668.44	595.885	552.717	732.444	68.3033	65.4839	68.9427	98.2224	74.9043	2.5554	0	1	LOC_Os03g16290	LOC_Os03g16290.1	fringe-related protein, putative, expressed	1	4332380	Os03g0269700	NM_001056215.1	AK060334.1|AK104544.1	Q0DT44	1		BGIOSGA012304	BGIOSGA012304-TA	IPR006740; Protein of unknown function DUF604
PH_os_0007364	1042.85	951.382	839.74	937.35	1016.45	85.3792	81.0753	130.102	105.46	71.6941	3.43291	0	1	LOC_Os04g34250	LOC_Os04g34250.1	serine/threonine-protein kinase receptor precursor, putative, expressed	1	4335824	Os04g0419700	NM_001059312.2	NA	Q0JD96	1		BGIOSGA016393	BGIOSGA016393-TA	IPR000719; Protein kinase, core|IPR000858; S-locus glycoprotein|IPR001480; Curculin-like (mannose-binding) lectin|IPR003609; Apple-like|IPR008271; Serine/threonine protein kinase, active site|IPR013227; PAN-like, type 2|IPR017441; Protein kinase ATP binding, conserved site|IPR017442; Serine/threonine protein kinase-related
PH_os_0000659	721.168	753.597	726.063	992.003	778.118	65.8639	51.9714	67.8308	87.8832	49.2228	3.64987	0	1	LOC_Os01g12770	LOC_Os01g12770.1	cytochrome P450, putative, expressed	1	4327184	Os01g0227800	NM_001049009.2	AK287590.1	Q0JPE0	1		BGIOSGA003054	BGIOSGA003054-TA	IPR001128; Cytochrome P450|IPR002401; Cytochrome P450, E-class, group I
PH_os_0000104	645.118	685.838	646.306	575.403	712.514	93.9171	93.5484	120.094	101.324	78.1145	2.78487	0	1	LOC_Os01g14510	LOC_Os01g14510.1	BRASSINOSTEROID INSENSITIVE 1 precursor, putative, expressed	1	4326761	Os01g0247500	NM_001049113.1	AK065614.1	Q0JP36	4		BGIOSGA029859|BGIOSGA002003	BGIOSGA029859-TA|BGIOSGA002003-TA	IPR000719; Protein kinase, core|IPR000719; Protein kinase, core|IPR001245; Tyrosine protein kinase|IPR002290; Serine/threonine protein kinase|IPR008271; Serine/threonine protein kinase, active site|IPR017441; Protein kinase ATP binding, conserved site|IPR017442; Serine/threonine protein kinase-related
PH_os_0012488	7116.4	7504.84	6224.71	5470.46	7681.53	80.5004	78.9965	73.3907	120.969	81.3247	6.33111	0	1	LOC_Os12g38170	LOC_Os12g38170.1	osmotin, putative, expressed	5	NA	NA	NA	NA	NA	5		NA	NA	NA
PH_os_0015232	1000.02	877.213	811.321	1006.44	1035.55	97.5762	104.982	86.7344	127.172	104.866	3.22785	0	1	LOC_Os04g34370	LOC_Os04g34370.1	serine/threonine-protein kinase receptor precursor, putative, expressed	1	4335831	Os04g0420900	NM_001059319.1	AK101902.1	Q7XMH0	5		NA	NA	NA
PH_os_0016804	403.854	388.245	325.445	382.571	394.457	106.114	93.5484	86.7344	131.308	112.356	1.82386	0	1	LOC_Os06g40030	LOC_Os06g40030.1	S-locus-like receptor protein kinase, putative, expressed	5	NA	NA	NA	NA	NA	5		NA	NA	NA
PH_os_0017348	394.238	488.968	385.95	482.596	406.914	60.9851	74.8387	64.4948	90.985	67.4139	2.59425	0	1	LOC_Os02g12670	LOC_Os02g12670.1	protein kinase family protein, putative, expressed	1	4328741	Os02g0218600	NM_001052841.2	NA	Q0E2R8	1		BGIOSGA007798	BGIOSGA007798-TA	IPR000719; Protein kinase, core|IPR003613; U box|IPR006016; UspA|IPR008271; Serine/threonine protein kinase, active site|IPR017441; Protein kinase ATP binding, conserved site|IPR017442; Serine/threonine protein kinase-related
PH_os_0018669	530.605	494.462	449.206	529	488.296	103.675	115.376	90.0703	148.884	64.2037	2.40385	0	1	LOC_Os02g56860	LOC_Os02g56860.1	3-ketoacyl-CoA synthase, putative, expressed	1	4331113	Os02g0813600	NM_001055021.1	AK107210.1	Q6K3E6	1		BGIOSGA009273	BGIOSGA009273-TA	IPR013601; FAE1/Type III polyketide synthase-like protein|IPR013747; 3-Oxoacyl-[acyl-carrier-protein (ACP)] synthase III C-terminal
PH_os_0021105	402.98	339.714	305.277	337.199	330.513	104.894	141.362	86.7344	171.631	94.1654	0.762763	0.152	1	LOC_Os11g35390	LOC_Os11g35390.1	MYB family transcription factor, putative, expressed	1	4350727	Os11g0558200	NM_001074628.1	AK110844.1	Q2R2L6	1		BGIOSGA033804	BGIOSGA033804-TA	IPR001005; SANT, DNA-binding|IPR014778; Myb, DNA-binding
PH_os_0002335	343.538	351.618	330.946	376.384	426.014	86.5989	73.7993	72.2787	110.629	89.8851	2.0668	0	1	LOC_Os09g23200	LOC_Os09g23200.1	KANADI1, putative	5	NA	NA	NA	FJ268748.1	NA	1		BGIOSGA030709	BGIOSGA030709-TA	IPR014778; Myb, DNA-binding
PH_os_0002347	461.548	391.907	374.033	346.479	416.879	126.849	141.362	101.19	104.426	117.707	1.90053	0	1	LOC_Os09g39510	LOC_Os09g39510.1	Cupin domain containing protein, expressed	1	4347897	Os09g0568500	NM_001070506.1	AK108987.1	Q652Q1	1		BGIOSGA029241	BGIOSGA029241-TA	IPR001929; Germin|IPR006045; Cupin 1
PH_os_0013814	527.982	556.728	499.627	598.089	611.201	64.6442	56.1291	62.2709	88.9171	57.7833	3.06748	0	1	LOC_Os02g11110	LOC_Os02g11110.1	flavonol-3-O-glycoside-7-O-glucosyltransferase 1, putative, expressed	1	4328677	Os02g0206100	NM_001052786.1	AK066469.1	Q67TS4	5		NA	NA	NA
PH_os_0018865	492.143	476.149	401.535	534.156	517.362	107.334	132.007	94.5183	150.952	114.497	2.07428	0	1	LOC_Os03g18120	LOC_Os03g18120.1	proteins of unknown function domain containing protein, expressed	1	4332503	Os03g0291200	NM_001056333.1	AK110898.1	Q10MX4	1		BGIOSGA012396	BGIOSGA012396-TA	IPR004253; Protein of unknown function DUF231, plant
PH_os_0010692	926.592	944.973	958	1257.02	1001.51	89.0383	120.574	112.31	168.529	107.006	3.18342	0	1	LOC_Os08g34550	LOC_Os08g34550.1	RING-H2 finger protein, putative, expressed	1	4345705	Os08g0445000	NM_001068459.1	AK106866.1	Q6Z8P9	5		NA	NA	NA
PH_os_0011854	341.79	323.232	283.275	372.259	315.566	69.5231	111.219	103.414	154.054	110.216	1.73495	0	1	LOC_Os11g02540	LOC_Os11g02540.1	OsWRKY50 - Superfamily of TFs having WRKY and zinc finger domains, expressed	5	NA	NA	NA	NA	NA	5		NA	NA	NA
PH_os_0006655	296.334	311.328	274.107	316.575	344.631	71.9625	76.9176	60.0469	96.1546	68.4839	1.31816	0.004	1	LOC_Os03g17200	LOC_Os03g17200.1	plant-specific domain TIGR01589 family protein	1	4332439	Os03g0280400	NM_001056272.1	AK063845.1	Q10N71	1		BGIOSGA012351	BGIOSGA012351-TA	NA
PH_os_0005911	557.703	469.739	441.872	481.565	624.488	73.1822	58.2079	61.1589	89.9511	71.6941	2.84963	0	1	LOC_Os02g47280	LOC_Os02g47280.2|LOC_Os02g47280.1	growth-regulating factor, putative, expressed	1	4330436	Os02g0701300	NM_001054378.1	AJ566408.1|AK063983.1	Q6ZIK5	1		BGIOSGA005785	BGIOSGA005785-TA	IPR014977; WRC|IPR014978; QLQ
PH_os_0003962	2693.23	2965.86	2900.59	2602.72	3145.69	69.5231	60.2868	98.9662	90.985	313.528	4.61837	0	1	LOC_Os12g42610	LOC_Os12g42610.1	YABBY domain containing protein, putative, expressed	1	4352818	Os12g0621100	NM_001073831.1	AB274018.1|AK070737.1|AK104918.1|FJ940195.1	Q2QM17	1		BGIOSGA037817	BGIOSGA037817-TA	IPR006780; YABBY protein
PH_os_0008542	3340.97	2678.34	3344.29	4490.83	3513.57	103.675	113.298	103.414	138.545	109.146	4.94629	0	1	LOC_Os05g50930	LOC_Os05g50930.2|LOC_Os05g50930.1	RNA polymerase sigma factor, putative, expressed	1	4339759	Os05g0586600	NM_001062998.1	AB096011.1|AB096071.1|AK105697.1	Q84JN3	1		BGIOSGA020460	BGIOSGA020460-TA	IPR000943; RNA polymerase sigma-70 factor|IPR007624; RNA polymerase sigma-70 region 3|IPR007627; RNA polymerase sigma-70 region 2|IPR007630; RNA polymerase sigma-70 region 4
PH_os_0014766	883.759	937.647	858.075	832.169	970.78	117.091	136.165	102.302	114.765	77.0444	3.08509	0	1	LOC_Os03g46200	LOC_Os03g46200.1	acetyltransferase, GNAT family, putative, expressed	1	4333655	Os03g0664800	NM_001057374.2	AK243094.1	Q75GC2	5		NA	NA	NA
PH_os_0014418	1562.09	1574.95	1418.21	911.571	1939.9	60.9851	57.1685	58.9349	85.8154	56.7132	4.51569	0	1	LOC_Os02g49920	LOC_Os02g49920.1	3-ketoacyl-CoA synthase, putative, expressed	1	4330627	Os02g0731900	NM_001054558.2	AK241282.1	Q6Z2K7	5		NA	NA	NA
PH_os_0015064	620.642	540.246	568.383	635.212	637.775	102.455	100.824	88.9584	117.867	80.2546	2.71129	0	1	LOC_Os04g22660	LOC_Os04g22660.1	tropinone reductase, putative, expressed	1	4335402	Os04g0293300	NM_001058929.1	AK111082.1	Q0JEC9	5		NA	NA	NA
PH_os_0006340	419.589	461.498	423.537	419.694	407.744	87.8186	84.1936	73.3907	94.0867	282.496	1.82291	0	1	LOC_Os03g37840	LOC_Os03g37840.1	potassium transporter, putative, expressed	1	4333298	Os03g0575200	NM_001057065.1	AJ427973.1|AK066919.1	Q84MS3	1		BGIOSGA010386	BGIOSGA010386-TA	IPR003855; K+ potassium transporter
PH_os_0017714	273.607	355.28	308.027	269.14	333.005	73.1822	60.2868	88.9584	89.9511	176.56	1.8378	0	1	LOC_Os07g19130	LOC_Os07g19130.1	cytochrome P450, putative	1	4342952	Os07g0291800	NM_001065933.1	NA	Q0D761	5		NA	NA	NA
PH_os_0017757	117.135	2200.36	73.3397	90.7446	74.7392	69.5231	103.943	110.086	119.935	233.273	1.7451	0.394	1	LOC_Os08g07480	LOC_Os08g07480.1	DNA-directed RNA polymerase subunit, putative, expressed	1	4344774	Os08g0171600	NM_001067632.1	AK106914.1	Q0J7Q4	1		BGIOSGA027577	BGIOSGA027577-TA	IPR007120; DNA-directed RNA polymerase, subunit 2, domain 6|IPR007121; RNA polymerase, beta subunit, conserved site|IPR007641; RNA polymerase Rpb2, domain 7|IPR007642; RNA polymerase Rpb2, domain 2|IPR007644; RNA polymerase, beta subunit, protrusion|IPR007646; RNA polymerase Rpb2, domain 4|IPR007647; RNA polymerase Rpb2, domain 5
PH_os_0005430	1810.35	1912.84	1726.23	2305.74	2514.56	93.9171	115.376	67.8308	107.528	70.624	4.55392	0	1	LOC_Os03g10100	LOC_Os03g10100.1	transporter family protein, putative, expressed	1	4331946	Os03g0197200	NM_001055805.1	AK073216.1	Q0DUA4	1		BGIOSGA012047	BGIOSGA012047-TA	IPR003663; Sugar transporter|IPR005828; General substrate transporter|IPR005829; Sugar transporter, conserved site|IPR007114; Major facilitator superfamily
PH_os_0006991	1647.76	1481.56	1710.65	2453.2	1894.22	65.8639	59.2473	71.1667	90.985	64.2037	4.75266	0	1	LOC_Os04g01710	LOC_Os04g01710.1	cysteine proteinase At4g11310 precursor, putative, expressed	1	4334918	Os04g0107700	NM_001058554.1	AK110974.1	Q7XRA0	1		BGIOSGA015726	BGIOSGA015726-TA	IPR000169; Peptidase, cysteine peptidase active site|IPR000668; Peptidase C1A, papain C-terminal|IPR013201; Proteinase inhibitor I29, cathepsin propeptide
PH_os_0004333	652.985	624.488	632.555	599.121	661.857	108.554	67.5628	96.7422	87.8832	74.9043	2.93072	0	1	LOC_Os01g59819	LOC_Os01g59819.1	Os1bglu2 - beta-glucosidase homologue, similar to G. max isohydroxyurate hydrolase, expressed	1	9267759	Os01g0813700	NM_001185689.1	AK241229.1	C7IXS0	1		BGIOSGA000608	BGIOSGA000608-TA	IPR001360; Glycoside hydrolase, family 1
PH_os_0000597	348.783	354.365	353.864	398.039	411.896	81.7201	164.229	98.9662	148.884	143.388	1.57678	0	1	LOC_Os01g12420	LOC_Os01g12420.1	receptor-like protein kinase, putative, expressed	1	4326710	Os01g0223900	NM_001048983.1	AK101712.1	Q9LDT8	1		BGIOSGA003031	BGIOSGA003031-TA	IPR000719; Protein kinase, core|IPR000858; S-locus glycoprotein|IPR001480; Curculin-like (mannose-binding) lectin|IPR003609; Apple-like|IPR008271; Serine/threonine protein kinase, active site|IPR013227; PAN-like, type 2|IPR017441; Protein kinase ATP binding, conserved site|IPR017442; Serine/threonine protein kinase-related
PH_os_0006486	292.838	284.774	276.857	338.23	334.666	126.849	134.086	93.4063	137.511	108.076	1.42912	0	1	LOC_Os03g49200	LOC_Os03g49200.2|LOC_Os03g49200.1	WD domain, G-beta repeat domain containing protein, expressed	1	4333813	Os03g0699100	NM_001057520.1	AK110715.1	Q0DPD9	1		BGIOSGA009986	BGIOSGA009986-TA	IPR001680; WD40 repeat
PH_os_0003763	313.817	330.557	314.444	311.419	315.566	123.19	102.903	126.766	103.392	138.038	1.51375	0	1	LOC_Os11g43250	LOC_Os11g43250.1	Leucine Rich Repeat family protein, expressed	1	4351038	Os11g0653300	NM_001074914.1	AK119392.1	Q2R0A3	1		BGIOSGA033606	BGIOSGA033606-TA	IPR001611; Leucine-rich repeat
PH_os_0002614	497.387	542.077	552.798	552.717	575.492	91.4777	70.681	101.19	97.1885	73.8342	2.69353	0	1	LOC_Os09g28550	LOC_Os09g28550.1	hypothetical protein	5	NA	NA	NA	NA	NA	1		BGIOSGA029632	BGIOSGA029632-TA	NA
PH_os_0003787	1018.38	1052.11	910.329	1279.7	1297.14	64.6442	61.3262	64.4948	104.426	215.082	3.50816	0	1	LOC_Os12g12934	LOC_Os12g12934.1	peptide transporter PTR3-A, putative, expressed	1	4351831	Os12g0231000	NM_001072977.1	AK120737.1	Q0IPA1	4		BGIOSGA037185|BGIOSGA037184	BGIOSGA037185-TA|BGIOSGA037184-TA	IPR000109; TGF-beta receptor, type I/II extracellular region
PH_os_0017715	291.09	314.075	286.942	356.791	307.261	62.2048	55.0896	52.263	82.7136	342.42	1.40449	0.002	1	LOC_Os07g19150	LOC_Os07g19150.1	cytochrome P450 71E1, putative	5	NA	NA	NA	NA	NA	5		NA	NA	NA
PH_os_0018632	345.286	601.596	348.364	425.881	406.083	98.7959	97.7061	112.31	166.461	74.9043	1.96345	0	1	LOC_Os02g46560	LOC_Os02g46560.1	helix-loop-helix DNA-binding protein, putative, expressed	1	9267196	Os02g0691500	NM_001186190.1	AK060695.1	C7IY60	1		BGIOSGA008846	BGIOSGA008846-TA	IPR001092; Basic helix-loop-helix dimerisation region bHLH
PH_os_0013282	5596.26	6053.5	5895.6	6127.32	6866.87	93.9171	92.509	76.7266	93.0528	277.146	5.67642	0	1	LOC_Os01g52770	LOC_Os01g52770.1	GDSL-like lipase/acylhydrolase, putative, expressed	1	9267846	Os01g0728100	NM_001185621.1	AK070946.1|AK104682.1	C7IWV5	5		NA	NA	NA
PH_os_0013294	781.484	750.85	767.317	992.003	982.406	98.7959	82.1147	84.5105	110.629	73.8342	3.27604	0	1	LOC_Os01g57560	LOC_Os01g57560.1	serine/threonine-protein kinase receptor precursor, putative, expressed	1	4327038	Os01g0784700	NM_001050998.1	NA	Q0JIQ1	5		NA	NA	NA
PH_os_0015448	1197.58	1183.96	1050.59	1362.2	1288.84	186.615	71.7205	116.758	100.29	58.8534	3.64812	0	1	LOC_Os04g21820	LOC_Os04g21820.1	OsWAK33 - OsWAK receptor-like protein OsWAK-RLP, expressed	1	4335383	Os04g0286300	NM_001058911.2	AK067467.1	Q0JEE7	5		NA	NA	NA
PH_os_0019787	701.937	744.441	710.479	820.826	839.571	59.7654	93.5484	67.8308	82.7136	80.2546	3.3111	0	1	LOC_Os11g39310	LOC_Os11g39310.1	NB-ARC domain containing protein, expressed	1	4350888	Os11g0606400	NM_001074782.1	AK066515.1|AK120451.1	Q0IRQ2	1		BGIOSGA028272	BGIOSGA028272-TA	IPR001611; Leucine-rich repeat|IPR003591; Leucine-rich repeat, typical subtype
PH_os_0015472	525.36	506.366	550.965	579.528	543.105	79.2807	90.4302	76.7266	101.324	153.019	2.43677	0	1	LOC_Os04g33870	LOC_Os04g33870.1	DUF623 domain containing protein, expressed	1	4335803	Os04g0415100	NM_001059293.1	AK107530.1	Q0JDB5	5		NA	NA	NA
PH_os_0018913	959.809	939.479	1025.84	1293.11	1118.6	179.296	82.1147	100.078	133.376	70.624	3.34454	0	1	LOC_Os03g47940	LOC_Os03g47940.1	GDSL-like lipase/acylhydrolase, putative, expressed	1	4333736	Os03g0683800	NM_001057449.1	AK099266.1|AK060516.1	Q9AUJ9	1		BGIOSGA013343	BGIOSGA013343-TA	IPR001087; Lipase, GDSL|IPR008265; Lipase, GDSL, active site
PH_os_0020013	1927.49	2025.46	1830.74	1860.26	2272.9	102.455	95.6273	102.302	113.731	192.611	4.11648	0	1	LOC_Os10g33370	LOC_Os10g33370.1	3-ketoacyl-CoA synthase precursor, putative, expressed	1	4348874	Os10g0472900	NM_001071366.1	AK120294.1	Q9FW59	1		BGIOSGA033118	BGIOSGA033118-TA	IPR013601; FAE1/Type III polyketide synthase-like protein|IPR013747; 3-Oxoacyl-[acyl-carrier-protein (ACP)] synthase III C-terminal
PH_os_0011027	786.729	758.176	745.315	861.042	825.453	85.3792	90.4302	64.4948	87.8832	64.2037	3.38882	0	1	LOC_Os09g10340	LOC_Os09g10340.1	cytochrome P450, putative, expressed	5	NA	NA	NA	NA	NA	5		NA	NA	NA
PH_os_0019404	365.392	412.968	376.783	274.296	367.883	118.311	100.824	146.781	98.2224	121.987	1.65878	0	5	NA	NA	NA	5	NA	NA	NA	NA	NA	1		BGIOSGA021700	BGIOSGA021700-TA	IPR001356; Homeobox|IPR002913; Lipid-binding START
PH_os_0012630	290.215	304.919	269.523	347.511	329.683	74.4019	59.2473	63.3828	85.8154	57.7833	2.16603	0	1	LOC_Os12g40770	LOC_Os12g40770.1	ankyrin-1, putative, expressed	1	4352713	Os12g0599900	NM_001073733.1	AK101252.1	Q2QML4	5		NA	NA	NA
PH_os_0020541	1586.57	1485.22	1413.62	1639.59	1613.54	79.2807	65.4839	81.1745	87.8832	69.554	4.44099	0	1	LOC_Os02g14440	LOC_Os02g14440.2|LOC_Os02g14440.1	peroxidase precursor, putative, expressed	1	4328842	Os02g0240300	NM_001052936.1	AK067000.1|AK104645.1	Q6ER49	1		BGIOSGA007859	BGIOSGA007859-TA	IPR000823; Plant peroxidase|IPR002016; Haem peroxidase, plant/fungal/bacterial
PH_os_0005026	295.46	338.798	356.614	336.167	360.409	69.5231	100.824	81.1745	97.1885	107.006	1.77197	0	1	LOC_Os02g33420	LOC_Os02g33420.1	ATPase, AAA family protein, expressed	1	4329576	Os02g0537400	NM_001053583.1	AK064436.1	Q0E0M6	1		BGIOSGA008373	BGIOSGA008373-TA	IPR001270; Chaperonin clpA/B|IPR003593; AAA+ ATPase, core|IPR003959; AAA ATPase, core|IPR013093; ATPase AAA-2
PH_os_0010443	283.222	408.389	286.942	350.604	273.213	124.41	99.785	107.862	143.715	90.9552	1.58126	0	1	LOC_Os07g33910	LOC_Os07g33910.2	transporter family protein, putative, expressed	5	NA	NA	NA	AK070124.1	NA	5		NA	NA	NA
PH_os_0005873	435.323	450.51	452.873	448.567	509.888	68.3033	62.3656	70.0547	85.8154	67.4139	2.67096	0	1	LOC_Os03g11670	LOC_Os03g11670.1	pentatricopeptide repeat domain containing protein, putative, expressed	1	4332063	Os03g0215900	NM_001055915.2	NA	Q10PZ4	4		BGIOSGA011212|BGIOSGA037353	BGIOSGA011212-TA|BGIOSGA037353-TA	IPR002625; Smr protein/MutS2 C-terminal|IPR002885; Pentatricopeptide repeat
PH_os_0005704	312.069	335.136	326.362	403.195	382.831	119.531	120.574	106.75	133.376	112.356	1.55745	0	1	LOC_Os02g48770	LOC_Os02g48770.1	SAM dependent carboxyl methyltransferase, putative, expressed	1	4330542	Os02g0719600	NM_001054479.1	AK070415.1	Q6ZI02	1		BGIOSGA008937	BGIOSGA008937-TA	IPR005299; SAM dependent carboxyl methyltransferase|IPR014030; Beta-ketoacyl synthase, N-terminal
PH_os_0004033	1536.74	1619.82	1648.31	2172.71	1622.67	113.432	123.692	106.75	137.511	115.567	3.89298	0	1	LOC_Os01g53330	LOC_Os01g53330.1	anthocyanidin 5,3-O-glucosyltransferase, putative, expressed	1	4324165	Os01g0734600	NM_001050701.1	AK119562.1|AK103129.1	Q942C5	1		BGIOSGA004408	BGIOSGA004408-TA	IPR002213; UDP-glucuronosyl/UDP-glucosyltransferase
PH_os_0003188	1620.66	1736.11	1662.06	1782.92	1818.65	91.4777	78.9965	111.198	103.392	85.6049	4.27311	0	1	LOC_Os11g35400	LOC_Os11g35400.4|LOC_Os11g35400.3|LOC_Os11g35400.2|LOC_Os11g35400.1	AMP-binding enzyme, putative, expressed	1	4350728	Os11g0558300	NM_001074629.1	AK109777.1	Q2R2L5	4		BGIOSGA035446|BGIOSGA035444	BGIOSGA035446-TA|BGIOSGA035446-TA|BGIOSGA035444-TA	IPR000873; AMP-dependent synthetase and ligase|IPR000873; AMP-dependent synthetase and ligase
PH_os_0003224	578.683	627.235	591.302	655.836	626.979	74.4019	77.957	68.9427	86.8493	67.4139	3.10571	0	1	LOC_Os11g38160	LOC_Os11g38160.1	transporter family protein, putative, expressed	1	4350836	Os11g0594000	NM_001074735.2	AK243302.1	Q0IRU9	1		BGIOSGA015557	BGIOSGA015557-TA	IPR003663; Sugar transporter|IPR005828; General substrate transporter|IPR005829; Sugar transporter, conserved site|IPR007114; Major facilitator superfamily
PH_os_0000185	100.526	3678.25	52.2546	45.3723	48.9957	121.97	92.509	108.974	133.376	56.7132	2.79231	0.364	1	LOC_Os01g27380	LOC_Os01g27380.1	glutathione S-transferase, putative, expressed	1	4325711	Os01g0371400	NM_001049595.1	NA	Q5ZCX6	1		BGIOSGA003536	BGIOSGA003536-TA	IPR004046; Glutathione S-transferase, C-terminal
PH_os_0009862	1205.44	1292.93	1187.19	1338.48	1459.91	79.2807	70.681	66.7188	92.0189	64.2037	4.1343	0	1	LOC_Os01g43230	LOC_Os01g43230.3|LOC_Os01g43230.2|LOC_Os01g43230.1	expressed protein	5	NA	NA	NA	NA	NA	5		NA	NA	NA
PH_os_0005293	321.685	331.473	327.279	267.078	334.666	115.872	98.7456	86.7344	116.833	168	1.52194	0	1	LOC_Os02g40664	LOC_Os02g40664.1	zinc finger family protein, putative, expressed	1	4330003	Os02g0619600	NM_001053986.1	AK072178.1	Q6K937	1		BGIOSGA006023	BGIOSGA006023-TA	IPR001841; Zinc finger, RING-type|IPR002035; von Willebrand factor, type A
PH_os_0014184	13172.5	14116	13430.3	15320.4	15135.5	78.061	65.4839	80.0625	95.1207	72.7642	7.54142	0	1	LOC_Os02g57110	LOC_Os02g57110.2|LOC_Os02g57110.1	GDSL-like lipase/acylhydrolase, putative, expressed	1	4331137	Os02g0816200	NM_001055045.1	AK099251.1|AK060243.1|AK106084.1	Q6K6B3	1		BGIOSGA005366	BGIOSGA005366-TA	IPR001087; Lipase, GDSL
PH_os_0013468	306.824	337.883	319.945	371.228	320.548	84.1595	60.2868	71.1667	105.46	165.859	1.88312	0	1	LOC_Os02g36150	LOC_Os02g36150.1	cytochrome P450, putative, expressed	1	4329725	Os02g0570500	NM_001053722.1	AK107418.1	Q6YV92	5		NA	NA	NA
PH_os_0018520	1566.46	1645.46	1631.81	1762.3	1663.36	63.4245	57.1685	63.3828	88.9171	60.9935	4.68429	0	1	LOC_Os02g10120	LOC_Os02g10120.1	lipoxygenase, putative, expressed	1	4328603	Os02g0194700	NM_001052715.1	AK061610.1|AK071915.1|FJ660617.1	Q6H7Q6	1		BGIOSGA006958	BGIOSGA006958-TA	IPR001024; Lipoxygenase, LH2|IPR001246; Lipoxygenase, plant|IPR013819; Lipoxygenase, C-terminal
PH_os_0008680	448.435	435.859	442.789	519.719	489.957	80.5004	59.2473	68.9427	95.1207	52.433	2.78019	0	1	LOC_Os05g38680	LOC_Os05g38680.1	plant-specific domain TIGR01589 family protein, expressed	1	4339025	Os05g0462000	NM_001062300.1	NA	Q6L4Z7	1		BGIOSGA017909	BGIOSGA017909-TA	NA
PH_os_0008163	768.372	803.959	814.071	1078.62	808.014	119.531	115.376	120.094	153.02	69.554	2.96265	0	1	LOC_Os05g12170	LOC_Os05g12170.6|LOC_Os05g12170.5|LOC_Os05g12170.4|LOC_Os05g12170.2|LOC_Os05g12170.1	plant-specific domain TIGR01589 family protein, putative, expressed	1	4338101	Os05g0212400	NM_001061456.1	AK072108.1	Q6L4I0	1		BGIOSGA018591	BGIOSGA018591-TA	NA
PH_os_0000726	299.831	315.907	310.777	352.666	310.583	128.069	73.7993	93.4063	101.324	74.9043	1.80436	0	1	LOC_Os01g38190	LOC_Os01g38190.1	plant protein of unknown function domain containing protein, expressed	1	4327921	Os01g0562600	NM_001049888.1	AK061217.1	Q657M3	1		BGIOSGA001404	BGIOSGA001404-TA	IPR004158; Protein of unknown function DUF247, plant
PH_os_0005066	472.037	464.245	479.458	465.066	539.783	123.19	117.455	123.43	149.918	100.586	1.99132	0	1	LOC_Os02g42370	LOC_Os02g42370.1	receptor-like protein kinase 2 precursor, putative, expressed	1	4330078	Os02g0635600	NM_001054054.1	AK111694.1	Q6H845	1		BGIOSGA008681	BGIOSGA008681-TA	IPR000719; Protein kinase, core|IPR001245; Tyrosine protein kinase|IPR001611; Leucine-rich repeat|IPR002290; Serine/threonine protein kinase|IPR003591; Leucine-rich repeat, typical subtype|IPR008271; Serine/threonine protein kinase, active site|IPR013210; Leucine-rich repeat, N-terminal|IPR017441; Protein kinase ATP binding, conserved site|IPR017442; Serine/threonine protein kinase-related
PH_os_0010970	732.532	787.477	778.318	845.575	905.175	85.3792	70.681	78.9506	103.392	208.662	2.98825	0	1	LOC_Os08g39730	LOC_Os08g39730.1	cytochrome P450, putative, expressed	1	4345988	Os08g0508000	NM_001068729.1	AK102040.1|AF488522.1	Q8S3F6	5		NA	NA	NA
PH_os_0002034	429.204	301.256	298.859	383.602	280.687	140.266	98.7456	113.422	124.07	68.4839	1.79712	0	1	LOC_Os08g43120	LOC_Os08g43120.1	Plant PDR ABC transporter associated domain containing protein, expressed	1	4346210	Os08g0544400	NM_001068940.1	AK107688.1	Q0J3Z6	1		BGIOSGA029107	BGIOSGA029107-TA	IPR003439; ABC transporter-like|IPR003593; AAA+ ATPase, core|IPR013525; ABC-2 type transporter|IPR013581; Plant PDR ABC transporter associated
PH_os_0010923	684.454	666.609	773.734	975.504	694.244	57.326	51.9714	58.9349	321.549	73.8342	2.91447	0	1	LOC_Os08g33940	LOC_Os08g33940.1	MYB family transcription factor, putative, expressed	5	NA	NA	NA	NA	NA	5		NA	NA	NA
PH_os_0000982	1348.8	1347.87	1347.62	1311.67	1492.29	152.463	108.1	106.75	143.715	99.5157	3.5246	0	1	LOC_Os07g46780	LOC_Os07g46780.3|LOC_Os07g46780.2|LOC_Os07g46780.1	tyrosine-specific transport protein, putative, expressed	1	4344191	Os07g0662800	NM_001067081.1	AK066067.1	Q7EYL9	1		BGIOSGA023762	BGIOSGA023762-TA	IPR002091; Aromatic amino acid permease
PH_os_0001006	474.66	499.956	477.625	575.403	540.614	124.41	97.7061	117.87	128.206	96.3055	2.20783	0	1	LOC_Os07g47140	LOC_Os07g47140.1	CCT/B-box zinc finger protein, putative, expressed	1	4344220	Os07g0667300	NM_001067109.1	AK120101.1	Q0D3T5	1		BGIOSGA023751	BGIOSGA023751-TA	IPR000315; Zinc finger, B-box|IPR002926; Zinc finger, CONSTANS-type|IPR010402; CCT
PH_os_0004979	81.2953	2167.39	54.088	45.3723	41.5218	103.675	66.5233	101.19	120.969	170.14	1.94368	0.411	1	LOC_Os02g10110	LOC_Os02g10110.1	Leucine Rich Repeat family protein, expressed	1	4328602	Os02g0194600	NM_001052714.2	NA	Q7F8Q8	1		BGIOSGA007724	BGIOSGA007724-TA	IPR000719; Protein kinase, core|IPR001245; Tyrosine protein kinase|IPR001611; Leucine-rich repeat|IPR002290; Serine/threonine protein kinase|IPR017441; Protein kinase ATP binding, conserved site|IPR017442; Serine/threonine protein kinase-related
PH_os_0020771	566.445	570.463	566.549	285.639	606.218	86.5989	90.4302	83.3985	99.2563	128.407	2.44203	0	1	LOC_Os11g39190	LOC_Os11g39190.4|LOC_Os11g39190.3|LOC_Os11g39190.2|LOC_Os11g39190.1	NB-ARC domain containing protein, putative, expressed	1	4350879	Os11g0605100	NM_001074774.1	AK065824.1	Q2R1H2	1		BGIOSGA018685	BGIOSGA018685-TA	IPR000767; Disease resistance protein|IPR001611; Leucine-rich repeat|IPR002182; NB-ARC
PH_os_0013259	393.364	300.34	290.609	327.918	295.635	115.872	113.298	144.557	144.749	90.9552	1.56445	0	1	LOC_Os01g64410	LOC_Os01g64410.1	ATOFP18/OFP18, putative, expressed	1	4324786	Os01g0863800	NM_001051425.1	NA	Q94CV3	1		BGIOSGA004855	BGIOSGA004855-TA	IPR006458; Protein of unknown function DUF623, plant
PH_os_0002367	296.334	346.124	307.11	408.351	323.87	70.7428	64.4445	87.8464	99.2563	157.299	1.89552	0	1	LOC_Os10g11980	LOC_Os10g11980.1	transferase family protein, putative, expressed	1	4348247	Os10g0195600	NM_001070823.1	AK100207.1	Q7G4G7	1		BGIOSGA032652	BGIOSGA032652-TA	IPR003480; Transferase
PH_os_0015725	501.758	592.439	592.218	553.748	552.24	118.311	125.771	107.862	144.749	115.567	2.18824	0	1	LOC_Os05g02200	LOC_Os05g02200.1	cysteine-rich repeat secretory protein 55 precursor, putative, expressed	1	4337600	Os05g0112800	NM_001060986.1	AK108350.1	Q75L18	5		NA	NA	NA
PH_os_0017747	725.539	702.32	813.154	679.553	783.101	68.3033	64.4445	72.2787	89.9511	64.2037	3.40369	0	1	LOC_Os07g46930	LOC_Os07g46930.1	sex determination protein tasselseed-2, putative, expressed	1	4344205	Os07g0664400	NM_001067094.2	AK241729.1	Q0D3V0	5		NA	NA	NA
PH_os_0020756	760.504	583.283	681.143	613.557	696.736	154.902	117.455	134.55	140.613	73.8342	2.52892	0	1	LOC_Os05g36990	LOC_Os05g36990.1	ATOFP18/OFP18, putative, expressed	1	4338923	Os05g0441400	NM_001062205.1	AK108756.1	Q6F2M2	1		BGIOSGA017968	BGIOSGA017968-TA	IPR006458; Protein of unknown function DUF623, plant
PH_os_0020617	444.065	445.016	476.708	634.181	404.422	112.213	110.179	135.662	134.41	100.586	2.03979	0	1	LOC_Os03g14420	LOC_Os03g14420.1	cytochrome P450, putative, expressed	1	4332252	Os03g0248300	NM_001056090.1	AK062535.1	Q0DTG9	1		BGIOSGA011111	BGIOSGA011111-TA	IPR001128; Cytochrome P450|IPR002401; Cytochrome P450, E-class, group I
PH_os_0015841	5595.39	5860.3	5810.34	4945.58	6184.26	98.7959	55.0896	68.9427	89.9511	66.3438	6.28655	0	1	LOC_Os05g09704	LOC_Os05g09704.1	HAD superfamily phosphatase, putative, expressed	5	NA	NA	NA	AK067327.1|AK104203.1|AK104624.1|AK060874.1	NA	5		NA	NA	NA
PH_os_0004608	655.607	648.295	631.638	897.134	573.831	100.016	88.3513	100.078	119.935	63.1336	2.94909	0	1	LOC_Os02g02210	LOC_Os02g02210.1	aminotransferase, putative, expressed	1	4328053	Os02g0112900	NM_001052195.1	NA	Q6ZH29	1		BGIOSGA007260	BGIOSGA007260-TA	NA
PH_os_0010604	354.028	330.557	367.615	304.201	352.935	68.3033	50.9319	73.3907	81.6797	226.853	1.86816	0	1	LOC_Os08g07730	LOC_Os08g07730.1	transferase family protein, putative, expressed	1	4344783	Os08g0174300	NM_001067641.1	NA	Q6Z4U6	5		NA	NA	NA
PH_os_0000934	428.33	461.498	442.789	411.444	473.348	84.1595	85.233	80.0625	100.29	79.1845	2.42001	0	1	LOC_Os07g35260	LOC_Os07g35260.2|LOC_Os07g35260.1	TKL_IRAK_DUF26-lc.9 - DUF26 kinases have homology to DUF26 containing loci, expressed	1	4343475	Os07g0537000	NM_001066406.1	AK100849.1|AK111109.1	Q7F1L6	1		BGIOSGA025876	BGIOSGA025876-TA	IPR000719; Protein kinase, core|IPR002902; Protein of unknown function DUF26|IPR008271; Serine/threonine protein kinase, active site|IPR017441; Protein kinase ATP binding, conserved site|IPR017442; Serine/threonine protein kinase-related
PH_os_0009429	400.357	410.221	440.038	405.257	418.54	68.3033	60.2868	65.6068	107.528	54.5731	2.57134	0	1	LOC_Os06g28194	LOC_Os06g28194.4|LOC_Os06g28194.3|LOC_Os06g28194.2|LOC_Os06g28194.1	expressed protein	1	4341038	Os06g0476200	NM_001064174.1	AK068502.1	Q69TT2	1		BGIOSGA022914	BGIOSGA022914-TA	IPR001220; Legume lectin, beta domain|IPR005841; Alpha-D-phosphohexomutase, N-terminal|IPR005844; Alpha-D-phosphohexomutase, alpha/beta/alpha domain I|IPR005845; Alpha-D-phosphohexomutase, alpha/beta/alpha domain II
PH_os_0005415	541.095	510.945	477.625	503.22	524.835	108.554	76.9176	137.885	100.29	72.7642	2.42568	0	1	LOC_Os03g05560	LOC_Os03g05560.1	zinc finger, C3HC4 type domain containing protein, expressed	1	9268438	Os03g0149700	NM_001186340.1	NA	Q8H077	1		BGIOSGA011442	BGIOSGA011442-TA	IPR001841; Zinc finger, RING-type
PH_os_0014180	3128.56	3225.91	3144.44	2825.46	3227.07	126.849	125.771	98.9662	135.444	103.796	4.82359	0	1	LOC_Os03g07100	LOC_Os03g07100.1	LTPL82 - Protease inhibitor/seed storage/LTP family protein precursor, expressed	5	NA	NA	NA	NA	NA	5		NA	NA	NA
PH_os_0017664	569.941	585.114	581.217	513.532	618.675	71.9625	64.4445	63.3828	89.9511	63.1336	3.05241	0	1	LOC_Os06g37300	LOC_Os06g37300.2|LOC_Os06g37300.1	cytochrome P450, putative, expressed	5	NA	NA	NA	AK287607.1	NA	5		NA	NA	NA
PH_os_0003685	507.877	547.571	517.962	488.783	504.905	67.0836	53.0108	74.5026	87.8832	80.2546	2.89836	0	1	LOC_Os12g24800	LOC_Os12g24800.1	9-cis-epoxycarotenoid dioxygenase 1, chloroplast precursor, putative, expressed	1	4352125	Os12g0435200	NM_001073218.1	AK120176.1|AY838898.1	Q5MBR6	1		BGIOSGA036275	BGIOSGA036275-TA	IPR001664; Intermediate filament protein|IPR004294; Carotenoid oxygenase
PH_os_0005477	1582.2	1737.94	1643.73	1989.16	1549.59	92.6974	66.5233	97.8542	123.036	97.3756	4.21431	0	1	LOC_Os02g53720	LOC_Os02g53720.2|LOC_Os02g53720.1	phytosulfokine receptor precursor, putative, expressed	1	4330905	Os02g0777400	NM_001054825.1	AK060260.1	Q0DX34	1		BGIOSGA009135	BGIOSGA009135-TA	IPR000719; Protein kinase, core|IPR001245; Tyrosine protein kinase|IPR001611; Leucine-rich repeat|IPR002290; Serine/threonine protein kinase|IPR003591; Leucine-rich repeat, typical subtype|IPR008271; Serine/threonine protein kinase, active site|IPR013210; Leucine-rich repeat, N-terminal|IPR017441; Protein kinase ATP binding, conserved site|IPR017442; Serine/threonine protein kinase-related
PH_os_0016973	974.669	811.285	842.49	716.676	830.436	126.849	109.14	136.773	122.003	81.3247	2.9204	0	1	LOC_Os06g50130	LOC_Os06g50130.1|LOC_Os06g50130.1	expressed protein	1	4342069	Os06g0715200	NM_001065117.1	AK066293.1	Q5Z9P9	5		NA	NA	NA
PH_os_0015279	596.166	597.018	622.471	543.436	608.709	104.894	89.3907	103.414	124.07	79.1845	2.55187	0	1	LOC_Os04g09604	LOC_Os04g09604.1	O-methyltransferase, putative, expressed	5	NA	NA	NA	NA	NA	5		NA	NA	NA
PH_os_0011708	319.062	358.027	315.361	312.45	308.922	139.046	112.258	115.646	141.647	114.497	1.40219	0	1	LOC_Os10g05600	LOC_Os10g05600.1	thaumatin-like protein 1 precursor, putative, expressed	5	NA	NA	NA	NA	NA	5		NA	NA	NA
PH_os_0005810	2500.05	2607.83	2528.39	2585.19	2585.98	140.266	103.943	118.982	104.426	146.598	4.4939	0	1	LOC_Os03g01018	LOC_Os03g01018.1	phosphoribosyl transferase, putative, expressed	5	NA	NA	NA	AK067951.1	NA	1		BGIOSGA011643	BGIOSGA011643-TA	IPR000836; Phosphoribosyltransferase|IPR002375; Purine/pyrimidine phosphoribosyl transferase, conserved site
PH_os_0002032	1651.26	1850.57	1811.49	2191.28	1563.71	97.5762	85.233	104.526	107.528	141.248	4.20393	0	1	LOC_Os09g04710	LOC_Os09g04710.2|LOC_Os09g04710.1	GDSL-like lipase/acylhydrolase, putative, expressed	1	4346457	Os09g0132900	NM_001069163.1	AK059484.1|AK059766.1	Q6K450	1		BGIOSGA030321	BGIOSGA030321-TA	IPR001087; Lipase, GDSL
PH_os_0005701	343.538	320.485	353.864	355.76	340.479	97.5762	99.785	110.086	127.172	96.3055	1.72174	0	1	LOC_Os02g49710	LOC_Os02g49710.1	RING finger protein, putative, expressed	5	NA	NA	NA	NA	NA	1		BGIOSGA008977	BGIOSGA008977-TA	IPR001841; Zinc finger, RING-type
PH_os_0000313	562.948	535.668	550.965	500.126	543.935	114.652	115.376	116.758	106.494	71.6941	2.41866	0	1	LOC_Os01g38580	LOC_Os01g38580.2|LOC_Os01g38580.1	beta,beta-carotene 9,10-dioxygenase, putative, expressed	1	4327933	Os01g0566500	NM_001049898.1	AK058473.1	Q93VD5	4		BGIOSGA001391|BGIOSGA001392|BGIOSGA001390	BGIOSGA001391-TA|BGIOSGA001392-TA|BGIOSGA001390-TA	IPR004294; Carotenoid oxygenase|IPR004294; Carotenoid oxygenase|IPR004294; Carotenoid oxygenase
PH_os_0003795	1024.5	1032.88	983.669	999.222	1039.71	123.19	98.7456	169.021	130.274	84.5348	3.10881	0	1	LOC_Os12g13940	LOC_Os12g13940.1	DNA-binding storekeeper protein-related, putative, expressed	1	4351871	Os12g0242800	NM_001073014.1	AK107948.1	Q2QV58	1		BGIOSGA037211	BGIOSGA037211-TA	IPR006634; TRAM, LAG1 and CLN8 homology
PH_os_0014875	335.671	335.136	330.029	317.606	349.613	64.6442	48.8531	61.1589	76.5101	63.1336	2.41602	0	1	LOC_Os03g14400	LOC_Os03g14400.1	cytochrome P450, putative, expressed	5	NA	NA	NA	NA	NA	5		NA	NA	NA
PH_os_0012769	2580.47	2678.34	2667.73	1539.56	2577.67	64.6442	56.1291	60.0469	81.6797	77.0444	5.16517	0	1	LOC_Os12g35340	LOC_Os12g35340.1	OsGrx_C11 - glutaredoxin subgroup III, expressed	1	4352426	Os12g0538700	NM_001073475.1	AK063610.1	Q2QP86	5		NA	NA	NA
PH_os_0016675	798.093	818.61	838.823	814.639	773.136	93.9171	75.8782	117.87	100.29	81.3247	3.19417	0	1	LOC_Os06g19530	LOC_Os06g19530.1	oxidoreductase, short chain dehydrogenase/reductase family, putative, expressed	1	4340816	Os06g0299100	NM_001063980.1	AK066533.1	Q5ZA50	5		NA	NA	NA
PH_os_0021030	2054.24	2209.51	2158.94	2086.09	2120.1	87.8186	62.3656	82.2865	85.8154	58.8534	4.87492	0	1	LOC_Os09g19930	LOC_Os09g19930.1	HOTHEAD precursor, putative, expressed	1	4346864	Os09g0363900	NM_001069531.1	AK072899.1	Q6K4D7	1		BGIOSGA029899	BGIOSGA029899-TA	IPR000172; Glucose-methanol-choline oxidoreductase, N-terminal|IPR007867; Glucose-methanol-choline oxidoreductase, C-terminal
PH_os_0013477	2528.9	2638.96	2516.47	2332.55	2407.43	58.5457	49.8925	58.9349	71.3405	117.707	5.2074	0	1	LOC_Os02g10120	LOC_Os02g10120.1	lipoxygenase, putative, expressed	5	NA	NA	NA	NA	NA	5		NA	NA	NA
PH_os_0011077	333.048	312.244	308.027	308.325	254.113	69.5231	55.0896	85.6224	145.783	51.3629	1.99388	0	1	LOC_Os08g37730	LOC_Os08g37730.1	helix-loop-helix DNA-binding protein, putative, expressed	1	4345867	Os08g0483900	NM_001068612.1	AK107626.1	Q6YTU1	5		NA	NA	NA
PH_os_0002377	475.534	40.2895	427.204	523.844	408.574	130.508	45.7348	122.318	137.511	47.0827	2.20169	0.003	1	LOC_Os10g01920	LOC_Os10g01920.1	transferase family protein, putative, expressed	1	4347960	Os10g0108700	NM_001070563.1	AK060060.1|AK060361.1	Q8S7Z5	4		BGIOSGA032423|BGIOSGA032424	BGIOSGA032423-TA|BGIOSGA032424-TA	IPR003480; Transferase|IPR003480; Transferase
PH_os_0020655	1899.51	2658.19	2576.97	2584.16	2824.31	103.675	77.957	110.086	105.46	92.0253	4.71105	0	1	LOC_Os03g24590	LOC_Os03g24590.1	mTERF domain containing protein, expressed	1	4332887	Os03g0360600	NM_001056690.1	NA	Q10L33	1		BGIOSGA012660	BGIOSGA012660-TA	IPR003690; Mitochodrial transcription termination factor-related
PH_os_0000723	678.335	673.934	733.397	750.705	670.992	108.554	108.1	110.086	145.783	75.9744	2.73878	0	1	LOC_Os01g38610	LOC_Os01g38610.1	helix-loop-helix DNA-binding domain containing protein, expressed	1	4327934	Os01g0566800	NM_001049899.2	NA	Q0JLV0	1		BGIOSGA001389	BGIOSGA001389-TA	IPR001092; Basic helix-loop-helix dimerisation region bHLH
PH_os_0020857	1062.08	1095.14	1076.26	1292.08	983.236	110.993	91.4696	110.086	126.138	194.751	3.0706	0	1	LOC_Os06g15330	LOC_Os06g15330.1	CCT/B-box zinc finger protein, putative, expressed	1	4340698	Os06g0264200	NM_001063868.2	NA	Q0DD26	1		BGIOSGA022657	BGIOSGA022657-TA	IPR000315; Zinc finger, B-box|IPR002926; Zinc finger, CONSTANS-type|IPR010402; CCT
PH_os_0011427	364.518	449.595	473.958	360.916	454.248	74.4019	55.0896	68.9427	85.8154	166.93	2.30378	0	1	LOC_Os09g30454	LOC_Os09g30454.1	OsWAK87 - OsWAK receptor-like protein kinase, expressed	1	9266455	Os09g0482640	NM_001188967.1	AK099582.1	B7EPB0	5		NA	NA	NA
PH_os_0011719	750.015	1015.48	959.834	1063.16	951.679	67.0836	62.3656	72.2787	76.5101	57.7833	1.8994	0.005	1	LOC_Os09g19930	LOC_Os09g19930.1	HOTHEAD precursor, putative, expressed	5	NA	NA	NA	NA	NA	5		NA	NA	NA
PH_os_0010710	1993.92	2347.78	2218.53	2678	1862.67	69.5231	57.1685	81.1745	88.9171	118.777	4.85482	0	1	LOC_Os08g16260	LOC_Os08g16260.1	cytochrome P450 protein, putative, expressed	1	4345110	Os08g0262500	NM_001067929.1	AK060990.1|AK104291.1	Q6YXE1	5		NA	NA	NA
PH_os_0005086	478.156	769.164	536.297	527.969	527.327	97.5762	96.6667	132.326	124.07	62.0636	2.51447	0	1	LOC_Os02g10760	LOC_Os02g10760.1	AP2 domain containing protein, expressed	1	4328653	Os02g0202000	NM_001052761.2	DQ468387.1	Q6Z786	1		BGIOSGA007748	BGIOSGA007748-TA	IPR001471; Pathogenesis-related transcriptional factor and ERF, DNA-binding
PH_os_0004165	1046.35	1462.33	1254.11	1261.14	1427.52	109.773	118.495	101.19	122.003	97.3756	3.57761	0	1	LOC_Os01g50720	LOC_Os01g50720.1	MYB family transcription factor, putative, expressed	1	4324241	Os01g0702700	NM_001050531.1	AK111782.1	Q0JK18	1		BGIOSGA000952	BGIOSGA000952-TA	IPR001005; SANT, DNA-binding|IPR014778; Myb, DNA-binding
PH_os_0005941	393.364	428.534	408.869	240.267	356.257	92.6974	55.0896	68.9427	95.1207	121.987	2.16129	0	1	LOC_Os02g56140	LOC_Os02g56140.1	helix-loop-helix DNA-binding domain containing protein, expressed	1	9269153	Os02g0805250	NM_001186262.1	NA	C7IZ85	1		BGIOSGA005408	BGIOSGA005408-TA	IPR001092; Basic helix-loop-helix dimerisation region bHLH
