# Supplementary material for: Development of a microarray for two rice subspecies: characterization and validation of gene expression in rice tissues
Source: BMC Res Notes. 2014 Jan 8;7:15. doi: 10.1186/1756-0500-7-15 (PMC3891988; doi:10.1186/1756-0500-7-15)
Supplement: Additional file 3 — Analyses of down-regulated gene expression between rice shoot and root tissues. Excel file containing the raw data of down-regulated genes represented for shoot vs. root. [file 1756-0500-7-15-S3.xls]

## Sheet: Downregulation
	Normalized Inenstity										log2(Ratio)	P-vlaue(	Annotation
ID	H01	H02	H03	H04	H05	H06	H07	H08	H09	H10	Shoot/Root	Shoot/Root	MSU_Group	MSU_Gene_ID	MSU_Transcript	MSU_Description	GenBank_Group	Entrez_gene_id	Gene_symbol	RNA	Other_RNA	UniProt	BGI_Group	BGI_Gene_id	BGI_Transcript	BGI_Description
PH_os_0003172	246.508	140.098	199.851	86.6198	126.226	552.525	511.398	680.532	530.401	690.19	-1.75499	0	1	LOC_Os11g02470	LOC_Os11g02470.1	OsWRKY52 - Superfamily of TFs having WRKY and zinc finger domains, expressed	5	NA	NA	NA	NA	NA	1		BGIOSGA034616	BGIOSGA034616-TA	IPR003657; DNA-binding WRKY
PH_os_0003859	1202.82	1164.73	1236.69	1735.49	1236.52	3260.27	3740.9	3235.86	3429.51	4157.19	-1.43836	0	1	LOC_Os12g44360	LOC_Os12g44360.4|LOC_Os12g44360.3|LOC_Os12g44360.2|LOC_Os12g44360.1	sodium/hydrogen exchanger 7, putative, expressed	1	4352928	Os12g0641100	NM_001073932.1	AK065608.1|AY785147.1	Q0ILJ6	1		BGIOSGA035749	BGIOSGA035749-TA	IPR000595; Cyclic nucleotide-binding|IPR006153; Sodium/hydrogen exchanger
PH_os_0002621	405.602	418.462	425.37	594.996	411.066	844.034	1002.01	847.328	939.833	1035.82	-1.03392	0	1	LOC_Os10g30190	LOC_Os10g30190.1	BTBP2 - Bric-a-Brac, Tramtrack, Broad Complex BTB domain with pentapeptide repeats, expressed	1	9270558	Os10g0438000	NM_001189246.1	NA	Q7XE45	1		BGIOSGA031850	BGIOSGA031850-TA	IPR001646; Pentapeptide repeat|IPR003131; Potassium channel, voltage dependent, Kv, tetramerisation
PH_os_0001689	76.0504	103.471	126.511	89.7134	155.292	3910.37	4811.51	4053.17	4669.18	4248.14	-5.30623	0	1	LOC_Os08g36920	LOC_Os08g36920.1	AP2 domain containing protein, expressed	1	4345815	Os08g0474000	NM_001068561.1	AK062882.1	Q0J525	1		BGIOSGA028838	BGIOSGA028838-TA	NA
PH_os_0002000	569.067	575.957	580.301	636.243	594.592	1882	2222.29	1885.92	2129.88	1708.89	-1.73747	0	1	LOC_Os08g40590	LOC_Os08g40590.2|LOC_Os08g40590.1	oxysterol-binding protein, putative, expressed	1	4346042	Os08g0517700	NM_001068780.1	AK106135.1|AK071151.1	Q7EZA3	1		BGIOSGA029006	BGIOSGA029006-TA	IPR000648; Oxysterol-binding protein
PH_os_0008549	1249.15	891.864	1132.18	1061.09	898.532	2083.25	1962.44	2543.1	2029.59	2343.43	-1.03812	0	1	LOC_Os05g48060	LOC_Os05g48060.1	phosphatidylserine synthase, putative, expressed	1	4339554	Os05g0554400	NM_001062804.1	AK102948.1|AK107427.1	Q6I628	1		BGIOSGA020327	BGIOSGA020327-TA	IPR004277; Phosphatidyl serine synthase
PH_os_0005383	860.157	877.213	922.247	1301.36	901.853	1874.68	2065.34	1899.26	2061.64	2298.49	-1.10862	0	1	LOC_Os02g12740	LOC_Os02g12740.1	GPI-anchor transamidase precursor, putative, expressed	1	4328747	Os02g0219400	NM_001052847.1	AK072526.1	Q6Z6K3	1		BGIOSGA006861	BGIOSGA006861-TA	IPR001096; Peptidase C13, legumain
PH_os_0008946	1329.57	1345.12	1381.54	1961.32	1359.42	3185.86	3495.59	3100.2	3358.17	3924.98	-1.2126	0	1	LOC_Os06g13650	LOC_Os06g13650.3|LOC_Os06g13650.2|LOC_Os06g13650.1	alpha-mannosidase 2, putative, expressed	1	4340636	Os06g0245700	NM_001063812.2	AK072146.1	Q0DD82	1		BGIOSGA021549	BGIOSGA021549-TA	IPR000602; Glycoside hydrolase, family 38, core|IPR011682; Glycosyl hydrolases 38, C-terminal|IPR015341; Glycoside hydrolase, family 38, central region
PH_os_0008083	275.355	282.942	284.191	384.633	281.518	1020.89	1081	1001.89	1081.48	1249.83	-1.86655	0	1	LOC_Os04g45170	LOC_Os04g45170.1	leucine-rich repeat family protein, putative, expressed	1	4336507	Os04g0534200	NM_001059949.1	AK109583.1	Q0JBF9	1		BGIOSGA016827	BGIOSGA016827-TA	IPR000719; Protein kinase, core|IPR001245; Tyrosine protein kinase|IPR001611; Leucine-rich repeat|IPR002290; Serine/threonine protein kinase|IPR013210; Leucine-rich repeat, N-terminal
PH_os_0008095	150.353	108.965	121.927	107.244	94.6697	831.837	984.337	916.271	836.441	995.157	-2.92995	0	1	LOC_Os04g54180	LOC_Os04g54180.1	serine/threonine-protein kinase receptor precursor, putative, expressed	1	4337123	Os04g0634400	NM_001060534.1	NA	Q0J9S4	1		BGIOSGA014279	BGIOSGA014279-TA	IPR000719; Protein kinase, core|IPR000858; S-locus glycoprotein|IPR001480; Curculin-like (mannose-binding) lectin|IPR002345; Lipocalin|IPR003609; Apple-like|IPR008271; Serine/threonine protein kinase, active site|IPR013227; PAN-like, type 2|IPR017441; Protein kinase ATP binding, conserved site|IPR017442; Serine/threonine protein kinase-related
PH_os_0009368	331.3	339.714	354.781	500.126	340.479	998.936	1227.56	961.862	1099.06	1169.58	-1.54635	0	1	LOC_Os06g14060	LOC_Os06g14060.2|LOC_Os06g14060.1	MBTB10 - Bric-a-Brac, Tramtrack, Broad Complex BTB domain with Meprin and TRAF Homology MATH domain, expressed	1	4340657	Os06g0251200	NM_001063831.1	AK067034.1	Q653N6	1		BGIOSGA021530	BGIOSGA021530-TA	IPR000210; BTB/POZ-like|IPR002083; MATH|IPR013069; BTB/POZ
PH_os_0005431	65.5607	54.0246	116.427	63.9337	63.1131	1216.04	1506.13	1182.03	1467.13	1309.75	-4.13442	0	1	LOC_Os03g09980	LOC_Os03g09980.1	sulfate transporter, putative, expressed	1	4331937	Os03g0196000	NM_001055796.1	NA	Q8H7X4	1		BGIOSGA012044	BGIOSGA012044-TA	IPR002645; Sulphate transporter/antisigma-factor antagonist STAS|IPR011547; Sulphate transporter
PH_os_0009877	921.347	955.961	978.169	1261.14	1013.13	2747.99	3064.23	2419.67	3038.69	2715.82	-1.48928	0	1	LOC_Os01g22370	LOC_Os01g22370.1	peroxidase precursor, putative, expressed	5	NA	NA	NA	NA	NA	5		NA	NA	NA
PH_os_0004015	658.23	667.524	682.059	800.202	676.805	2722.38	3240.93	2862.24	3095.56	2824.96	-2.09768	0	1	LOC_Os01g72170	LOC_Os01g72170.1	glutathione S-transferase, putative, expressed	1	4325768	Os01g0950300	NM_001051941.1	AK107822.1	Q8RZA8	4		BGIOSGA031599|BGIOSGA005171	BGIOSGA031599-TA|BGIOSGA005171-TA	IPR004045; Glutathione S-transferase, N-terminal|IPR004046; Glutathione S-transferase, C-terminal|IPR004045; Glutathione S-transferase, N-terminal|IPR004046; Glutathione S-transferase, C-terminal
PH_os_0015013	2563.86	2480.55	2565.06	3756.62	2419.06	9529.54	10449.4	9189.4	10407.4	12331.4	-1.94634	0	1	LOC_Os04g30420	LOC_Os04g30420.1	dehydrogenase, putative, expressed	5	NA	NA	NA	NA	NA	5		NA	NA	NA
PH_os_0014855	6536.84	6716.45	6683.08	9740.61	6743.14	15696.4	16764.9	15110.7	15845.9	19050.3	-1.19594	0	1	LOC_Os03g53650	LOC_Os03g53650.4|LOC_Os03g53650.3|LOC_Os03g53650.2|LOC_Os03g53650.1	cysteine synthase, putative, expressed	1	4334101	Os03g0747800	NM_001057797.1	AF073697.1|AK071279.1	Q9XEA8	1		BGIOSGA013553	BGIOSGA013553-TA[60,60,534,6870]	IPR000048; IQ calmodulin-binding region|IPR001216; Cysteine synthase/cystathionine beta-synthase P-phosphate-binding site|IPR001609; Myosin head, motor region|IPR001926; Pyridoxal phosphate-dependent enzyme, beta subunit|IPR002048; Calcium-binding EF-hand|IPR002710; Dilute|IPR004009; Myosin, N-terminal, SH3-like
PH_os_0014478	83.9177	89.7358	99.9254	100.025	79.7218	4622.67	5082.8	4476.83	4696.07	5508.68	-5.80411	0	1	LOC_Os03g25300	LOC_Os03g25300.1	peroxidase precursor, putative, expressed	1	4332923	Os03g0368300	NM_001056722.1	AK073767.1	Q9FRE1	5		NA	NA	NA
PH_os_0014176	16550.1	16170.8	17384.3	24247.4	17218.3	54024.3	54914	51829.4	53353.4	58956.1	-1.59748	0	1	LOC_Os02g44870	LOC_Os02g44870.1	dehydrin, putative, expressed	1	4330265	Os02g0669100	NM_001054224.2	AK070197.1|AY587109.1	Q6ESR4	5		NA	NA	NA
PH_os_0013977	62.0642	90.6514	63.2555	76.3079	53.1479	2060.08	2322.08	1861.45	2086.45	2297.42	-4.93748	0	1	LOC_Os03g05640	LOC_Os03g05640.1	inorganic phosphate transporter, putative, expressed	5	NA	NA	NA	NA	NA	5		NA	NA	NA
PH_os_0014698	174.829	124.531	154.93	46.4035	88.0262	479.343	476.058	600.469	439.416	449.426	-1.93293	0	1	LOC_Os03g55230	LOC_Os03g55230.1	cytochrome P450, putative, expressed	1	4334182	Os03g0760000	NM_001057876.1	AK107231.1	Q10DI0	5		NA	NA	NA
PH_os_0014173	1236.91	1369.84	1316.45	2096.41	1307.11	12845.9	16038.4	13834.1	15422	15193.8	-3.31732	0	1	LOC_Os02g45710	LOC_Os02g45710.1	zinc finger, C3HC4 type domain containing protein, expressed	1	4330324	Os02g0681200	NM_001054280.1	AK071853.1|AK099314.1	Q6EPN1	5		NA	NA	NA
PH_os_0013576	130.247	131.857	132.012	154.678	107.126	580.578	704.732	599.357	733.049	618.495	-2.25585	0	1	LOC_Os02g27470	LOC_Os02g27470.1	importin-7, putative, expressed	5	NA	NA	NA	NA	NA	5		NA	NA	NA
PH_os_0006178	579.557	638.223	657.307	999.222	641.927	2685.79	3343.84	2695.44	2911.52	2957.65	-2.01261	0	1	LOC_Os03g20949	LOC_Os03g20949.1	phospholipid-transporting ATPase, putative, expressed	1	4332708	Os03g0326000	NM_001056523.1	AK059185.1	Q0DS86	1		BGIOSGA010822	BGIOSGA010822-TA	IPR001757; ATPase, P-type, K/Mg/Cd/Cu/Zn/Na/Ca/Na/H-transporter|IPR005834; Haloacid dehalogenase-like hydrolase|IPR013200; HAD superfamily hydrolase-like, type 3
PH_os_0014523	312.943	290.268	315.361	423.818	309.753	4168.94	5314.59	3928.62	5143.75	4575.58	-3.82445	0	1	LOC_Os03g44020	LOC_Os03g44020.1	AGC_PVPK_like_kin82y.9 - ACG kinases include homologs to PKA, PKG and PKC, expressed	1	4333549	Os03g0642200	NM_001057284.2	NA	Q6ASU0	5		NA	NA	NA
PH_os_0015029	62.0642	73.2537	90.7579	73.2144	74.7392	215.887	241.147	231.292	258.48	221.503	-1.69783	0	1	LOC_Os03g60890	LOC_Os03g60890.1	calmodulin binding protein, putative, expressed	5	NA	NA	NA	NA	NA	5		NA	NA	NA
PH_os_0006839	3222.09	3294.58	3330.54	4797.09	3513.57	7792.68	9149.04	7881.71	8479.18	9540.67	-1.23763	0	1	LOC_Os04g36050	LOC_Os04g36050.1	cleft lip and palate transmembrane protein 1, putative, expressed	1	4335933	Os04g0441900	NM_001059413.1	AK059457.1|AK067882.1|AK070853.1	Q0JCZ5	1		BGIOSGA015028	BGIOSGA015028-TA	IPR008429; Cleft lip and palate transmembrane 1
PH_os_0021126	723.79	718.802	759.066	1003.35	656.875	2071.06	2588.17	2274	2421.44	2457.93	-1.55298	0	4	LOC_Os11g12330|LOC_Os11g12340	LOC_Os11g12330.1|LOC_Os11g12340.2|LOC_Os11g12340.1	disease resistance protein RPM1, putative, expressed|disease resistance protein RPM1, putative, expressed	4	4350132|4350133	Os11g0229400|Os11g0229500	NM_001074088.2|NM_001074089.1	AK241109.1|AB019186.1|AK111665.1	Q53Q39|Q9ZQT3	1		BGIOSGA035038	BGIOSGA035038-TA	IPR000767; Disease resistance protein|IPR001611; Leucine-rich repeat|IPR002182; NB-ARC
PH_os_0013819	164.339	62.2656	107.259	68.0584	63.1131	191.493	200.609	171.245	222.293	241.834	-1.25311	0	1	LOC_Os02g14770	LOC_Os02g14770.4|LOC_Os02g14770.3|LOC_Os02g14770.2|LOC_Os02g14770.1	phosphoenolpyruvate carboxylase, putative, expressed	1	4328859	Os02g0244700	NM_001052952.1	AK065425.1	Q6EUD7	5		NA	NA	NA
PH_os_0020796	976.418	1042.03	1027.67	1481.82	1064.62	4953.21	6638.82	5308.59	6156.99	5759.07	-2.35785	0	1	LOC_Os05g41590	LOC_Os05g41590.1	glycerol-3-phosphate dehydrogenase, putative, expressed	1	4339200	Os05g0495700	NM_001062468.1	AK066880.1|AK101484.1	Q0DH26	1		BGIOSGA020106	BGIOSGA020106-TA	IPR002016; Haem peroxidase, plant/fungal/bacterial|IPR006109; NAD-dependent glycerol-3-phosphate dehydrogenase, C-terminal|IPR006168; NAD-dependent glycerol-3-phosphate dehydrogenase|IPR011128; NAD-dependent glycerol-3-phosphate dehydrogenase, N-terminal
PH_os_0013831	352.28	361.69	384.117	437.224	453.418	906.239	1058.14	831.761	1032.89	1029.4	-1.3521	0	1	LOC_Os02g02340	LOC_Os02g02340.1	glycerol-3-phosphate acyltransferase, putative, expressed	5	NA	NA	NA	NA	NA	5		NA	NA	NA
PH_os_0013843	70.8056	70.5067	165.931	64.9649	137.852	273.213	334.696	264.651	295.701	377.732	-1.6622	0	1	LOC_Os02g15880	LOC_Os02g15880.2|LOC_Os02g15880.1	CPuORF16 - conserved peptide uORF-containing transcript, expressed	5	NA	NA	NA	NA	NA	5		NA	NA	NA
PH_os_0008166	1840.95	1949.46	1920.58	2399.58	2028.75	4373.85	5238.71	4445.69	5430.15	4476.07	-1.25021	0	1	LOC_Os04g54360	LOC_Os04g54360.1	glycosyl transferase 8 domain containing protein, putative, expressed	1	4337139	Os04g0636100	NM_001060549.1	AK067760.1	Q7XQR7	1		BGIOSGA017205	BGIOSGA017205-TA	IPR002495; Glycosyl transferase, family 8
PH_os_0016373	12284.3	12729.7	12341.2	14833.6	12402.6	30499.9	34636.8	30431.5	34212.4	28613.4	-1.30752	0	1	LOC_Os06g02550	LOC_Os06g02550.2|LOC_Os06g02550.1	CPuORF21 - conserved peptide uORF-containing transcript, expressed	1	4339927	Os06g0116100	NM_001063152.1	EU837253.1|AK069526.1	Q5VRL6	5		NA	NA	NA
PH_os_0020086	280.6	334.22	308.944	379.477	306.431	9888.13	10861	9965.56	10397.1	12374.2	-5.07578	0	1	LOC_Os11g10510	LOC_Os11g10510.2|LOC_Os11g10510.1	dehydrogenase, putative, expressed	1	4350054	Os11g0210500	NM_001074017.1	AK070886.1|AK102799.1	Q0ITW7	1		BGIOSGA034309	BGIOSGA034309-TA	IPR013149; Alcohol dehydrogenase, zinc-binding|IPR013154; Alcohol dehydrogenase GroES-like
PH_os_0020117	173.08	192.291	171.432	170.146	137.022	407.381	430.323	443.68	442.518	411.974	-1.31048	0	1	LOC_Os11g12050	LOC_Os11g12050.2|LOC_Os11g12050.1	NBS-LRR type disease resistance protein, putative, expressed	1	4350125	Os11g0227800	NM_001074081.1	AK101773.1	Q2R8I7	1		BGIOSGA035039	BGIOSGA035039-TA	IPR001611; Leucine-rich repeat
PH_os_0019559	147.73	150.17	141.179	168.084	122.905	359.812	437.599	391.417	406.331	419.464	-1.4436	0	5	NA	NA	NA	5	NA	NA	NA	NA	NA	1		BGIOSGA024240	BGIOSGA024240-TA	IPR002500; Phosphoadenosine phosphosulphate reductase|IPR006662; Thioredoxin-related|IPR013766; Thioredoxin domain
PH_os_0015908	62.0642	86.0731	92.5914	85.5886	80.5523	243.941	312.868	261.315	326.719	331.719	-1.88606	0	1	LOC_Os05g04330	LOC_Os05g04330.2	DNA methyltransferase protein, putative, expressed	1	4337721	Os05g0133900	NM_001061098.1	AK067302.1	Q0DKZ6	5		NA	NA	NA
PH_os_0015249	55.9452	70.5067	101.759	79.4015	73.9088	151.243	185.018	167.909	198.513	252.534	-1.36439	0	1	LOC_Os04g01874	LOC_Os04g01874.1	protein kinase, putative, expressed	1	4334921	Os04g0109100	NM_001058557.1	AK065935.1	Q7XXF5	5		NA	NA	NA
PH_os_0015261	68.1832	68.6753	110.926	60.8401	66.4349	152.463	160.072	170.133	193.343	189.401	-1.21148	0	1	LOC_Os04g05770	LOC_Os04g05770.1	conserved hypothetical protein	5	NA	NA	NA	NA	NA	5		NA	NA	NA
PH_os_0016821	86.5402	71.4224	99.0086	103.119	99.6523	212.228	267.133	187.925	244.005	307.108	-1.51366	0	1	LOC_Os06g41100	LOC_Os06g41100.1	transcription factor, putative, expressed	1	4341530	Os06g0614100	NM_001064611.1	AK119909.1	Q69T21	5		NA	NA	NA
PH_os_0015443	589.172	575.042	630.722	637.274	535.631	1222.14	1363.73	1392.2	1369.94	1231.64	-1.12769	0	1	LOC_Os04g39444	LOC_Os04g39444.1	LSM domain containing protein, expressed	5	NA	NA	NA	NA	NA	5		NA	NA	NA
PH_os_0007704	215.913	165.736	234.687	101.056	115.431	1029.43	1185.99	1066.39	1090.79	958.775	-2.5598	0	1	LOC_Os05g02110	LOC_Os05g02110.1	protein phosphatase 2C, putative, expressed	5	NA	NA	NA	NA	NA	1		BGIOSGA019041	BGIOSGA019041-TA	IPR001932; Protein phosphatase 2C-related|IPR014045; Protein phosphatase 2C, N-terminal
PH_os_0016833	511.374	512.776	539.964	578.497	447.605	3925	4727.31	4037.6	4622.66	3919.63	-3.06673	0	1	LOC_Os06g34450	LOC_Os06g34450.1	zinc finger, C3HC4 type domain containing protein, expressed	5	NA	NA	NA	NA	NA	5		NA	NA	NA
PH_os_0007716	1782.38	1709.56	1694.15	1912.85	1482.33	4433.62	5108.78	4550.22	5114.8	4316.63	-1.46531	0	1	LOC_Os05g04550	LOC_Os05g04550.1	CAMK_KIN1/SNF1/Nim1_like.3 - CAMK includes calcium/calmodulin depedent protein kinases, expressed	1	4337736	Os05g0136200	NM_001061113.1	EU703799.1|AK059282.1|AK100498.1	Q75L42	1		BGIOSGA018856	BGIOSGA018856-TA	IPR000719; Protein kinase, core|IPR001245; Tyrosine protein kinase|IPR002290; Serine/threonine protein kinase|IPR004041; NAF|IPR008271; Serine/threonine protein kinase, active site|IPR017441; Protein kinase ATP binding, conserved site|IPR017442; Serine/threonine protein kinase-related
PH_os_0004062	1111.91	1164.73	1277.03	1609.69	1265.58	2717.5	2816.85	2677.65	2696.46	3273.32	-1.20953	0	1	LOC_Os01g58740	LOC_Os01g58740.2|LOC_Os01g58740.1	glycerol-3-phosphate dehydrogenase, putative, expressed	1	4327964	Os01g0801600	NM_001051076.1	AK073318.1	Q8S2G5	1		BGIOSGA000642	BGIOSGA000642-TA	IPR006109; NAD-dependent glycerol-3-phosphate dehydrogenase, C-terminal|IPR006168; NAD-dependent glycerol-3-phosphate dehydrogenase|IPR011128; NAD-dependent glycerol-3-phosphate dehydrogenase, N-terminal
PH_os_0002279	6689.82	6796.11	6951.69	10054.1	6617.74	22329.1	24051.3	21814.8	24372.6	27832.3	-1.74682	0	1	LOC_Os09g33490	LOC_Os09g33490.1	no apical meristem protein, putative, expressed	1	4347530	Os09g0509100	NM_001070161.1	AK060509.1	Q0J0H5	1		BGIOSGA031062	BGIOSGA031062-TA	IPR003441; No apical meristem (NAM) protein
PH_os_0000653	66.4349	124.531	71.5062	102.088	61.4523	475.684	514.516	449.24	515.926	542.521	-2.59214	0	1	LOC_Os01g28600	LOC_Os01g28600.1	exo70 exocyst complex subunit family protein, putative, expressed	1	9271135	Os01g0383100	NM_001185421.1	AK241094.1	C7IX72	1		BGIOSGA001594	BGIOSGA001594-TA	IPR004140; Exo70 exocyst complex subunit
PH_os_0002793	54.1969	48.5306	60.5053	45.3723	44.0131	163.44	162.151	150.117	196.445	136.968	-1.64156	0	1	LOC_Os11g37550	LOC_Os11g37550.1	OsCML6 - Calmodulin-related calcium sensor protein	5	NA	NA	NA	NA	NA	1		BGIOSGA033742	BGIOSGA033742-TA	IPR001751; S100/CaBP-9k-type, calcium binding|IPR002048; Calcium-binding EF-hand
PH_os_0017523	1130.27	1000.83	1039.59	1343.64	1035.55	9856.42	11234.1	10205.7	11053.6	12789.4	-3.3318	0	1	LOC_Os04g37490	LOC_Os04g37490.1	oxidoreductase, aldo/keto reductase family protein, putative, expressed	1	4335976	Os04g0447700	NM_001059453.1	AK108048.1	Q0JCV5	1		BGIOSGA016494	BGIOSGA016494-TA	IPR001395; Aldo/keto reductase
PH_os_0012372	7498.4	7685.23	7797.85	11285.3	8180.62	17258.8	20259.5	15690	16251.2	20201.7	-1.08859	0	1	LOC_Os12g26880	LOC_Os12g26880.1	plastocyanin-like domain containing protein, putative, expressed	5	NA	NA	NA	NA	NA	5		NA	NA	NA
PH_os_0012384	186.192	180.387	200.767	275.327	183.526	461.048	541.541	445.904	539.706	502.929	-1.26857	0	1	LOC_Os12g15460	LOC_Os12g15460.1	pentatricopeptide, putative, expressed	1	4351907	Os12g0256900	NM_001073041.1	AK064488.1	Q0IP37	5		NA	NA	NA
PH_os_0014838	1273.63	1388.16	1025.84	1695.27	1377.69	4432.4	5520.4	4063.17	5217.16	5198.36	-1.80708	0	1	LOC_Os03g17570	LOC_Os03g17570.6|LOC_Os03g17570.5|LOC_Os03g17570.4|LOC_Os03g17570.3|LOC_Os03g17570.2|LOC_Os03g17570.1	response regulator receiver domain containing protein, expressed	5	NA	NA	NA	AK059361.1|AK068603.1|AK121136.1	NA	5		NA	NA	NA
PH_os_0019725	150.353	172.146	177.849	251.61	170.239	661.079	654.839	563.774	668.946	686.979	-1.8308	0	1	LOC_Os08g31980	LOC_Os08g31980.1	trehalose-6-phosphate synthase, putative, expressed	1	4345573	Os08g0414700	NM_001068340.1	AK101245.1|AK099398.1	Q6Z548	1		BGIOSGA026976	BGIOSGA026976-TA	IPR001830; Glycosyl transferase, family 20|IPR003337; Trehalose-phosphatase
PH_os_0014789	138.115	154.748	160.431	171.177	141.174	320.782	436.559	409.209	368.076	304.967	-1.20978	0	1	LOC_Os03g50230	LOC_Os03g50230.1	protein kinase, putative, expressed	5	NA	NA	NA	NA	NA	5		NA	NA	NA
PH_os_0002461	102.275	83.3261	116.427	84.5575	75.5697	441.532	494.767	468.143	512.824	409.833	-2.27653	0	1	LOC_Os10g07556	LOC_Os10g07556.1	wall-associated receptor kinase-like 22 precursor, putative, expressed	5	NA	NA	NA	NA	NA	1		BGIOSGA032260	BGIOSGA032260-TA	IPR000152; Aspartic acid and asparagine hydroxylation site|IPR000719; Protein kinase, core|IPR000742; EGF-like, type 3|IPR001245; Tyrosine protein kinase|IPR001881; EGF-like calcium-binding|IPR002290; Serine/threonine protein kinase|IPR006210; EGF|IPR008271; Serine/threonine protein kinase, active site|IPR013091; EGF calcium-binding|IPR017441; Protein kinase ATP binding, conserved site
PH_os_0013062	209.794	214.267	209.018	224.799	191.831	2369.88	2520.61	2050.49	2461.76	2347.71	-3.5226	0	1	LOC_Os01g56030	LOC_Os01g56030.1	EF hand family protein, putative, expressed	1	4325488	Os01g0765600	NM_001050887.1	AK108944.1	Q94DW4	5		NA	NA	NA
PH_os_0007907	73.428	71.4224	90.7579	73.2144	86.3653	1228.24	1450	1208.72	1360.64	1073.27	-4.07948	0	1	LOC_Os04g47930	LOC_Os04g47930.1	aluminum-activated malate transporter, putative, expressed	1	4336695	Os04g0567200	NM_001060121.1	AK110383.1	Q7XSA0	1		BGIOSGA014531	BGIOSGA014531-TA	IPR006214; Protein of unknown function UPF0005
PH_os_0007932	85.666	98.8925	104.509	71.152	71.4175	198.812	161.111	173.469	246.073	236.484	-1.15794	0	1	LOC_Os05g14220	LOC_Os05g14220.1	tyrosine protein kinase domain containing protein, putative, expressed	5	NA	NA	NA	NA	NA	1		BGIOSGA018486	BGIOSGA018486-TA	IPR000719; Protein kinase, core|IPR001245; Tyrosine protein kinase|IPR002290; Serine/threonine protein kinase|IPR004360; Glyoxalase/bleomycin resistance protein/dioxygenase|IPR004361; Glyoxalase I|IPR008271; Serine/threonine protein kinase, active site|IPR011588; Glyoxalase/extradiol ring-cleavage dioxygenase|IPR017441; Protein kinase ATP binding, conserved site|IPR017442; Serine/threonine protei…
PH_os_0010146	378.504	391.907	395.118	521.781	399.44	1073.34	1194.3	1019.69	1226.23	1418.9	-1.55851	0	1	LOC_Os07g39530	LOC_Os07g39530.1	BTBN16 - Bric-a-Brac, Tramtrack, Broad Complex BTB domain with non-phototropic hypocotyl 3 NPH3 domain, expressed	1	4343739	Os07g0584200	NM_001066654.1	AK102803.1	Q0D540	5		NA	NA	NA
PH_os_0010145	165.213	154.748	165.014	205.207	146.987	535.449	624.696	540.422	608.979	665.578	-1.82531	0	1	LOC_Os08g01650	LOC_Os08g01650.1	Rf1, mitochondrial precursor, putative, expressed	1	9266426	Os08g0107800	NM_001188426.1	AK070902.1	C7J5I0	5		NA	NA	NA
PH_os_0000998	207.172	315.907	347.447	291.826	260.757	617.17	651.721	777.274	623.454	584.253	-1.07226	0	1	LOC_Os07g49080	LOC_Os07g49080.1	COBRA-like protein 7 precursor, putative, expressed	1	4344368	Os07g0690900	NM_001067249.1	AK100144.1	Q8H3Y9	1		BGIOSGA023673	BGIOSGA023673-TA	IPR006918; Phytochelatin synthetase-like conserved region|IPR014030; Beta-ketoacyl synthase, N-terminal
PH_os_0020817	805.96	1204.11	1195.44	1167.31	1131.88	4471.43	5505.84	4758.16	5321.59	4219.25	-2.07911	0	1	LOC_Os06g43090	LOC_Os06g43090.1	MYB transcription factor TaMYB1, putative, expressed	1	4341607	Os06g0637500	NM_001064683.1	AK105817.1|AK121564.1	Q67WF6	1		BGIOSGA020819	BGIOSGA020819-TA	IPR001005; SANT, DNA-binding|IPR014778; Myb, DNA-binding
PH_os_0014373	2021.89	2242.48	2026.01	3341.05	2256.29	18329.7	25130.2	18689	24689	19868.9	-3.16284	0	1	LOC_Os02g44230	LOC_Os02g44230.4|LOC_Os02g44230.3|LOC_Os02g44230.2|LOC_Os02g44230.1	CPuORF22 - conserved peptide uORF-containing transcript, expressed	1	4330221	Os02g0661100	NM_001054180.1	AB120515.1|AK103391.1|AK059390.1	Q75WV3	5		NA	NA	NA
PH_os_0008662	6471.28	6942.62	6900.35	8807.38	7111.02	14714.5	17348	14425.7	16704	14418	-1.11411	0	1	LOC_Os06g04280	LOC_Os06g04280.1	3-phosphoshikimate 1-carboxyvinyltransferase, chloroplast precursor, putative, expressed	1	4340026	Os06g0133900	NM_001063247.1	AB016765.1|AK242404.1	Q5VNW0	1		BGIOSGA022246	BGIOSGA022246-TA	IPR001986; 3-phosphoshikimate 1-carboxyvinyltransferase, core
PH_os_0014450	236.893	198.701	253.022	207.269	200.135	569.601	644.445	614.925	658.607	533.961	-1.46457	0	1	LOC_Os02g46710	LOC_Os02g46710.1	conserved hypothetical protein	5	NA	NA	NA	AK069517.1	NA	5		NA	NA	NA
PH_os_0020822	189.689	198.701	271.357	151.585	179.374	539.109	508.28	555.99	458.027	392.712	-1.26129	0	1	LOC_Os06g35650	LOC_Os06g35650.1	reticuline oxidase-like protein precursor, putative, expressed	1	4341259	Os06g0549600	NM_001064366.1	AK073505.1	Q5Z957	1		BGIOSGA021067	BGIOSGA021067-TA	IPR006094; FAD linked oxidase, N-terminal|IPR012951; Berberine/berberine-like
PH_os_0010595	102.275	49.4462	120.094	44.3411	39.0305	186.615	107.061	161.237	248.141	132.688	-1.03568	0.009	1	LOC_Os07g46720	LOC_Os07g46720.2|LOC_Os07g46720.1	nucleolar protein 5A, putative, expressed	5	NA	NA	NA	NA	NA	5		NA	NA	NA
PH_os_0016503	122.38	139.182	135.678	156.741	116.261	513.495	594.552	524.854	605.877	650.597	-2.11591	0	1	LOC_Os05g43252	LOC_Os05g43252.2|LOC_Os05g43252.1	expressed protein	1	4339267	Os05g0508500	NM_001062531.1	AK106758.1	Q6L4X5	5		NA	NA	NA
PH_os_0016189	5320.91	4893.35	5241.96	7557.58	5083.93	18102.8	20512.1	19346.2	20171.8	23098.3	-1.86128	0	1	LOC_Os05g40300	LOC_Os05g40300.2	expressed protein	1	4339127	Os05g0481600	NM_001062397.1	AK063820.1	Q5KQI2	5		NA	NA	NA
PH_os_0012169	321.685	296.677	330.946	368.134	259.096	1220.92	1446.88	1317.7	1353.4	1447.79	-2.07055	0	1	LOC_Os11g11550	LOC_Os11g11550.2|LOC_Os11g11550.1	NBS-LRR disease resistance protein, putative, expressed	1	4350103	Os11g0222900	NM_001074061.1	AK101439.1|AK102237.1	Q53NZ3	5		NA	NA	NA
PH_os_0013765	538.472	411.136	498.71	400.101	327.192	940.391	1006.17	1055.27	991.529	1001.58	-1.11189	0	1	LOC_Os02g42585	LOC_Os02g42585.1	AP2 domain containing protein, expressed	5	NA	NA	NA	NA	NA	5		NA	NA	NA
PH_os_0009535	1444.96	1538.33	1568.55	1982.98	1486.48	3715.21	4800.07	4110.99	4609.22	4028.78	-1.35864	0	1	LOC_Os06g24704	LOC_Os06g24704.1	acyl-coenzyme A oxidase, putative, expressed	1	4340986	Os06g0354500	NM_001064126.1	AK066934.1	Q69XR7	1		BGIOSGA021280	BGIOSGA021280-TA	IPR002655; Acyl-CoA oxidase, C-terminal|IPR006090; Acyl-CoA oxidase/dehydrogenase, type 1|IPR006091; Acyl-CoA dehydrogenase/oxidase, central region
PH_os_0002041	4639.95	5309.06	5353.8	8255.7	5640.32	15489	19882.2	16247.1	19592.8	17803.7	-1.56758	0	1	LOC_Os08g44530	LOC_Os08g44530.1	dihydroxy-acid dehydratase, putative, expressed	1	4346318	Os08g0559600	NM_001069038.1	AK058527.1|AK102083.1|AK103178.1	Q6YZH8	1		BGIOSGA029191	BGIOSGA029191-TA	IPR000581; Dihydroxy-acid and 6-phosphogluconate dehydratase
PH_os_0017043	7390	8116.51	8191.13	12971.3	8738.68	21399.7	27843.1	22095	26872.6	24333.2	-1.42057	0	1	LOC_Os06g34690	LOC_Os06g34690.1	T-complex protein, putative, expressed	1	4341219	Os06g0538000	NM_001064331.1	AK069949.1	Q5Z6U5	5		NA	NA	NA
PH_os_0012558	1071.7	1179.38	1330.2	1760.24	1237.35	4909.3	6751.08	5554.34	6388.59	5485.13	-2.09058	0	1	LOC_Os11g48040	LOC_Os11g48040.1	mitochondrial carrier protein, putative, expressed	5	NA	NA	NA	NA	NA	5		NA	NA	NA
PH_os_0010521	122.38	150.17	157.68	162.928	137.022	387.865	465.663	529.302	477.671	385.222	-1.50857	0	1	LOC_Os07g42300	LOC_Os07g42300.2	elongation factor protein, putative, expressed	1	4343894	Os07g0614500	NM_001066799.1	AK071736.1	Q40680	5		NA	NA	NA
PH_os_0016971	41.9589	52.1933	88.9244	42.2787	49.8262	293.948	363.799	300.234	388.754	326.369	-2.49826	0	1	LOC_Os06g40050	LOC_Os06g40050.2|LOC_Os06g40050.1	mitochondrial carrier protein, putative, expressed	5	NA	NA	NA	NA	NA	5		NA	NA	NA
PH_os_0016273	24925.3	26655.2	26895.5	35787.4	27318.8	62719.5	66511.9	58703.6	67758	62704.5	-1.17895	0	1	LOC_Os06g08080	LOC_Os06g08080.1	inorganic H+ pyrophosphatase, putative, expressed	1	4340298	Os06g0178900	NM_001063501.1	AK066933.1|D45384.1	Q8H616	5		NA	NA	NA
PH_os_0013745	107.52	115.375	120.094	136.117	127.057	914.777	1068.53	928.503	1192.11	926.673	-3.06661	0	1	LOC_Os02g09480	LOC_Os02g09480.1	myb-like DNA-binding domain containing protein, putative, expressed	5	NA	NA	NA	NA	NA	5		NA	NA	NA
PH_os_0012578	305.95	304.003	326.362	438.255	342.14	3212.7	3853.16	3033.48	3834.81	3275.46	-3.35461	0	1	LOC_Os12g05680	LOC_Os12g05680.1	transcription factor, putative, expressed	1	4351527	Os12g0152900	NM_001072711.1	AK101620.1	Q2QXL0	5		NA	NA	NA
PH_os_0009580	743.896	660.199	711.395	922.914	644.418	4750.74	5713.73	4812.65	5567.66	5886.41	-2.86293	0	1	LOC_Os01g08090	LOC_Os01g08090.1	flavonol-3-O-glycoside-7-O-glucosyltransferase 1, putative, expressed	1	4326218	Os01g0176000	NM_001048712.1	AK103303.1	Q9FU69	5		NA	NA	NA
PH_os_0019202	436.197	478.896	470.291	599.121	514.87	1694.17	2113.16	1754.7	2022.35	1839.44	-1.94674	0	1	LOC_Os05g27930	LOC_Os05g27930.4|LOC_Os05g27930.3|LOC_Os05g27930.2|LOC_Os05g27930.1	AP2 domain containing protein, expressed	1	4338484	Os05g0346200	NM_001061795.1	AK071850.1|AK099221.1	Q5W6R4	1		BGIOSGA018253	BGIOSGA018253-TA	IPR001471; Pathogenesis-related transcriptional factor and ERF, DNA-binding
PH_os_0017601	173.954	233.496	242.021	253.672	201.796	462.267	583.119	553.766	540.74	460.126	-1.18726	0	1	LOC_Os05g43120	LOC_Os05g43120.1	GDSL-like lipase/acylhydrolase, putative, expressed	1	9269310	Os05g0506800	NM_001187553.1	AK241401.1	C7J272	5		NA	NA	NA
PH_os_0021103	117.135	141.013	155.847	158.803	149.478	3979.89	4681.58	3890.82	4769.47	4336.96	-4.93104	0	1	LOC_Os11g47630	LOC_Os11g47630.1	ZOS11-10 - C2H2 zinc finger protein, expressed	1	4351199	Os11g0702400	NM_001075064.1	AK062491.1|AK105226.1|AY305866.1	Q53NL6	1		BGIOSGA033524	BGIOSGA033524-TA	IPR007087; Zinc finger, C2H2-type|IPR015880; Zinc finger, C2H2-like
PH_os_0011438	6993.14	7167.87	6603.33	10379.9	7435.72	15304.8	19859.3	15605.5	20366.2	16635.2	-1.18824	0	1	LOC_Os09g37000	LOC_Os09g37000.2|LOC_Os09g37000.1	26S proteasome non-ATPase regulatory subunit 3, putative, expressed	1	4347735	Os09g0541900	NM_001070352.1	AB031299.1|AK059017.1|AK100985.1|AK101536.1	Q8W426	5		NA	NA	NA
PH_os_0019572	215.913	221.592	224.603	278.421	221.726	617.17	733.835	654.956	767.169	665.578	-1.57425	0	1	LOC_Os07g25540	LOC_Os07g25540.1	flavin monooxygenase, putative, expressed	1	4343079	Os07g0437000	NM_001066043.1	NA	Q7XHL8	1		BGIOSGA024391	BGIOSGA024391-TA	IPR000103; Pyridine nucleotide-disulphide oxidoreductase, class-II|IPR000960; Flavin-containing monooxygenase FMO|IPR001327; Pyridine nucleotide-disulphide oxidoreductase, NAD-binding region|IPR002345; Lipocalin|IPR002938; Monooxygenase, FAD-binding|IPR013027; FAD-dependent pyridine nucleotide-disulphide oxidoreductase
PH_os_0008259	2161.76	2306.58	2253.36	3158.53	2247.99	13489.9	14022.9	12647.7	14160.6	17200.2	-2.61237	0	1	LOC_Os06g06470	LOC_Os06g06470.1	U-box domain containing heat shock protein, putative, expressed	1	4340199	Os06g0159600	NM_001063408.1	AK068486.1	Q5VMX1	1		BGIOSGA022360	BGIOSGA022360-TA	IPR001440; Tetratricopeptide TPR-1|IPR003613; U box|IPR013026; Tetratricopeptide region
PH_os_0020789	430.078	471.571	498.71	578.497	495.77	2397.94	2481.11	2367.4	2360.44	2778.95	-2.38042	0	1	LOC_Os05g37970	LOC_Os05g37970.4|LOC_Os05g37970.3|LOC_Os05g37970.2|LOC_Os05g37970.1	universal stress protein domain containing protein, putative, expressed	1	4338972	Os05g0453700	NM_001062251.1	AB110169.1|AK063881.1|AK073600.1	Q7XXS5	1		BGIOSGA019962	BGIOSGA019962-TA	IPR006015; Universal stress protein (Usp)|IPR006016; UspA
PH_os_0008283	5525.46	5320.05	5623.32	8259.82	5685.99	12159.2	15030.1	12462	14047.9	15316.9	-1.1796	0	1	LOC_Os06g07830	LOC_Os06g07830.1	ANTH/ENTH domain containing protein, putative, expressed	1	4340282	Os06g0175500	NM_001063485.1	AK058599.1|AK100481.1	Q658F5	1		BGIOSGA021804	BGIOSGA021804-TA	IPR011417; ANTH|IPR013809; Epsin-like, N-terminal
PH_os_0008331	94.4074	86.9888	105.426	91.7758	81.3827	325.661	338.853	355.833	405.297	353.12	-1.9212	0	1	LOC_Os06g01920	LOC_Os06g01920.1	expansin precursor, putative, expressed	5	NA	NA	NA	NA	NA	1		BGIOSGA022088	BGIOSGA022088-TA	IPR002963; Expansin|IPR005132; Rare lipoprotein A|IPR007112; Expansin 45, endoglucanase-like|IPR007117; Pollen allergen/expansin, C-terminal|IPR007118; Expansin/Lol pI
PH_os_0019724	1476.43	1547.48	1541.97	2220.15	1685.78	3016.32	3989.32	3200.28	3866.86	3542.97	-1.06345	0	1	LOC_Os08g33160	LOC_Os08g33160.2|LOC_Os08g33160.1	ZIM motif family protein, expressed	1	4345625	Os08g0428400	NM_001068384.1	AK060047.1|AK103459.1|HQ858803.1	Q6ZJU3	1		BGIOSGA026952	BGIOSGA026952-TA	IPR010399; ZIM
PH_os_0001129	1059.46	1173.89	1049.67	1563.28	1208.28	10062.5	13415.9	10063.4	12970.5	11226	-3.28241	0	1	LOC_Os07g42510	LOC_Os07g42510.1	AP2 domain containing protein, expressed	1	4343912	Os07g0617000	NM_001066815.1	AK061047.1|AK067060.1|AK109360.2	Q7X826	1		BGIOSGA023903	BGIOSGA023903-TA	IPR001471; Pathogenesis-related transcriptional factor and ERF, DNA-binding
PH_os_0011734	117.135	123.616	128.345	133.023	144.496	437.873	517.635	470.367	564.52	479.387	-1.98686	0	1	LOC_Os09g37834	LOC_Os09g37834.1	serine/threonine-protein kinase receptor precursor, putative, expressed	1	4347784	Os09g0551000	NM_001070399.2	NA	Q0IZT7	1		BGIOSGA029313	BGIOSGA029313-TA	IPR000719; Protein kinase, core|IPR000858; S-locus glycoprotein|IPR001245; Tyrosine protein kinase|IPR001480; Curculin-like (mannose-binding) lectin|IPR002290; Serine/threonine protein kinase|IPR003609; Apple-like|IPR008271; Serine/threonine protein kinase, active site|IPR013227; PAN-like, type 2|IPR017441; Protein kinase ATP binding, conserved site|IPR017442; Serine/threonine protein kinase-rela…
PH_os_0009098	565.571	566.8	593.135	689.865	602.066	3888.41	4747.06	3915.28	4640.23	3715.25	-2.79693	0	1	LOC_Os06g43670	LOC_Os06g43670.1	Leucine Rich Repeat family protein, expressed	1	4341646	Os06g0644300	NM_001064720.1	NA	Q0DAM4	1		BGIOSGA023357	BGIOSGA023357-TA	IPR001611; Leucine-rich repeat|IPR006162; Phosphopantetheine attachment site|IPR006655; Molybdopterin oxidoreductase, prokaryotic, conserved site|IPR006656; Molybdopterin oxidoreductase|IPR006657; Molydopterin dinucleotide-binding region
PH_os_0004908	2877.68	2963.11	2870.33	3529.76	2963	11862.8	14299.4	12612.1	13905.2	11509.6	-2.09076	0	1	LOC_Os02g24080	LOC_Os02g24080.5|LOC_Os02g24080.4|LOC_Os02g24080.3|LOC_Os02g24080.2|LOC_Os02g24080.1	SNARE domain containing protein, putative, expressed	1	4329226	Os02g0437200	NM_001053272.2	AK288593.1|AY900120.1|AK065640.1	Q0E1I7	1		BGIOSGA006559	BGIOSGA006559-TA	IPR000727; Target SNARE coiled-coil region
PH_os_0007412	305.076	297.593	320.861	415.569	314.735	1305.08	1459.36	1359.95	1480.57	1564.43	-2.10253	0	1	LOC_Os04g40500	LOC_Os04g40500.1	glycosyl hydrolase family 5 protein, putative, expressed	5	NA	NA	NA	AK287494.1	NA	1		BGIOSGA016617	BGIOSGA016617-TA	IPR000772; Ricin B lectin|IPR001547; Glycoside hydrolase, family 5
PH_os_0011018	94.4074	90.6514	90.7579	95.9005	84.7045	1478.28	1701.54	1427.78	1683.22	1844.79	-4.1498	0	1	LOC_Os08g36910	LOC_Os08g36910.3|LOC_Os08g36910.2|LOC_Os08g36910.1	alpha-amylase precursor, putative, expressed	1	4345814	Os08g0473900	NM_001068559.1	EU268002.1|AK119561.1|AK119761.1|AK073487.1	Q0J527	5		NA	NA	NA
PH_os_0010461	4203.75	4006.98	4227.12	6615.07	4437.02	11943.3	14659	11616.9	14023.1	14948.8	-1.52784	0	1	LOC_Os07g10660	LOC_Os07g10660.1	ribosomal protein, putative, expressed	1	4342695	Os07g0207400	NM_001065693.1	AK063732.1	Q0D7V1	5		NA	NA	NA
PH_os_0010460	695.818	673.018	771.901	998.19	828.775	3643.25	4274.12	3711.79	4202.89	4423.63	-2.36515	0	1	LOC_Os07g35370	LOC_Os07g35370.1	TKL_IRAK_DUF26-lc.15 - DUF26 kinases have homology to DUF26 containing loci, expressed	1	4343483	Os07g0538200	NM_001066414.1	AK102249.1|AK103518.1	Q6YVV8	5		NA	NA	NA
PH_os_0011030	440.568	457.836	463.874	715.645	470.027	2127.16	2784.63	2073.84	2635.46	2878.46	-2.30963	0	1	LOC_Os09g07460	LOC_Os09g07460.1	kelch repeat protein, putative, expressed	5	NA	NA	NA	NA	NA	5		NA	NA	NA
PH_os_0010473	1965.07	1924.74	1942.59	2977.04	2053.67	4023.8	4953.91	3754.04	4779.81	4905.16	-1.065	0	1	LOC_Os07g48300	LOC_Os07g48300.1	eukaryotic translation initiation factor 2 subunit beta, putative, expressed	1	4344300	Os07g0681000	NM_001067184.1	AK066982.1	Q7XHW8	5		NA	NA	NA
PH_os_0010485	84.7919	111.712	129.261	69.0896	71.4175	196.372	197.491	294.675	224.361	180.84	-1.10979	0	1	LOC_Os07g17770	LOC_Os07g17770.1	tryptophanyl-tRNA synthetase, cytoplasmic, putative	5	NA	NA	NA	NA	NA	5		NA	NA	NA
PH_os_0011908	81.2953	101.64	106.343	98.9941	91.3479	226.865	232.832	311.354	240.903	206.522	-1.20434	0	1	LOC_Os10g41720	LOC_Os10g41720.1	peroxidase precursor, putative, expressed	1	4349427	Os10g0566800	NM_001071959.1	AK063299.1	Q8S7D6	5		NA	NA	NA
PH_os_0010496	40.2106	64.097	67.8392	40.2164	52.3175	262.236	298.316	251.307	336.024	282.496	-2.45009	0	1	LOC_Os07g42610	LOC_Os07g42610.1	RING finger protein, putative, expressed	5	NA	NA	NA	NA	NA	5		NA	NA	NA
PH_os_0010509	88.2884	114.459	111.843	98.9941	106.296	211.009	272.33	249.083	276.057	234.343	-1.24001	0	1	LOC_Os07g31400	LOC_Os07g31400.1	transposon protein, putative, unclassified, expressed	5	NA	NA	NA	NA	NA	5		NA	NA	NA
PH_os_0010508	163.465	153.833	155.847	150.554	137.852	535.449	648.602	573.781	691.693	558.572	-1.97166	0	1	LOC_Os07g30369	LOC_Os07g30369.1	indole-3-acetate beta-glucosyltransferase, putative, expressed	5	NA	NA	NA	NA	NA	5		NA	NA	NA
PH_os_0011944	6257.99	6750.33	6534.57	7408.06	6347.02	20870.3	23996.2	20736.2	24628	19738.4	-1.74495	0	1	LOC_Os10g40700	LOC_Os10g40700.1	expansin precursor, putative, expressed	1	4349347	Os10g0555600	NM_001071881.1	AK101728.1|AK061498.1|AK104197.1|AK105799.1	Q7XCA7	5		NA	NA	NA
PH_os_0007484	280.6	265.545	287.858	259.86	241.657	1851.51	1919.82	1818.09	1968.58	1524.84	-2.74784	0	1	LOC_Os04g04330	LOC_Os04g04330.2|LOC_Os04g04330.1	receptor-like protein kinase 2 precursor, putative, expressed	1	4335004	Os04g0132500	NM_001058632.1	AK121779.1|AK112081.1	Q0JF76	1		BGIOSGA015825	BGIOSGA015825-TA	IPR000719; Protein kinase, core|IPR001245; Tyrosine protein kinase|IPR001611; Leucine-rich repeat|IPR002290; Serine/threonine protein kinase|IPR003591; Leucine-rich repeat, typical subtype|IPR008271; Serine/threonine protein kinase, active site|IPR013210; Leucine-rich repeat, N-terminal|IPR017441; Protein kinase ATP binding, conserved site|IPR017442; Serine/threonine protein kinase-related
PH_os_0006648	2634.67	2398.14	2652.15	3584.41	2757.05	5478.9	6180.43	4820.43	5647.27	6444.98	-1.06272	0	1	LOC_Os03g18590	LOC_Os03g18590.1	malonyl CoA-acyl carrier protein transacylase, mitochondrial precursor, putative, expressed	1	4332547	Os03g0297400	NM_001056372.1	AK060653.1|AK061403.1|AK101597.1	Q10MS3	4		BGIOSGA010920|BGIOSGA010918	BGIOSGA010920-TA|BGIOSGA010918-TA	IPR014043; Acyl transferase
PH_os_0004915	198.43	152.917	177.849	205.207	160.274	2600.41	3117.24	2673.2	2853.62	3014.36	-4.02024	0	1	LOC_Os02g25020	LOC_Os02g25020.1	DNA binding protein, putative, expressed	1	4329258	Os02g0448000	NM_001053289.2	NA	Q6EQU6	1		BGIOSGA008129	BGIOSGA008129-TA	IPR005175; Protein of unknown function DUF296
PH_os_0000990	1329.57	1419.29	1394.37	1852.01	1552.92	2989.49	3630.72	3092.42	3578.4	3513.01	-1.16071	0	1	LOC_Os07g47350	LOC_Os07g47350.2|LOC_Os07g47350.1	potassium transporter, putative, expressed	1	4344235	Os07g0669700	NM_001067124.2	AJ427971.1|AK059797.1	Q8H3P9	1		BGIOSGA023739	BGIOSGA023739-TA	IPR003855; K+ potassium transporter
PH_os_0004175	642.495	673.018	701.311	961.068	734.936	1400.22	1921.9	1445.57	1790.75	1619	-1.13468	0	1	LOC_Os01g49120	LOC_Os01g49120.1	MATE efflux family protein, putative, expressed	1	4324144	Os01g0684900	NM_001050428.1	AK102052.1	Q5N7N1	1		BGIOSGA001010	BGIOSGA001010-TA	IPR002528; Multi antimicrobial extrusion protein MatE
PH_os_0004088	1418.73	1500.79	1419.12	2087.13	1652.57	10532.1	13115.5	9812.11	13114.2	11839.2	-2.8886	0	1	LOC_Os01g55260	LOC_Os01g55260.2|LOC_Os01g55260.1	AAA-type ATPase family protein, putative, expressed	1	4325146	Os01g0757400	NM_001050828.1	AB110177.1|AK058626.1|AK102585.1|AK105474.1	Q7XXR9	1		BGIOSGA004486	BGIOSGA004486-TA	IPR003593; AAA+ ATPase, core|IPR003959; AAA ATPase, core
PH_os_0004939	922.221	1023.72	935.998	1587	969.119	2616.26	3842.76	2592.02	3560.82	2892.38	-1.49907	0	1	LOC_Os02g12900	LOC_Os02g12900.2|LOC_Os02g12900.1	cysteine synthase, putative, expressed	1	9266140	Os02g0222100	NM_001185934.1	AK110984.1	C7IY87	1		BGIOSGA007809	BGIOSGA007809-TA	IPR001926; Pyridoxal phosphate-dependent enzyme, beta subunit
PH_os_0007354	486.898	640.054	682.059	666.148	566.357	2079.59	2751.36	2508.63	2628.22	2154.03	-1.91081	0	1	LOC_Os03g61780	LOC_Os03g61780.2|LOC_Os03g61780.1	glucan endo-1,3-beta-glucosidase-related, putative, expressed	1	4334687	Os03g0833600	NM_001058344.1	AK109880.1	Q0DM15	1		BGIOSGA013882	BGIOSGA013882-TA	IPR012946; X8
PH_os_0005148	208.046	221.592	205.351	251.61	244.979	639.124	792.043	671.636	815.763	647.387	-1.66236	0	1	LOC_Os02g33430	LOC_Os02g33430.2|LOC_Os02g33430.1	E2F family transcription factor protein, putative, expressed	1	4329577	Os02g0537500	NM_001053584.1	AK068689.1|HQ858830.1	Q5QL93	1		BGIOSGA006304	BGIOSGA006304-TA	IPR003316; Transcription factor E2F/dimerisation partner (TDP)
PH_os_0004951	1932.73	1903.68	1780.32	2727.49	2213.11	5334.98	6996.38	5169.59	6843.52	5687.38	-1.50846	0	1	LOC_Os02g34884	LOC_Os02g34884.1	SacI homology domain containing protein, expressed	1	4329650	Os02g0554300	NM_001053652.1	AK101886.1	Q69SU0	1		BGIOSGA006266	BGIOSGA006266-TA	IPR002013; Synaptojanin, N-terminal
PH_os_0001014	755.26	755.429	735.231	1074.5	824.623	1679.53	2238.93	1744.7	2222.93	1746.34	-1.2069	0	1	LOC_Os07g23244	LOC_Os07g23244.1	ribosomal protein L23 family protein, putative, expressed	1	4343020	Os07g0415200	NM_001065995.1	AK101796.1|AK104106.1|AK061243.1	Q7EYV4	1		BGIOSGA025564	BGIOSGA025564-TA	IPR013025; Ribosomal protein L25/L23
PH_os_0005062	58.5676	51.2776	69.6727	54.653	80.5523	826.958	834.66	757.258	877.798	682.699	-3.62377	0	1	LOC_Os02g39620	LOC_Os02g39620.1	ATOZI1, putative, expressed	1	4329943	Os02g0609200	NM_001053928.1	NA	Q6K1X2	1		BGIOSGA008598	BGIOSGA008598-TA	IPR009515; Protein of unknown function DUF1138
PH_os_0000896	3291.15	3343.12	3427.72	3666.91	3280.22	7364.56	8245.77	7054.4	8387.16	6818.43	-1.17234	0	1	LOC_Os07g33680	LOC_Os07g33680.1	succinate dehydrogenase subunit 3, putative, expressed	1	4343404	Os07g0521000	NM_001066341.1	AK058482.1	Q84VK7	1		BGIOSGA025827	BGIOSGA025827-TA	IPR000701; Succinate dehydrogenase, cytochrome b subunit
PH_os_0001038	1143.38	1113.46	1166.1	1167.31	1044.69	8420.83	9421.37	8690.12	9534.81	7309.59	-2.96066	0	1	LOC_Os07g35480	LOC_Os07g35480.3|LOC_Os07g35480.2|LOC_Os07g35480.1	glucan endo-1,3-beta-glucosidase precursor, putative, expressed	1	4343487	Os07g0539100	NM_001066418.1	AK062569.1|AK067173.1	Q6YVU7	1		BGIOSGA024167	BGIOSGA024167-TA	IPR000490; Glycoside hydrolase, family 17|IPR012946; X8
PH_os_0001050	693.195	803.044	823.238	796.078	681.788	1646.6	1661	1554.55	1591.2	1244.48	-1.02568	0	1	LOC_Os08g01610	LOC_Os08g01610.3|LOC_Os08g01610.2|LOC_Os08g01610.1	DUF250 domain containing protein, putative, expressed	1	4344457	Os08g0107400	NM_001067332.1	AK100021.1|AK100839.1	Q6ZD70	1		BGIOSGA027786	BGIOSGA027786-TA	IPR001623; Heat shock protein DnaJ, N-terminal|IPR004853; Protein of unknown function DUF250
PH_os_0000216	593.543	449.595	524.379	616.651	457.57	1217.26	1416.74	1398.87	1427.84	1463.84	-1.3588	0	1	LOC_Os01g28730	LOC_Os01g28730.1	protein kinase domain containing protein, expressed	5	NA	NA	NA	NA	NA	1		BGIOSGA003574	BGIOSGA003574-TA	IPR000719; Protein kinase, core|IPR001245; Tyrosine protein kinase|IPR002290; Serine/threonine protein kinase|IPR008271; Serine/threonine protein kinase, active site|IPR017441; Protein kinase ATP binding, conserved site|IPR017442; Serine/threonine protein kinase-related
PH_os_0003769	85.666	65.9283	79.757	57.7466	53.9783	317.123	345.09	299.123	342.228	345.63	-2.25469	0	1	LOC_Os11g47150	LOC_Os11g47150.1	OsWAK122 - OsWAK receptor-like protein kinase	5	NA	NA	NA	NA	NA	1		BGIOSGA020915	BGIOSGA020915-TA	IPR000719; Protein kinase, core|IPR001245; Tyrosine protein kinase|IPR002290; Serine/threonine protein kinase|IPR008271; Serine/threonine protein kinase, active site|IPR017441; Protein kinase ATP binding, conserved site|IPR017442; Serine/threonine protein kinase-related
PH_os_0003482	232.522	144.676	153.097	139.21	118.752	2230.84	2728.5	2590.91	2571.36	2591.69	-3.94434	0	1	LOC_Os11g44630	LOC_Os11g44630.1	calmodulin binding protein, putative, expressed	5	NA	NA	NA	NA	NA	1		BGIOSGA035667	BGIOSGA035667-TA	IPR012416; Calmodulin binding protein-like
PH_os_0000240	55.071	51.2776	63.2555	53.6218	53.1479	267.115	313.907	285.779	340.16	294.267	-2.42759	0	1	LOC_Os01g07850	LOC_Os01g07850.1	glyoxalase family protein, putative, expressed	1	4327121	Os01g0173600	NM_001048693.1	NA	Q94E60	1		BGIOSGA002869	BGIOSGA002869-TA	IPR004360; Glyoxalase/bleomycin resistance protein/dioxygenase|IPR011588; Glyoxalase/extradiol ring-cleavage dioxygenase
PH_os_0001676	473.786	482.559	473.041	660.992	524.835	953.807	1266.02	979.654	1243.81	1068.99	-1.06138	0	1	LOC_Os08g39380	LOC_Os08g39380.1	beta 1,2-xylosyltransferase, putative, expressed	1	4345969	Os08g0503800	NM_001068712.1	AJ621918.1|AK101954.1	Q6ZFH6	1		BGIOSGA028951	BGIOSGA028951-TA	NA
PH_os_0003894	246.508	251.81	256.689	326.887	288.161	591.556	760.861	628.268	797.152	615.285	-1.32783	0	1	LOC_Os12g43970	LOC_Os12g43970.1	hydrolase, alpha/beta fold family domain containing protein, expressed	1	4352891	Os12g0636400	NM_001073896.1	AK106721.1	Q2QLM4	1		BGIOSGA035765	BGIOSGA035765-TA	IPR000073; Alpha/beta hydrolase fold-1|IPR000639; Epoxide hydrolase-like
PH_os_0005526	168.71	127.278	155.847	133.023	123.735	336.638	359.642	363.617	388.754	380.942	-1.32394	0	1	LOC_Os02g52630	LOC_Os02g52630.1	xyloglucan fucosyltransferase, putative, expressed	1	4330826	Os02g0764200	NM_001054749.1	AK102499.1	Q6Z7Q3	1		BGIOSGA009104	BGIOSGA009104-TA	IPR004938; Xyloglucan fucosyltransferase
PH_os_0003968	6009.73	5722.94	5955.19	8979.59	6259.83	15197.5	18904.1	15652.2	17793.8	18588	-1.39516	0	1	LOC_Os01g50934	LOC_Os01g50934.1	fiber protein Fb11, putative, expressed	1	4324256	Os01g0705500	NM_001050545.1	AK063120.1	Q0JK04	1		BGIOSGA004291	BGIOSGA004291-TA	NA
PH_os_0008596	1125.9	1241.65	1125.76	1781.89	1228.21	4018.92	6033.87	4277.79	5990.53	4670.82	-1.94209	0	1	LOC_Os05g32660	LOC_Os05g32660.1	leucine-rich repeat family protein, putative, expressed	1	4338692	Os05g0393100	NM_001061988.1	AK073507.1	Q60ER5	1		BGIOSGA019812	BGIOSGA019812-TA	IPR001611; Leucine-rich repeat|IPR013210; Leucine-rich repeat, N-terminal
PH_os_0009391	69.9314	51.2776	72.423	50.5282	47.3348	773.291	939.642	795.065	992.563	767.234	-3.84204	0	1	LOC_Os06g14220	LOC_Os06g14220.1	STF-1, putative, expressed	1	9266577	Os06g0252800	NM_001187767.1	AK070507.1	Q652W0	1		BGIOSGA022636	BGIOSGA022636-TA	IPR000863; Sulphotransferase
PH_os_0005501	1779.76	1803.87	1827.08	1958.23	1789.59	4739.76	5118.14	4551.33	5174.77	4119.74	-1.39176	0	1	LOC_Os03g11530	LOC_Os03g11530.1	nucleotide pyrophosphatase/phosphodiesterase, putative, expressed	1	4332051	Os03g0214000	NM_001055903.1	AK063756.1|AK101976.1	Q10Q09	1		BGIOSGA012112	BGIOSGA012112-TA	IPR004843; Metallophosphoesterase
PH_os_0013982	2018.4	1845.08	1909.58	2858.45	2056.99	13664.3	15640.3	12436.4	15044.6	15979.2	-2.78196	0	1	LOC_Os02g57560	LOC_Os02g57560.1	tyrosine protein kinase domain containing protein, putative, expressed	1	4331177	Os02g0821400	NM_001055085.1	AK112048.1	Q6K703	5		NA	NA	NA
PH_os_0013585	9916.28	9286.74	9670.76	14126.3	10559	22908.5	26907.6	21795.9	24910.2	27773.4	-1.26726	0	1	LOC_Os02g43020	LOC_Os02g43020.1	heat shock protein STI, putative, expressed	1	4330134	Os02g0644100	NM_001054098.1	AK059659.1|AK102431.1	Q6H660	5		NA	NA	NA
PH_os_0014699	275.355	241.737	233.77	309.357	229.2	1255.07	1489.5	1321.03	1417.5	1599.74	-2.45691	0	1	LOC_Os03g15660	LOC_Os03g15660.1	AP2 domain containing protein, expressed	1	4332331	Os03g0263000	NM_001056167.1	AK068934.1	Q84Q94	5		NA	NA	NA
PH_os_0014489	92.6592	85.1574	91.6747	89.7134	75.5697	1803.94	2151.61	1796.96	2003.74	2171.15	-4.54326	0	1	LOC_Os03g25340	LOC_Os03g25340.1	peroxidase precursor, putative, expressed	1	4332926	Os03g0369000	NM_001056725.1	AK064619.1	Q9FRD7	5		NA	NA	NA
PH_os_0014675	4622.47	4799.95	4855.09	7413.21	5082.27	10967.6	15290	11747	14640.3	13102.9	-1.273	0	1	LOC_Os03g19452	LOC_Os03g19452.2|LOC_Os03g19452.1	SMP-30/Gluconolaconase/LRE domain protein, putative, expressed	1	4332609	Os03g0307400	NM_001056431.1	AK110558.1	Q10MI7	5		NA	NA	NA
PH_os_0006189	5982.63	6685.32	5891.93	9882.91	6521.41	14116.8	20038.1	14714.8	19106.8	14531.4	-1.22311	0	1	LOC_Os03g21950	LOC_Os03g21950.1	fumarate hydratase, mitochondrial precursor, putative, expressed	1	4332774	Os03g0337900	NM_001056587.2	AK243527.1	Q0DS22	1		BGIOSGA010779	BGIOSGA010779-TA	IPR000362; Fumarate lyase
PH_os_0006201	1855.81	1837.75	1696.9	2561.47	2020.45	10813.9	14236	11205.4	13123.5	10215.9	-2.57471	0	1	LOC_Os03g17700	LOC_Os03g17700.1	CGMC_MAPKCGMC_2_ERK.2 - CGMC includes CDA, MAPK, GSK3, and CLKC kinases, expressed	1	4332475	Os03g0285800	NM_001056305.1	AJ486975.1|AK067339.1|AK104834.1	Q10N20	1		BGIOSGA010959	BGIOSGA010959-TA	IPR000719; Protein kinase, core|IPR001245; Tyrosine protein kinase|IPR002290; Serine/threonine protein kinase|IPR003527; MAP kinase, conserved site|IPR008271; Serine/threonine protein kinase, active site|IPR008351; JNK MAP kinase|IPR017441; Protein kinase ATP binding, conserved site|IPR017442; Serine/threonine protein kinase-related
PH_os_0014522	2160.88	2903.59	3600.98	2470.73	2365.08	8836.75	10396.3	8325.39	10434.3	8647.17	-1.69572	0	1	LOC_Os03g50960	LOC_Os03g50960.2|LOC_Os03g50960.1	LTPL118 - Protease inhibitor/seed storage/LTP family protein precursor, expressed	5	NA	NA	NA	AK288124.1	NA	5		NA	NA	NA
PH_os_0015028	1348.8	1324.06	1343.03	1822.11	1409.25	3657.89	4520.47	3766.27	4504.79	3536.55	-1.47384	0	1	LOC_Os03g58050	LOC_Os03g58050.1	ribosomal protein S13p/S18e, putative, expressed	1	4334407	Os03g0794700	NM_001058076.1	AK058881.1	Q8H590	5		NA	NA	NA
PH_os_0014331	166.961	110.796	151.263	93.8382	102.974	825.739	930.287	904.039	936.732	790.775	-2.69116	0	1	LOC_Os02g44470	LOC_Os02g44470.1	actin-depolymerizing factor, putative, expressed	1	4330233	Os02g0663800	NM_001054192.1	AK069605.1	Q6EUH7	5		NA	NA	NA
PH_os_0016299	69.0573	72.338	121.011	95.9005	71.4175	223.206	275.448	241.3	284.328	247.184	-1.55458	0	1	LOC_Os05g46230	LOC_Os05g46230.1	NAP domain containing protein, putative, expressed	5	NA	NA	NA	NA	NA	5		NA	NA	NA
PH_os_0011153	775.365	714.224	760.9	961.068	784.762	8051.26	9554.41	7503.64	9011.65	9277.43	-3.45874	0	1	LOC_Os09g23530	LOC_Os09g23530.1	dehydrogenase, putative, expressed	5	NA	NA	NA	NA	NA	5		NA	NA	NA
PH_os_0013550	13439.1	12682	13355.2	18464.5	14608.2	26533.4	31190.1	26530.7	30229.8	31307.9	-1.04065	0	1	LOC_Os02g36974	LOC_Os02g36974.6|LOC_Os02g36974.4|LOC_Os02g36974.3|LOC_Os02g36974.2|LOC_Os02g36974.1	14-3-3 protein, putative, expressed	5	NA	NA	NA	AK066506.1|AK104907.1	NA	5		NA	NA	NA
PH_os_0006930	84.7919	70.5067	92.5914	76.3079	69.7566	207.349	226.595	227.956	249.175	224.713	-1.5393	0	1	LOC_Os04g31290	LOC_Os04g31290.1	helix-loop-helix DNA-binding domain containing protein, expressed	5	NA	NA	NA	NA	NA	1		BGIOSGA016251	BGIOSGA016251-TA	IPR001092; Basic helix-loop-helix dimerisation region bHLH
PH_os_0006942	246.508	260.051	289.692	341.323	249.961	644.003	838.818	791.729	777.508	752.253	-1.39462	0	1	LOC_Os04g12140	LOC_Os04g12140.1	expressed protein	1	9271292	Os04g0198300	NM_001186856.1	NA	C7J1F6	1		BGIOSGA015538	BGIOSGA015538-TA	NA
PH_os_0007300	15218.8	16357.6	15682.8	23005.8	17342	45272.9	56645.7	45927	57017.6	54486.4	-1.58635	0	1	LOC_Os03g59220	LOC_Os03g59220.1	cytochrome b-c1 complex subunit 7, putative, expressed	1	4334506	Os03g0806900	NM_001058174.1	AK121708.1	Q84M34	1		BGIOSGA013780	BGIOSGA013780-TA	IPR003197; Cytochrome bd ubiquinol oxidase, 14 kDa subunit
PH_os_0006862	807.708	911.093	730.647	1229.18	901.853	1749.05	2434.34	1685.76	2503.12	1890.8	-1.16482	0	1	LOC_Os04g43750	LOC_Os04g43750.2|LOC_Os04g43750.1	kinase, pfkB family, putative, expressed	1	4336412	Os04g0518000	NM_001059858.1	AK101926.1	Q0JBQ0	1		BGIOSGA014706	BGIOSGA014706-TA	IPR001805; Adenosine kinase|IPR002173; Carbohydrate/puine kinase, PfkB, conserved site|IPR011611; Carbohydrate/purine kinase
PH_os_0009540	1495.66	1611.58	1606.14	2107.75	1655.89	3041.94	4081.83	3322.6	4122.24	3136.35	-1.03372	0	1	LOC_Os06g27830	LOC_Os06g27830.1	expressed protein	1	4341022	Os06g0472700	NM_001064159.1	AK059378.1|AK103847.1	Q0DC85	1		BGIOSGA021260	BGIOSGA021260-TA	NA
PH_os_0016324	865.402	910.177	882.827	1181.74	952.51	1923.47	2307.53	1883.69	2345.96	1866.19	-1.14955	0	1	LOC_Os05g48820	LOC_Os05g48820.1	DDT, putative, expressed	5	NA	NA	NA	NA	NA	5		NA	NA	NA
PH_os_0013782	34770.8	37347.5	35801.7	38063.2	32427.7	79933.2	68118.9	72873.6	67758	70126.5	-1.06843	0	1	LOC_Os02g07910	LOC_Os02g07910.2|LOC_Os02g07910.1	fiber protein Fb15, putative, expressed	1	9268832	Os02g0175800	NM_001185899.1	AK120215.1	C7IYA0	5		NA	NA	NA
PH_os_0016062	113.639	120.869	164.098	118.587	121.244	350.055	392.903	378.073	424.941	487.948	-1.70923	0	1	LOC_Os04g44850	LOC_Os04g44850.1	glycosyl transferase 8 domain containing protein, putative, expressed	5	NA	NA	NA	NA	NA	5		NA	NA	NA
PH_os_0017680	266.614	152.001	232.854	88.6822	127.057	359.812	402.258	410.32	405.297	383.082	-1.08135	0	1	LOC_Os06g48010	LOC_Os06g48010.1	peroxidase precursor, putative, expressed	1	4341933	Os06g0695300	NM_001064983.2	AK243205.1	Q0D9W1	5		NA	NA	NA
PH_os_0013214	109.268	97.9768	99.9254	117.555	102.974	4719.03	5838.46	4753.71	5501.49	5389.9	-5.6763	0	1	LOC_Os02g02170	LOC_Os02g02170.1	transporter, major facilitator family, putative, expressed	1	4328051	Os02g0112100	NM_001052193.1	NA	Q6ZH34	5		NA	NA	NA
PH_os_0007607	460.673	434.028	455.623	625.931	460.061	1156.28	1427.13	1149.79	1384.42	1419.97	-1.42283	0	1	LOC_Os05g04960	LOC_Os05g04960.1	phosphoglycerate mutase, putative, expressed	1	4337765	Os05g0141700	NM_001061141.1	AK065644.1	Q75KG7	1		BGIOSGA019163	BGIOSGA019163-TA	IPR001345; Phosphoglycerate/bisphosphoglycerate mutase|IPR013078; Phosphoglycerate mutase
PH_os_0013212	1048.97	1025.55	1039.59	1523.07	1102.82	3592.02	5108.78	4076.52	5050.7	4334.82	-1.93676	0	1	LOC_Os01g64100	LOC_Os01g64100.1	glycosyl hydrolase, putative, expressed	1	4325066	Os01g0860400	NM_001051406.1	AK111415.1	Q8RZ29	5		NA	NA	NA
PH_os_0015895	1872.41	2095.97	2092.93	2961.57	2396.64	5650.88	8205.24	6229.31	8712.84	8516.62	-1.72092	0	1	LOC_Os05g10930	LOC_Os05g10930.1	OsGrx_C15 - glutaredoxin subgroup III, expressed	5	NA	NA	NA	NA	NA	5		NA	NA	NA
PH_os_0018869	82.1694	95.2298	98.0919	93.8382	86.3653	894.042	1100.75	890.696	1080.45	1071.13	-3.48136	0	4	LOC_Os03g19375|LOC_Os03g19370	LOC_Os03g19375.1|LOC_Os03g19370.1	expressed protein|CPuORF4 - conserved peptide uORF-containing transcript, expressed	1	4332602	Os03g0306700	NM_001056424.1	AK109929.1	Q10MJ6	1		BGIOSGA012462	BGIOSGA012462-TA	IPR004827; Basic-leucine zipper (bZIP) transcription factor|IPR011616; bZIP transcription factor, bZIP-1
PH_os_0017258	2204.59	2548.31	2200.19	3118.31	2497.95	5138.61	6581.65	4775.95	6745.29	5593.21	-1.22099	0	1	LOC_Os01g37837	LOC_Os01g37837.2|LOC_Os01g37837.1	seryl-tRNA synthetase, putative, expressed	1	4324679	Os01g0559100	NM_001049875.1	AK105730.1|AK069764.1	Q5JKQ3	5		NA	NA	NA
PH_os_0015501	333.048	340.63	344.697	439.286	324.7	33086.9	41290.2	32655.5	42510.7	35445.8	-6.69827	0	1	LOC_Os04g40560	LOC_Os04g40560.1	WD domain, G-beta repeat domain containing protein, expressed	1	4336188	Os04g0481600	NM_001059647.2	NA	Q7XUQ0	5		NA	NA	NA
PH_os_0016810	2885.55	3043.69	2943.67	3906.14	3030.26	8082.97	9783.09	8042.95	10012.5	8152.8	-1.51207	0	1	LOC_Os06g51250	LOC_Os06g51250.1	EF hand family protein, putative, expressed	5	NA	NA	NA	NA	NA	5		NA	NA	NA
PH_os_0008523	1044.6	1070.42	1068.93	1297.24	1072.92	3279.78	3726.35	2805.52	3456.39	2948.02	-1.59099	0	1	LOC_Os05g44922	LOC_Os05g44922.2|LOC_Os05g44922.1	6-phosphofructokinase, putative, expressed	1	4339369	Os05g0524400	NM_001062625.1	AK063963.1|AK072857.1	Q65X97	1		BGIOSGA020219	BGIOSGA020219-TA	IPR000023; Phosphofructokinase|IPR015913; Phosphofructokinase-core
PH_os_0016832	361.021	368.1	387.784	415.569	367.053	3038.28	3462.33	2712.12	3502.92	2808.91	-3.06597	0	1	LOC_Os06g36270	LOC_Os06g36270.5|LOC_Os06g36270.4|LOC_Os06g36270.3|LOC_Os06g36270.2|LOC_Os06g36270.1	receptor-like protein kinase 5 precursor, putative, expressed	5	NA	NA	NA	NA	NA	5		NA	NA	NA
PH_os_0008535	361.021	383.666	409.786	406.288	387.814	869.648	854.409	627.157	820.933	649.527	-1.00282	0	1	LOC_Os05g49620	LOC_Os05g49620.1	OsWRKY19 - Superfamily of TFs having WRKY and zinc finger domains, expressed	1	4339665	Os05g0571200	NM_001062907.1	AK108389.1|HQ858860.1	Q0DFT7	1		BGIOSGA020403	BGIOSGA020403-TA	IPR003657; DNA-binding WRKY
PH_os_0013976	65.5607	76.0007	188.85	73.2144	69.7566	1002.6	1106.99	930.727	1137.31	1253.04	-3.53831	0	1	LOC_Os03g08720	LOC_Os03g08720.1	transferase family protein, putative, expressed	1	4331867	Os03g0185700	NM_001055734.1	AK108939.1	Q10QS0	5		NA	NA	NA
PH_os_0017893	167.835	99.8082	127.428	93.8382	87.1958	353.714	358.602	450.352	369.109	373.451	-1.52429	0	1	LOC_Os10g33080	LOC_Os10g33080.1	leucine-rich repeat receptor protein kinase EXS precursor, putative, expressed	5	NA	NA	NA	AK287581.1|AK240882.1	NA	5		NA	NA	NA
PH_os_0013990	112.764	82.4104	97.1751	86.6198	76.4001	243.941	271.29	296.899	296.735	276.076	-1.54612	0	1	LOC_Os03g07890	LOC_Os03g07890.1	mitochondrial carrier protein, putative, expressed	5	NA	NA	NA	NA	NA	1		BGIOSGA011966	BGIOSGA011966-TA	NA
PH_os_0002807	1970.32	1822.19	1899.5	2771.83	2111.8	4287.25	5470.5	4503.52	5383.62	5555.76	-1.25153	0	1	LOC_Os10g39540	LOC_Os10g39540.4|LOC_Os10g39540.3|LOC_Os10g39540.2|LOC_Os10g39540.1	protein phosphatase 2C, putative, expressed	1	9268727	Os10g0541200	NM_001189325.1	AK063496.1|EU847525.1	B7E8N9	1		BGIOSGA033380	BGIOSGA033380-TA	IPR000222; Protein phosphatase 2C, manganese/magnesium aspartate binding site|IPR001932; Protein phosphatase 2C-related|IPR014045; Protein phosphatase 2C, N-terminal
PH_os_0020515	2061.23	2203.1	1899.5	2601.69	2350.96	7612.16	9554.41	7640.41	9767.44	7950.56	-1.95396	0	1	LOC_Os02g14770	LOC_Os02g14770.4|LOC_Os02g14770.3|LOC_Os02g14770.2|LOC_Os02g14770.1	phosphoenolpyruvate carboxylase, putative, expressed	1	4328859	Os02g0244700	NM_001052952.1	AK062201.1|AK065029.1|AK065425.1|AF271995.1	Q6EUD7	1		BGIOSGA006806	BGIOSGA006806-TA	IPR001449; Phosphoenolpyruvate carboxylase
PH_os_0018764	180.073	187.713	229.187	385.665	321.379	619.609	770.215	666.076	790.949	430.165	-1.30599	0	1	LOC_Os03g19240	LOC_Os03g19240.1	AMP-binding enzyme, putative, expressed	1	4332592	Os03g0305000	NM_001056414.2	AK243161.1	Q0DSJ5	1		BGIOSGA010894	BGIOSGA010894-TA	IPR000873; AMP-dependent synthetase and ligase
PH_os_0002843	6559.57	6531.48	5961.6	8951.75	6819.54	13270.4	16977	13902	17869.2	13488.1	-1.1185	0	1	LOC_Os11g38800	LOC_Os11g38800.2|LOC_Os11g38800.1	zinc finger family protein, putative, expressed	1	4350860	Os11g0600700	NM_001074756.1	AK061258.1|AK071098.1	Q2R1L5	1		BGIOSGA033717	BGIOSGA033717-TA	NA
PH_os_0017924	259.62	260.966	325.445	293.889	257.435	624.488	705.771	607.141	738.219	576.763	-1.22462	0	1	LOC_Os11g04730	LOC_Os11g04730.1	DNA-directed RNA polymerases I, II, and III subunit RPABC1, putative, expressed	5	NA	NA	NA	NA	NA	5		NA	NA	NA
PH_os_0017447	151.227	138.266	167.765	42.2787	113.77	211.009	212.043	264.651	225.395	221.503	-1.06662	0.001	1	LOC_Os03g43970	LOC_Os03g43970.1	amino acid permease family protein, putative	1	4333545	Os03g0641200	NM_001057281.1	NA	Q0DQ28	1		BGIOSGA010166	BGIOSGA010166-TA	IPR004841; Amino acid permease-associated region
PH_os_0017362	173.954	140.098	149.43	169.115	142.005	551.306	678.746	572.67	639.997	674.139	-1.99694	0	1	LOC_Os02g17880	LOC_Os02g17880.1	glycosyl hydrolases family 16, putative	1	4329018	Os02g0280200	NM_001053089.1	NA	Q6ES26	1		BGIOSGA007965	BGIOSGA007965-TA	IPR000757; Glycoside hydrolase, family 16|IPR008263; Glycoside hydrolase, family 16, active site|IPR010713; Xyloglucan endo-transglycosylase, C-terminal
PH_os_0013032	2483.44	2512.6	2509.14	3533.88	2820.99	4642.19	6436.13	4883.81	6394.8	6069.39	-1.05925	0	1	LOC_Os01g73530	LOC_Os01g73530.2|LOC_Os01g73530.1	ABC transporter, ATP-binding protein, putative, expressed	1	4324471	Os01g0966100	NM_001052034.1	AK110805.1	Q0JFR5	5		NA	NA	NA
PH_os_0014803	3566.5	3626.97	2982.18	4699.13	4072.46	13442.3	18026.8	13391.6	18014	16698.3	-2.06366	0	1	LOC_Os03g49380	LOC_Os03g49380.3|LOC_Os03g49380.2|LOC_Os03g49380.1	lipoxygenase, putative, expressed	1	4333823	Os03g0700700	NM_001057530.1	DQ389164.1|AK072689.1|AK072869.1|AK105792.1|AK071121.1	Q0DPC9	5		NA	NA	NA
PH_os_0017488	49.8262	65.0127	89.8412	52.5906	65.6044	135.387	129.928	136.773	164.393	128.407	-1.05577	0	1	LOC_Os04g08200	LOC_Os04g08200.1	conserved hypothetical protein	5	NA	NA	NA	NA	NA	1		BGIOSGA015626	BGIOSGA015626-TA	IPR007658; Protein of unknown function DUF594
PH_os_0019973	1598.81	1775.49	1670.31	2667.68	1885.09	59.7654	7715.67	5199.62	7887.78	6194.58	-1.55668	0.011	1	LOC_Os10g29660	LOC_Os10g29660.2|LOC_Os10g29660.1	TATA-binding protein, putative, expressed	1	4348699	Os10g0432300	NM_001071203.1	AK108240.1	Q337X1	1		BGIOSGA031868	BGIOSGA031868-TA	IPR000814; TATA-box binding
PH_os_0002544	2619.81	2983.26	2484.38	3664.84	2892.41	19325	27090.6	21147.6	28046.1	24734.5	-3.05579	0	1	LOC_Os09g36220	LOC_Os09g36220.2|LOC_Os09g36220.1	response regulator receiver domain containing protein, expressed	1	4347674	Os09g0532400	NM_001070295.1	AB189041.1|AK067314.1|AK067728.1	Q689G6	1		BGIOSGA029381	BGIOSGA029381-TA	IPR001789; Signal transduction response regulator, receiver region|IPR010402; CCT
PH_os_0015745	37.5881	40.2895	42.1703	38.154	123.735	463.487	576.882	540.422	605.877	58.8534	-3.09524	0.001	1	LOC_Os04g46910	LOC_Os04g46910.1	actin-depolymerizing factor, putative, expressed	1	4336622	Os04g0555700	NM_001060054.1	AK069329.1	Q7XSN9	5		NA	NA	NA
PH_os_0013049	1552.48	1605.17	1478.71	2187.15	1725.65	65843.2	68118.9	52193	67758	69210.5	-5.29771	0	1	LOC_Os01g72530	LOC_Os01g72530.1	OsCML31 - Calmodulin-related calcium sensor protein, expressed	1	4325408	Os01g0955100	NM_001051971.1	AK062671.1	Q8RYK0	5		NA	NA	NA
PH_os_0014833	780.61	804.875	622.471	986.847	817.149	1934.45	2392.76	1967.09	2495.88	1944.3	-1.41293	0	1	LOC_Os03g17180	LOC_Os03g17180.1	ABC transporter, ATP-binding protein, putative, expressed	5	NA	NA	NA	NA	NA	5		NA	NA	NA
PH_os_0015328	354.902	273.786	303.443	279.452	271.553	4900.77	6127.42	5351.96	6162.16	4652.63	-4.20823	0	1	LOC_Os04g42090	LOC_Os04g42090.5|LOC_Os04g42090.4|LOC_Os04g42090.3|LOC_Os04g42090.2|LOC_Os04g42090.1	CPuORF7 - conserved peptide uORF-containing transcript, expressed	1	4336294	Os04g0498600	NM_001059748.1	AK072162.1	Q0JC10	5		NA	NA	NA
PH_os_0002580	301.579	328.726	309.86	303.169	275.705	713.526	778.531	684.979	770.27	649.527	-1.25971	0	1	LOC_Os09g29820	LOC_Os09g29820.1	bZIP transcription factor domain containing protein, expressed	1	4347354	Os09g0474000	NM_001069989.1	AK108319.1	Q69JJ9	1		BGIOSGA029595	BGIOSGA029595-TA	IPR004827; Basic-leucine zipper (bZIP) transcription factor|IPR011616; bZIP transcription factor, bZIP-1
PH_os_0002592	205.424	220.677	253.022	223.768	185.187	824.519	763.979	723.899	820.933	566.062	-1.74109	0	1	LOC_Os09g32770	LOC_Os09g32770.1	auxin efflux carrier component, putative, expressed	1	4347506	Os09g0505400	NM_001070137.1	NA	Q0J0M0	1		BGIOSGA029477	BGIOSGA029477-TA	IPR004776; Auxin efflux carrier
PH_os_0007386	328.678	252.725	278.691	347.511	268.231	840.375	951.076	1006.34	976.021	1030.47	-1.67132	0	1	LOC_Os04g43340	LOC_Os04g43340.1	disease resistance RPP13-like protein 1, putative, expressed	5	NA	NA	NA	NA	NA	1		BGIOSGA014727	BGIOSGA014727-TA	IPR000767; Disease resistance protein|IPR001611; Leucine-rich repeat|IPR002182; NB-ARC
PH_os_0010136	4622.47	4496.86	4419.64	6715.1	5180.26	9575.89	11645.7	10378.1	11339	11629.4	-1.12735	0	1	LOC_Os07g43170	LOC_Os07g43170.3|LOC_Os07g43170.2|LOC_Os07g43170.1	adenylate kinase, putative, expressed	1	4343960	Os07g0624700	NM_001066862.1	AK072973.1|AF187062.1|AF187063.1	Q9SE48	1		BGIOSGA023882	BGIOSGA023882-TA	IPR000850; Adenylate kinase|IPR011769; Adenylate/cytidine kinase, N-terminal
PH_os_0018276	173.08	161.158	174.182	200.051	156.952	418.358	464.624	410.32	504.553	490.088	-1.44191	0	5	NA	NA	NA	5	NA	NA	NA	NA	NA	1		BGIOSGA003329	BGIOSGA003329-TA	IPR000767; Disease resistance protein|IPR002182; NB-ARC
PH_os_0008712	76.9246	54.0246	63.2555	58.7777	47.3348	361.032	398.101	368.065	413.568	380.942	-2.73946	0	1	LOC_Os06g05990	LOC_Os06g05990.1	zinc finger family protein, putative, expressed	5	NA	NA	NA	NA	NA	1		BGIOSGA021902	BGIOSGA021902-TA	NA
PH_os_0011081	418.714	425.787	461.124	545.499	456.74	1636.84	2036.24	1496.72	2019.25	1805.19	-1.93696	0	1	LOC_Os08g42910	LOC_Os08g42910.1	peptidase, M24 family protein, putative, expressed	1	4346194	Os08g0542000	NM_001068924.2	AK318523.1	Q0J412	5		NA	NA	NA
PH_os_0007861	11104.2	12061.2	11520.8	17078.5	13094.3	32251.4	41588.5	32615.5	42231.5	40079.1	-1.55085	0	1	LOC_Os04g56540	LOC_Os04g56540.1	expressed protein	1	4337284	Os04g0660600	NM_001060680.1	AK120899.1	Q7XQZ9	1		BGIOSGA014176	BGIOSGA014176-TA	IPR008389; ATPase, V0 complex, subunit E
PH_os_0011031	455.429	514.607	537.213	688.834	531.479	951.368	1313.84	1125.32	1381.32	1015.49	-1.03786	0	1	LOC_Os08g06490	LOC_Os08g06490.2	pentatricopeptide, putative, expressed	5	NA	NA	NA	NA	NA	5		NA	NA	NA
PH_os_0007780	201.927	225.255	212.685	261.922	232.522	461.048	571.685	517.071	596.572	474.037	-1.22515	0	1	LOC_Os04g49230	LOC_Os04g49230.1	B3 DNA binding domain containing protein, expressed	1	9272089	Os04g0581400	NM_001187130.1	HM450152.1	Q7F9W2	1		BGIOSGA014498	BGIOSGA014498-TA	IPR003340; Transcriptional factor B3
PH_os_0011006	115.387	108.965	139.345	117.555	114.6	419.578	478.136	448.128	509.723	390.572	-1.87306	0	1	LOC_Os09g12800	LOC_Os09g12800.1	zinc finger Ran-binding domain-containing protein 2, putative, expressed	5	NA	NA	NA	AK243082.1	NA	5		NA	NA	NA
PH_os_0009713	350.531	366.268	349.28	421.756	372.035	708.647	826.344	733.907	916.053	711.591	-1.07058	0	1	LOC_Os01g19694	LOC_Os01g19694.1	Homeobox domain containing protein, expressed	5	NA	NA	NA	AK241312.1	NA	5		NA	NA	NA
PH_os_0007831	69.9314	71.4224	92.5914	61.8713	71.4175	379.328	406.416	390.305	440.45	358.471	-2.42446	0	1	LOC_Os04g54130	LOC_Os04g54130.1	TKL_IRAK_DUF26-ld.1 - DUF26 kinases have homology to DUF26 containing loci, expressed	1	4337121	Os04g0633900	NM_001060532.2	NA	Q0J9S6	1		BGIOSGA014281	BGIOSGA014281-TA	IPR000719; Protein kinase, core|IPR000858; S-locus glycoprotein|IPR001245; Tyrosine protein kinase|IPR001480; Curculin-like (mannose-binding) lectin|IPR002290; Serine/threonine protein kinase|IPR003609; Apple-like|IPR008271; Serine/threonine protein kinase, active site|IPR013227; PAN-like, type 2|IPR017441; Protein kinase ATP binding, conserved site|IPR017442; Serine/threonine protein kinase-rela…
PH_os_0018111	118.009	99.8082	111.843	106.212	99.6523	298.827	324.301	254.643	350.499	311.388	-1.56711	0	1	LOC_Os01g72370	LOC_Os01g72370.3|LOC_Os01g72370.2	helix-loop-helix DNA-binding domain containing protein, expressed	1	4325750	Os01g0952800	NM_001051959.1	BR000688.1|AK073385.1	Q0JFZ0	1		BGIOSGA000097	BGIOSGA000097-TA	IPR001092; Basic helix-loop-helix dimerisation region bHLH
PH_os_0009714	65.5607	64.097	66.9225	54.653	43.1827	119.531	132.007	122.318	149.918	120.917	-1.24114	0	1	LOC_Os01g23580	LOC_Os01g23580.1	inorganic H+ pyrophosphatase, putative, expressed	5	NA	NA	NA	NA	NA	5		NA	NA	NA
PH_os_0010152	22890.3	24152.7	23740.1	26187	22469.9	47383	49397.7	44978.5	51048.8	44127.2	-1.00564	0	1	LOC_Os07g42170	LOC_Os07g42170.1	60S ribosomal protein, putative, expressed	1	4343884	Os07g0613200	NM_001066789.2	NA	Q8GSE9	5		NA	NA	NA
PH_os_0019064	1421.36	1545.65	1599.72	1659.18	1349.46	7458.48	7455.81	6378.32	7572.43	5865.01	-2.21323	0	1	LOC_Os04g30420	LOC_Os04g30420.1	dehydrogenase, putative, expressed	1	4335599	Os04g0372700	NM_001059105.1	AK062814.1	Q0JDV3	1		BGIOSGA016214	BGIOSGA016214-TA	IPR013149; Alcohol dehydrogenase, zinc-binding|IPR013154; Alcohol dehydrogenase GroES-like
PH_os_0002232	5405.7	5408.87	5757.17	7965.93	6935.8	15978.1	19910.2	16422.8	19762.3	20981.8	-1.59238	0	1	LOC_Os09g30478	LOC_Os09g30478.1	expressed protein	1	9271634	Os09g0482740	NM_001188972.1	AK061852.1	B7E6Z9	1		BGIOSGA030988	BGIOSGA030988-TA	IPR012458; Protein of unknown function DUF1664
PH_os_0002244	402.106	479.812	521.629	551.686	636.944	1614.89	1762.87	1650.18	1723.54	1728.15	-1.72345	0	1	LOC_Os09g25910	LOC_Os09g25910.1	xylanase inhibitor, putative	5	NA	NA	NA	NA	NA	1		BGIOSGA030800	BGIOSGA030800-TA	IPR000490; Glycoside hydrolase, family 17
PH_os_0012194	142.485	157.495	214.519	145.398	146.157	926.974	1183.91	974.094	1272.76	1085.04	-2.61055	0	1	LOC_Os11g14380	LOC_Os11g14380.1	resistance protein LR10, putative, expressed	1	4350204	Os11g0249000	NM_001074150.1	AK101707.1	Q53JL2	5		NA	NA	NA
PH_os_0012555	3278.04	3087.64	3243.45	4787.81	4032.6	11607.9	15299.3	10920.8	15707.3	12718.7	-1.86213	0	1	LOC_Os12g37870	LOC_Os12g37870.1	ATP-grasp domain containing protein, expressed	5	NA	NA	NA	NA	NA	5		NA	NA	NA
PH_os_0002256	110.142	131.857	138.429	149.522	137.852	259.797	312.868	281.331	366.008	262.165	-1.14963	0	1	LOC_Os09g36810	LOC_Os09g36810.1	beta-galactosidase precursor, putative, expressed	1	4347718	Os09g0539200	NM_001070338.1	AK119414.1	Q0IZZ8	1		BGIOSGA031172	BGIOSGA031172-TA	IPR000922; D-galactoside/L-rhamnose binding SUEL lectin|IPR001944; Glycoside hydrolase, family 35
PH_os_0009512	7504.52	7932.46	7211.13	10462.4	8384.91	24896.6	30929.2	25177.4	31329.8	25394.7	-1.75389	0	1	LOC_Os06g13810	LOC_Os06g13810.3|LOC_Os06g13810.1	pyrophosphate--fructose 6-phosphate 1-phosphotransferase subunit beta, putative, expressed	1	4340643	Os06g0247500	NM_001063819.1	AK060464.1|AK069095.1	Q654U8	1		BGIOSGA021542	BGIOSGA021542-TA	IPR000023; Phosphofructokinase|IPR015913; Phosphofructokinase-core
PH_os_0012218	217.662	222.508	215.435	316.575	244.148	540.328	648.602	504.839	657.573	542.521	-1.27039	0	1	LOC_Os11g36190	LOC_Os11g36190.2|LOC_Os11g36190.1	receptor kinase, putative, expressed	1	4350750	Os11g0569800	NM_001074651.1	AK103869.1	Q0IS33	5		NA	NA	NA
PH_os_0010527	20232	21123.6	19840.2	29804.4	22672.6	79933.2	68118.9	72873.6	67758	70126.5	-1.72911	0	1	LOC_Os08g01670	LOC_Os08g01670.1	invertase/pectin methylesterase inhibitor family protein, putative, expressed	5	NA	NA	NA	NA	NA	5		NA	NA	NA
PH_os_0019332	80.4212	75.085	100.842	43.3099	83.874	154.902	149.677	219.06	177.834	132.688	-1.027	0	5	NA	NA	NA	5	NA	NA	NA	NA	NA	1		BGIOSGA020609	BGIOSGA020609-TA	IPR003439; ABC transporter-like|IPR003593; AAA+ ATPase, core
PH_os_0017286	943.2	884.538	907.579	1261.14	1001.51	2878.5	3319.93	2960.09	3254.78	3648.91	-1.73323	0	1	LOC_Os01g52630	LOC_Os01g52630.1	regulator of chromosome condensation, putative, expressed	1	4324726	Os01g0725600	NM_001050649.1	AK101326.1	Q8S160	1		BGIOSGA004379	BGIOSGA004379-TA	IPR000408; Regulator of chromosome condensation, RCC1
PH_os_0009959	3462.48	3215.84	3269.12	4817.71	3442.16	14291.3	16809.6	13542.8	17001.8	17795.1	-2.1629	0	1	LOC_Os01g09830	LOC_Os01g09830.1	OsGrx_A2 - glutaredoxin subgroup III, expressed	5	NA	NA	NA	NA	NA	5		NA	NA	NA
PH_os_0010019	1298.1	1416.54	1585.97	1763.33	1527.17	3955.5	5012.12	3958.65	5082.75	4709.34	-1.55575	0	1	LOC_Os01g16190	LOC_Os01g16190.1	26S proteasome non-ATPase regulatory subunit 14, putative, expressed	5	NA	NA	NA	NA	NA	5		NA	NA	NA
PH_os_0017279	187.067	119.953	167.765	90.7446	102.144	351.274	310.789	457.024	340.16	286.776	-1.24487	0	1	LOC_Os01g46090	LOC_Os01g46090.1	GDSL-like lipase/acylhydrolase, putative	1	9266391	Os01g0649400	NM_001185554.1	NA	C7IWA5	1		BGIOSGA004110	BGIOSGA004110-TA	IPR001087; Lipase, GDSL
PH_os_0015733	4065.64	4207.51	4323.38	4545.48	3754.4	15151.1	15479.1	14446.8	16451.7	12374.2	-1.85167	0	1	LOC_Os04g46960	LOC_Os04g46960.4|LOC_Os04g46960.3|LOC_Os04g46960.2|LOC_Os04g46960.1	glutathione peroxidase domain containing protein, expressed	5	NA	NA	NA	NA	NA	5		NA	NA	NA
PH_os_0011473	2295.5	2459.49	2543.05	2573.85	2124.25	8897.73	8779	8349.86	8959.95	6558.41	-1.81047	0	1	LOC_Os09g31120	LOC_Os09g31120.1	pirin, putative, expressed	1	4347417	Os09g0484800	NM_001070050.1	AK109548.1	Q0J0T5	5		NA	NA	NA
PH_os_0020467	129.373	135.519	127.428	144.366	135.361	2093.01	2289.86	2253.98	2204.32	2536.05	-4.11353	0	1	LOC_Os01g50370	LOC_Os01g50370.1	STE_MEKK_ste11_MAP3K.4 - STE kinases include homologs to sterile 7, sterile 11 and sterile 20 from yeast, expressed	1	4325301	Os01g0699100	NM_001050512.1	AK058518.1	Q0JK37	1		BGIOSGA004268	BGIOSGA004268-TA	IPR000719; Protein kinase, core|IPR008271; Serine/threonine protein kinase, active site|IPR017441; Protein kinase ATP binding, conserved site|IPR017442; Serine/threonine protein kinase-related
PH_os_0008258	354.902	354.365	356.614	519.719	402.761	1063.58	1282.65	1115.32	1254.15	1333.3	-1.58717	0	1	LOC_Os06g06900	LOC_Os06g06900.1	helix-loop-helix DNA-binding domain containing protein, expressed	5	NA	NA	NA	NA	NA	1		BGIOSGA022375	BGIOSGA022375-TA	IPR001092; Basic helix-loop-helix dimerisation region bHLH
PH_os_0004031	350.531	282.942	310.777	408.351	330.513	612.291	820.108	696.099	838.509	761.884	-1.14655	0	1	LOC_Os01g52560	LOC_Os01g52560.1	Plant PDR ABC transporter associated domain containing protein, expressed	1	4324722	Os01g0724500	NM_001050646.1	AK067653.1	Q0JJQ3	1		BGIOSGA004376	BGIOSGA004376-TA	IPR003439; ABC transporter-like|IPR003593; AAA+ ATPase, core|IPR013525; ABC-2 type transporter|IPR013581; Plant PDR ABC transporter associated
PH_os_0012806	41.0847	47.6149	62.3388	43.3099	40.6914	268.335	302.473	259.091	331.888	242.904	-2.54051	0	1	LOC_Os12g40900	LOC_Os12g40900.1	OsIAA31 - Auxin-responsive Aux/IAA gene family member, expressed	5	NA	NA	NA	NA	NA	5		NA	NA	NA
PH_os_0020561	796.344	876.297	771.901	977.567	966.627	2826.05	3439.46	2894.48	3343.7	2736.15	-1.83396	0	1	LOC_Os02g43700	LOC_Os02g43700.1	triacylglycerol lipase like protein, putative, expressed	1	4330182	Os02g0653900	NM_001054142.1	AK064950.1|AK098925.1|AK104793.1|AK106154.1|EU090800.1	Q6H8G1	1		BGIOSGA008733	BGIOSGA008733-TA	IPR002921; Lipase, class 3|IPR008262; Lipase, active site
PH_os_0012803	47.2037	49.4462	65.089	44.3411	46.5044	176.857	208.925	187.925	244.005	177.63	-1.95596	0	1	LOC_Os12g18880	LOC_Os12g18880.1	mago nashi, putative, expressed	5	NA	NA	NA	NA	NA	5		NA	NA	NA
PH_os_0015795	101.401	110.796	141.179	105.181	98.8219	276.873	278.566	299.123	308.108	273.936	-1.32506	0	1	LOC_Os04g46140	LOC_Os04g46140.1	transferase family protein, putative, expressed	5	NA	NA	NA	NA	NA	5		NA	NA	NA
PH_os_0012750	241.263	303.087	328.195	282.546	254.113	669.617	608.065	574.893	655.505	544.661	-1.10695	0	1	LOC_Os12g05830	LOC_Os12g05830.1	transporter-related, putative, expressed	1	4351535	Os12g0154600	NM_001072719.1	AK060206.1	Q2QXJ5	5		NA	NA	NA
PH_os_0001836	376.756	343.377	345.613	515.594	372.866	785.489	874.158	771.714	864.357	927.743	-1.11912	0	1	LOC_Os08g19420	LOC_Os08g19420.1	O-methyltransferase, putative, expressed	1	4345187	Os08g0290700	NM_001067999.1	AK071201.1	Q6Z9P5	4		BGIOSGA028393|BGIOSGA028390	BGIOSGA028393-TA|BGIOSGA028390-TA	IPR001077; O-methyltransferase, family 2|IPR012967; Plant methyltransferase dimerisation|IPR001077; O-methyltransferase, family 2|IPR012967; Plant methyltransferase dimerisation
PH_os_0011687	564.696	478.896	517.962	629.025	522.344	1403.88	1846.02	1541.2	1812.46	1848	-1.61556	0	1	LOC_Os10g08930	LOC_Os10g08930.1	S10/S20 domain containing ribosomal protein, putative, expressed	5	NA	NA	NA	NA	NA	5		NA	NA	NA
PH_os_0009049	187.067	163.905	181.516	214.487	195.152	350.055	376.273	365.841	394.957	395.923	-1.02412	0	1	LOC_Os07g01810	LOC_Os07g01810.1	potassium channel protein, putative, expressed	1	4342213	Os07g0108800	NM_001065254.1	AK109604.1	Q8LIN5	1		BGIOSGA025019	BGIOSGA025019-TA	IPR002048; Calcium-binding EF-hand|IPR003280; Potassium channel, two pore-domain|IPR013099; Ion transport 2
PH_os_0007529	2030.63	1876.21	1871.08	2768.74	2309.44	3973.79	5263.66	4090.97	4999	5107.4	-1.11695	0	1	LOC_Os05g06710	LOC_Os05g06710.1	GDSL-like lipase/acylhydrolase, putative, expressed	1	4337878	Os05g0159200	NM_001061250.1	AK067837.1	Q5W722	1		BGIOSGA018770	BGIOSGA018770-TA	IPR001087; Lipase, GDSL
PH_os_0011272	100.526	90.6514	114.593	91.7758	79.7218	351.274	428.244	394.753	453.891	460.126	-2.08672	0	1	LOC_Os10g04860	LOC_Os10g04860.1	aldehyde oxidase, putative, expressed	1	4348072	Os10g0138100	NM_001070668.1	AK103597.1|AK121557.1	Q7XH05	5		NA	NA	NA
PH_os_0011699	140.737	135.519	147.596	162.928	142.835	1198.97	1483.26	1142	1524	1361.12	-3.21245	0	1	LOC_Os09g27510	LOC_Os09g27510.1	cytochrome P450, putative, expressed	1	4347208	Os09g0447500	NM_001069849.1	AK110565.1	Q67UD6	5		NA	NA	NA
PH_os_0001917	199.305	241.737	243.855	277.39	259.096	1431.93	1927.1	1472.26	1904.48	1562.29	-2.7803	0	1	LOC_Os08g10290	LOC_Os08g10290.1	SHR5-receptor-like kinase, putative, expressed	5	NA	NA	NA	NA	NA	4		BGIOSGA028168|BGIOSGA028166	BGIOSGA028168-TA|BGIOSGA028166-TA	IPR000719; Protein kinase, core|IPR001245; Tyrosine protein kinase|IPR001611; Leucine-rich repeat|IPR002290; Serine/threonine protein kinase|IPR008271; Serine/threonine protein kinase, active site|IPR017441; Protein kinase ATP binding, conserved site|IPR017442; Serine/threonine protein kinase-related|IPR000719; Protein kinase, core|IPR001245; Tyrosine protein kinase|IPR001611; Leucine-rich repeat…
PH_os_0010423	615.397	582.367	601.386	778.547	636.114	1983.24	2212.94	1834.77	2305.64	2430.11	-1.79062	0	1	LOC_Os07g25540	LOC_Os07g25540.1	flavin monooxygenase, putative, expressed	5	NA	NA	NA	NA	NA	5		NA	NA	NA
PH_os_0010965	2308.61	2133.51	2160.77	3180.19	2419.06	5119.09	6138.86	4932.74	5741.36	6128.24	-1.22341	0	1	LOC_Os08g07760	LOC_Os08g07760.1	BRASSINOSTEROID INSENSITIVE 1-associated receptor kinase 1 precursor, putative, expressed	1	4344785	Os08g0174700	NM_001067643.1	AB188247.1|AK103038.1	Q6Z4U4	5		NA	NA	NA
PH_os_0009678	132.87	131.857	132.012	162.928	138.683	465.926	580	491.495	569.69	546.801	-1.90863	0	1	LOC_Os01g08110	LOC_Os01g08110.1	flavonol-3-O-glycoside-7-O-glucosyltransferase 1, putative, expressed	5	NA	NA	NA	NA	NA	5		NA	NA	NA
PH_os_0000674	724.665	652.874	680.226	872.385	773.966	2690.66	3597.46	2864.46	3308.54	3420.99	-2.10477	0	1	LOC_Os01g07770	LOC_Os01g07770.1	peroxidase precursor, putative	1	4327648	Os01g0172600	NM_001048689.1	AK058554.1	Q0JQB0	1		BGIOSGA002866	BGIOSGA002866-TA	IPR000823; Plant peroxidase|IPR002016; Haem peroxidase, plant/fungal/bacterial
PH_os_0010953	761.379	774.658	770.067	984.785	948.358	3066.33	3906.17	2663.19	3849.28	3691.71	-2.03269	0	1	LOC_Os08g42000	LOC_Os08g42000.1	nuclear transport factor, putative, expressed	5	NA	NA	NA	NA	NA	5		NA	NA	NA
PH_os_0010459	415.218	415.715	425.37	555.811	485.805	1831.99	2376.13	1822.53	2439.02	2076.99	-2.19892	0	1	LOC_Os07g26700	LOC_Os07g26700.1	UPF0041 domain containing protein, putative, expressed	5	NA	NA	NA	NA	NA	5		NA	NA	NA
PH_os_0011067	727.287	679.428	739.814	864.136	721.649	2485.75	3155.7	2735.47	3316.82	2380.89	-1.91197	0	1	LOC_Os08g31560	LOC_Os08g31560.1	WD-40 repeat family protein, putative, expressed	1	4345539	Os08g0408200	NM_001068312.1	AK111715.1	Q6Z9W0	5		NA	NA	NA
PH_os_0011274	64.6866	53.1089	97.1751	53.6218	63.9436	107.334	178.781	111.198	117.867	95.2355	-1.16181	0.031	1	LOC_Os10g02625	LOC_Os10g02625.1	gibberellin regulated protein, putative	1	9267522	Os10g0115550	NM_001189080.1	NA	C7J7N1	5		NA	NA	NA
PH_os_0010218	118.009	126.363	183.349	122.711	113.77	254.918	283.764	289.115	291.565	231.133	-1.06222	0	1	LOC_Os07g35410	LOC_Os07g35410.1	TKL_IRAK_DUF26-lc.18 - DUF26 kinases have homology to DUF26 containing loci, expressed	1	4343486	Os07g0538700	NM_001066417.2	NA	Q0D5S7	5		NA	NA	NA
PH_os_0011955	573.438	634.56	627.971	651.711	543.935	1381.92	1326.31	1099.75	1400.96	1052.94	-1.0961	0	1	LOC_Os10g34910	LOC_Os10g34910.1	secretory protein, putative, expressed	5	NA	NA	NA	NA	NA	5		NA	NA	NA
PH_os_0006252	7602.42	7150.48	7317.47	10086.1	8093.43	21581.4	24973.3	21696.9	24332.3	26944.1	-1.6133	0	1	LOC_Os03g50130	LOC_Os03g50130.2|LOC_Os03g50130.1	microsomal glutathione S-transferase 3, putative, expressed	1	4333870	Os03g0709000	NM_001057577.1	AK062406.1	Q10E40	1		BGIOSGA009948	BGIOSGA009948-TA	IPR001129; Membrane-associated proteins in eicosanoid and glutathione metabolism (MAPEG)
PH_os_0005099	183.57	173.978	199.851	176.333	187.679	458.608	496.846	464.807	493.18	474.037	-1.40117	0	1	LOC_Os02g32620	LOC_Os02g32620.1	PAN domain-containing protein At5g03700 precursor, putative, expressed	1	4329529	Os02g0527900	NM_001053541.2	NA	Q0E0R8	1		BGIOSGA008342	BGIOSGA008342-TA	IPR001480; Curculin-like (mannose-binding) lectin|IPR003609; Apple-like|IPR013227; PAN-like, type 2
PH_os_0006552	173.08	149.254	156.764	199.019	167.748	347.615	372.115	354.722	408.398	396.993	-1.16057	0	1	LOC_Os03g48370	LOC_Os03g48370.1	disease resistance RPP13-like protein 1, putative, expressed	1	9270938	Os03g0689800	NM_001186665.1	NA	Q6AVJ8	1		BGIOSGA013361	BGIOSGA013361-TA	IPR000767; Disease resistance protein|IPR001611; Leucine-rich repeat|IPR002182; NB-ARC|IPR003591; Leucine-rich repeat, typical subtype
PH_os_0004051	952.816	869.888	892.911	1207.52	1068.77	2671.15	3184.8	2445.24	2941.5	3194.13	-1.55013	0	1	LOC_Os01g51630	LOC_Os01g51630.2|LOC_Os01g51630.1	XIE, putative, expressed	1	9272342	Os01g0713800	NM_001185609.1	NA	C7IWK6	1		BGIOSGA000923	BGIOSGA000923-TA	IPR000048; IQ calmodulin-binding region|IPR001609; Myosin head, motor region|IPR002048; Calcium-binding EF-hand|IPR002710; Dilute|IPR004009; Myosin, N-terminal, SH3-like
PH_os_0000882	5869	5100.29	5520.65	7097.67	6663.42	11726.2	14064.5	11556.8	13543.3	14660.9	-1.14011	0	1	LOC_Os07g33240	LOC_Os07g33240.1	endoribonuclease, putative, expressed	1	4343379	Os07g0516200	NM_001066316.1	AK288667.1|AK061373.1	Q8H4B9	1		BGIOSGA025804	BGIOSGA025804-TA	IPR006056; YjgF-like protein|IPR006175; Endoribonuclease L-PSP
PH_os_0007331	4443.27	4077.48	4017.18	5579.76	5161.16	8601.34	10763.3	8408.79	9989.74	10056.4	-1.0741	0	1	LOC_Os03g58150	LOC_Os03g58150.1	transmembrane BAX inhibitor motif-containing protein, putative, expressed	1	4334417	Os03g0795800	NM_001058086.1	AK120312.1|AK102207.1	Q6F387	1		BGIOSGA009648	BGIOSGA009648-TA	IPR006214; Protein of unknown function UPF0005
PH_os_0005806	747.392	727.043	765.483	946.631	886.905	1608.79	2102.76	1826.98	2157.79	1882.24	-1.21795	0	1	LOC_Os03g01110	LOC_Os03g01110.1	RNA methyltransferase, TrmH family protein, putative, expressed	1	4331280	Os03g0100500	NM_001055181.1	AK063593.1	Q0DW28	1		BGIOSGA011647	BGIOSGA011647-TA	IPR001537; tRNA/rRNA methyltransferase, SpoU
PH_os_0006288	5871.62	5831.91	5820.42	7552.42	7076.97	32967.3	34440.4	31305.6	38156.8	39094.7	-2.47833	0	1	LOC_Os03g53150	LOC_Os03g53150.2|LOC_Os03g53150.1	OsIAA13 - Auxin-responsive Aux/IAA gene family member, expressed	1	4334069	Os03g0742900	NM_001057765.1	AK059838.1|AK100790.1	Q10D34	1		BGIOSGA009837	BGIOSGA009837-TA	IPR003311; AUX/IAA protein|IPR011525; Aux/IAA-ARF-dimerisation
PH_os_0005135	448.435	477.98	454.706	578.497	581.305	4167.72	5115.02	3909.72	5229.57	4972.57	-3.22746	0	1	LOC_Os02g31030	LOC_Os02g31030.2|LOC_Os02g31030.1	glycerophosphoryl diester phosphodiesterase family protein, putative, expressed	1	4329468	Os02g0514500	NM_001053483.1	AK064485.1|DQ286558.1	Q6K9E0	1		BGIOSGA008302	BGIOSGA008302-TA	IPR004129; Glycerophosphoryl diester phosphodiesterase
PH_os_0004176	2996.56	3118.78	2941.84	3759.71	3785.96	8824.55	10309	8190.84	10090	10389.2	-1.55646	0	1	LOC_Os01g58420	LOC_Os01g58420.1	AP2 domain containing protein, expressed	1	4327621	Os01g0797600	NM_001051054.1	AK069262.1|AK061380.1	Q7F4G5	1		BGIOSGA004611	BGIOSGA004611-TA	IPR001471; Pathogenesis-related transcriptional factor and ERF, DNA-binding
PH_os_0004950	52.4486	53.1089	69.6727	50.5282	56.4696	257.357	266.093	249.083	286.396	248.254	-2.10165	0	1	LOC_Os02g12310	LOC_Os02g12310.1	no apical meristem protein, putative, expressed	1	4328715	Os02g0214500	NM_001052817.1	AK107283.1|EF122479.1	Q6H8A9	1		BGIOSGA007783	BGIOSGA007783-TA	IPR003441; No apical meristem (NAM) protein
PH_os_0004962	1827.83	1881.7	1666.65	2432.57	2091.87	6088.76	7854.95	6291.58	8236.21	6252.37	-1.82531	0	1	LOC_Os02g07044	LOC_Os02g07044.2|LOC_Os02g07044.1	rhodanese-like domain containing protein, putative, expressed	1	4328418	Os02g0167100	NM_001052539.1	AK066425.1	Q0E3M0	1		BGIOSGA007614	BGIOSGA007614-TA	IPR001307; Thiosulphate sulphurtransferase, conserved site|IPR001763; Rhodanese-like
PH_os_0006312	692.321	716.971	681.143	899.196	813.827	2540.64	3041.36	2726.57	3225.83	2630.21	-1.90681	0	1	LOC_Os03g27590	LOC_Os03g27590.3|LOC_Os03g27590.2|LOC_Os03g27590.1	OsSCP18 - Putative Serine Carboxypeptidase homologue, expressed	1	9272686	Os03g0393700	NM_001186527.1	AK058801.1|AK101332.1|AK119753.1	C7IZS1	1		BGIOSGA010596	BGIOSGA010596-TA	IPR001563; Peptidase S10, serine carboxypeptidase
PH_os_0003845	351.405	312.244	308.027	441.349	351.274	718.405	853.37	751.698	833.34	851.769	-1.19421	0	1	LOC_Os12g05640	LOC_Os12g05640.1	pentatricopeptide containing protein, putative, expressed	1	4351524	Os12g0152600	NM_001072708.1	AK288612.1	Q2QXL4	1		BGIOSGA036620	BGIOSGA036620-TA	IPR002885; Pentatricopeptide repeat
PH_os_0003182	132.87	70.5067	93.5081	692.959	59.7914	436.654	502.043	541.534	486.976	540.381	-1.37486	0.012	1	LOC_Os11g06140	LOC_Os11g06140.1	serine/threonine-protein kinase WNK4, putative, expressed	1	4349847	Os11g0160300	NM_001072348.1	AK070490.1	Q2RA93	1		BGIOSGA034454	BGIOSGA034454-TA	IPR000719; Protein kinase, core|IPR001245; Tyrosine protein kinase|IPR002290; Serine/threonine protein kinase|IPR008271; Serine/threonine protein kinase, active site|IPR017442; Serine/threonine protein kinase-related
PH_os_0000227	2320.85	2108.79	2162.61	2972.92	2767.01	5080.06	6381.04	5131.79	5956.41	6310.15	-1.27067	0	1	LOC_Os01g23740	LOC_Os01g23740.2|LOC_Os01g23740.1	OsPDIL2-2 protein disulfide isomerase PDIL2-2, expressed	1	4326806	Os01g0339900	NM_001049484.1	AK066111.1	Q942L2	1		BGIOSGA003439	BGIOSGA003439-TA	IPR006662; Thioredoxin-related|IPR011679; Endoplasmic reticulum, protein ERp29, C-terminal|IPR013766; Thioredoxin domain
PH_os_0001950	141.611	141.929	212.685	80.4327	108.787	387.865	457.348	549.318	440.45	377.732	-1.49785	0	1	LOC_Os08g33430	LOC_Os08g33430.1	formin, putative, expressed	1	4345639	Os08g0431200	NM_001068396.1	NA	Q6ZKB2	1		BGIOSGA028714	BGIOSGA028714-TA	IPR003104; Actin-binding FH2 and DRF autoregulatory|IPR015425; Actin-binding FH2
PH_os_0001675	97.904	110.796	104.509	126.836	113.77	348.835	416.81	342.49	448.721	374.521	-1.83678	0	1	LOC_Os08g38080	LOC_Os08g38080.1	helix-loop-helix DNA-binding domain containing protein, expressed	1	4345892	Os08g0487700	NM_001068637.1	NA	Q6ZCV8	1		BGIOSGA028884	BGIOSGA028884-TA	IPR001092; Basic helix-loop-helix dimerisation region bHLH
PH_os_0000060	2951.98	3008.9	2822.66	3686.5	3539.32	5569.16	6982.87	5624.39	7013.08	6108.98	-1.00037	0	1	LOC_Os01g16540	LOC_Os01g16540.1	NEDD8-activating enzyme E1 catalytic subunit, putative, expressed	1	4325169	Os01g0271500	NM_001049243.1	AK062561.1|AK101384.1	Q5NBF4	1		BGIOSGA003236	BGIOSGA003236-TA	IPR000011; Ubiquitin-activating enzyme, E1|IPR000127; Ubiquitin-activating enzyme repeat|IPR000594; UBA/THIF-type NAD/FAD binding fold|IPR014929; E2 binding
PH_os_0003893	1017.5	1048.44	950.666	1241.55	1171.74	1953.96	2414.59	1986	2498.98	2049.17	-1.03236	0	1	LOC_Os12g37630	LOC_Os12g37630.2|LOC_Os12g37630.1	domain of unknown function family protein, expressed	1	4352533	Os12g0563400	NM_001073568.1	AK067785.1	Q2QNJ3	1		BGIOSGA037600	BGIOSGA037600-TA	IPR001368; TNFR/CD27/30/40/95 cysteine-rich region|IPR001763; Rhodanese-like|IPR005645; Protein of unknown function DUF341
PH_os_0001687	1708.95	1814.86	1646.48	2105.69	2049.52	3590.8	4465.38	3628.39	4412.77	3504.45	-1.09456	0	1	LOC_Os08g29650	LOC_Os08g29650.1	RNA recognition motif containing protein, expressed	1	4345455	Os08g0385900	NM_001068241.1	AK070807.1	Q6YW54	1		BGIOSGA040488	BGIOSGA040488-TA	IPR000504; RNA recognition motif, RNP-1|IPR003954; RNA recognition, region 1
PH_os_0000072	791.099	720.633	745.315	747.612	725.801	10363.8	11908.7	10626.1	12161	10104.6	-3.87855	0	1	LOC_Os01g09100	LOC_Os01g09100.1	OsWRKY10 - Superfamily of TFs having WRKY and zinc finger domains, expressed	1	4325658	Os01g0186000	NM_001048778.1	AK109578.1|AY341854.1|HQ858826.1	Q7XAA3	1		BGIOSGA002237	BGIOSGA002237-TA	IPR003657; DNA-binding WRKY
PH_os_0002667	1747.41	1812.11	1760.15	2162.4	1831.11	6283.91	7256.24	6025.82	7381.16	5749.44	-1.84311	0	1	LOC_Os09g36580	LOC_Os09g36580.1	thaumatin, putative, expressed	1	4347700	Os09g0536400	NM_001070321.1	AK068084.1	Q69JY6	1		BGIOSGA031160	BGIOSGA031160-TA	IPR001938; Thaumatin, pathogenesis-related
PH_os_0003541	125.877	113.543	131.095	116.524	97.9914	263.456	278.566	260.203	291.565	206.522	-1.15059	0	1	LOC_Os11g40380	LOC_Os11g40380.1	expressed protein	5	NA	NA	NA	NA	NA	1		BGIOSGA033631	BGIOSGA033631-TA	IPR000719; Protein kinase, core|IPR001245; Tyrosine protein kinase|IPR002290; Serine/threonine protein kinase|IPR008271; Serine/threonine protein kinase, active site
PH_os_0002679	662.6	784.73	858.075	764.111	665.179	2610.16	2593.37	2603.14	2639.6	2027.77	-1.7439	0	1	LOC_Os09g39850	LOC_Os09g39850.1	AP2 domain containing protein	1	9266123	Os09g0572000	NM_001189069.1	AK287723.1|AK241281.1	Q651A3	1		BGIOSGA031313	BGIOSGA031313-TA	IPR001471; Pathogenesis-related transcriptional factor and ERF, DNA-binding
PH_os_0008559	2847.96	2612.41	2481.63	3727.75	3056.83	5555.75	6805.13	5673.32	6678.09	6947.91	-1.14531	0	1	LOC_Os05g49230	LOC_Os05g49230.1	ribosomal RNA large subunit methyltransferase J, putative, expressed	1	4339641	Os05g0567400	NM_001062885.1	AK101119.1	Q0DFV9	1		BGIOSGA020377	BGIOSGA020377-TA	IPR002877; Ribosomal RNA methyltransferase RrmJ/FtsJ|IPR012920; Spb1, C-terminal
PH_os_0009390	194.934	203.279	223.686	218.612	228.37	742.799	923.011	898.48	920.189	723.361	-1.91206	0	1	LOC_Os06g48630	LOC_Os06g48630.1	ANTH/ENTH domain containing protein, putative	5	NA	NA	NA	NA	NA	1		BGIOSGA023551	BGIOSGA023551-TA	IPR011417; ANTH|IPR013809; Epsin-like, N-terminal
PH_os_0005445	1139.88	1200.44	1129.43	1365.29	1206.62	3703.02	4576.6	3946.42	4686.76	3822.26	-1.80349	0	1	LOC_Os03g05910	LOC_Os03g05910.3|LOC_Os03g05910.2|LOC_Os03g05910.1	expressed protein	1	4331659	Os03g0154000	NM_001055536.1	AK103088.1	Q10RL8	1		BGIOSGA011881	BGIOSGA011881-TA	IPR003042; Aromatic-ring hydroxylase|IPR003953; Fumarate reductase/succinate dehydrogenase flavoprotein, N-terminal
PH_os_0008141	253.501	142.845	275.024	89.7134	159.444	1037.97	1063.33	1203.16	1053.56	877.45	-2.34194	0	1	LOC_Os04g45700	LOC_Os04g45700.1	COBRA, putative, expressed	1	4336536	Os04g0540300	NM_001059975.1	NA	Q0JBD3	1		BGIOSGA016848	BGIOSGA016848-TA	IPR006918; Phytochelatin synthetase-like conserved region
PH_os_0014663	138.989	123.616	131.095	139.21	124.565	10160.1	11605.2	9471.84	11050.5	12957.4	-6.43729	0	1	LOC_Os03g32230	LOC_Os03g32230.1	ZOS3-12 - C2H2 zinc finger protein, expressed	1	4333197	Os03g0437200	NM_001056979.1	AK059839.1	Q75KE5	5		NA	NA	NA
PH_os_0014466	629.383	536.583	572.967	599.121	579.644	1156.28	1242.12	1234.3	1227.26	1319.39	-1.09699	0	1	LOC_Os03g03770	LOC_Os03g03770.1	expressed protein	5	NA	NA	NA	NA	NA	5		NA	NA	NA
PH_os_0014318	583.053	567.716	539.964	788.859	602.896	31296.4	35512	30439.3	35807.8	35892	-5.81754	0	1	LOC_Os03g12390	LOC_Os03g12390.1	STE_MEK_ste7_MAP2K.6 - STE kinases include homologs to sterile 7, sterile 11 and sterile 20 from yeast, expressed	5	NA	NA	NA	NA	NA	5		NA	NA	NA
PH_os_0014735	763.127	564.053	638.972	739.362	621.166	1624.64	1993.62	1743.58	1966.52	2039.54	-1.48724	0	1	LOC_Os03g55350	LOC_Os03g55350.1	OsSub31 - Putative Subtilisin homologue, expressed	5	NA	NA	NA	NA	NA	5		NA	NA	NA
PH_os_0015000	6069.17	5484.87	5745.25	7669.98	6588.68	23150	26192.5	22355.2	26042.4	27136.8	-2.00432	0	1	LOC_Os04g42060	LOC_Os04g42060.1	cytochrome c oxidase subunit, putative, expressed	1	4336292	Os04g0498200	NM_001059747.1	AB047923.1|AK111257.1	Q9FE02	5		NA	NA	NA
PH_os_0013581	1767.52	1347.87	1523.63	1828.3	1653.4	23171.9	27405.5	23071.4	26769.2	27161.4	-3.95937	0	1	LOC_Os02g43790	LOC_Os02g43790.1	ethylene-responsive transcription factor, putative, expressed	1	4330189	Os02g0654700	NM_001054149.1	AK073812.1|AK105940.1	Q6H7H6	5		NA	NA	NA
PH_os_0014688	675.713	687.669	648.14	877.541	738.257	4042.09	5025.63	4068.73	5098.26	4164.68	-2.64627	0	1	LOC_Os03g18600	LOC_Os03g18600.1	cyclase/dehydrase family protein, putative, expressed	5	NA	NA	NA	NA	NA	5		NA	NA	NA
PH_os_0014510	847.919	908.346	814.071	1151.84	885.245	1941.77	2353.26	1763.6	2398.69	1955	-1.19766	0	1	LOC_Os03g44540	LOC_Os03g44540.1	nuclear transcription factor Y subunit, putative, expressed	5	NA	NA	NA	NA	NA	5		NA	NA	NA
PH_os_0015006	78.6729	54.9403	79.757	52.5906	48.1653	276.873	293.118	318.026	371.177	265.375	-2.24129	0	1	LOC_Os03g58800	LOC_Os03g58800.1	ATPase, putative, expressed	5	NA	NA	NA	NA	NA	5		NA	NA	NA
PH_os_0007387	67.309	62.2656	74.2565	82.4951	71.4175	365.911	429.283	332.482	447.687	425.884	-2.55174	0	1	LOC_Os04g40490	LOC_Os04g40490.1	glycosyl hydrolase family 5 protein, putative, expressed	1	4336181	Os04g0480900	NM_001059640.1	AK109889.1	Q7XUQ7	1		BGIOSGA016616	BGIOSGA016616-TA	IPR001547; Glycoside hydrolase, family 5
PH_os_0008708	6028.96	5592	5505.06	7757.63	6527.23	11267.6	16042.5	12111.7	15331	14949.8	-1.17759	0	1	LOC_Os06g09630	LOC_Os06g09630.1	3-oxoacyl-synthase, putative, expressed	1	4340392	Os06g0196600	NM_001063588.1	AK060515.1	Q69YA2	1		BGIOSGA021732	BGIOSGA021732-TA	IPR014030; Beta-ketoacyl synthase, N-terminal|IPR014031; Beta-ketoacyl synthase, C-terminal
PH_os_0013733	941.452	878.129	836.99	1172.46	1110.29	6730.32	8400.65	5737.81	8601.18	7554.63	-2.93961	0	1	LOC_Os02g06480	LOC_Os02g06480.2|LOC_Os02g06480.1	SCO1 protein homolog, mitochondrial precursor, putative, expressed	5	NA	NA	NA	AK105848.1	NA	5		NA	NA	NA
PH_os_0006873	1602.3	1599.68	1479.63	2104.66	1772.98	3693.26	4564.12	3579.46	4835.64	3934.62	-1.3095	0	1	LOC_Os04g22390	LOC_Os04g22390.1	short chain dehydrogenase/reductase protein, putative, expressed	1	4335398	Os04g0291100	NM_001058926.1	AK063968.1	Q0JED2	1		BGIOSGA016084	BGIOSGA016084-TA	IPR002198; Short-chain dehydrogenase/reductase SDR|IPR002347; Glucose/ribitol dehydrogenase|IPR005829; Sugar transporter, conserved site
PH_os_0005964	12614.8	14189.2	13406.5	16224.7	13903.2	30721.9	32880.2	27955.2	32775.3	28960.1	-1.16337	0	1	LOC_Os03g10510	LOC_Os03g10510.2|LOC_Os03g10510.1	outer mitochondrial membrane porin, putative, expressed	1	4331978	Os03g0202200	NM_001055836.1	AK121020.1|AY224468.1	Q84P97	1		BGIOSGA011263	BGIOSGA011263-TA	IPR001925; Porin, eukaryotic type
PH_os_0011115	174.829	209.689	238.354	191.801	183.526	758.655	804.517	661.628	835.407	665.578	-1.92625	0	1	LOC_Os08g40720	LOC_Os08g40720.1	FAD-binding and arabino-lactone oxidase domains containing protein, putative, expressed	1	4346054	Os08g0519100	NM_001068792.1	AK063323.1|AK063287.1	Q7EZA6	5		NA	NA	NA
PH_os_0013781	1152.12	1253.55	1364.12	1180.71	1091.19	3438.34	3371.9	2855.56	3426.41	2835.66	-1.43746	0	1	LOC_Os02g35190	LOC_Os02g35190.2|LOC_Os02g35190.1	chloride channel protein, putative, expressed	1	4329678	Os02g0558100	NM_001053678.2	AB069967.1|AK062032.1|AK066353.1|AK069669.1	Q0E0D1	5		NA	NA	NA
PH_os_0011151	83.9177	86.9888	136.595	70.1208	65.6044	230.524	197.491	277.995	211.954	341.35	-1.17436	0.002	1	LOC_Os09g27650	LOC_Os09g27650.2|LOC_Os09g27650.1	ZOS9-14 - C2H2 zinc finger protein, expressed	5	NA	NA	NA	NA	NA	5		NA	NA	NA
PH_os_0015989	1116.28	921.165	1002	1283.83	1026.42	2310.12	2898.96	2519.75	2722.31	2988.68	-1.35915	0	1	LOC_Os05g03030	LOC_Os05g03030.1	50S ribosomal protein L10, chloroplast precursor, putative, expressed	1	4337653	Os05g0121500	NM_001061033.2	NA	Q60F44	5		NA	NA	NA
PH_os_0020196	123.254	126.363	128.345	152.616	129.548	700.109	826.344	696.099	803.356	806.826	-2.59936	0	1	LOC_Os12g05680	LOC_Os12g05680.1	transcription factor, putative, expressed	1	4351527	Os12g0152900	NM_001072711.1	AK101620.1	Q2QXL0	1		BGIOSGA036617	BGIOSGA036617-TA	IPR004827; Basic-leucine zipper (bZIP) transcription factor|IPR011616; bZIP transcription factor, bZIP-1
PH_os_0002973	568.193	473.402	626.138	188.707	388.644	1942.99	2363.66	2320.7	2119.54	2195.77	-2.14474	0	1	LOC_Os11g34460	LOC_Os11g34460.3|LOC_Os11g34460.2|LOC_Os11g34460.1	OsFBO10 - F-box and other domain containing protein, expressed	1	4350698	Os11g0547000	NM_001074600.2	AK065369.1|AK100677.1	Q2R2W1	1		BGIOSGA033831	BGIOSGA033831-TA	IPR001610; PAC motif|IPR001810; Cyclin-like F-box|IPR006652; Kelch repeat type 1|IPR011498; Kelch repeat type 2
PH_os_0018666	3768.43	3573.86	3458.88	4798.12	4177.92	23990.3	32309.5	24043.2	33194	28490.4	-2.87207	0	1	LOC_Os02g56510	LOC_Os02g56510.1	phosphate transporter 1, putative, expressed	1	4331090	Os02g0809800	NM_001054999.1	AK100323.1	Q6K991	1		BGIOSGA009251	BGIOSGA009251-TA	IPR004331; SPX, N-terminal|IPR004342; EXS, C-terminal
PH_os_0007618	172.206	169.399	169.598	201.082	181.035	3343.2	4281.4	3250.32	4347.63	4210.69	-4.46293	0	1	LOC_Os04g56930	LOC_Os04g56930.2|LOC_Os04g56930.1	glycosyl hydrolases, putative, expressed	1	4337313	Os04g0664900	NM_001060708.2	AK243269.1|AY578162.1	Q56UD1	1		BGIOSGA014155	BGIOSGA014155-TA	IPR001362; Glycoside hydrolase, family 32|IPR013148; Glycosyl hydrolases family 32, N-terminal|IPR013189; Glycosyl hydrolase family 32, C-terminal
PH_os_0017238	625.012	611.668	593.135	742.456	694.244	1172.13	1479.1	1067.5	1534.34	1469.19	-1.07573	0	1	LOC_Os01g16520	LOC_Os01g16520.1	glutamyl-tRNA synthetase, cytoplasmic, putative, expressed	1	4325167	Os01g0271200	NM_001049241.1	AK073797.1	Q9LIZ8	1		BGIOSGA001915	BGIOSGA001915-TA	IPR000924; Glutamyl/glutaminyl-tRNA synthetase, class Ic|IPR001412; Aminoacyl-tRNA synthetase, class I, conserved site
PH_os_0016083	8939.86	8662.25	8304.81	10798.6	10098.1	18182.1	23779	18659	25368.3	24328.9	-1.2742	0	1	LOC_Os05g48240	LOC_Os05g48240.4|LOC_Os05g48240.1	dynamin family protein, putative, expressed	1	4339566	Os05g0556100	NM_001062813.1	AK065908.1	Q0DG31	5		NA	NA	NA
PH_os_0008510	95.2816	97.0611	94.4249	101.056	96.3306	546.427	570.645	445.904	588.301	540.381	-2.52466	0	1	LOC_Os05g45880	LOC_Os05g45880.1	phosphotransferase, putative, expressed	1	9268113	Os05g0535400	NM_001187573.1	NA	Q75KT7	1		BGIOSGA020259	BGIOSGA020259-TA	IPR002573; Choline/ethanolamine kinase|IPR007521; Choline kinase, N-terminal
PH_os_0016819	163.465	130.025	174.182	101.056	111.278	4925.16	6013.09	5195.17	6205.59	4981.14	-5.25614	0	1	LOC_Os06g14420	LOC_Os06g14420.1	hydrolase, NUDIX family, domain containing protein, expressed	5	NA	NA	NA	NA	NA	5		NA	NA	NA
PH_os_0007654	385.497	418.462	437.288	491.877	393.627	1253.85	1524.84	1267.66	1524	1273.37	-1.73982	0	1	LOC_Os05g11810	LOC_Os05g11810.1	gibberellin 2-beta-dioxygenase 1, putative, expressed	5	NA	NA	NA	NA	NA	4		BGIOSGA018607|BGIOSGA018605	BGIOSGA018607-TA|BGIOSGA018605-TA	NA
PH_os_0008522	208.92	192.291	221.853	210.362	199.305	785.489	825.305	681.644	830.238	700.89	-1.92802	0	1	LOC_Os05g44990	LOC_Os05g44990.1	light repressible receptor protein kinase, putative, expressed	1	4339376	Os05g0525600	NM_001062631.2	NA	Q0DGL3	1		BGIOSGA020225	BGIOSGA020225-TA	IPR000719; Protein kinase, core|IPR001245; Tyrosine protein kinase|IPR001611; Leucine-rich repeat|IPR008271; Serine/threonine protein kinase, active site|IPR017442; Serine/threonine protein kinase-related
PH_os_0020434	493.891	499.956	588.551	543.436	507.396	1340.45	1437.53	1382.19	1392.69	1079.69	-1.33909	0	1	LOC_Os01g09620	LOC_Os01g09620.2|LOC_Os01g09620.1	zinc finger/CCCH transcription factor, putative, expressed	1	4327304	Os01g0192000	NM_001048811.1	AK073660.1|AK100770.1|HQ858837.1	Q9FU27	1		BGIOSGA002217	BGIOSGA002217-TA	IPR000571; Zinc finger, CCCH-type
PH_os_0016843	140.737	144.676	205.351	128.899	126.226	606.192	588.316	310.242	612.081	464.407	-1.72996	0	1	LOC_Os06g48065	LOC_Os06g48065.1	Zinc finger, C3HC4 type domain containing protein, expressed	5	NA	NA	NA	NA	NA	5		NA	NA	NA
PH_os_0017943	505.255	368.1	480.375	332.043	313.905	4243.35	5021.47	4626.95	4996.94	5643.5	-3.59743	0	1	LOC_Os11g14050	LOC_Os11g14050.2|LOC_Os11g14050.1	leucine-rich repeat family protein, putative, expressed	1	4350184	Os11g0245200	NM_001074132.2	AK243309.1	Q0ITF3	1		BGIOSGA035066	BGIOSGA035066-TA	IPR000719; Protein kinase, core|IPR001245; Tyrosine protein kinase|IPR001611; Leucine-rich repeat|IPR002290; Serine/threonine protein kinase|IPR003591; Leucine-rich repeat, typical subtype|IPR008271; Serine/threonine protein kinase, active site|IPR013210; Leucine-rich repeat, N-terminal|IPR017441; Protein kinase ATP binding, conserved site|IPR017442; Serine/threonine protein kinase-related
PH_os_0018731	176.577	164.821	188.85	216.55	198.474	2032.02	2376.13	1913.72	2254.98	2381.96	-3.56435	0	1	LOC_Os03g40070	LOC_Os03g40070.1	transposon protein, putative, unclassified, expressed	1	4333381	Os03g0597600	NM_001057142.1	AK069458.1	Q10H87	1		BGIOSGA010303	BGIOSGA010303-TA	IPR000246; Peptidase T2, asparaginase 2
PH_os_0018753	3970.36	3990.5	3846.67	5106.45	4885.45	11340.8	15035.3	10839.6	15306.2	14465.1	-1.63627	0	1	LOC_Os03g24460	LOC_Os03g24460.3|LOC_Os03g24460.2	aminotransferase domain containing protein, putative, expressed	1	9270815	Os03g0359100	NM_001186500.1	AK073091.1	C7IZX5	1		BGIOSGA010698	BGIOSGA010698-TA	IPR001544; Aminotransferase, class IV
PH_os_0002818	1326.07	1271.87	1247.69	1508.63	1515.55	2987.05	4076.63	3060.17	4170.83	4028.78	-1.42404	0	1	LOC_Os10g34170	LOC_Os10g34170.1	glutaredoxin domain containing protein, putative, expressed	1	4348928	Os10g0482900	NM_001071417.1	AK071332.1	Q8LNW2	1		BGIOSGA031671	BGIOSGA031671-TA	IPR000591; Pleckstrin/ G-protein, interacting region|IPR002109; Glutaredoxin|IPR006869; Protein of unknown function DUF547
PH_os_0017605	64.6866	76.9164	109.093	70.1208	78.061	162.22	140.323	162.349	178.868	159.439	-1.04291	0	1	LOC_Os05g49210	LOC_Os05g49210.1	OsWRKY43 - Superfamily of TFs having WRKY and zinc finger domains, expressed	5	NA	NA	NA	NA	NA	1		BGIOSGA020376	BGIOSGA020376-TA	IPR003657; DNA-binding WRKY
PH_os_0002842	569.941	531.089	498.71	633.15	566.357	4303.11	5569.25	4526.87	5678.29	4559.53	-3.1497	0	1	LOC_Os11g07440	LOC_Os11g07440.4|LOC_Os11g07440.3|LOC_Os11g07440.2|LOC_Os11g07440.1	plant neutral invertase domain containing protein, expressed	1	4349916	Os11g0175400	NM_001072410.1	AK070884.1	Q53PH5	1		BGIOSGA021334	BGIOSGA021334-TA	IPR006937; Plant neutral invertase
PH_os_0002854	681.832	710.561	719.646	771.329	708.362	2196.68	2402.12	2277.33	2451.42	2063.08	-1.68323	0	1	LOC_Os10g42820	LOC_Os10g42820.2|LOC_Os10g42820.1	early-responsive to dehydration protein-related, putative, expressed	1	4349511	Os10g0579100	NM_001072036.1	AK102587.1	Q9FRP8	4		BGIOSGA031326|BGIOSGA031322	BGIOSGA031326-TA|BGIOSGA031322-TA	IPR003864; Protein of unknown function DUF221|IPR007763; NADH:ubiquinone oxidoreductase 17.2 kD subunit
PH_os_0013026	576.934	356.196	412.536	393.914	393.627	1462.42	1747.28	1719.12	1811.43	1791.28	-1.96443	0	1	LOC_Os01g63180	LOC_Os01g63180.1	laccase-6 precursor, putative, expressed	5	NA	NA	NA	NA	NA	5		NA	NA	NA
PH_os_0007787	111.89	108.049	114.593	116.524	121.244	508.616	538.423	492.607	532.469	563.922	-2.24329	0	1	LOC_Os04g45590	LOC_Os04g45590.1	glyoxalase family protein, putative, expressed	1	4336529	Os04g0538900	NM_001059969.1	AK243526.1	Q7X8H2	1		BGIOSGA016843	BGIOSGA016843-TA	IPR004360; Glyoxalase/bleomycin resistance protein/dioxygenase|IPR011588; Glyoxalase/extradiol ring-cleavage dioxygenase
PH_os_0019717	881.136	884.538	856.241	1138.43	984.897	3409.07	3659.82	3459.37	4015.75	4582	-2.0428	0	1	LOC_Os08g34790	LOC_Os08g34790.1	AMP-binding domain containing protein, expressed	1	4345717	Os08g0448000	NM_001068470.1	AK120964.1	Q6ZAC1	1		BGIOSGA026897	BGIOSGA026897-TA	IPR000873; AMP-dependent synthetase and ligase
PH_os_0017459	131.996	64.097	110.01	51.5594	58.1305	161.001	147.599	254.643	178.868	165.859	-1.01004	0.002	1	LOC_Os03g51040	LOC_Os03g51040.1	STRUBBELIG-RECEPTOR FAMILY 6 precursor, putative	1	9267831	Os03g0719850	NM_001186691.1	NA	Q6ASV8	1		BGIOSGA009905	BGIOSGA009905-TA	IPR000560; Histidine acid phosphatase|IPR000719; Protein kinase, core|IPR001245; Tyrosine protein kinase|IPR008266; Tyrosine protein kinase, active site|IPR017441; Protein kinase ATP binding, conserved site
PH_os_0007799	8760.66	8103.69	8038.03	11470.9	9716.1	17725.9	22521.3	17713.8	21224.3	21453.7	-1.16603	0	1	LOC_Os04g46620	LOC_Os04g46620.1	T-complex protein, putative, expressed	1	4336600	Os04g0551800	NM_001060035.1	AK121568.1	Q7FAT6	1		BGIOSGA016889	BGIOSGA016889-TA	IPR001844; Chaperonin Cpn60|IPR002194; Chaperonin TCP-1, conserved site|IPR002423; Chaperonin Cpn60/TCP-1
PH_os_0015360	7679.35	7117.51	6898.52	9199.23	8350.03	18710.2	23867.3	18809.1	23830.8	23876.3	-1.53019	0	1	LOC_Os03g63400	LOC_Os03g63400.2|LOC_Os03g63400.1	transcription factor BTF3, putative, expressed	1	4334799	Os03g0851000	NM_001058446.1	AK060496.1|AK104157.1|GU120352.1	Q851Y9	5		NA	NA	NA
PH_os_0013037	334.797	332.389	342.863	412.475	384.492	2124.72	2750.32	2077.18	2734.72	2589.55	-2.78046	0	1	LOC_Os01g61940	LOC_Os01g61940.1	white-brown complex homolog protein, putative, expressed	1	4327460	Os01g0836600	NM_001051267.1	AK067556.1	Q8S1S3	5		NA	NA	NA
PH_os_0012386	266.614	271.954	253.022	302.138	275.705	1283.13	1571.61	1210.95	1562.25	1591.18	-2.40171	0	1	LOC_Os12g18560	LOC_Os12g18560.1	invertase/pectin methylesterase inhibitor family protein, putative, expressed	5	NA	NA	NA	NA	NA	5		NA	NA	NA
PH_os_0019336	183.57	190.46	181.516	210.362	213.422	679.374	772.294	559.326	780.61	757.603	-1.8924	0	5	NA	NA	NA	5	NA	NA	NA	NA	NA	1		BGIOSGA020640	BGIOSGA020640-TA	IPR000719; Protein kinase, core|IPR001245; Tyrosine protein kinase|IPR002290; Serine/threonine protein kinase|IPR017442; Serine/threonine protein kinase-related
PH_os_0015386	93.5333	63.1813	93.5081	71.152	86.3653	236.622	264.014	266.875	291.565	238.624	-1.61873	0	1	LOC_Os04g41030	LOC_Os04g41030.1	inactive receptor kinase At1g27190 precursor, putative, expressed	5	NA	NA	NA	NA	NA	5		NA	NA	NA
PH_os_0015720	2374.17	2425.61	2312.03	2984.26	2808.53	73448.1	68118.9	63414	67758	70126.5	-4.77566	0	1	LOC_Os04g44060	LOC_Os04g44060.1	aquaporin protein, putative, expressed	1	4336424	Os04g0521100	NM_001059870.2	AK243592.1	Q7XUA6	5		NA	NA	NA
PH_os_0017412	146.856	128.194	171.432	44.3411	114.6	390.305	426.165	520.406	453.891	372.381	-2.01634	0	1	LOC_Os03g13310	LOC_Os03g13310.1	MYB family transcription factor, putative, expressed	5	NA	NA	NA	NA	NA	1		BGIOSGA012194	BGIOSGA012194-TA	IPR001005; SANT, DNA-binding|IPR014778; Myb, DNA-binding
PH_os_0007847	397.735	427.618	409.786	517.657	407.744	842.815	953.155	798.401	966.715	844.278	-1.07312	0	1	LOC_Os04g53380	LOC_Os04g53380.1	expressed protein	1	4337062	Os04g0625300	NM_001060474.1	AK242542.1|AK064498.1	Q0J9Y4	1		BGIOSGA014311	BGIOSGA014311-TA	NA
PH_os_0014692	2549	2790.05	2217.61	3080.16	2640.79	15268.2	16872	13570.6	17233.4	14888.8	-2.57454	0	1	LOC_Os03g55320	LOC_Os03g55320.3|LOC_Os03g55320.2|LOC_Os03g55320.1	protein phosphatase 2C, putative, expressed	5	NA	NA	NA	AK105764.1|AK066083.1|AK102620.1	NA	5		NA	NA	NA
PH_os_0013040	149.478	142.845	187.933	135.086	126.226	1718.56	1991.54	1768.05	1895.18	1624.35	-3.60813	0	1	LOC_Os01g58970	LOC_Os01g58970.1	cytochrome P450, putative, expressed	5	NA	NA	NA	NA	NA	5		NA	NA	NA
PH_os_0002579	688.825	708.73	774.651	763.079	682.618	2599.19	2713.94	2565.34	2652.01	2100.53	-1.82747	0	1	LOC_Os09g29490	LOC_Os09g29490.1	peroxidase precursor, putative, expressed	1	4347336	Os09g0471100	NM_001069974.1	AK069281.1	Q6K4J4	1		BGIOSGA029604	BGIOSGA029604-TA	IPR000823; Plant peroxidase|IPR002016; Haem peroxidase, plant/fungal/bacterial
PH_os_0013059	3465.98	3843.07	173.265	3618.44	4089.9	9558.81	9576.24	9316.17	9370.42	7235.75	-1.2856	0.019	1	LOC_Os01g70270	LOC_Os01g70270.4|LOC_Os01g70270.3|LOC_Os01g70270.2|LOC_Os01g70270.1	auxin response factor, putative, expressed	1	4326957	Os01g0927600	NM_001051805.1	AK072309.1	Q5JK20	5		NA	NA	NA
PH_os_0004888	101.401	87.9044	117.344	108.275	91.3479	363.471	437.599	398.089	455.959	451.566	-2.07288	0	1	LOC_Os02g02640	LOC_Os02g02640.1	NBS-LRR disease resistance protein, putative	5	NA	NA	NA	NA	NA	1		BGIOSGA007394	BGIOSGA007394-TA	IPR000767; Disease resistance protein|IPR001611; Leucine-rich repeat|IPR002182; NB-ARC
PH_os_0018799	1984.3	1875.29	1879.33	2271.71	2252.14	25948	27259	25570	25959.7	27865.5	-3.7281	0	1	LOC_Os03g08470	LOC_Os03g08470.3|LOC_Os03g08470.2|LOC_Os03g08470.1	AP2 domain containing protein, expressed	1	4331845	Os03g0183000	NM_001055712.1	EU837258.1|AK060929.1|AK060527.1|AK101949.1	Q94HF3	1		BGIOSGA011328	BGIOSGA011328-TA	IPR001471; Pathogenesis-related transcriptional factor and ERF, DNA-binding
PH_os_0010772	210.668	174.893	198.934	215.518	202.626	450.07	550.896	492.607	523.164	517.91	-1.34886	0	1	LOC_Os08g09710	LOC_Os08g09710.1	OsFBX271 - F-box domain containing protein, expressed	5	NA	NA	NA	NA	NA	5		NA	NA	NA
PH_os_0004855	5679.31	5433.59	5028.35	6805.84	6398.51	11185.9	14994.8	11696.9	15803.5	14728.3	-1.23582	0	1	LOC_Os02g07760	LOC_Os02g07760.2|LOC_Os02g07760.1	aldehyde dehydrogenase, putative, expressed	1	9267109	Os02g0173900	NM_001185897.1	AK060831.1|CU606989.1	B9F3B6	1		BGIOSGA007641	BGIOSGA007641-TA	IPR015590; Aldehyde dehydrogenase|IPR016160; Aldehyde dehydrogenase, conserved site
PH_os_0008052	131.121	142.845	149.43	173.24	149.478	761.094	940.681	751.698	992.563	965.195	-2.57702	0	1	LOC_Os05g17604	LOC_Os05g17604.6|LOC_Os05g17604.5|LOC_Os05g17604.4|LOC_Os05g17604.3|LOC_Os05g17604.2|LOC_Os05g17604.1	SHR5-receptor-like kinase, putative, expressed	5	NA	NA	NA	NA	NA	1		BGIOSGA018414	BGIOSGA018414-TA	IPR000719; Protein kinase, core|IPR001245; Tyrosine protein kinase|IPR001611; Leucine-rich repeat|IPR002290; Serine/threonine protein kinase|IPR008271; Serine/threonine protein kinase, active site|IPR017442; Serine/threonine protein kinase-related
PH_os_0009698	14187.3	12373.5	11227.4	15909.2	15510.1	25743	32507	24612.6	34367.5	33250	-1.15187	0	1	LOC_Os01g39310	LOC_Os01g39310.3|LOC_Os01g39310.1	SEY1, putative, expressed	1	4326314	Os01g0575000	NM_001049923.1	AK101859.1|AK070726.1	Q0JLS6	5		NA	NA	NA
PH_os_0014249	952.816	836.923	785.652	976.536	1052.99	3728.63	4561.01	3557.22	4698.13	4630.16	-2.24477	0	1	LOC_Os03g12500	LOC_Os03g12500.1	cytochrome P450, putative, expressed	1	4332121	Os03g0225900	NM_001055971.1	AK066138.1|AK061758.1	Q7XYS3	5		NA	NA	NA
PH_os_0018467	775.365	712.392	725.147	898.165	872.788	2547.96	3332.4	2786.62	3481.21	3184.5	-1.95395	0	1	LOC_Os02g35910	LOC_Os02g35910.1	protein phosphotase protein, putative, expressed	1	4329716	Os02g0567200	NM_001053713.1	AK069840.1	Q6YTI2	1		BGIOSGA006221	BGIOSGA006221-TA	IPR001932; Protein phosphatase 2C-related|IPR014045; Protein phosphatase 2C, N-terminal
PH_os_0004881	2436.24	2280.02	2162.61	2841.96	2634.97	4329.94	5525.59	4457.93	5650.37	4930.84	-1.02072	0	1	LOC_Os02g03850	LOC_Os02g03850.2|LOC_Os02g03850.1	glycosyltransferase, putative, expressed	1	9267563	Os02g0131200	NM_001185857.1	AK069931.1	C7IYE0	1		BGIOSGA007189	BGIOSGA007189-TA	IPR000312; Glycosyl transferase, family 3
PH_os_0008664	111.89	107.134	111.843	97.9629	102.144	317.123	329.498	318.026	355.669	286.776	-1.6048	0	1	LOC_Os05g40070	LOC_Os05g40070.1	WRKY DNA-binding domain containing protein, expressed	5	NA	NA	NA	NA	NA	1		BGIOSGA017861	BGIOSGA017861-TA	IPR003657; DNA-binding WRKY
PH_os_0007736	613.648	624.488	637.139	734.206	644.418	1652.7	1949.97	1613.48	1957.21	1619	-1.50919	0	1	LOC_Os04g52770	LOC_Os04g52770.1	helix-loop-helix DNA-binding domain containing protein, expressed	1	4337015	Os04g0618600	NM_001060428.1	AK106689.1	Q7FA23	1		BGIOSGA017139	BGIOSGA017139-TA	IPR001092; Basic helix-loop-helix dimerisation region bHLH
PH_os_0018110	1187.09	1259.05	1236.69	1457.07	1253.13	3104.14	3493.51	2914.5	3582.53	2867.76	-1.36072	0	1	LOC_Os01g72990	LOC_Os01g72990.2|LOC_Os01g72990.1	expressed protein	1	4325243	Os01g0960400	NM_001052001.1	AK111991.1|AK111512.1|AK111586.1	Q5JN27	1		BGIOSGA000071	BGIOSGA000071-TA	IPR000719; Protein kinase, core|IPR001245; Tyrosine protein kinase|IPR001611; Leucine-rich repeat|IPR002290; Serine/threonine protein kinase|IPR003591; Leucine-rich repeat, typical subtype|IPR008271; Serine/threonine protein kinase, active site|IPR013210; Leucine-rich repeat, N-terminal|IPR017441; Protein kinase ATP binding, conserved site|IPR017442; Serine/threonine protein kinase-related
PH_os_0012159	165.213	143.76	193.434	139.21	112.939	815.981	890.789	891.808	961.546	956.635	-2.58236	0	1	LOC_Os11g29710	LOC_Os11g29710.1	OsFBO4 - F-box and other domain containing protein, expressed	5	NA	NA	NA	NA	NA	5		NA	NA	NA
PH_os_0016477	275.355	218.845	223.686	263.984	210.931	733.041	815.95	811.745	870.561	842.138	-1.7978	0	1	LOC_Os05g40160	LOC_Os05g40160.1	NB-ARC domain containing protein, expressed	1	4339113	Os05g0479800	NM_001062384.1	AK121345.1	Q0DHB0	5		NA	NA	NA
PH_os_0016514	835.681	788.393	798.486	1087.9	947.527	1913.71	2416.67	1931.51	2365.61	2491.1	-1.36041	0	1	LOC_Os05g47630	LOC_Os05g47630.1	peptidyl-tRNA hydrolase, mitochondrial precursor protein, putative, expressed	1	4339520	Os05g0549600	NM_001062770.1	AK061016.1	Q0DG74	5		NA	NA	NA
PH_os_0016187	204.549	204.195	205.351	223.768	227.539	776.951	978.101	825.089	1030.82	984.456	-2.08412	0	1	LOC_Os06g04020	LOC_Os06g04020.1	histone H1, putative, expressed	5	NA	NA	NA	NA	NA	5		NA	NA	NA
PH_os_0002255	162.591	369.015	440.038	150.554	305.6	1087.97	997.85	1250.98	830.238	900.992	-1.65484	0	1	LOC_Os09g37640	LOC_Os09g37640.1	purine permease, putative	5	NA	NA	NA	NA	NA	1		BGIOSGA031216	BGIOSGA031216-TA	IPR004853; Protein of unknown function DUF250
PH_os_0009731	581.305	594.271	584.884	720.801	569.679	1912.49	2187.99	1965.98	2250.84	1834.09	-1.78659	0	1	LOC_Os01g40094	LOC_Os01g40094.1	protein phosphatase 2C, putative, expressed	5	NA	NA	NA	NA	NA	5		NA	NA	NA
PH_os_0002291	340.042	357.112	369.449	399.07	359.579	859.89	927.169	823.977	939.833	754.393	-1.24484	0	1	LOC_Os09g23140	LOC_Os09g23140.2|LOC_Os09g23140.1	endonuclease/exonuclease/phosphatase family domain containing protein, expressed	1	4346970	Os09g0394600	NM_001069629.1	AK065379.1	Q6H453	1		BGIOSGA029810	BGIOSGA029810-TA	IPR000300; Inositol polyphosphate related phosphatase|IPR005135; Endonuclease/exonuclease/phosphatase
PH_os_0012594	373.259	424.871	475.791	444.442	366.222	2767.51	2834.52	2509.74	2907.38	2185.07	-2.69727	0	1	LOC_Os11g47840	LOC_Os11g47840.1	OsRhmbd18 - Putative Rhomboid homologue, expressed	1	4351216	Os11g0704800	NM_001075079.1	AK109134.1	Q53MA5	1		BGIOSGA033517	BGIOSGA033517-TA	IPR000504; RNA recognition motif, RNP-1|IPR002610; Peptidase S54, rhomboid|IPR005829; Sugar transporter, conserved site
PH_os_0013926	941.452	918.418	849.824	1020.88	1097.84	2379.64	3081.9	2430.79	3242.37	2927.69	-1.54979	0	1	LOC_Os02g08520	LOC_Os02g08520.1	peptidase, T1 family, putative, expressed	5	NA	NA	NA	NA	NA	5		NA	NA	NA
PH_os_0013938	133.744	125.447	137.512	123.743	137.852	453.729	556.093	478.151	555.215	560.712	-1.98472	0	1	LOC_Os02g20330	LOC_Os02g20330.1	conserved hypothetical protein	5	NA	NA	NA	NA	NA	5		NA	NA	NA
PH_os_0003650	859.283	831.429	748.982	923.945	887.736	3028.52	3587.06	3066.84	3577.36	3646.77	-2.01946	0	1	LOC_Os12g36910	LOC_Os12g36910.1	calmodulin binding protein, putative, expressed	1	4352495	Os12g0556200	NM_001073533.1	AK102354.1	Q2QNS3	1		BGIOSGA037577	BGIOSGA037577-TA	IPR012416; Calmodulin binding protein-like
PH_os_0009944	69.9314	54.0246	78.8402	49.497	60.6218	134.167	140.323	161.237	177.834	132.688	-1.15212	0	1	LOC_Os01g02190	LOC_Os01g02190.1	aquaporin protein, putative, expressed	1	4326119	Os01g0112400	NM_001048348.1	AK106825.1	Q9ASI1	5		NA	NA	NA
PH_os_0013950	72.5539	76.0007	82.5072	70.1208	57.3001	140.266	154.875	160.125	186.106	146.598	-1.08554	0	1	LOC_Os03g06010	LOC_Os03g06010.1	expansin precursor, putative, expressed	5	NA	NA	NA	DQ061066.1	NA	5		NA	NA	NA
PH_os_0019579	1224.67	1241.65	1316.45	1331.26	1241.5	2844.35	3246.13	3119.1	3258.92	2712.61	-1.23519	0	1	LOC_Os07g15370	LOC_Os07g15370.2|LOC_Os07g15370.1	metal transporter Nramp6, putative, expressed	1	4342859	Os07g0257200	NM_001065847.1	AK070788.1	Q8H4H5	1		BGIOSGA024510	BGIOSGA024510-TA	IPR001046; Natural resistance-associated macrophage protein
PH_os_0019527	2571.73	2524.51	2578.81	3045.1	2492.14	6551.02	7463.09	6408.34	7725.45	6337.97	-1.42106	0	1	LOC_Os07g42600	LOC_Os07g42600.1	aminotransferase, classes I and II, domain containing protein, expressed	1	4343916	Os07g0617800	NM_001066819.1	AK060481.1	Q0D4M5	1		BGIOSGA023902	BGIOSGA023902-TA	IPR001176; 1-aminocyclopropane-1-carboxylate synthase|IPR004839; Aminotransferase, class I and II
PH_os_0011460	551.584	608.006	580.301	624.9	573.001	4232.37	4679.5	4097.64	4820.14	3846.87	-2.88239	0	1	LOC_Os09g33500	LOC_Os09g33500.2|LOC_Os09g33500.1	transketolase, putative, expressed	5	NA	NA	NA	NA	NA	5		NA	NA	NA
PH_os_0011472	3682.76	3959.36	3965.85	4148.47	3458.77	29629	27677.9	25564.4	26698.9	20176	-2.78641	0	1	LOC_Os09g29660	LOC_Os09g29660.1	white-brown complex homolog protein 11, putative, expressed	1	4347344	Os09g0472100	NM_001069981.1	AK120390.1	Q6K4D2	5		NA	NA	NA
PH_os_0000869	6579.67	6612.06	6662.91	8653.73	8252.04	12959.3	14421	13093.6	14303.3	16012.4	-1.00173	0	1	LOC_Os07g45090	LOC_Os07g45090.2|LOC_Os07g45090.1	NADH-ubiquinone oxidoreductase 51 kDa subunit, mitochondrial precursor, putative, expressed	1	4344095	Os07g0645400	NM_001066990.1	AK119179.1|AK065185.1|AK100730.1	Q8H2T7	1		BGIOSGA026256	BGIOSGA026256-TA	IPR001949; NADH-ubiquinone oxidoreductase, 51 kDa subunit, conserved site|IPR011538; NADH-ubiquinone oxidoreductase, 51 kDa subunit
PH_os_0008269	549.836	564.053	562.882	688.834	666.84	1358.75	1563.3	1243.19	1530.2	1666.09	-1.34985	0	1	LOC_Os06g04620	LOC_Os06g04620.1	GDP-mannose 4,6 dehydratase 2, putative, expressed	1	4340050	Os06g0137700	NM_001063270.1	AK106455.1|AK061097.1|AK073547.1	Q0DES4	1		BGIOSGA022260	BGIOSGA022260-TA	IPR001509; NAD-dependent epimerase/dehydratase|IPR002198; Short-chain dehydrogenase/reductase SDR
PH_os_0021167	110.142	106.218	118.26	107.244	97.9914	315.903	371.075	306.906	361.872	343.49	-1.66261	0	1	LOC_Os12g44320	LOC_Os12g44320.1	carbohydrate binding protein, putative, expressed	1	4352924	Os12g0640700	NM_001073928.1	AK108649.1	Q0ILK0	1		BGIOSGA037875	BGIOSGA037875-TA	IPR000719; Protein kinase, core|IPR001480; Curculin-like (mannose-binding) lectin|IPR003014; N/apple PAN|IPR003609; Apple-like|IPR008271; Serine/threonine protein kinase, active site|IPR017441; Protein kinase ATP binding, conserved site|IPR017442; Serine/threonine protein kinase-related
PH_os_0020757	218.536	237.159	225.52	243.36	257.435	789.148	967.707	847.328	1002.9	957.705	-1.98788	0	1	LOC_Os05g36310	LOC_Os05g36310.1	zinc finger, C3HC4 type domain containing protein, expressed	1	4338915	Os05g0439000	NM_001062197.1	AK108250.1	Q75HW9	1		BGIOSGA017975	BGIOSGA017975-TA	IPR001841; Zinc finger, RING-type
PH_os_0000601	4192.39	4274.35	3884.26	4684.69	5020.82	8485.47	10609.4	9069.31	11376.2	10816.2	-1.22071	0	1	LOC_Os01g10610	LOC_Os01g10610.1	BES1/BZR1 homolog protein, putative, expressed	1	4327076	Os01g0203000	NM_001048865.1	AK067471.1	Q0JPT4	1		BGIOSGA002172	BGIOSGA002172-TA	IPR008540; BZR1, transcriptional repressor
PH_os_0004836	10006.3	9753.73	8569.75	10623.3	11126.2	21496	30014.5	24191.1	30860.4	28507.5	-1.43731	0	1	LOC_Os02g21250	LOC_Os02g21250.2|LOC_Os02g21250.1	clathrin adaptor complex small chain domain containing protein, expressed	1	4329152	Os02g0317400	NM_001053207.1	AK061254.1	Q6Z844	1		BGIOSGA008061	BGIOSGA008061-TA	IPR000804; Clathrin adaptor, sigma subunit/coatomer, zeta subunit
PH_os_0020916	286.719	312.244	319.028	278.421	308.092	1635.62	1541.47	1586.79	1954.11	1827.66	-2.43732	0	1	LOC_Os07g07990	LOC_Os07g07990.1	uncharacterized protein At4g06744 precursor, putative, expressed	1	9272001	Os07g0176400	NM_001188146.1	AK062887.1	Q6ZEZ7	1		BGIOSGA024730	BGIOSGA024730-TA	IPR001611; Leucine-rich repeat|IPR003591; Leucine-rich repeat, typical subtype
PH_os_0018034	110.142	131.857	149.43	120.649	135.361	456.169	555.054	493.719	560.385	593.884	-1.9672	0	1	LOC_Os01g16770	LOC_Os01g16770.1	expansin precursor, putative, expressed	5	NA	NA	NA	DQ062981.1	NA	5		NA	NA	NA
PH_os_0001046	842.674	776.489	785.652	904.352	925.106	2933.38	3214.95	2923.39	3125.54	3310.77	-1.90128	0	1	LOC_Os07g26610	LOC_Os07g26610.2|LOC_Os07g26610.1	phosphoglucomutase, putative, expressed	1	4343118	Os07g0447800	NM_001066076.1	AK064872.1	Q7XHZ2	1		BGIOSGA025615	BGIOSGA025615-TA	IPR005841; Alpha-D-phosphohexomutase, N-terminal|IPR005844; Alpha-D-phosphohexomutase, alpha/beta/alpha domain I|IPR005845; Alpha-D-phosphohexomutase, alpha/beta/alpha domain II|IPR005846; Alpha-D-phosphohexomutase, alpha/beta/alpha domain III
PH_os_0006336	577.809	579.62	559.215	701.208	617.014	1194.09	1435.45	1255.42	1332.72	1416.76	-1.16252	0	1	LOC_Os03g18980	LOC_Os03g18980.1	kinesin motor domain containing protein, expressed	1	4332578	Os03g0301800	NM_001056402.1	AK106465.1	Q0DSK7	1		BGIOSGA010904	BGIOSGA010904-TA	IPR001715; Calponin-like actin-binding|IPR001752; Kinesin, motor region
PH_os_0004982	836.555	760.007	775.568	893.009	866.145	2657.73	2804.37	2513.07	3040.76	3218.74	-1.84045	0	1	LOC_Os02g10880	LOC_Os02g10880.1	UDP-glucoronosyl and UDP-glucosyl transferase domain containing protein, expressed	1	4328664	Os02g0203300	NM_001052772.2	NA	Q0E2Y7	1		BGIOSGA007754	BGIOSGA007754-TA	IPR000318; Nitrogenase component 1, conserved site|IPR002213; UDP-glucuronosyl/UDP-glucosyltransferase
PH_os_0011688	10302.6	9788.53	9304.06	12654.7	11563	29725.4	36959.9	30826.3	36028	36819.7	-1.71229	0	1	LOC_Os09g30160	LOC_Os09g30160.1	zinc finger, C3HC4 type domain containing protein, expressed	1	4347374	Os09g0478600	NM_001070008.1	AK109529.1	Q0J0X8	5		NA	NA	NA
PH_os_0007236	8806.12	8308.8	7915.19	10828.5	9495.2	16792.9	21345.7	17599.3	20751.8	20952.9	-1.10946	0	1	LOC_Os04g42600	LOC_Os04g42600.2|LOC_Os04g42600.1	polyadenylate-binding protein, putative, expressed	1	4336331	Os04g0504800	NM_001059783.1	AK104208.1|AK105555.1|AK067210.1	Q7F8Y1	1		BGIOSGA014766	BGIOSGA014766-TA	IPR000504; RNA recognition motif, RNP-1|IPR002004; Polyadenylate-binding protein/Hyperplastic disc protein|IPR003954; RNA recognition, region 1
PH_os_0011279	60.3159	41.2052	127.428	62.9025	83.0436	134.167	106.022	266.875	141.647	148.739	-1.12683	0.019	1	LOC_Os09g31450	LOC_Os09g31450.1	polygalacturonase inhibitor 1 precursor, putative, expressed	5	NA	NA	NA	NA	NA	5		NA	NA	NA
PH_os_0004961	549.836	528.342	561.966	637.274	592.101	1507.55	1822.12	1563.44	1819.7	1628.63	-1.54628	0	1	LOC_Os02g06930	LOC_Os02g06930.4|LOC_Os02g06930.3|LOC_Os02g06930.2|LOC_Os02g06930.1	protein kinase, putative, expressed	1	4328408	Os02g0165100	NM_001052530.1	AK066645.1	Q6H6V1	1		BGIOSGA007605	BGIOSGA007605-TA	IPR000719; Protein kinase, core|IPR001245; Tyrosine protein kinase|IPR002290; Serine/threonine protein kinase|IPR008271; Serine/threonine protein kinase, active site|IPR017441; Protein kinase ATP binding, conserved site|IPR017442; Serine/threonine protein kinase-related
PH_os_0011748	8310.48	8715.36	8872.27	9258.01	8070.18	22753.6	23820.5	21525.7	24578.3	20009.1	-1.43121	0	1	LOC_Os10g42410	LOC_Os10g42410.3|LOC_Os10g42410.2|LOC_Os10g42410.1	zinc-binding protein, putative, expressed	5	NA	NA	NA	NA	NA	5		NA	NA	NA
PH_os_0010713	248.257	148.339	192.517	135.086	141.174	365.911	370.036	539.31	372.211	329.579	-1.07328	0	1	LOC_Os08g16480	LOC_Os08g16480.3|LOC_Os08g16480.2|LOC_Os08g16480.1	ATPase, AFG1 family domain containing protein, expressed	5	NA	NA	NA	NA	NA	5		NA	NA	NA
PH_os_0011578	2746.56	2595.01	2470.63	3286.4	2923.96	7782.92	8945.31	7261.23	8959.95	9655.16	-1.64262	0	1	LOC_Os09g25620	LOC_Os09g25620.4|LOC_Os09g25620.3|LOC_Os09g25620.2|LOC_Os09g25620.1	CPuORF8 - conserved peptide uORF-containing transcript, expressed	1	4347103	Os09g0424300	NM_001069752.1	AK100397.1|AK067682.1|AK101535.1|AK102445.1	Q6F4N6	5		NA	NA	NA
PH_os_0007414	121.506	102.555	112.76	110.337	103.804	12170.2	14149.7	11450.1	13868	14212.6	-6.94553	0	1	LOC_Os03g59440	LOC_Os03g59440.1	dirigent, putative, expressed	1	4334521	Os03g0809000	NM_001058189.1	AK121408.1	Q6ATP8	1		BGIOSGA009597	BGIOSGA009597-TA	IPR004265; Plant disease resistance response protein
PH_os_0000697	13116.5	12234.3	12149.6	16149.4	13909.8	26260.2	29549.9	26140.4	29944.4	31367.8	-1.13455	0	1	LOC_Os01g41610	LOC_Os01g41610.2|LOC_Os01g41610.1	mitochondrial ATP synthase g subunit family protein, putative, expressed	1	4324593	Os01g0600000	NM_001050023.1	AK121212.1	Q0JLH6	1		BGIOSGA001284	BGIOSGA001284-TA	IPR006808; ATPase, F0 complex, subunit G, mitochondrial
PH_os_0011882	142.485	115.375	130.178	124.774	131.209	504.957	583.119	538.198	620.352	557.502	-2.10715	0	1	LOC_Os11g14480	LOC_Os11g14480.1	conserved hypothetical protein	5	NA	NA	NA	NA	NA	5		NA	NA	NA
PH_os_0000709	7418.85	6981.99	6805.01	8881.63	8191.42	14635.2	16717.1	14227.8	17937.5	18026.3	-1.14605	0	1	LOC_Os01g01369	LOC_Os01g01369.1	3-beta-hydroxysteroid-Delta-isomerase, putative, expressed	1	4326449	Os01g0103600	NM_001048292.1	AK059848.1	Q9FTZ2	1		BGIOSGA002561	BGIOSGA002561-TA	IPR007905; Emopamil-binding
PH_os_0009701	224.655	232.58	227.353	218.612	235.013	730.602	875.198	818.417	903.646	856.049	-1.83395	0	1	LOC_Os01g22336	LOC_Os01g22336.1	peroxidase precursor, putative, expressed	1	4326968	Os01g0327000	NM_001049441.2	NA	Q0JN58	5		NA	NA	NA
PH_os_0010988	81.2953	66.844	87.0909	62.9025	69.7566	876.966	1042.55	879.576	1106.29	958.775	-3.70025	0	1	LOC_Os08g34460	LOC_Os08g34460.1	tetraspanin family protein, putative, expressed	1	4345701	Os08g0443800	NM_001068456.1	AK110630.1	Q6Z8Q8	5		NA	NA	NA
PH_os_0011080	2583.97	2644.46	2573.31	3089.44	2668.19	6807.16	7486.99	5972.44	7653.08	6654.71	-1.40151	0	1	LOC_Os08g10510	LOC_Os08g10510.2|LOC_Os08g10510.1	aminotransferase, putative, expressed	1	4344928	Os08g0205900	NM_001067772.1	AK103274.1	Q6ZCF0	5		NA	NA	NA
PH_os_0011273	518.367	673.934	623.388	682.647	618.675	8396.43	9204.13	7687.12	9326.99	7892.77	-3.81661	0	1	LOC_Os10g22570	LOC_Os10g22570.1	cellulase, putative, expressed	1	4348474	Os10g0370800	NM_001070996.1	AK060558.1|AK122082.1	Q8RU51	5		NA	NA	NA
PH_os_0005012	455.429	409.305	425.37	487.752	439.301	941.61	1131.94	1039.7	1150.75	1122.49	-1.28881	0	1	LOC_Os02g32280	LOC_Os02g32280.1	expressed protein	1	4329505	Os02g0522700	NM_001053517.2	AK289163.1	Q0E0U2	1		BGIOSGA008327	BGIOSGA008327-TA	NA
PH_os_0006563	82.1694	66.844	82.5072	81.4639	81.3827	808.663	1029.03	781.722	1021.51	986.596	-3.59361	0	1	LOC_Os03g46250	LOC_Os03g46250.1	acetyltransferase, GNAT family, putative, expressed	1	4333656	Os03g0665000	NM_001057375.2	NA	Q0DPT4	1		BGIOSGA013265	BGIOSGA013265-TA	IPR000182; GCN5-related N-acetyltransferase
PH_os_0004937	10724.9	9945.1	8629.34	10604.7	10833.9	19110.3	25643.7	20452.6	25726	25816.3	-1.24091	0	1	LOC_Os02g12650	LOC_Os02g12650.2|LOC_Os02g12650.1	puromycin-sensitive aminopeptidase, putative, expressed	1	4328737	Os02g0218200	NM_001052838.1	AK060032.1|AK066996.1	Q6Z6L4	1		BGIOSGA007797	BGIOSGA007797-TA	IPR006025; Peptidase M, neutral zinc metallopeptidases, zinc-binding site|IPR014782; Peptidase M1, membrane alanine aminopeptidase, N-terminal
PH_os_0005146	1351.43	1395.48	1200.02	1451.91	1503.92	2830.93	3267.96	2692.1	3418.14	3762.34	-1.26983	0	1	LOC_Os02g06920	LOC_Os02g06920.2|LOC_Os02g06920.1	zinc finger, C3HC4 type, domain containing protein, expressed	1	4328407	Os02g0165000	NM_001052529.1	AK101610.1|AK069562.1	Q6H6V3	1		BGIOSGA007073	BGIOSGA007073-TA	IPR001841; Zinc finger, RING-type|IPR011016; Zinc finger, variant RING-type
PH_os_0001036	485.149	493.547	525.296	538.28	477.501	1019.67	1077.89	1001.89	1072.18	882.801	-1.02383	0	1	LOC_Os07g23720	LOC_Os07g23720.1	B4-BTB4 - Bric-a-Brac, Tramtrack, Broad Complex BTB domain with B4 subfamily conserved sequence, expressed	1	4343036	Os07g0419200	NM_001066010.1	AK061170.1	Q7F268	1		BGIOSGA016742	BGIOSGA016742-TA	IPR000210; BTB/POZ-like|IPR003131; Potassium channel, voltage dependent, Kv, tetramerisation
PH_os_0005182	6195.93	6558.04	6626.24	6915.15	5957.55	14407.1	14453.2	13507.2	14315.7	11764.3	-1.1236	0	1	LOC_Os02g32120	LOC_Os02g32120.1	cytochrome b-c1 complex subunit Rieske, mitochondrial precursor, putative, expressed	1	4329497	Os02g0520800	NM_001053510.1	AK102815.1	Q6H4M9	1		BGIOSGA006363	BGIOSGA006363-TA	IPR004192; Ubiquinol cytochrome reductase transmembrane region|IPR005805; Rieske iron-sulphur protein, C-terminal|IPR005806; Rieske [2Fe-2S] region
PH_os_0000011	774.491	792.056	769.15	932.194	789.744	2347.93	2708.75	2537.54	2693.36	2763.97	-1.73739	0	1	LOC_Os01g01520	LOC_Os01g01520.1	transferase family protein, putative, expressed	1	4326298	Os01g0104900	NM_001048303.1	AK071797.1|AK121535.1	Q9FE44	1		BGIOSGA002557	BGIOSGA002557-TA	IPR003480; Transferase
PH_os_0000214	2490.43	2573.95	2422.96	2984.26	2847.56	6712.02	8089.86	6577.36	7809.2	8610.78	-1.56192	0	1	LOC_Os01g27750	LOC_Os01g27750.1	bifunctional 3-dehydroquinate dehydratase/shikimate dehydrogenase,chloroplast precursor, putative, expressed	1	4325444	Os01g0375200	NM_001049613.1	AK063767.1|AK073323.1|AK121501.1	Q0JMN6	1		BGIOSGA003552	BGIOSGA003552-TA	IPR001381; Dehydroquinase class I|IPR006151; Quinate/shikimate 5-dehydrogenase/glutamyl-tRNA reductase|IPR013708; Shikimate dehydrogenase substrate binding, N-terminal
PH_os_0000023	134.618	104.387	122.844	87.651	93.8393	267.115	271.29	322.474	286.396	261.095	-1.30985	0	1	LOC_Os01g20160	LOC_Os01g20160.1	OsHKT1;5 - Na+ transporter, expressed	1	4327757	Os01g0307500	NM_001049383.1	AK108663.1	Q0JNB6	1		BGIOSGA001800	BGIOSGA001800-TA	IPR003445; Cation transporter
PH_os_0003856	806.834	764.585	767.317	950.756	843.723	1573.42	2060.14	1662.41	1960.31	2047.03	-1.19825	0	1	LOC_Os12g08720	LOC_Os12g08720.1	H-BTB8 - Bric-a-Brac, Tramtrack, Broad Complex BTB domain with H family conserved sequence, expressed	1	4351690	Os12g0188500	NM_001072862.2	AK288594.1	Q2QWP0	1		BGIOSGA037109	BGIOSGA037109-TA	NA
PH_os_0001662	90.0367	98.8925	55.0048	92.807	98.8219	262.236	332.617	310.242	373.245	346.7	-1.86182	0	1	LOC_Os08g09570	LOC_Os08g09570.1	expressed protein	5	NA	NA	NA	NA	NA	1		BGIOSGA028134	BGIOSGA028134-TA	NA
PH_os_0000238	3132.05	3182.87	2631.06	3224.53	3458.77	11908	16278.5	13002.4	16367	15521.2	-2.25624	0	1	LOC_Os01g38980	LOC_Os01g38980.2|LOC_Os01g38980.1	calmodulin-binding protein, putative, expressed	1	4326347	Os01g0570800	NM_001049909.1	AB363406.1|AK072379.1|AK099914.1	Q656X7	4		BGIOSGA001375|BGIOSGA001376	BGIOSGA001375-TA|BGIOSGA001376-TA	IPR000048; IQ calmodulin-binding region|IPR000048; IQ calmodulin-binding region
PH_os_0000047	339.167	342.461	292.442	349.573	359.579	1029.43	1399.07	1011.9	1391.66	1331.16	-1.90359	0	1	LOC_Os01g35230	LOC_Os01g35230.1	1-aminocyclopropane-1-carboxylate oxidase homolog 1, putative, expressed	1	4326420	Os01g0536400	NM_001049795.2	AK243472.1	Q8GSY5	1		BGIOSGA001475	BGIOSGA001475-TA	IPR005123; 2OG-Fe(II) oxygenase
PH_os_0001674	4998.35	5155.23	4382.05	4872.37	5388.7	12319	13396.1	13046.9	13672.6	15096.4	-1.4949	0	1	LOC_Os08g10480	LOC_Os08g10480.1	heavy metal-associated domain containing protein	1	4344925	Os08g0205400	NM_001067769.2	AK243577.1	Q6ZCF3	4		BGIOSGA028180|BGIOSGA028178	BGIOSGA028180-TA|BGIOSGA028178-TA	IPR006121; Heavy metal transport/detoxification protein|IPR006121; Heavy metal transport/detoxification protein
PH_os_0000262	1202.82	1211.43	1190.85	1395.2	1285.51	2579.67	3075.66	2500.84	3128.64	2982.26	-1.20692	0	1	LOC_Os01g46060	LOC_Os01g46060.1	NUC189 domain containing protein, expressed	1	4326248	Os01g0649000	NM_001050251.1	AK073564.1	Q5VQD9	1		BGIOSGA004107	BGIOSGA004107-TA	IPR001680; WD40 repeat|IPR012979; Protein of unknown function NUC189, C-terminal
PH_os_0002654	55.071	52.1933	65.089	51.5594	49.8262	171.978	179.821	162.349	214.021	162.649	-1.72615	0	1	LOC_Os09g37800	LOC_Os09g37800.1	serine/threonine kinase, putative	5	NA	NA	NA	NA	NA	1		BGIOSGA029315	BGIOSGA029315-TA	IPR000719; Protein kinase, core|IPR000858; S-locus glycoprotein|IPR001480; Curculin-like (mannose-binding) lectin|IPR003609; Apple-like|IPR008271; Serine/threonine protein kinase, active site|IPR013227; PAN-like, type 2|IPR017441; Protein kinase ATP binding, conserved site|IPR017442; Serine/threonine protein kinase-related
PH_os_0008931	60.3159	60.4343	62.3388	55.6842	53.1479	143.925	146.559	133.438	205.75	158.369	-1.42943	0	1	LOC_Os06g37590	LOC_Os06g37590.1	1-aminocyclopropane-1-carboxylate oxidase protein, putative, expressed	5	NA	NA	NA	NA	NA	1		BGIOSGA020995	BGIOSGA020995-TA	IPR005123; 2OG-Fe(II) oxygenase
PH_os_0009617	904.738	903.767	895.661	1119.87	937.562	1927.13	2395.88	2002.68	2367.68	2426.9	-1.2605	0	1	LOC_Os01g41550	LOC_Os01g41550.1	aspartic proteinase, putative, expressed	5	NA	NA	NA	NA	NA	5		NA	NA	NA
PH_os_0009941	1030.61	1058.52	954.333	1146.68	1031.4	27822.6	30377.3	26906.6	30191.5	31362.4	-4.86318	0	1	LOC_Os01g08380	LOC_Os01g08380.1	transferase family protein, putative, expressed	1	4323875	Os01g0179000	NM_001048731.2	AK288049.1	Q9LGF6	5		NA	NA	NA
PH_os_0005410	3408.28	3465.82	3167.36	3810.24	3797.58	5746.02	7703.19	6120.34	7970.49	7760.08	-1.03578	0	1	LOC_Os03g09940	LOC_Os03g09940.1	sulfate transporter, putative, expressed	5	NA	NA	NA	NA	NA	1		BGIOSGA011286	BGIOSGA011286-TA	IPR001902; Sulphate anion transporter|IPR002645; Sulphate transporter/antisigma-factor antagonist STAS|IPR011547; Sulphate transporter
PH_os_0004006	310.321	328.726	324.528	357.822	346.292	654.98	754.624	646.06	765.101	734.062	-1.10043	0	1	LOC_Os01g72120	LOC_Os01g72120.1	glutathione S-transferase, putative, expressed	1	4325763	Os01g0949700	NM_001051936.2	AK069037.1|AK121363.1	Q5JKX6	1		BGIOSGA005165	BGIOSGA005165-TA	IPR004045; Glutathione S-transferase, N-terminal|IPR004046; Glutathione S-transferase, C-terminal
PH_os_0004018	1859.3	1923.83	1912.33	2286.14	1978.1	5367.91	5950.72	5247.43	6108.4	5519.38	-1.54659	0	1	LOC_Os01g53680	LOC_Os01g53680.1	6-phosphofructokinase, putative, expressed	1	4327196	Os01g0738800	NM_001050726.1	AK060632.1	Q0JJH3	1		BGIOSGA000859	BGIOSGA000859-TA	IPR000023; Phosphofructokinase|IPR015913; Phosphofructokinase-core
PH_os_0004237	80.4212	46.6992	70.5895	43.3099	49.8262	256.138	251.541	292.451	334.99	249.324	-2.22352	0	1	LOC_Os01g56690	LOC_Os01g56690.1	helix-loop-helix DNA-binding domain containing protein, expressed	1	9269465	Os01g0773800	NM_001185655.1	NA	Q5ZBY8	4		BGIOSGA004544|BGIOSGA004540	BGIOSGA004544-TA|BGIOSGA004540-TA	IPR001092; Basic helix-loop-helix dimerisation region bHLH|IPR001810; Cyclin-like F-box|IPR001092; Basic helix-loop-helix dimerisation region bHLH
PH_os_0009904	133.744	151.086	195.267	155.709	140.344	362.252	325.341	319.138	405.297	254.675	-1.19527	0	1	LOC_Os01g16714	LOC_Os01g16714.1	flavin monooxygenase, putative, expressed	1	4325177	Os01g0273800	NM_001049251.1	AK109645.1	Q9SDE9	5		NA	NA	NA
PH_os_0005471	64.6866	76.9164	122.844	64.9649	68.0957	312.244	288.961	324.698	311.21	241.834	-1.86288	0	1	LOC_Os03g13180	LOC_Os03g13180.1	peroxidase precursor, putative, expressed	1	9269736	Os03g0234500	NM_001186405.1	AK241166.1	C7IZT5	1		BGIOSGA012189	BGIOSGA012189-TA	IPR000823; Plant peroxidase|IPR002016; Haem peroxidase, plant/fungal/bacterial
PH_os_0014736	4289.42	4503.27	4047.44	5210.6	4589.82	28044.6	29639.3	26937.7	28726.4	29382.8	-2.69226	0	1	LOC_Os03g51080	LOC_Os03g51080.1	glutamate decarboxylase, putative, expressed	5	NA	NA	NA	AK120961.1	NA	5		NA	NA	NA
PH_os_0013589	420.463	428.534	379.533	471.253	456.74	1155.06	1388.67	1198.71	1347.2	1379.31	-1.61059	0	1	LOC_Os02g36500	LOC_Os02g36500.1	expressed protein	5	NA	NA	NA	NA	NA	5		NA	NA	NA
PH_os_0014882	143.359	147.423	126.511	138.179	119.583	1370.95	1668.28	1392.2	1705.97	1819.1	-3.57715	0	1	LOC_Os03g51610	LOC_Os03g51610.1	Inositol 1, 3, 4-trisphosphate 5/6-kinase, putative, expressed	5	NA	NA	NA	AK110903.1	NA	5		NA	NA	NA
PH_os_0014462	277.103	238.99	262.19	300.076	278.196	2315	2756.56	2339.61	2685.09	2989.75	-3.32009	0	1	LOC_Os02g46100	LOC_Os02g46100.1	RING-H2 finger protein, putative, expressed	5	NA	NA	NA	NA	NA	5		NA	NA	NA
PH_os_0014474	60.3159	50.3619	69.6727	51.5594	48.9957	373.229	472.939	431.448	494.214	489.018	-2.94504	0	1	LOC_Os03g15770	LOC_Os03g15770.1	tyrosine protein kinase domain containing protein, putative, expressed	5	NA	NA	NA	NA	NA	5		NA	NA	NA
PH_os_0014344	56.8193	56.7716	77.9235	75.2768	57.3001	153.683	124.731	143.445	148.884	117.707	-1.03122	0	1	LOC_Os02g53100	LOC_Os02g53100.1	OsWRKY32 - Superfamily of TFs having WRKY and zinc finger domains, expressed	1	4330864	Os02g0770500	NM_001054785.1	NA	Q6ZH52	1		BGIOSGA009118	BGIOSGA009118-TA	IPR003657; DNA-binding WRKY
PH_os_0013975	2897.78	2995.16	2590.73	3288.46	3169.77	4949.55	6563.98	5161.81	6894.18	6459.96	-1.02223	0	1	LOC_Os03g09100	LOC_Os03g09100.1	calmodulin-binding transcription activator, putative, expressed	5	NA	NA	NA	NA	NA	5		NA	NA	NA
PH_os_0001471	1736.05	1767.25	1519.05	1900.48	1906.68	3204.16	4113.01	3287.01	4290.77	4237.44	-1.16473	0	1	LOC_Os08g03610	LOC_Os08g03610.1	LSD1 zinc finger domain containing protein, expressed	1	4344587	Os08g0130100	NM_001067455.1	AK120454.1	Q84UR0	1		BGIOSGA027709	BGIOSGA027709-TA	IPR005735; Zinc finger, LSD1-type
PH_os_0015168	180.073	182.219	182.433	171.177	181.865	1083.1	1436.49	1346.61	1473.34	1355.77	-2.84606	0	1	LOC_Os04g27980	LOC_Os04g27980.1	glycosyl hydrolase, putative, expressed	1	9271757	Os04g0347200	NM_001186954.1	AK102369.1	C7J196	5		NA	NA	NA
PH_os_0014341	186.192	337.883	352.031	171.177	296.466	2282.06	2867.78	2627.61	2821.57	2814.26	-3.20363	0	1	LOC_Os03g02750	LOC_Os03g02750.1	OsSub25 - Putative Subtilisin homologue, expressed	5	NA	NA	NA	NA	NA	5		NA	NA	NA
PH_os_0015009	219.41	228.002	237.437	232.017	212.592	7896.35	9738.39	7970.67	10217.2	10831.2	-5.3354	0	1	LOC_Os03g64260	LOC_Os03g64260.1	AP2 domain containing protein, expressed	1	4334864	Os03g0860100	NM_001058508.1	AK109390.2	Q10A97	5		NA	NA	NA
PH_os_0014121	116.261	117.206	130.178	123.743	124.565	1212.38	1414.66	1245.42	1449.56	1262.67	-3.42658	0	1	LOC_Os02g52550	LOC_Os02g52550.1	uncharacterized Cys-rich domain containing protein, putative, expressed	5	NA	NA	NA	NA	NA	5		NA	NA	NA
PH_os_0013404	3799.03	4148.91	3841.17	4678.5	3911.35	8465.96	9687.46	8123.01	9702.31	8813.02	-1.18068	0	1	LOC_Os02g13110	LOC_Os02g13110.2|LOC_Os02g13110.1	serine/threonine protein phosphatase 2A 55 kDa regulatory subunit B, putative, expressed	1	4328769	Os02g0224200	NM_001052868.1	AK101100.1	Q0E2P1	5		NA	NA	NA
PH_os_0014666	1447.58	1563.97	1456.71	1803.55	1461.57	6013.13	6228.25	5205.18	6403.07	5998.76	-2.02521	0	1	LOC_Os03g43840	LOC_Os03g43840.1	LSD1 zinc finger domain containing protein, expressed	5	NA	NA	NA	NA	NA	5		NA	NA	NA
PH_os_0014541	1132.02	1131.77	1235.77	1203.4	1069.6	2507.71	2495.66	2450.8	2585.83	2127.28	-1.08151	0	1	LOC_Os03g50030	LOC_Os03g50030.1	phospholipase A2, putative, expressed	5	NA	NA	NA	NA	NA	5		NA	NA	NA
PH_os_0001904	59.4417	65.9283	65.089	83.5263	64.774	130.508	133.047	138.997	172.665	146.598	-1.08435	0	1	LOC_Os09g16540	LOC_Os09g16540.1	protein kinase, putative, expressed	1	4346770	Os09g0334800	NM_001069446.1	AK100955.1	Q0J2J0	1		BGIOSGA030536	BGIOSGA030536-TA	IPR000719; Protein kinase, core|IPR000985; Legume lectin, alpha|IPR001220; Legume lectin, beta domain|IPR001245; Tyrosine protein kinase|IPR002290; Serine/threonine protein kinase|IPR008271; Serine/threonine protein kinase, active site|IPR017441; Protein kinase ATP binding, conserved site|IPR017442; Serine/threonine protein kinase-related
PH_os_0013696	12592.9	12806.6	12315.6	16107.2	12954.8	35782.4	43914.8	36421.8	43227.2	44951.1	-1.66711	0	1	LOC_Os02g07490	LOC_Os02g07490.1	glyceraldehyde-3-phosphate dehydrogenase, putative, expressed	1	4328446	Os02g0171100	NM_001052566.1	AK059005.1|AK070032.1	Q6H703	5		NA	NA	NA
PH_os_0014129	359.273	342.461	349.28	394.945	326.361	79933.2	68118.9	72873.6	67758	70126.5	-7.69759	0	1	LOC_Os03g08880	LOC_Os03g08880.1	purine permease, putative, expressed	1	4331883	Os03g0187800	NM_001055748.1	AK105352.1	Q8H7P2	5		NA	NA	NA
PH_os_0013708	1441.46	1443.1	1442.04	1640.62	1498.11	9085.57	11607.3	8577.81	11145.7	11659.4	-2.84482	0	1	LOC_Os02g41630	LOC_Os02g41630.2	phenylalanine ammonia-lyase, putative, expressed	5	NA	NA	NA	NA	NA	5		NA	NA	NA
PH_os_0011182	3480.84	3474.97	3308.54	3727.75	3697.93	6170.48	7792.58	8796.87	8184.51	7527.88	-1.10245	0	1	LOC_Os09g39500	LOC_Os09g39500.2|LOC_Os09g39500.1	ubiquitin fusion protein, putative, expressed	5	NA	NA	NA	NA	NA	5		NA	NA	NA
PH_os_0013732	1173.1	1189.46	1076.26	1071.4	1214.93	2877.28	3551.72	3829.66	3539.11	3625.37	-1.55489	0	1	LOC_Os02g07930	LOC_Os02g07930.1	B-box zinc finger family protein, putative, expressed	5	NA	NA	NA	NA	NA	5		NA	NA	NA
PH_os_0014153	902.99	938.563	880.077	1009.53	1010.64	1752.71	2080.93	1765.82	2092.65	2284.58	-1.08177	0	1	LOC_Os02g52920	LOC_Os02g52920.1	emp24/gp25L/p24 family protein, putative, expressed	1	4330850	Os02g0768200	NM_001054772.1	AK070007.1	Q6ZGK3	5		NA	NA	NA
PH_os_0016370	868.024	826.851	766.4	885.791	883.584	4211.63	4894.66	3926.4	5091.02	5872.5	-2.55303	0	1	LOC_Os05g39050	LOC_Os05g39050.1	Core histone H2A/H2B/H3/H4 domain containing protein, putative, expressed	5	NA	NA	NA	NA	NA	5		NA	NA	NA
PH_os_0011123	2156.51	2232.41	2026.93	2335.64	2254.63	7693.88	8932.84	6879.82	8918.6	9308.46	-1.96957	0	1	LOC_Os08g41880	LOC_Os08g41880.1	nucleotide pyrophosphatase/phosphodiesterase, putative, expressed	1	4346129	Os08g0531000	NM_001068865.1	AK072408.1|AK061879.1	Q6ZI95	5		NA	NA	NA
PH_os_0016286	1939.72	2193.03	1950.84	2488.26	2110.14	4786.11	5433.09	4579.13	5709.31	5159.84	-1.30749	0	1	LOC_Os05g29990	LOC_Os05g29990.1	NAD dependent epimerase/dehydratase family domain containing protein, expressed	5	NA	NA	NA	NA	NA	5		NA	NA	NA
PH_os_0014150	3208.98	3325.72	3263.62	3926.77	3286.87	16640.4	17849	16101.5	17899.2	15997.4	-2.34688	0	1	LOC_Os02g46460	LOC_Os02g46460.2|LOC_Os02g46460.1	peptide transporter PTR2, putative, expressed	1	4330372	Os02g0689900	NM_001054322.1	AK065840.1	Q6ZGY3	5		NA	NA	NA
PH_os_0016310	111.89	115.375	180.599	129.93	123.735	2885.82	2698.35	2305.13	2754.36	2241.78	-4.34605	0	1	LOC_Os06g10780	LOC_Os06g10780.1	AP2 domain containing protein, expressed	5	NA	NA	NA	NA	NA	5		NA	NA	NA
PH_os_0007593	728.161	694.994	682.976	874.448	749.053	1464.86	1759.75	1427.78	1683.22	1768.81	-1.15878	0	1	LOC_Os05g03620	LOC_Os05g03620.1	TKL_IRAK_CR4L.4 - The CR4L subfamily has homology with Crinkly4, expressed	1	9266041	Os05g0127300	NM_001187267.1	AK106429.1|AK121766.1	C7J2D1	1		BGIOSGA019108	BGIOSGA019108-TA	IPR000719; Protein kinase, core|IPR008271; Serine/threonine protein kinase, active site|IPR017441; Protein kinase ATP binding, conserved site|IPR017442; Serine/threonine protein kinase-related
PH_os_0008461	12955.7	12933.9	11986.5	15952.5	13397.4	44638.7	48851	36958.9	45729.3	51203.5	-1.81603	0	1	LOC_Os05g41780	LOC_Os05g41780.1	AP2 domain containing protein, expressed	1	4339209	Os05g0497300	NM_001062477.1	AK111755.1|EU847518.1	Q75K82	1		BGIOSGA017796	BGIOSGA017796-TA	IPR001471; Pathogenesis-related transcriptional factor and ERF, DNA-binding
PH_os_0015882	130.247	131.857	130.178	141.273	132.039	239.062	259.857	237.964	283.294	302.827	-1.01625	0	1	LOC_Os04g51080	LOC_Os04g51080.1	scramblase, putative, expressed	5	NA	NA	NA	NA	NA	5		NA	NA	NA
PH_os_0013381	1235.16	1226.08	1176.19	1442.63	1307.94	4973.95	6636.74	5169.59	6376.19	6047.99	-2.25299	0	1	LOC_Os01g61080	LOC_Os01g61080.1	OsWRKY24 - Superfamily of TFs having WRKY and zinc finger domains, expressed	1	4327518	Os01g0826400	NM_001051210.1	AK107199.1|AY341849.1	Q6IEQ7	5		NA	NA	NA
PH_os_0008473	7790.36	7628.46	6997.53	8611.46	9040.12	21115.5	21989.1	15911.3	19571.1	21832.5	-1.3866	0	1	LOC_Os05g47550	LOC_Os05g47550.1	ANTH/ENTH domain containing protein, putative, expressed	1	4339517	Os05g0549000	NM_001062767.1	AK072302.1|AK103211.1	Q0DG77	1		BGIOSGA017624	BGIOSGA017624-TA	IPR011417; ANTH|IPR013809; Epsin-like, N-terminal
PH_os_0018964	5460.77	5380.48	4448.97	5200.28	5501.64	20155.6	25461.8	20253.6	25646.4	24229.4	-2.18803	0	1	LOC_Os04g57440	LOC_Os04g57440.2|LOC_Os04g57440.1	oryzain beta chain precursor, putative, expressed	1	4337351	Os04g0670200	NM_001060746.1	RICOZB|AK073373.1|AK099358.1|AK109371.2	Q0J962	1		BGIOSGA014128	BGIOSGA014128-TA	IPR000118; Granulin|IPR000169; Peptidase, cysteine peptidase active site|IPR000668; Peptidase C1A, papain C-terminal|IPR001854; Ribosomal protein L29|IPR008197; Whey acidic protein, 4-disulphide core|IPR013032; EGF-like region, conserved site|IPR013090; Phospholipase A2, active site|IPR013201; Proteinase inhibitor I29, cathepsin propeptide
PH_os_0016796	75.1763	86.0731	85.2574	54.653	65.6044	10823.6	13791.1	10230.2	14219.5	14566.7	-7.39387	0	1	LOC_Os06g22960	LOC_Os06g22960.1	aquaporin protein, putative, expressed	5	NA	NA	NA	NA	NA	5		NA	NA	NA
PH_os_0015966	106.645	119.037	115.51	121.68	117.091	263.456	276.488	285.779	327.753	297.477	-1.34947	0	1	LOC_Os05g27320	LOC_Os05g27320.2|LOC_Os05g27320.1	VHS and GAT domain containing protein, expressed	1	4338463	Os05g0339000	NM_001061776.2	NA	Q0DJ18	5		NA	NA	NA
PH_os_0015976	1181.84	1228.83	1150.52	1303.42	1155.14	4949.55	5894.59	4838.22	6203.52	5998.76	-2.25255	0	1	LOC_Os05g03640	LOC_Os05g03640.1	flavonol synthase/flavanone 3-hydroxylase, putative, expressed	1	4337689	Os05g0127500	NM_001061069.1	AK068517.1	Q75IL5	5		NA	NA	NA
PH_os_0015977	215.039	168.484	207.185	179.427	181.035	404.941	415.771	529.302	430.111	386.292	-1.1488	0	1	LOC_Os04g49000	LOC_Os04g49000.1	zinc finger, C3HC4 type domain containing protein, expressed	5	NA	NA	NA	NA	NA	5		NA	NA	NA
PH_os_0016844	8348.94	8857.29	8663.26	10046.9	8229.62	16624.5	17997.7	16524	19120.3	16466.1	-1.02219	0	1	LOC_Os06g39520	LOC_Os06g39520.2	myristoyl-acyl carrier protein thioesterase, chloroplast precursor, putative, expressed	1	4341431	Os06g0596300	NM_001064520.1	AK120303.1	Q0DB74	5		NA	NA	NA
PH_os_0020199	144.234	146.507	154.013	162.928	153.631	324.441	327.42	304.682	358.77	296.407	-1.1451	0	1	LOC_Os12g03080	LOC_Os12g03080.1	rp3 protein, putative, expressed	1	4351373	Os12g0124100	NM_001072570.1	AK121549.1	Q0IQF8	1		BGIOSGA036720	BGIOSGA036720-TA	IPR000767; Disease resistance protein|IPR001611; Leucine-rich repeat|IPR002182; NB-ARC|IPR006553; Leucine-rich repeat, cysteine-containing subtype
PH_os_0007665	350.531	344.292	356.614	365.041	324.7	2677.25	2677.56	2533.09	2664.41	2430.11	-2.90971	0	1	LOC_Os05g06970	LOC_Os05g06970.1	peroxidase precursor, putative, expressed	1	4337892	Os05g0162000	NM_001061263.1	AK102154.1|AK067416.1	Q75IS1	1		BGIOSGA018760	BGIOSGA018760-TA	IPR000823; Plant peroxidase|IPR002016; Haem peroxidase, plant/fungal/bacterial
PH_os_0017885	194.06	181.303	197.101	130.961	169.409	374.449	432.402	478.151	425.975	500.789	-1.30501	0	1	LOC_Os10g26340	LOC_Os10g26340.1	cytochrome P450, putative, expressed	1	4348574	Os10g0403000	NM_001071087.1	AB096259.1	Q7Y1V5	4		BGIOSGA033310|BGIOSGA031959	BGIOSGA033310-TA|BGIOSGA031959-TA	IPR001128; Cytochrome P450|IPR002401; Cytochrome P450, E-class, group I|IPR001128; Cytochrome P450|IPR002401; Cytochrome P450, E-class, group I
PH_os_0014287	89.1626	77.8321	110.926	60.8401	81.3827	261.016	302.473	336.93	321.549	297.477	-1.81403	0	1	LOC_Os03g10440	LOC_Os03g10440.1	glycosyl hydrolase family 10 protein, putative, expressed	1	9271490	Os03g0201400	NM_001186374.1	AK318612.1	C7J0F1	5		NA	NA	NA
PH_os_0014161	109.268	85.1574	114.593	82.4951	88.8566	225.645	218.28	356.945	263.65	208.662	-1.25052	0	1	LOC_Os03g02180	LOC_Os03g02180.1	cytochrome P450, putative, expressed	5	NA	NA	NA	NA	NA	5		NA	NA	NA
PH_os_0002817	96.1557	115.375	146.679	89.7134	122.905	1411.2	1869.93	1570.12	1911.72	1854.42	-3.82874	0	1	LOC_Os11g24320	LOC_Os11g24320.1	OsSCP52 - Putative Serine Carboxypeptidase homologue	5	NA	NA	NA	NA	NA	1		BGIOSGA034079	BGIOSGA034079-TA	IPR001563; Peptidase S10, serine carboxypeptidase
PH_os_0008775	3373.32	3322.97	2752.07	3313.21	3082.58	8061.01	10488.9	7624.84	10746.6	10966	-1.63217	0	1	LOC_Os05g33000	LOC_Os05g33000.2|LOC_Os05g33000.1	E3 ubiquitin-protein ligase MGRN1, putative, expressed	1	9266835	Os05g0397650	NM_001187485.1	NA	C7J344	1		BGIOSGA018101	BGIOSGA018101-TA	IPR001841; Zinc finger, RING-type
PH_os_0017624	62.0642	77.8321	99.0086	62.9025	75.5697	290.289	284.803	346.938	331.888	311.388	-1.94732	0	1	LOC_Os06g08690	LOC_Os06g08690.1	leucine-rich repeat receptor protein kinase EXS precursor, putative, expressed	5	NA	NA	NA	NA	NA	1		BGIOSGA021767	BGIOSGA021767-TA	IPR000719; Protein kinase, core|IPR001611; Leucine-rich repeat|IPR008271; Serine/threonine protein kinase, active site|IPR013210; Leucine-rich repeat, N-terminal|IPR017441; Protein kinase ATP binding, conserved site|IPR017442; Serine/threonine protein kinase-related
PH_os_0017939	472.037	514.607	529.88	516.625	443.453	5896.04	5489.21	4287.79	5624.53	5028.22	-3.4744	0	1	LOC_Os11g11960	LOC_Os11g11960.1	disease resistance protein RPM1, putative, expressed	1	9267892	Os11g0226933	NM_001189510.1	AK242746.1	C7J895	5		NA	NA	NA
PH_os_0017554	2194.97	1414.71	1648.31	1809.74	1879.28	3465.18	3777.28	3851.9	3883.4	3873.62	-1.10175	0	1	LOC_Os05g02940	LOC_Os05g02940.2|LOC_Os05g02940.1	calcium-transporting ATPase 2, endoplasmic reticulum-type, putative, expressed	1	4337647	Os05g0120700	NM_001061027.1	AK062874.1	Q0DL67	1		BGIOSGA019077	BGIOSGA019077-TA	IPR001757; ATPase, P-type, K/Mg/Cd/Cu/Zn/Na/Ca/Na/H-transporter|IPR004014; ATPase, P-type cation-transporter, N-terminal|IPR005834; Haloacid dehalogenase-like hydrolase|IPR006068; ATPase, P-type cation-transporter, C-terminal|IPR008250; E1-E2 ATPase-associated region
PH_os_0012363	97.0299	70.5067	91.6747	87.651	66.4349	339.077	417.85	366.953	382.55	390.572	-2.24044	0	1	LOC_Os11g47510	LOC_Os11g47510.1	glycosyl hydrolase, putative, expressed	1	4351186	Os11g0701000	NM_001075051.1	AK103295.1	Q53NL1	5		NA	NA	NA
PH_os_0013018	73.428	85.1574	72.423	80.4327	131.209	204.91	221.398	192.372	246.073	228.993	-1.35746	0	1	LOC_Os01g47530	LOC_Os01g47530.4|LOC_Os01g47530.3|LOC_Os01g47530.2|LOC_Os01g47530.1	CGMC_MAPKCMGC_2.6 - CGMC includes CDA, MAPK, GSK3, and CLKC kinases, expressed	5	NA	NA	NA	AJ512643.1	NA	5		NA	NA	NA
PH_os_0019329	279.726	303.087	307.11	342.355	348.783	1109.93	1409.46	1033.03	1190.04	1341.86	-1.95174	0	1	LOC_Os06g49840	LOC_Os06g49840.2|LOC_Os06g49840.1	OsMADS16 - MADS-box family gene with MIKCc type-box, expressed	1	4342047	Os06g0712700	NM_001065095.1	AB003323.1|AK069317.1	Q944S9	1		BGIOSGA020546	BGIOSGA020546-TA	IPR002100; Transcription factor, MADS-box|IPR002487; Transcription factor, K-box
PH_os_0019962	1533.25	1541.99	1408.12	1693.21	1767.17	3351.74	4384.3	3569.45	4516.16	4598.05	-1.41347	0	1	LOC_Os10g38060	LOC_Os10g38060.2	phospholipase D, putative, expressed	1	4349161	Os10g0524400	NM_001071643.1	AK073012.1|AK121075.1	Q8H093	1		BGIOSGA031524	BGIOSGA031524-TA	IPR000008; C2 calcium-dependent membrane targeting|IPR001736; Phospholipase D/Transphosphatidylase
PH_os_0015767	36.714	43.0365	649.057	707.395	712.514	3970.13	5279.25	4127.67	5410.5	5420.93	-3.38797	0	1	LOC_Os04g53860	LOC_Os04g53860.1	reductase, putative, expressed	5	NA	NA	NA	NA	NA	5		NA	NA	NA
PH_os_0013036	6705.55	7002.14	6539.15	7272.97	7888.31	13835.1	15708.9	14257.8	17256.1	17536.2	-1.21327	0	1	LOC_Os02g01332	LOC_Os02g01332.1	ribosomal protein L6, putative, expressed	5	NA	NA	NA	NA	NA	5		NA	NA	NA
PH_os_0014721	97.904	120.869	106.343	106.212	107.126	192.713	232.832	255.755	254.344	228.993	-1.07279	0	1	LOC_Os03g48626	LOC_Os03g48626.1	expressed protein	1	9272634	Os03g0692700	NM_001186666.1	AK060462.1	C7J023	5		NA	NA	NA
PH_os_0013034	1060.34	1040.2	943.332	1037.38	1077.08	1866.15	2339.75	1986	2385.25	2497.52	-1.12345	0	1	LOC_Os01g74330	LOC_Os01g74330.1	pectinacetylesterase domain containing protein, expressed	1	4324296	Os01g0974500	NM_001052090.1	AK064109.1	Q5JL22	5		NA	NA	NA
PH_os_0019692	62.9383	79.6634	83.4239	89.7134	76.4001	221.986	171.505	202.38	232.632	201.172	-1.46712	0	1	LOC_Os08g41230	LOC_Os08g41230.1	BTB5 - Bric-a-Brac, Tramtrack, Broad Complex BTB domain	5	NA	NA	NA	NA	NA	1		BGIOSGA026633	BGIOSGA026633-TA	IPR000210; BTB/POZ-like|IPR013069; BTB/POZ
PH_os_0013028	141.611	152.917	157.68	148.491	137.022	441.532	535.305	515.959	553.147	574.623	-1.78664	0	1	LOC_Os01g64020	LOC_Os01g64020.2	transcription factor, putative, expressed	5	NA	NA	NA	NA	NA	5		NA	NA	NA
PH_os_0007834	1517.51	1608.83	1562.14	1698.37	1763.85	4628.77	5103.59	4699.23	5037.26	5401.67	-1.64911	0	1	LOC_Os04g54410	LOC_Os04g54410.1	expressed protein	1	4337144	Os04g0636600	NM_001060554.1	AK073550.1	Q7XND3	1		BGIOSGA014268	BGIOSGA014268-TA	NA
PH_os_0017360	57.6934	43.9522	62.3388	42.2787	41.5218	212.228	183.979	219.06	239.869	200.101	-2.00551	0	1	LOC_Os02g17000	LOC_Os02g17000.1	OsSub14 - Putative Subtilisin homologue, expressed	5	NA	NA	NA	NA	NA	5		NA	NA	NA
PH_os_0015707	37.5881	38.4582	1592.39	2028.35	1713.19	3811.57	3933.19	3491.62	4373.48	4083.35	-1.77964	0	1	LOC_Os05g01910	LOC_Os05g01910.1	pumilio-family RNA binding protein, putative, expressed	1	4337585	Os05g0109600	NM_001060971.2	AK240908.1	Q0DLC3	5		NA	NA	NA
PH_os_0019347	161.716	92.4828	139.345	90.7446	97.9914	365.911	327.42	452.576	329.821	286.776	-1.43215	0	1	LOC_Os06g43520	LOC_Os06g43520.1	cytochrome P450 71D7, putative, expressed	5	NA	NA	NA	NA	NA	1		BGIOSGA020805	BGIOSGA020805-TA	IPR001128; Cytochrome P450|IPR002401; Cytochrome P450, E-class, group I
PH_os_0015719	367.14	314.075	452.873	319.668	355.427	2333.29	2153.69	2964.54	2206.39	1879.03	-2.57665	0	1	LOC_Os05g15690	LOC_Os05g15690.1	expansin precursor, putative, expressed	1	4338206	Os05g0246300	NM_001061550.1	AK101313.1	Q5W6Z9	5		NA	NA	NA
PH_os_0007870	7296.47	8019.45	8103.12	8198.98	6998.08	26296.8	24711.3	23816.4	23807	20394.3	-1.67411	0	1	LOC_Os04g55410	LOC_Os04g55410.1	FGGY family of carbohydrate kinases, putative, expressed	1	4337206	Os04g0647800	NM_001060606.1	AK065350.1|AK069876.1|AK104069.1|AY377833.1	Q0J9K2	1		BGIOSGA014224	BGIOSGA014224-TA	IPR000577; Carbohydrate kinase, FGGY|IPR004158; Protein of unknown function DUF247, plant
PH_os_0018797	201.927	222.508	193.434	236.142	214.252	756.216	940.681	802.849	936.732	939.514	-2.07291	0	1	LOC_Os03g08920	LOC_Os03g08920.1	Zinc finger, C3HC4 type domain containing protein, expressed	1	4331886	Os03g0188200	NM_001055751.1	AK058578.1	Q8H7N9	1		BGIOSGA011312	BGIOSGA011312-TA	IPR001841; Zinc finger, RING-type
PH_os_0009660	345.286	359.859	372.199	361.947	385.322	9250.22	12075	8999.25	11897.3	12527.2	-4.93326	0	1	LOC_Os01g24560	LOC_Os01g24560.1	fruit bromelain precursor, putative, expressed	1	4326500	Os01g0347600	NM_001049505.2	AK243297.1	Q0JMZ4	5		NA	NA	NA
PH_os_0018784	146.856	191.375	198.934	143.335	170.239	326.88	348.208	502.615	361.872	325.299	-1.01486	0	5	NA	NA	NA	5	NA	NA	NA	NA	NA	1		BGIOSGA011163	BGIOSGA011163-TA	IPR000626; Ubiquitin|IPR001975; Ribosomal protein L40e
PH_os_0004873	1089.18	1145.5	1034.09	1155.96	1352.78	4778.79	6077.53	5031.71	6249.01	6440.7	-2.35773	0	1	LOC_Os02g03410	LOC_Os02g03410.1|LOC_Os02g03410.2	CAMK_CAMK_like.12 - CAMK includes calcium/calmodulin depedent protein kinases, expressed	1	4328155	Os02g0126400	NM_001052286.1	AK060738.1|AK067146.1	Q6Z2M9	1		BGIOSGA007434	BGIOSGA007434-TA	IPR000719; Protein kinase, core|IPR001245; Tyrosine protein kinase|IPR002048; Calcium-binding EF-hand|IPR002290; Serine/threonine protein kinase|IPR008271; Serine/threonine protein kinase, active site|IPR017441; Protein kinase ATP binding, conserved site|IPR017442; Serine/threonine protein kinase-related
PH_os_0009661	399.483	412.052	407.952	474.347	353.766	1137.98	1258.75	1013.01	1251.04	1316.18	-1.5839	0	1	LOC_Os01g05810	LOC_Os01g05810.1	gamma-glutamyltranspeptidase 1 precursor, putative, expressed	5	NA	NA	NA	NA	NA	5		NA	NA	NA
PH_os_0019157	18088.6	19700.7	18762.1	21969.5	18912.3	44106.9	42191.4	42950.2	46877.9	45130.9	-1.25404	0	1	LOC_Os05g47980	LOC_Os05g47980.1	ATP synthase, putative, expressed	1	4339546	Os05g0553000	NM_001062796.1	AK061681.1	Q0DG48	1		BGIOSGA017602	BGIOSGA017602-TA	IPR000194; ATPase, F1/V1/A1 complex, alpha/beta subunit, nucleotide-binding|IPR000793; ATPase, F1/V1/A1 complex, alpha/beta subunit, C-terminal|IPR003593; AAA+ ATPase, core|IPR004100; ATPase, F1/V1/A1 complex, alpha/beta subunit, N-terminal
PH_os_0015020	90.9109	92.4828	88.0077	93.8382	86.3653	515.934	588.316	574.893	661.709	590.674	-2.71579	0	1	LOC_Os04g10434	LOC_Os04g10434.1	amidase family protein, putative, expressed	1	9271133	Os04g0183300	NM_001186844.1	AK100045.1	C7J127	5		NA	NA	NA
PH_os_0014389	118.883	126.363	155.847	137.148	132.039	558.624	556.093	559.326	597.606	483.668	-2.02944	0	1	LOC_Os02g55990	LOC_Os02g55990.1	vesicle-associated membrane protein, putative, expressed	5	NA	NA	NA	NA	NA	5		NA	NA	NA
PH_os_0011612	186.192	91.5671	120.094	82.4951	80.5523	596.435	666.273	755.034	688.591	691.26	-2.52095	0	1	LOC_Os10g30330	LOC_Os10g30330.1	expansin precursor, putative, expressed	5	NA	NA	NA	NA	NA	5		NA	NA	NA
PH_os_0011636	389.868	281.111	427.204	212.425	269.892	1118.47	1249.39	1953.75	1268.62	1240.2	-1.85616	0	1	LOC_Os09g29284	LOC_Os09g29284.1	MATE efflux family protein, putative, expressed	1	4347324	Os09g0468000	NM_001069963.1	AK103478.1	Q6K5E6	5		NA	NA	NA
PH_os_0012196	5445.04	5505.93	4746.91	5380.74	5445.17	9103.86	11681.1	9817.67	12178.5	12397.7	-1.10156	0	1	LOC_Os10g36848	LOC_Os10g36848.1	cytochrome P450, putative, expressed	1	4349097	Os10g0512400	NM_001071578.1	AK067847.1	Q109F2	5		NA	NA	NA
PH_os_0016549	74.3022	81.4947	107.259	59.8089	83.0436	184.175	159.032	335.818	185.072	140.178	-1.04652	0.013	1	LOC_Os05g44760	LOC_Os05g44760.1	hexokinase, putative, expressed	5	NA	NA	NA	NA	NA	5		NA	NA	NA
PH_os_0016319	49.8262	51.2776	62.3388	54.653	51.487	351.274	358.602	334.706	407.365	374.521	-2.799	0	1	LOC_Os06g10850	LOC_Os06g10850.2|LOC_Os06g10850.1	lipase, putative, expressed	1	4340460	Os06g0210900	NM_001063651.1	AK110332.1	Q69TX0	5		NA	NA	NA
PH_os_0012553	8815.73	7109.27	7698.84	8630.02	9413.82	18724.9	15914.7	16707.5	22267.5	23468.6	-1.30345	0	1	LOC_Os12g13320	LOC_Os12g13320.1	argininosuccinate synthase, chloroplast precursor, putative, expressed	1	4351847	Os12g0235800	NM_001072991.1	AK058700.1|AK058994.1|AK071066.1	Q2QVC1	5		NA	NA	NA
PH_os_0008928	180.948	236.243	237.437	178.396	220.065	1660.02	1861.61	1660.19	1895.18	1897.22	-3.07157	0	1	LOC_Os06g28550	LOC_Os06g28550.2|LOC_Os06g28550.1	nmrA-like family domain containing protein, expressed	1	9269586	Os06g0479400	NM_001187864.1	AK109944.1	C7J4E9	1		BGIOSGA021240	BGIOSGA021240-TA	IPR008030; NmrA-like
PH_os_0017040	71.6797	80.5791	79.757	70.1208	78.8914	170.758	185.018	169.021	196.445	190.471	-1.28901	0	1	LOC_Os06g42030	LOC_Os06g42030.1	potassium transporter, putative, expressed	5	NA	NA	NA	NA	NA	5		NA	NA	NA
PH_os_0012220	55.9452	54.0246	59.5885	65.9961	53.1479	964.785	1089.32	1018.57	1163.16	1227.36	-4.23015	0	1	LOC_Os11g04560	LOC_Os11g04560.1	calmodulin-like protein 1, putative, expressed	5	NA	NA	NA	NA	NA	5		NA	NA	NA
PH_os_0009749	982.537	1116.2	1031.34	1142.56	1080.4	2007.63	2311.69	2067.17	2320.12	2393.73	-1.073	0	1	LOC_Os01g06600	LOC_Os01g06600.2|LOC_Os01g06600.1	glutaryl-CoA dehydrogenase, mitochondrial precursor, putative, expressed	1	4324062	Os01g0159400	NM_001048619.1	AK100550.1	Q5ZEL4	5		NA	NA	NA
PH_os_0016561	515.744	485.306	487.709	497.033	459.231	5861.89	6819.68	6095.87	6878.67	6497.41	-3.70009	0	1	LOC_Os05g48590	LOC_Os05g48590.1	OsIAA19 - Auxin-responsive Aux/IAA gene family member, expressed	5	NA	NA	NA	NA	NA	5		NA	NA	NA
PH_os_0016501	82.1694	79.6634	99.0086	83.5263	77.2305	257.357	247.384	246.859	284.328	202.242	-1.57657	0	1	LOC_Os05g38820	LOC_Os05g38820.4	histone-like transcription factor and archaeal histone, putative, expressed	5	NA	NA	NA	NA	NA	5		NA	NA	NA
PH_os_0004238	2879.43	2984.17	2780.49	3576.16	3124.1	7418.23	8560.72	7582.59	8575.33	9401.56	-1.49385	0	1	LOC_Os01g68060	LOC_Os01g68060.1	copine, putative, expressed	1	4324990	Os01g0908700	NM_001051681.1	AK120427.1|DQ646522.1	Q5N6Z8	1		BGIOSGA000290	BGIOSGA000290-TA	IPR002035; von Willebrand factor, type A|IPR010734; Copine
PH_os_0001103	1691.47	1639.97	1533.72	2037.63	1768	4172.6	4908.17	4144.35	4668.15	5048.55	-1.44313	0	1	LOC_Os07g07550	LOC_Os07g07550.1	galactose-1-phosphate uridyl transferase, putative, expressed	1	4342514	Os07g0171200	NM_001065530.1	AK071075.1	Q69LB9	1		BGIOSGA024743	BGIOSGA024743-TA	IPR001937; Galactose-1-phosphate uridyl transferase, class I
PH_os_0019552	352.28	332.389	342.863	358.854	346.292	708.647	847.133	796.177	827.136	846.418	-1.23202	0	1	LOC_Os07g35370	LOC_Os07g35370.1	TKL_IRAK_DUF26-lc.15 - DUF26 kinases have homology to DUF26 containing loci, expressed	1	4343483	Os07g0538200	NM_001066414.1	AK102249.1|AK103518.1	Q6YVV8	1		BGIOSGA024169	BGIOSGA024169-TA	IPR000719; Protein kinase, core|IPR002902; Protein of unknown function DUF26|IPR017441; Protein kinase ATP binding, conserved site|IPR017442; Serine/threonine protein kinase-related
PH_os_0003399	212.417	210.604	222.769	211.394	242.487	1180.67	1547.71	1319.92	1561.22	1585.83	-2.72675	0	1	LOC_Os11g12320	LOC_Os11g12320.1	disease resistance protein RPM1, putative	4	4350131|4350124	Os11g0229300|Os11g0227700	NM_001074087.1|NM_001074079.1	NA	Q53Q38|Q2R8I8	1		BGIOSGA035037	BGIOSGA035037-TA	IPR000767; Disease resistance protein|IPR002182; NB-ARC
PH_os_0003230	1767.52	1885.37	1673.06	1742.71	1787.93	3542.02	4469.54	3630.61	4483.08	4767.12	-1.28158	0	1	LOC_Os10g34590	LOC_Os10g34590.1	zinc finger, C3HC4 type domain containing protein, expressed	1	4348952	Os10g0487400	NM_001071441.1	AK064407.1|AK073407.1|AK102471.1	Q0IWU5	1		BGIOSGA031655	BGIOSGA031655-TA	IPR001841; Zinc finger, RING-type
PH_os_0004251	1311.21	1507.19	1297.2	1376.64	1354.44	2529.66	2913.51	2857.79	3035.59	3249.78	-1.13893	0	1	LOC_Os01g73950	LOC_Os01g73950.2|LOC_Os01g73950.1	PPR repeat containing protein, expressed	1	4323841	Os01g0970900	NM_001052065.1	AK063285.1|AK101688.1	Q94DI0	1		BGIOSGA000028	BGIOSGA000028-TA	IPR002885; Pentatricopeptide repeat
PH_os_0013937	103.149	113.543	102.676	93.8382	101.313	764.754	861.685	757.258	879.866	923.463	-3.05606	0	1	LOC_Os02g02400	LOC_Os02g02400.3|LOC_Os02g02400.2|LOC_Os02g02400.1	catalase isozyme A, putative, expressed	5	NA	NA	NA	NA	NA	5		NA	NA	NA
PH_os_0019510	8196.84	8621.96	8415.73	9312.66	8571.76	17271	17524.7	14833.8	17488.8	17506.2	-1.05027	0	1	LOC_Os07g48244	LOC_Os07g48244.1	ubiquinol-cytochrome c reductase complex 6.7 kDa protein, putative, expressed	1	4344295	Os07g0680300	NM_001067179.1	AK063800.1	Q0D3L5	1		BGIOSGA023707	BGIOSGA023707-TA	NA
PH_os_0000818	145.982	108.049	125.594	93.8382	101.313	680.594	760.861	729.459	808.526	859.259	-2.70905	0	1	LOC_Os07g44210	LOC_Os07g44210.1	SNF2 family N-terminal domain containing protein, expressed	1	4344031	Os07g0636200	NM_001066928.1	AK066811.1|AK104850.1|AK069020.1	Q69WP6	1		BGIOSGA026217	BGIOSGA026217-TA	IPR000330; SNF2-related|IPR001650; DNA/RNA helicase, C-terminal|IPR014001; DEAD-like helicase, N-terminal|IPR014021; Helicase, superfamily 1 and 2, ATP-binding
PH_os_0012736	183.57	86.0731	116.427	52.5906	80.5523	224.425	227.635	415.88	253.31	192.611	-1.18284	0.005	1	LOC_Os11g41850	LOC_Os11g41850.1	transporter family protein, putative, expressed	5	NA	NA	NA	NA	NA	5		NA	NA	NA
PH_os_0000807	135.492	147.423	152.18	164.99	155.292	302.486	348.208	284.667	346.363	378.802	-1.17118	0	1	LOC_Os07g12240	LOC_Os07g12240.1	EF hand family protein, putative	5	NA	NA	NA	NA	NA	1		BGIOSGA025406	BGIOSGA025406-TA	IPR002048; Calcium-binding EF-hand
PH_os_0020493	201.927	215.183	215.435	236.142	218.405	5563.06	7226.1	5916.84	6655.34	7053.84	-4.9419	0	1	LOC_Os02g52930	LOC_Os02g52930.1	integral membrane protein DUF6 containing protein, expressed	1	4330851	Os02g0768300	NM_001054773.1	AK073339.1	Q6ZGK2	1		BGIOSGA005539	BGIOSGA005539-TA	IPR000620; Protein of unknown function DUF6, transmembrane
PH_os_0004807	2972.96	3044.61	2904.25	3357.55	3165.62	5409.38	6911.15	5796.75	7037.89	6737.11	-1.07168	0	1	LOC_Os02g25900	LOC_Os02g25900.2|LOC_Os02g25900.1	pollen signalling protein with adenylyl cyclase activity, putative, expressed	1	4329283	Os02g0456800	NM_001053312.1	AK066598.1	Q6K3A0	1		BGIOSGA008153	BGIOSGA008153-TA	IPR000767; Disease resistance protein|IPR001611; Leucine-rich repeat|IPR002182; NB-ARC
PH_os_0017618	291.964	279.28	266.773	282.546	286.5	1131.88	1511.33	1269.88	1504.35	1422.11	-2.29305	0	1	LOC_Os06g06380	LOC_Os06g06380.1	NBS-LRR type disease resistance protein, putative, expressed	1	4340190	Os06g0158300	NM_001063400.1	AK073612.1	Q651T2	1		BGIOSGA021870	BGIOSGA021870-TA	IPR000767; Disease resistance protein|IPR001611; Leucine-rich repeat|IPR002182; NB-ARC
PH_os_0012809	9422.39	10049.5	9440.66	9773.6	10049.9	32483.1	33360.4	29823.3	33455.6	37020.9	-1.83113	0	1	LOC_Os12g08130	LOC_Os12g08130.1	amino acid transporter, putative, expressed	1	4351676	Os12g0181600	NM_001072849.1	AK061470.1|AK105784.1	Q2QWV1	5		NA	NA	NA
PH_os_0020854	180.948	154.748	201.684	113.431	130.378	381.767	350.287	462.584	375.313	334.929	-1.20314	0	1	LOC_Os06g11720	LOC_Os06g11720.1	cytokinin-O-glucosyltransferase 2, putative, expressed	1	4340516	Os06g0220500	NM_001063705.1	AK063324.1	Q67W01	1		BGIOSGA022562	BGIOSGA022562-TA	IPR002213; UDP-glucuronosyl/UDP-glucosyltransferase
PH_os_0020402	116.261	123.616	130.178	119.618	116.261	1291.67	1175.59	1225.4	1286.2	1153.53	-3.3505	0	1	LOC_Os01g53040	LOC_Os01g53040.1	OsWRKY14 - Superfamily of TFs having WRKY and zinc finger domains, expressed	1	4324426	Os01g0730700	NM_001050679.1	AK109770.1|AY870603.1	Q94EA8	1		BGIOSGA000873	BGIOSGA000873-TA	IPR003657; DNA-binding WRKY
PH_os_0000564	169.584	176.725	192.517	184.583	173.561	465.926	425.126	481.487	454.925	391.642	-1.3165	0	1	LOC_Os01g19130	LOC_Os01g19130.1	protein phosphatase 2C, putative, expressed	1	4326717	Os01g0295700	NM_001049336.1	AK070333.1	Q9FYN7	1		BGIOSGA001839	BGIOSGA001839-TA	IPR000222; Protein phosphatase 2C, manganese/magnesium aspartate binding site|IPR001932; Protein phosphatase 2C-related|IPR014045; Protein phosphatase 2C, N-terminal
PH_os_0010275	210.668	120.869	165.014	91.7758	110.448	1007.47	1251.47	1172.03	1207.62	1200.61	-2.95864	0	1	LOC_Os07g49120	LOC_Os07g49120.1	sex determination protein tasselseed-2, putative, expressed	1	4344372	Os07g0691600	NM_001067253.1	AK070356.1	Q84NR4	5		NA	NA	NA
PH_os_0006247	10984.5	11741.7	11033	13028	12675.8	63423.3	68118.9	63901	67758	70126.5	-2.53706	0	1	LOC_Os03g53230	LOC_Os03g53230.1	bifunctional 3-phosphoadenosine 5-phosphosulfate synthetase, putative, expressed	1	4334073	Os03g0743900	NM_001057769.1	AK099593.1	Q84MN8	1		BGIOSGA009834	BGIOSGA009834-TA	IPR002650; ATP-sulphurylase
PH_os_0009036	1702.83	1741.61	1613.47	1728.27	1927.44	3165.13	3676.45	3182.49	3703.5	3623.23	-1.04923	0	1	LOC_Os07g07410	LOC_Os07g07410.2|LOC_Os07g07410.1	oxidoreductase, 2OG-Fe oxygenase family protein, putative, expressed	1	4342505	Os07g0169600	NM_001065521.1	AK121818.1|AK060318.1	Q69LD9	1		BGIOSGA037416	BGIOSGA037416-TA	IPR005123; 2OG-Fe(II) oxygenase
PH_os_0010314	12501.1	13568.4	11539.1	12600.1	13608.4	34384.6	40482.6	36100.4	41203.8	43342.8	-1.6701	0	1	LOC_Os07g14850	LOC_Os07g14850.1	CESA6 - cellulose synthase, expressed	5	NA	NA	NA	AK059649.1	NA	5		NA	NA	NA
PH_os_0007259	3288.53	3784.47	3273.7	3568.94	3824.16	9813.73	10575.1	10248	10992.6	11930.1	-1.63515	0	1	LOC_Os04g31120	LOC_Os04g31120.6|LOC_Os04g31120.5|LOC_Os04g31120.4|LOC_Os04g31120.3|LOC_Os04g31120.2|LOC_Os04g31120.1	OsFBK14 - F-box domain and kelch repeat containing protein, expressed	1	4335630	Os04g0380300	NM_001059132.1	AK120132.1	Q7XNP9	1		BGIOSGA015216	BGIOSGA015216-TA	IPR001810; Cyclin-like F-box|IPR006652; Kelch repeat type 1
PH_os_0006321	123.254	154.748	146.679	130.961	142.005	959.906	1040.47	1020.8	1033.92	1196.33	-2.91582	0	1	LOC_Os03g25760	LOC_Os03g25760.1	calmodulin-binding protein, putative, expressed	1	9272317	Os03g0374525	NM_001186513.1	NA	C7J0R0	1		BGIOSGA010653	BGIOSGA010653-TA	IPR000048; IQ calmodulin-binding region
PH_os_0006322	2146.9	2389.9	2187.36	2342.86	2246.33	4317.75	4972.62	4697	4858.39	5058.18	-1.11833	0	1	LOC_Os03g51430	LOC_Os03g51430.2|LOC_Os03g51430.1	SEC14 cytosolic factor family protein, putative, expressed	1	4333953	Os03g0724100	NM_001057655.1	AK068261.1	Q75GU9	1		BGIOSGA013485	BGIOSGA013485-TA	IPR001071; Cellular retinaldehyde binding/alpha-tocopherol transport|IPR001251; Cellular retinaldehyde-binding/triple function, C-terminal|IPR008273; Cellular retinaldehyde-binding/triple function, N-terminal
PH_os_0011737	276.229	313.16	322.695	277.39	290.653	1450.23	1533.15	1478.93	1655.31	1592.25	-2.40472	0	1	LOC_Os10g39640	LOC_Os10g39640.1	expansin precursor, putative, expressed	5	NA	NA	NA	NA	NA	5		NA	NA	NA
PH_os_0004449	3584.86	3888.86	3615.65	4212.41	3734.47	13167.9	14158	13530.6	14297	13296.6	-1.87759	0	1	LOC_Os01g57770	LOC_Os01g57770.1	OsPOP4 - Putative Prolyl Oligopeptidase homologue, expressed	1	4325859	Os01g0787600	NM_001051013.1	AK121948.1|AK061058.1	Q8S125	1		BGIOSGA004589	BGIOSGA004589-TA	IPR000073; Alpha/beta hydrolase fold-1|IPR008262; Lipase, active site
PH_os_0011749	533.227	355.28	662.808	193.863	342.14	981.861	951.076	1341.05	887.103	756.533	-1.0586	0.001	1	LOC_Os11g02530	LOC_Os11g02530.1	OsWRKY40 - Superfamily of TFs having WRKY and zinc finger domains, expressed	5	NA	NA	NA	AK289175.1	NA	5		NA	NA	NA
PH_os_0002566	1662.62	1804.79	1743.65	1839.64	1651.74	9628.33	8960.9	8852.47	8267.23	7314.94	-2.34589	0	1	LOC_Os09g36730	LOC_Os09g36730.1	MYB family transcription factor, putative, expressed	1	4347711	Os09g0538400	NM_001070331.1	AK104408.1|AK104457.1|AK111966.1|HQ858827.1	Q69JE8	1		BGIOSGA029363	BGIOSGA029363-TA	IPR001005; SANT, DNA-binding|IPR014778; Myb, DNA-binding
PH_os_0010337	192.311	115.375	145.763	72.1832	110.448	243.941	266.093	409.209	259.514	223.643	-1.02873	0.002	1	LOC_Os07g22680	LOC_Os07g22680.1	SKP1-like protein 1B, putative, expressed	1	4343000	Os07g0409500	NM_001065977.1	AK102131.1	Q7XAL5	5		NA	NA	NA
PH_os_0011579	1220.3	1195.87	1118.43	1397.26	1309.6	2874.84	3458.17	3021.25	3368.51	3560.09	-1.37337	0	1	LOC_Os10g31240	LOC_Os10g31240.1	plant protein of unknown function domain containing protein, expressed	1	4348764	Os10g0450000	NM_001071261.1	AK063548.1	Q0IXC5	5		NA	NA	NA
PH_os_0010349	11582.4	12054.8	10864.4	13664.3	12760.5	34757.9	40898.3	34605.9	40481.1	41146	-1.68619	0	1	LOC_Os07g08330	LOC_Os07g08330.1	ribosomal protein L4, putative, expressed	1	4342563	Os07g0180900	NM_001065576.1	AK060711.1	Q0D868	5		NA	NA	NA
PH_os_0011033	3632.06	3817.43	3604.65	4224.78	3947.06	20999.6	25311.1	18758	27087.7	27563.7	-2.7087	0	1	LOC_Os08g44750	LOC_Os08g44750.1	auxin-induced protein 5NG4, putative, expressed	1	4346327	Os08g0561500	NM_001069047.1	AK071683.1|AK099177.1	Q0J3N9	5		NA	NA	NA
PH_os_0010951	5406.57	5651.52	5459.23	6064.42	6205.85	11766.5	14706.9	11780.3	14843	14699.4	-1.26741	0	1	LOC_Os08g25590	LOC_Os08g25590.3|LOC_Os08g25590.2|LOC_Os08g25590.1	UPF0041 domain containing protein, putative, expressed	1	4345333	Os08g0344300	NM_001068132.1	AK121224.1	Q6ZB58	5		NA	NA	NA
PH_os_0010738	1564.72	1632.64	1618.06	1638.56	1753.88	12683.7	15678.7	12649.9	16049.5	16082	-3.19351	0	1	LOC_Os09g11480	LOC_Os09g11480.2|LOC_Os09g11480.1	AP2 domain containing protein, expressed	1	4346629	Os09g0287000	NM_001069317.1	AK068688.1|AK106057.1|EU847520.1	Q6EN65	5		NA	NA	NA
PH_os_0011236	113.639	78.7477	80.6737	80.4327	79.7218	169.539	183.979	162.349	221.259	212.942	-1.14961	0	1	LOC_Os10g21090	LOC_Os10g21090.1	ATP binding protein, putative, expressed	5	NA	NA	NA	NA	NA	5		NA	NA	NA
PH_os_0007475	1483.42	1580.45	1712.48	2576.94	2169.93	5119.09	5515.2	5100.65	5701.04	5296.8	-1.56851	0	1	LOC_Os04g31030	LOC_Os04g31030.1	nitrate-induced NOI protein, expressed	1	4335624	Os04g0379600	NM_001059126.1	AK101106.1	Q0JDT2	1		BGIOSGA016234	BGIOSGA016234-TA	IPR008700; Nitrate-induced NOI
PH_os_0010786	131.996	107.134	154.93	106.212	123.735	987.959	962.509	956.302	998.767	904.202	-2.89225	0	1	LOC_Os08g23870	LOC_Os08g23870.1	late embryogenesis abundant group 1, putative, expressed	1	4345287	Os08g0327700	NM_001068093.1	AK107930.1	Q6Z0I0	5		NA	NA	NA
PH_os_0010421	7494.03	8065.23	8228.72	8593.92	7294.55	20044.6	19392.6	18160.9	19239.2	16812.8	-1.29203	0	1	LOC_Os07g43890	LOC_Os07g43890.1	emp24/gp25L/p24 family protein, putative, expressed	1	4344005	Os07g0632700	NM_001066903.1	AK060066.1	Q7XI54	5		NA	NA	NA
PH_os_0004900	900.367	933.069	891.994	1080.69	950.019	2279.62	2624.55	2182.82	2589.97	2775.74	-1.42403	0	1	LOC_Os02g04440	LOC_Os02g04440.2|LOC_Os02g04440.4|LOC_Os02g04440.3	transducin family protein, putative, expressed	1	4328234	Os02g0137000	NM_001052361.1	AK111719.1	Q0E448	1		BGIOSGA007484	BGIOSGA007484-TA	IPR001680; WD40 repeat
PH_os_0000975	3289.4	3399.89	3314.96	3712.28	3689.63	7868.3	9970.18	7770.51	9414.88	9737.56	-1.41597	0	1	LOC_Os07g48100	LOC_Os07g48100.1	CAMK_KIN1/SNF1/Nim1_like.31 - CAMK includes calcium/calmodulin depedent protein kinases, expressed	1	4344287	Os07g0678600	NM_001067171.1	EU703793.1|AK058819.1|AK059418.1|AK072868.1	Q7X996	1		BGIOSGA023715	BGIOSGA023715-TA	IPR000719; Protein kinase, core|IPR001245; Tyrosine protein kinase|IPR002290; Serine/threonine protein kinase|IPR004041; NAF|IPR008271; Serine/threonine protein kinase, active site|IPR017441; Protein kinase ATP binding, conserved site|IPR017442; Serine/threonine protein kinase-related
PH_os_0004924	131.996	154.748	222.769	118.587	146.157	1409.98	1587.21	1798.07	1648.07	1631.84	-3.18424	0	1	LOC_Os02g18540	LOC_Os02g18540.1	uncharacterized Cys-rich domain containing protein, putative, expressed	1	9267422	Os02g0286933	NM_001185973.1	NA	C7IYK1	1		BGIOSGA007984	BGIOSGA007984-TA	IPR006461; Protein of unknown function Cys-rich
PH_os_0006586	711.552	905.599	802.153	809.483	866.975	2389.4	2490.47	2378.52	2481.41	2656.96	-1.60816	0	1	LOC_Os03g55560	LOC_Os03g55560.2|LOC_Os03g55560.1	STE_MEKK_ste11_MAP3K.15 - STE kinases include homologs to sterile 7, sterile 11 and sterile 20 from yeast, expressed	1	4334214	Os03g0764300	NM_001057902.1	AK103184.1|AK068541.1	Q10EQ9	1		BGIOSGA009765	BGIOSGA009765-TA	IPR000719; Protein kinase, core|IPR001245; Tyrosine protein kinase|IPR002290; Serine/threonine protein kinase|IPR008271; Serine/threonine protein kinase, active site|IPR017441; Protein kinase ATP binding, conserved site|IPR017442; Serine/threonine protein kinase-related
PH_os_0001896	509.625	542.993	505.127	574.372	537.292	1185.55	1252.51	1104.2	1269.65	1358.98	-1.26182	0	1	LOC_Os09g12270	LOC_Os09g12270.1	peptidyl-prolyl cis-trans isomerase, FKBP-type, putative, expressed	1	4346641	Os09g0293900	NM_001069328.2	AK287782.1	Q0J2V8	1		BGIOSGA030461	BGIOSGA030461-TA	IPR001179; Peptidyl-prolyl cis-trans isomerase, FKBP-type
PH_os_0006598	706.308	675.765	669.225	690.896	657.705	5961.91	6342.58	5557.67	6444.42	6515.6	-3.21663	0	1	LOC_Os03g18910	LOC_Os03g18910.1	COBRA-like protein 7 precursor, putative, expressed	1	4332574	Os03g0301200	NM_001056398.2	AK065552.1|AK119578.1	Q0DSL1	1		BGIOSGA012438	BGIOSGA012438-TA	IPR006918; Phytochelatin synthetase-like conserved region|IPR013032; EGF-like region, conserved site
PH_os_0004097	1885.53	2182.04	2076.43	2316.05	2047.85	4312.87	4583.87	4175.48	4713.64	4804.58	-1.15193	0	1	LOC_Os01g46700	LOC_Os01g46700.1	SET domain containing protein, expressed	1	4324177	Os01g0655300	NM_001050285.1	AK062870.1	Q0JKR4	1		BGIOSGA004136	BGIOSGA004136-TA	IPR000313; PWWP|IPR001214; SET|IPR001965; Zinc finger, PHD-type|IPR003616; Post-SET zinc-binding region
PH_os_0001023	522.738	568.632	612.387	570.247	532.309	2976.07	3010.18	2985.67	2994.23	2994.03	-2.43427	0	1	LOC_Os07g48550	LOC_Os07g48550.1	no apical meristem protein, putative, expressed	1	4344324	Os07g0684800	NM_001067206.1	AK073876.1|AK105645.1	Q6Z4N0	1		BGIOSGA023698	BGIOSGA023698-TA	IPR003441; No apical meristem (NAM) protein
PH_os_0005169	1903.01	2166.48	2091.1	2489.29	2104.32	5395.96	5794.81	5226.3	5781.68	5404.88	-1.39748	0	1	LOC_Os02g33490	LOC_Os02g33490.1	inorganic H+ pyrophosphatase, putative, expressed	1	4329579	Os02g0537900	NM_001053586.1	AK070310.1	Q6ER91	1		BGIOSGA006303	BGIOSGA006303-TA	IPR004131; Inorganic H+ pyrophosphatase
PH_os_0004941	71.6797	68.6753	82.5072	96.9317	66.4349	842.815	779.57	693.875	811.627	727.642	-3.36816	0	1	LOC_Os02g12910	LOC_Os02g12910.1	receptor-like protein kinase 5 precursor, putative, expressed	5	NA	NA	NA	NA	NA	1		BGIOSGA007810	BGIOSGA007810-TA	IPR000719; Protein kinase, core|IPR001611; Leucine-rich repeat|IPR008271; Serine/threonine protein kinase, active site|IPR013210; Leucine-rich repeat, N-terminal|IPR017441; Protein kinase ATP binding, conserved site|IPR017442; Serine/threonine protein kinase-related
PH_os_0000201	2332.21	2525.42	2409.21	2848.14	2555.25	5086.16	5855.09	4872.69	5717.58	6403.25	-1.22894	0	1	LOC_Os01g16110	LOC_Os01g16110.2|LOC_Os01g16110.1	la domain containing protein, putative, expressed	1	4324370	Os01g0266000	NM_001049209.1	AK121684.1	Q5NBG8	1		BGIOSGA003211	BGIOSGA003211-TA	IPR006607; Protein of unknown function DM15|IPR006630; RNA-binding protein Lupus La
PH_os_0003659	240.389	235.327	232.854	247.485	220.896	2186.93	2637.03	2311.81	2491.75	2723.31	-3.45154	0	1	LOC_Os12g36940	LOC_Os12g36940.1	calmodulin binding protein, putative, expressed	1	4352498	Os12g0556500	NM_001073536.1	AK110372.1	Q2QNS0	1		BGIOSGA037580	BGIOSGA037580-TA	IPR012416; Calmodulin binding protein-like
PH_os_0000213	8688.11	9054.16	8820.02	10849.1	9236.11	21320.4	26505.4	22295.2	26050.7	27281.2	-1.45515	0	1	LOC_Os01g32660	LOC_Os01g32660.5|LOC_Os01g32660.4|LOC_Os01g32660.2|LOC_Os01g32660.1	STE_MEK_ste7_MAP2K.2 - STE kinases include homologs to sterile 7, sterile 11 and sterile 20 from yeast, expressed	1	4324023	Os01g0510100	NM_001049699.1	AK059461.1	Q5QN75	1		BGIOSGA003620	BGIOSGA003620-TA	IPR000719; Protein kinase, core|IPR002290; Serine/threonine protein kinase|IPR008271; Serine/threonine protein kinase, active site|IPR017441; Protein kinase ATP binding, conserved site|IPR017442; Serine/threonine protein kinase-related
PH_os_0003384	3799.03	3993.24	3820.08	4616.63	4211.97	10016.2	12535.5	9955.55	12012.1	12899.6	-1.52656	0	1	LOC_Os10g33660	LOC_Os10g33660.1	SNF7 domain containing protein, putative, expressed	1	4348891	Os10g0476400	NM_001071383.1	AK072826.1|AK104071.1	Q9AUZ6	1		BGIOSGA031695	BGIOSGA031695-TA	IPR005024; Snf7
PH_os_0003002	470.289	503.619	503.294	531.062	538.122	1009.91	1243.15	1169.8	1245.87	1345.07	-1.26794	0	1	LOC_Os11g10760	LOC_Os11g10760.1	NBS-LRR disease resistance protein, putative, expressed	1	4350067	Os11g0213700	NM_001074029.1	NA	Q0ITV5	1		BGIOSGA034294	BGIOSGA034294-TA	IPR001611; Leucine-rich repeat
PH_os_0001661	651.237	694.079	616.054	666.148	701.718	1927.13	2227.49	2071.62	2356.3	2455.79	-1.7776	0	1	LOC_Os08g10070	LOC_Os08g10070.2|LOC_Os08g10070.1	protein kinase, putative, expressed	1	4344901	Os08g0200500	NM_001067747.1	AK063275.1	Q0J7D9	1		BGIOSGA028161	BGIOSGA028161-TA	IPR000719; Protein kinase, core|IPR001245; Tyrosine protein kinase|IPR002290; Serine/threonine protein kinase|IPR008271; Serine/threonine protein kinase, active site|IPR017441; Protein kinase ATP binding, conserved site|IPR017442; Serine/threonine protein kinase-related
PH_os_0002629	1692.34	1849.66	1678.56	1689.09	1929.93	4410.44	5383.19	4642.51	5328.82	5979.5	-1.59092	0	1	LOC_Os09g34190	LOC_Os09g34190.1	acyl-coenzyme A thioesterase 10, mitochondrial precursor, putative, expressed	1	4347589	Os09g0517700	NM_001070216.1	AK101141.1|AK071305.1	Q69MT1	1		BGIOSGA029431	BGIOSGA029431-TA	IPR006683; Thioesterase superfamily
PH_os_0001960	449.31	548.487	531.713	504.251	511.548	5602.09	6167.96	5959.1	6254.18	6819.5	-3.62279	0	1	LOC_Os08g16050	LOC_Os08g16050.1	tetraspanin family protein, putative, expressed	1	4345106	Os08g0260600	NM_001067925.1	AK108529.1	Q6Z5Z9	1		BGIOSGA027333	BGIOSGA027333-TA	IPR000301; CD9/CD37/CD63 antigen
PH_os_0003026	249.131	288.436	260.356	250.579	254.113	2902.89	3041.36	2986.78	3141.05	3381.39	-3.57327	0	1	LOC_Os11g35040	LOC_Os11g35040.1	aminotransferase, classes I and II, domain containing protein, expressed	1	4350712	Os11g0552000	NM_001074614.2	AK287462.1	Q0IS70	1		BGIOSGA033817	BGIOSGA033817-TA	IPR004838; Aminotransferases, class-I, pyridoxal-phosphate-binding site|IPR004839; Aminotransferase, class I and II
PH_os_0000070	8933.74	10084.3	8819.1	10120.1	9533.4	20409.3	21654.4	19673.1	21728.9	23784.3	-1.21902	0	1	LOC_Os01g34480	LOC_Os01g34480.2|LOC_Os01g34480.1	NAD dependent epimerase/dehydratase family protein, putative, expressed	1	4323945	Os01g0528800	NM_001049769.1	AK059305.1|AK068824.1	Q5QM39	4		BGIOSGA003683|BGIOSGA003682	BGIOSGA003683-TA|BGIOSGA003682-TA	IPR001509; NAD-dependent epimerase/dehydratase
PH_os_0000273	1712.45	1877.13	1851.83	2027.32	1770.49	6282.69	6229.29	5787.85	6725.65	6523.09	-1.81704	0	1	LOC_Os01g41660	LOC_Os01g41660.1	phosphoethanolamine/phosphocholine phosphatase, putative, expressed	1	4324597	Os01g0600500	NM_001050027.2	AK242332.1	Q0JLH2	1		BGIOSGA001283	BGIOSGA001283-TA	IPR006384; HAD-superfamily hydrolase, subfamily IB, hypothetical 1
PH_os_0002665	1108.41	1246.23	1163.35	1379.73	1206.62	4057.95	4339.61	4025.37	4349.7	4160.4	-1.827	0	1	LOC_Os09g21000	LOC_Os09g21000.1	potassium transporter, putative, expressed	1	4346918	Os09g0376900	NM_001069581.1	AK070831.1|AK099766.1	Q6H4R6	1		BGIOSGA029865	BGIOSGA029865-TA	IPR003855; K+ potassium transporter
PH_os_0003743	273.607	308.581	286.025	337.199	272.383	11949.4	11818.3	10708.4	11214.9	9974.04	-5.27556	0	1	LOC_Os11g44680	LOC_Os11g44680.1	calmodulin binding protein, putative, expressed	1	4351085	Os11g0669100	NM_001074959.1	AK068628.1	Q2QZV8	1		BGIOSGA002640	BGIOSGA002640-TA	IPR012416; Calmodulin binding protein-like
PH_os_0009918	3829.62	4022.54	3882.42	4293.87	4300	7208.44	8500.43	6997.69	8088.36	8481.31	-1.01423	0	1	LOC_Os01g19840	LOC_Os01g19840.1	60S ribosomal protein L29-2, putative, expressed	1	4323904	Os01g0304000	NM_001049371.1	AK121735.1	Q9FP55	5		NA	NA	NA
PH_os_0003959	655.607	686.753	658.224	742.456	728.292	1223.36	1480.14	1298.79	1518.83	1642.54	-1.08293	0	1	LOC_Os12g37560	LOC_Os12g37560.2|LOC_Os12g37560.1	phospholipase C, putative, expressed	1	4352524	Os12g0562400	NM_001073560.1	NA	Q0IML8	1		BGIOSGA037594	BGIOSGA037594-TA	IPR000008; C2 calcium-dependent membrane targeting|IPR000909; Phospholipase C, phosphatidylinositol-specific , X region|IPR001192; Phospholipase C, phosphoinositol-specific, C-terminal (PLC)|IPR001711; Phospholipase C, phosphatidylinositol-specific, Y domain|IPR013841; Phospholipase C, phosphatidylinositol-specific , X and Y boxes
PH_os_0009582	174.829	205.11	213.602	230.986	202.626	548.866	679.785	544.87	653.438	640.967	-1.5851	0	1	LOC_Os01g07376	LOC_Os01g07376.1	thioredoxin, putative, expressed	5	NA	NA	NA	NA	NA	5		NA	NA	NA
PH_os_0005472	819.072	903.767	903.912	890.947	991.54	1908.83	2125.63	2003.79	2161.93	2263.18	-1.24045	0	1	LOC_Os03g12660	LOC_Os03g12660.1	cytochrome P450, putative, expressed	1	4332134	Os03g0227700	NM_001055982.2	AB206579.1|AK243298.1	Q5CCK3	1		BGIOSGA012169	BGIOSGA012169-TA	IPR001128; Cytochrome P450|IPR002401; Cytochrome P450, E-class, group I
PH_os_0008966	1036.73	1077.75	990.086	1020.88	1140.19	2629.68	2943.66	2938.96	3144.15	3275.46	-1.52935	0	1	LOC_Os06g51070	LOC_Os06g51070.1	no apical meristem protein, putative, expressed	1	4342116	Os06g0726300	NM_001065163.1	NA	Q5Z7Q4	1		BGIOSGA020507	BGIOSGA020507-TA	IPR000010; Proteinase inhibitor I25, cystatin|IPR003441; No apical meristem (NAM) protein
PH_os_0009857	215.039	264.629	257.606	221.706	262.418	983.08	1204.7	1115.32	1184.87	1203.82	-2.23847	0	1	LOC_Os01g24750	LOC_Os01g24750.1	Ser/Thr protein phosphatase family protein, putative, expressed	5	NA	NA	NA	NA	NA	5		NA	NA	NA
PH_os_0003995	10637.4	12249.8	10683.8	11205.9	11470.8	19623.8	21857.1	20665	22784.5	25497.4	-1.00776	0	1	LOC_Os01g58580	LOC_Os01g58580.1	ICE-like protease p20 domain containing protein, putative, expressed	1	4327953	Os01g0799900	NM_001051065.1	AK072822.1	Q8LJ88	1		BGIOSGA004618	BGIOSGA004618-TA	IPR011600; Peptidase C14, caspase catalytic
PH_os_0005399	3854.1	4645.2	3953.93	4175.28	4324.91	7851.23	8382.98	7751.61	8549.49	9543.88	-1.04828	0	1	LOC_Os02g50550	LOC_Os02g50550.1	dynamin, putative, expressed	1	4330669	Os02g0738900	NM_001054599.1	AK099699.1	Q0DXR0	1		BGIOSGA005658	BGIOSGA005658-TA	IPR000375; Dynamin central region|IPR001401; Dynamin, GTPase region|IPR001849; Pleckstrin-like|IPR003130; Dynamin GTPase effector
PH_os_0004007	2806.87	2918.24	2850.17	3095.63	2963.83	6613.23	7004.7	5903.5	7032.72	7922.73	-1.29813	0	1	LOC_Os01g48960	LOC_Os01g48960.1	glutamate synthase, chloroplast precursor, putative, expressed	1	4324398	Os01g0681900	NM_001050419.1	NA	Q0JKD0	1		BGIOSGA001013	BGIOSGA001013-TA	IPR000583; Glutamine amidotransferase, class-II|IPR000759; Adrenodoxin reductase|IPR001100; Pyridine nucleotide-disulphide oxidoreductase, class I|IPR001327; Pyridine nucleotide-disulphide oxidoreductase, NAD-binding region|IPR002489; Glutamate synthase, alpha subunit, C-terminal|IPR002932; Glutamate synthase, central-C|IPR006982; Glutamate synthase, central-N|IPR013027; FAD-dependent pyridine nu…
PH_os_0005208	103.149	111.712	113.677	121.68	111.278	226.865	228.674	189.037	263.65	207.592	-1.04744	0	1	LOC_Os02g19650	LOC_Os02g19650.3|LOC_Os02g19650.1	hydrolase, alpha/beta fold family domain containing protein, expressed	1	4329088	Os02g0299300	NM_001053151.1	AK066972.1	Q6K4R5	1		BGIOSGA006646	BGIOSGA006646-TA	IPR000073; Alpha/beta hydrolase fold-1
PH_os_0014464	23851	23567.5	24190.2	27062.5	25612.3	49579.7	53826.7	51045.4	51706.3	58416.8	-1.16272	0	1	LOC_Os02g50240	LOC_Os02g50240.2|LOC_Os02g50240.1	glutamine synthetase, catalytic domain containing protein, expressed	1	4330649	Os02g0735200	NM_001054580.1	X14245.1|AK109397.2|AK104987.2	Q0DXS9	5		NA	NA	NA
PH_os_0014713	82.1694	79.6634	87.0909	51.5594	71.4175	613.51	753.585	563.774	778.542	785.425	-3.22563	0	1	LOC_Os03g19330	LOC_Os03g19330.1	glycosyltransferase, putative, expressed	5	NA	NA	NA	NA	NA	5		NA	NA	NA
PH_os_0001470	1322.58	1430.28	1319.2	1278.67	1409.25	2361.34	2799.18	2458.59	2812.26	2866.69	-1.02858	0	1	LOC_Os08g04110	LOC_Os08g04110.2|LOC_Os08g04110.1	transporter, putative, expressed	1	4344605	Os08g0135100	NM_001067473.1	AK108618.1	Q6YYC6	1		BGIOSGA027701	BGIOSGA027701-TA	IPR004853; Protein of unknown function DUF250
PH_os_0014358	344.412	402.895	376.783	398.039	387.814	4875.15	5656.56	4795.97	5628.66	6179.6	-3.87488	0	1	LOC_Os02g48320	LOC_Os02g48320.3|LOC_Os02g48320.2|LOC_Os02g48320.1	DNA binding protein, putative, expressed	1	4330508	Os02g0713700	NM_001054449.2	NA	Q6ZFU2	5		NA	NA	NA
PH_os_0014725	81.2953	134.604	155.847	97.9629	133.7	541.548	543.62	866.232	549.012	548.941	-2.08312	0	1	LOC_Os03g31480	LOC_Os03g31480.1	expansin precursor, putative, expressed	1	4333168	Os03g0428700	NM_001056952.1	AK111273.1	Q0DR07	5		NA	NA	NA
PH_os_0014339	308.572	372.678	359.365	334.105	356.257	684.253	679.785	639.388	667.912	755.463	-1.01016	0	1	LOC_Os03g12270	LOC_Os03g12270.1	dehydrogenase, putative, expressed	1	9266669	Os03g0223200	NM_001186391.1	NA	Q10PS6	5		NA	NA	NA
PH_os_0014120	634.628	723.38	626.138	657.898	629.47	3677.4	3911.36	3804.08	4037.46	4177.52	-2.60757	0	1	LOC_Os03g09070	LOC_Os03g09070.1	leucine rich repeat domain containing protein, putative, expressed	1	4331899	Os03g0190300	NM_001055762.2	NA	Q0DUE7	5		NA	NA	NA
PH_os_0013564	568.193	664.777	612.387	592.933	602.896	2263.77	2126.67	1716.9	2131.94	2519.99	-1.8908	0	1	LOC_Os02g19510	LOC_Os02g19510.3|LOC_Os02g19510.2|LOC_Os02g19510.1	lysine ketoglutarate reductase trans-splicing related 1, putative, expressed	1	4329082	Os02g0297600	NM_001053146.1	AK122023.1	Q6K8M0	5		NA	NA	NA
PH_os_0014509	5650.46	6341.02	5525.23	6550.11	5871.18	12214.1	12110.4	11790.3	12924	14030.6	-1.11264	0	1	LOC_Os03g20370	LOC_Os03g20370.1	OsCam1-1 - Calmodulin, expressed	5	NA	NA	NA	NA	NA	5		NA	NA	NA
PH_os_0014690	402.106	454.173	399.702	436.193	355.427	2355.25	2316.88	2079.4	2430.75	2375.54	-2.54764	0	1	LOC_Os03g26229	LOC_Os03g26229.1	40S ribosomal protein S9-1, putative, expressed	1	4332974	Os03g0379500	NM_001056771.1	AK064760.1	Q0DRI8	5		NA	NA	NA
PH_os_0014678	1479.05	1621.65	1485.13	1700.43	1459.91	3984.77	3944.63	3480.5	4062.27	3651.05	-1.32829	0	1	LOC_Os03g17710	LOC_Os03g17710.2|LOC_Os03g17710.1	splicing factor, arginine/serine-rich, putative, expressed	5	NA	NA	NA	NA	NA	5		NA	NA	NA
PH_os_0014333	671.342	644.633	643.556	740.393	685.11	1197.75	1403.23	1207.61	1385.45	1431.74	-1.01632	0	1	LOC_Os03g06350	LOC_Os03g06350.1	DUF623 domain containing protein, expressed	5	NA	NA	NA	NA	NA	5		NA	NA	NA
PH_os_0008726	5265.84	5526.99	5387.72	6001.52	5874.5	21474.1	25661.4	20583.9	24702.4	25393.6	-2.09941	0	1	LOC_Os06g05080	LOC_Os06g05080.1	cytochrome c oxidase subunit 5B, mitochondrial precursor, putative, expressed	1	4340088	Os06g0142700	NM_001063306.1	AK071423.1	Q9SNQ3	1		BGIOSGA021951	BGIOSGA021951-TA	IPR002124; Cytochrome c oxidase, subunit Vb
PH_os_0016321	152.975	175.809	204.434	163.959	184.357	879.406	1053.98	1085.29	1062.87	1118.21	-2.54374	0	1	LOC_Os05g35266	LOC_Os05g35266.3|LOC_Os05g35266.2|LOC_Os05g35266.1	galactosyltransferase, putative, expressed	1	4338859	Os05g0427200	NM_001062141.1	AK106896.1	Q0DI03	5		NA	NA	NA
PH_os_0013731	1489.54	1688.5	1579.55	1577.72	1646.75	3048.04	3362.55	2952.31	3401.6	3805.14	-1.08827	0	1	LOC_Os02g14929	LOC_Os02g14929.1	T-complex protein, putative, expressed	1	4328872	Os02g0247200	NM_001052965.1	AK102024.1	Q6K3R8	5		NA	NA	NA
PH_os_0013743	728.161	839.67	748.065	759.986	742.41	1700.27	1761.83	1607.92	1822.8	2051.31	-1.28173	0	1	LOC_Os02g02850	LOC_Os02g02850.1	bifunctional protein folD, putative, expressed	5	NA	NA	NA	AK287915.1|AK288200.1	NA	5		NA	NA	NA
PH_os_0010489	391.616	441.354	434.538	440.317	427.674	1788.08	1937.49	1839.21	1953.08	2174.36	-2.20734	0	1	LOC_Os07g44840	LOC_Os07g44840.1	bacterial transferase hexapeptide domain containing protein, expressed	5	NA	NA	NA	NA	NA	5		NA	NA	NA
PH_os_0014093	128.499	133.688	140.262	148.491	132.039	432.994	436.559	423.664	490.078	457.986	-1.7393	0	1	LOC_Os03g07170	LOC_Os03g07170.1	lactose permease-related, putative, expressed	1	4331750	Os03g0168000	NM_001055621.1	AK072898.1	Q8S7U2	5		NA	NA	NA
PH_os_0016345	2503.55	2870.63	2661.32	3003.85	2404.94	9692.98	9660.43	8567.8	10264.8	9937.66	-1.91033	0	1	LOC_Os05g33130	LOC_Os05g33130.1	CHIT17 - Chitinase family protein precursor, expressed	5	NA	NA	NA	AK108949.1	NA	5		NA	NA	NA
PH_os_0015905	44.5813	42.1209	53.1713	50.5282	44.0131	515.934	629.893	514.847	647.234	659.158	-3.76811	0	1	LOC_Os04g48290	LOC_Os04g48290.1	MATE efflux family protein, putative, expressed	5	NA	NA	NA	AK109680.1	NA	5		NA	NA	NA
PH_os_0017118	2020.14	2341.37	2021.43	2390.29	2193.18	13829	15174.6	12394.1	14546.2	16450.1	-2.77708	0	1	LOC_Os07g03319	LOC_Os07g03319.1	SCP-like extracellular protein, expressed	1	9268689	Os07g0125400	NM_001188104.1	NA	Q84J99	5		NA	NA	NA
PH_os_0015917	750.889	488.053	552.798	463.004	510.718	1506.33	1736.88	1873.69	1691.49	1822.31	-1.5962	0	1	LOC_Os04g53170	LOC_Os04g53170.1	bromodomain containing protein, expressed	5	NA	NA	NA	NA	NA	5		NA	NA	NA
PH_os_0015821	122.38	108.965	121.011	100.025	107.126	285.41	314.946	325.81	346.363	363.821	-1.53908	0	1	LOC_Os05g23260	LOC_Os05g23260.1	OsSigP4 - Putative Type I Signal Peptidase homologue; employs a putative Ser/His catalytic dyad, expressed	5	NA	NA	NA	NA	NA	5		NA	NA	NA
PH_os_0017142	48.0779	52.1933	60.5053	51.5594	48.9957	567.162	617.42	538.198	698.93	691.26	-3.61832	0	1	LOC_Os06g39070	LOC_Os06g39070.1	UDP-glucoronosyl and UDP-glucosyl transferase, putative, expressed	5	NA	NA	NA	AK287492.1	NA	5		NA	NA	NA
PH_os_0007616	295.46	341.545	319.028	319.668	321.379	940.391	1032.15	1004.12	1034.95	1192.05	-1.76046	0	1	LOC_Os04g58180	LOC_Os04g58180.1	WD-40 repeat family protein, putative, expressed	1	4337413	Os04g0678300	NM_001060807.1	AK102779.1	Q7FAN9	1		BGIOSGA017355	BGIOSGA017355-TA	IPR001680; WD40 repeat
PH_os_0015929	47.2037	61.35	60.5053	52.5906	53.1479	392.744	399.14	398.089	436.314	461.196	-2.88566	0	1	LOC_Os04g45270	LOC_Os04g45270.1	aspartyl protease family protein, putative, expressed	5	NA	NA	NA	NA	NA	5		NA	NA	NA
PH_os_0015770	10092	11536.5	10542.6	10632.6	11083	61932.8	54471.2	59472	57160.3	62793.3	-2.55042	0	1	LOC_Os04g52090	LOC_Os04g52090.1	AP2 domain containing protein, expressed	5	NA	NA	NA	NA	NA	5		NA	NA	NA
PH_os_0020193	737.777	805.791	700.394	786.797	715.005	1438.03	1461.43	1430.01	1467.13	1448.86	-1.00624	0	1	LOC_Os12g08170	LOC_Os12g08170.1	2-oxo acid dehydrogenases acyltransferase domain containing protein, expressed	1	4351678	Os12g0182200	NM_001072851.1	AK069414.1|AK099737.1	Q2QWU7	1		BGIOSGA036512	BGIOSGA036512-TA	IPR000276; GPCR, rhodopsin-like|IPR001078; Catalytic domain of components of various dehydrogenase complexes
PH_os_0013366	56.8193	64.097	74.2565	55.6842	58.1305	465.926	469.821	460.36	492.146	463.337	-2.91554	0	1	LOC_Os01g74480	LOC_Os01g74480.1	cupin domain containing protein, expressed	5	NA	NA	NA	NA	NA	5		NA	NA	NA
PH_os_0016047	138.115	121.784	131.095	104.15	94.6697	359.812	344.05	501.503	391.856	402.343	-1.65342	0	1	LOC_Os04g49250	LOC_Os04g49250.1	UDP-glucose/GDP-mannose dehydrogenase family, central domain containing protein, expressed	5	NA	NA	NA	NA	NA	5		NA	NA	NA
PH_os_0015942	97.904	81.4947	88.9244	60.8401	92.1784	300.047	334.696	374.737	362.906	308.178	-1.92431	0	1	LOC_Os04g56500	LOC_Os04g56500.1	expressed protein	5	NA	NA	NA	NA	NA	5		NA	NA	NA
PH_os_0015822	114.513	119.037	126.511	128.899	115.431	461.048	453.19	421.44	498.35	494.368	-1.96763	0	1	LOC_Os04g54330	LOC_Os04g54330.2	acetyltransferase, GNAT family, putative, expressed	5	NA	NA	NA	NA	NA	5		NA	NA	NA
PH_os_0015834	125.002	134.604	133.845	134.055	152.8	475.684	479.176	423.664	492.146	466.547	-1.85378	0	1	LOC_Os05g01570	LOC_Os05g01570.1	auxin-induced protein 5NG4, putative, expressed	1	4337564	Os05g0106200	NM_001060952.1	AK105841.1|AK107666.1	Q65XI0	1		BGIOSGA019016	BGIOSGA019016-TA	IPR000620; Protein of unknown function DUF6, transmembrane
PH_os_0015954	3488.7	3832.08	3726.57	4062.88	3512.74	7842.69	7484.91	7280.13	7673.76	6983.22	-1.04617	0	1	LOC_Os04g55940	LOC_Os04g55940.2|LOC_Os04g55940.1	sodium/calcium exchanger protein, putative, expressed	1	4337242	Os04g0653200	NM_001060640.2	AB112773.1|AK073795.1|AY156513.1	Q6K1C4	5		NA	NA	NA
PH_os_0010321	2440.61	2542.82	2498.13	2912.08	2509.58	10957.8	12232	10993	12268.5	13303	-2.2967	0	1	LOC_Os07g42950	LOC_Os07g42950.1	40S ribosomal protein S6, putative, expressed	5	NA	NA	NA	NA	NA	5		NA	NA	NA
PH_os_0002792	645.992	507.282	564.716	481.565	520.683	2628.46	3072.55	2884.48	2974.59	3139.56	-2.42226	0	1	LOC_Os10g39710	LOC_Os10g39710.2|LOC_Os10g39710.1	strictosidine synthase, putative, expressed	1	4349269	Os10g0543500	NM_001071733.1	AK106264.1	Q0IW03	1		BGIOSGA033388	BGIOSGA033388-TA	IPR004141; Strictosidine synthase
PH_os_0014224	53.3227	58.603	61.422	48.4659	47.3348	167.099	168.387	160.125	190.241	168	-1.60608	0	1	LOC_Os02g45160	LOC_Os02g45160.1	aluminum-activated malate transporter, putative, expressed	1	4330288	Os02g0673100	NM_001054246.1	AK111202.1	Q6EPG5	5		NA	NA	NA
PH_os_0017575	867.15	927.575	932.331	1034.28	961.645	1767.35	2215.02	1934.84	2155.72	2188.28	-1.12273	0	1	LOC_Os05g18750	LOC_Os05g18750.1	ribosomal protein L25, putative, expressed	1	4338257	Os05g0270000	NM_001061591.1	AK072793.1	Q5W6B7	1		BGIOSGA019517	BGIOSGA019517-TA	IPR001021; Ribosomal protein L25
PH_os_0017840	126.751	118.122	112.76	116.524	111.278	236.622	225.556	230.18	239.869	254.675	-1.0478	0	1	LOC_Os09g29670	LOC_Os09g29670.1	white-brown complex homolog protein 11, putative, expressed	1	4347345	Os09g0472200	NM_001069982.1	NA	Q6K4D1	1		BGIOSGA030946	BGIOSGA030946-TA	IPR003439; ABC transporter-like|IPR003593; AAA+ ATPase, core|IPR013525; ABC-2 type transporter
PH_os_0011269	53.3227	61.35	55.0048	44.3411	47.3348	145.145	152.796	166.797	173.699	156.229	-1.54931	0	1	LOC_Os09g39110	LOC_Os09g39110.1	vignain precursor, putative, expressed	1	9271274	Os09g0564600	NM_001189056.1	AK289220.1	Q650Y0	1		BGIOSGA037978	BGIOSGA037978-TA	IPR000169; Peptidase, cysteine peptidase active site|IPR000668; Peptidase C1A, papain C-terminal|IPR013201; Proteinase inhibitor I29, cathepsin propeptide
PH_os_0011226	2334.84	2602.34	2264.36	2302.64	2481.34	11544.5	13616.5	12444.2	14155.4	14507.9	-2.52135	0	1	LOC_Os10g30850	LOC_Os10g30850.2|LOC_Os10g30850.1	zinc finger, RING-type, putative, expressed	1	4348743	Os10g0445400	NM_001071244.2	AK067013.1	Q337S3	5		NA	NA	NA
PH_os_0014225	1191.46	1261.79	1131.27	1222.99	1351.95	3311.49	3661.9	3301.47	3666.28	4024.5	-1.61136	0	1	LOC_Os03g08770	LOC_Os03g08770.2|LOC_Os03g08770.1	modifier of rudimentary protein, expressed	1	4331873	Os03g0186800	NM_001055739.1	AK100356.1	Q10QR4	5		NA	NA	NA
PH_os_0000762	68.1832	69.591	66.0058	67.0273	77.2305	691.571	635.09	671.636	691.693	714.801	-3.21403	0	1	LOC_Os07g09520	LOC_Os07g09520.1	expressed protein	1	4342633	Os07g0193000	NM_001065639.2	AK243500.1	Q0D805	1		BGIOSGA025327	BGIOSGA025327-TA	IPR001680; WD40 repeat
PH_os_0000763	210.668	206.026	229.187	168.084	193.492	446.411	415.771	617.149	442.518	396.993	-1.06884	0	1	LOC_Os07g09610	LOC_Os07g09610.1	CAMK_KIN1/SNF1/Nim1_like_AMPKh.1 - CAMK includes calcium/calmodulin depedent protein kinases, expressed	1	4342639	Os07g0194100	NM_001065645.1	AK063365.1	Q6ZL03	1		BGIOSGA025331	BGIOSGA025331-TA	IPR000719; Protein kinase, core|IPR001245; Tyrosine protein kinase|IPR001772; Kinase-associated KA1|IPR002290; Serine/threonine protein kinase|IPR008271; Serine/threonine protein kinase, active site|IPR015940; Ubiquitin-associated/translation elongation factor EF1B, N-terminal, eukaryote|IPR017442; Serine/threonine protein kinase-related
PH_os_0000728	95.2816	109.881	113.677	106.212	117.922	953.807	894.947	813.969	945.003	839.998	-3.06192	0	1	LOC_Os01g14990	LOC_Os01g14990.1	GCRP6 - Glycine and cysteine rich family protein precursor, putative, expressed	1	9269417	Os01g0253800	NM_001185333.1	NA	Q5NBU2	1		BGIOSGA001979	BGIOSGA001979-TA	IPR013970; Replication factor A protein 3
PH_os_0000764	214.165	224.339	234.687	242.329	225.048	678.155	629.893	579.341	649.302	558.572	-1.47831	0	1	LOC_Os07g09890	LOC_Os07g09890.1	hexokinase, putative, expressed	1	4342654	Os07g0197100	NM_001065659.1	AK059853.1|DQ116386.1	Q6Z398	1		BGIOSGA025337	BGIOSGA025337-TA	IPR001312; Hexokinase
PH_os_0018767	1476.43	1635.39	1607.97	1632.37	1392.64	7301.14	7027.57	6842.01	6697.73	5770.84	-2.14963	0	1	LOC_Os03g18130	LOC_Os03g18130.4|LOC_Os03g18130.3|LOC_Os03g18130.2|LOC_Os03g18130.1	asparagine synthetase, putative, expressed	1	4332506	Os03g0291500	NM_001056334.2	AK318591.1	Q0DSS5	1		BGIOSGA010942	BGIOSGA010942-TA	IPR000583; Glutamine amidotransferase, class-II|IPR001962; Asparagine synthase
PH_os_0002505	155.597	124.531	126.511	119.618	104.635	608.632	658.997	613.813	688.591	691.26	-2.40338	0	1	LOC_Os10g30150	LOC_Os10g30150.2|LOC_Os10g30150.1	universal stress protein domain containing protein, putative, expressed	1	4348710	Os10g0437500	NM_001071212.1	AK107152.1	Q7XE49	1		BGIOSGA031858	BGIOSGA031858-TA	IPR006016; UspA
PH_os_0019340	2403.89	2696.65	2412.88	2388.23	2612.55	8358.62	9293.52	7325.72	8488.48	10153.8	-1.84421	0	1	LOC_Os06g45710	LOC_Os06g45710.1	phosphoglycerate kinase protein, putative, expressed	1	4341792	Os06g0668200	NM_001064852.1	AK070705.1|AK101622.1	Q655T1	1		BGIOSGA020715	BGIOSGA020715-TA	IPR001576; Phosphoglycerate kinase|IPR015911; Phosphoglycerate kinase, conserved site
PH_os_0012400	267.488	280.195	279.608	278.421	275.705	967.224	1008.24	862.896	933.63	1054.01	-1.86004	0	1	LOC_Os12g35610	LOC_Os12g35610.3|LOC_Os12g35610.2|LOC_Os12g35610.1	respiratory burst oxidase, putative, expressed	1	4352439	Os12g0541300	NM_001073486.2	AK318553.1	Q0IMU2	5		NA	NA	NA
PH_os_0015407	2582.22	3132.51	2787.83	2713.06	2594.28	5950.93	6667.92	6581.81	6953.11	7806.1	-1.36442	0	1	LOC_Os04g02500	LOC_Os04g02500.5|LOC_Os04g02500.4|LOC_Os04g02500.3|LOC_Os04g02500.2|LOC_Os04g02500.1	G-patch domain containing protein, expressed	5	NA	NA	NA	NA	NA	5		NA	NA	NA
PH_os_0017509	94.4074	119.953	106.343	110.337	102.144	1425.83	1542.51	1587.91	1567.42	1793.42	-3.95907	0	1	LOC_Os04g28870	LOC_Os04g28870.1	dehydrogenase, putative, expressed	1	9266087	Os04g0358000	NM_001186962.1	AK287896.1	C7J134	1		BGIOSGA016190	BGIOSGA016190-TA	IPR013149; Alcohol dehydrogenase, zinc-binding|IPR013154; Alcohol dehydrogenase GroES-like
PH_os_0015790	41.9589	42.1209	55.9215	45.3723	36.5392	148.804	132.007	185.701	166.461	136.968	-1.82809	0	1	LOC_Os04g57750	LOC_Os04g57750.1	plastocyanin-like domain containing protein, putative, expressed	5	NA	NA	NA	NA	NA	5		NA	NA	NA
PH_os_0012412	1112.78	1201.36	1142.27	1228.15	1141.02	4653.17	5047.46	4789.3	4560.62	5390.97	-2.10994	0	1	LOC_Os12g21798	LOC_Os12g21798.1	40S ribosomal protein S3a, putative, expressed	5	NA	NA	NA	NA	NA	5		NA	NA	NA
PH_os_0014842	333.048	376.341	292.442	358.854	312.244	1551.46	1558.1	1478.93	1649.1	1575.13	-2.26366	0	1	LOC_Os03g44310	LOC_Os03g44310.1	initiation factor 2 subunit family domain containing protein, expressed	1	4333565	Os03g0645200	NM_001057299.1	AK060478.1	Q0DQ10	5		NA	NA	NA
PH_os_0002589	4001.83	4256.04	4430.64	4334.09	3439.67	24429.4	22208.4	21947.1	22461.9	20140.7	-2.48022	0	1	LOC_Os09g28000	LOC_Os09g28000.2|LOC_Os09g28000.1	OsSigP6 - Putative Type I Signal Peptidase homologue; employs a putative Ser/Lys catalytic dyad, expressed	1	4347239	Os09g0453400	NM_001069879.1	AK120096.1	Q67UZ3	1		BGIOSGA029649	BGIOSGA029649-TA	IPR000223; Peptidase S26A, signal peptidase I|IPR011056; Peptidase S24, S26A and S26B, C-terminal
PH_os_0019147	4726.49	4983.08	4719.41	5310.62	4817.36	12734.9	14153.9	13329.3	14222.6	14287.5	-1.54411	0	1	LOC_Os05g50710	LOC_Os05g50710.1	late embryogenesis abundant protein, putative, expressed	1	4339745	Os05g0584200	NM_001062984.1	AK061818.1|AK066062.1	Q75HZ0	1		BGIOSGA017479	BGIOSGA017479-TA	IPR004864; Late embryogenesis abundant protein 2
PH_os_0018795	540.22	441.354	463.874	431.037	452.588	7447.5	8266.56	7503.64	8370.62	8580.82	-4.11607	0	1	LOC_Os03g09170	LOC_Os03g09170.1	ethylene-responsive transcription factor, putative, expressed	1	4331910	Os03g0191900	NM_001055770.2	AK241243.1	Q10QM1	1		BGIOSGA011298	BGIOSGA011298-TA	IPR001471; Pathogenesis-related transcriptional factor and ERF, DNA-binding
PH_os_0001078	7445.08	7954.44	7738.26	8261.88	8555.98	19772.6	20784.4	18624.5	21201.6	22949.6	-1.45067	0	1	LOC_Os07g31300	LOC_Os07g31300.1	ATP synthase delta chain, mitochondrial precursor, putative, expressed	1	4343288	Os07g0495200	NM_001066229.1	AK070990.1	Q8GTK7	1		BGIOSGA024275	BGIOSGA024275-TA	IPR001469; ATPase, F1 complex, delta/epsilon subunit
PH_os_0014226	5076.15	5184.53	5230.96	5597.29	5788.14	16305	18049.7	16860.9	19379.8	20670.4	-1.7978	0	1	LOC_Os02g57260	LOC_Os02g57260.1	3-ketoacyl-CoA thiolase, peroxisomal precursor, putative, expressed	1	4331150	Os02g0817700	NM_001055058.1	AK069768.1	Q84P96	5		NA	NA	NA
PH_os_0012224	10452.1	11233.5	10514.2	11223.5	10333.9	79933.2	68118.9	72873.6	67758	70126.5	-2.82017	0	1	LOC_Os10g38360	LOC_Os10g38360.1	glutathione S-transferase, putative, expressed	1	4349185	Os10g0527800	NM_001071654.1	AK063773.1|AF402799.1	Q945W6	5		NA	NA	NA
PH_os_0018783	157.346	196.869	222.769	156.741	171.9	381.767	451.111	484.823	459.061	446.216	-1.22424	0	4	LOC_Os03g13400|LOC_Os02g31010|LOC_Os01g51590	LOC_Os03g13400.1|LOC_Os02g31010.1|LOC_Os01g51590.1	ZOS3-06 - C2H2 zinc finger protein, expressed|retrotransposon protein, putative, unclassified|hypothetical protein	1	4332188	Os03g0237200	NM_001056029.2	NA	Q0DTN0	1		BGIOSGA011151	BGIOSGA011151-TA	IPR007087; Zinc finger, C2H2-type|IPR015880; Zinc finger, C2H2-like
PH_os_0014559	625.012	732.537	684.81	677.491	684.279	2040.56	2155.77	2137.22	2166.06	2417.27	-1.72323	0	1	LOC_Os03g27780	LOC_Os03g27780.2|LOC_Os03g27780.1	protein phosphotase protein, putative, expressed	1	9270652	Os03g0395100	NM_001186528.1	AK242576.1	C7IZT9	5		NA	NA	NA
PH_os_0008026	3880.32	4234.98	3986.93	4151.56	4120.62	8308.61	8683.37	8345.41	8780.05	9584.54	-1.15589	0	1	LOC_Os04g55060	LOC_Os04g55060.1	3-oxoacyl-synthase III, chloroplast precursor, putative, expressed	1	4337178	Os04g0643300	NM_001060585.1	AK120067.1	Q0J9M3	1		BGIOSGA017227	BGIOSGA017227-TA	IPR013747; 3-Oxoacyl-[acyl-carrier-protein (ACP)] synthase III C-terminal|IPR013751; 3-Oxoacyl-[acyl-carrier-protein (ACP)] synthase III
PH_os_0014614	2505.29	2857.81	2777.74	2718.21	2501.27	11096.9	11285.1	11503.4	11992.4	12540	-2.1687	0	1	LOC_Os03g38000	LOC_Os03g38000.2|LOC_Os03g38000.1	40S ribosomal protein S3-1, putative, expressed	5	NA	NA	NA	NA	NA	5		NA	NA	NA
PH_os_0018472	2376.79	2625.23	2376.21	2974.98	2432.35	5804.56	5715.81	5007.24	5922.29	5857.52	-1.19369	0	1	LOC_Os02g34560	LOC_Os02g34560.2|LOC_Os02g34560.1	plant neutral invertase domain containing protein, expressed	1	4329626	Os02g0550600	NM_001053630.1	AK102741.1	Q69T31	1		BGIOSGA006279	BGIOSGA006279-TA	IPR006937; Plant neutral invertase
PH_os_0014072	177.451	192.291	204.434	183.552	168.578	704.988	656.918	707.219	726.846	693.4	-1.89236	0	1	LOC_Os02g47180	LOC_Os02g47180.2|LOC_Os02g47180.1	WD repeat-containing protein, putative, expressed	5	NA	NA	NA	NA	NA	5		NA	NA	NA
PH_os_0014567	147.73	146.507	165.931	127.867	138.683	502.517	404.337	421.44	441.484	373.451	-1.54143	0	1	LOC_Os03g21914	LOC_Os03g21914.1	ATP binding protein, putative, expressed	5	NA	NA	NA	NA	NA	5		NA	NA	NA
PH_os_0008843	4611.1	4983.08	4935.76	5641.63	5307.32	10426	12027.2	9982.24	11716.4	12266.1	-1.19475	0	1	LOC_Os05g48510	LOC_Os05g48510.2|LOC_Os05g48510.1	phenylalanyl-tRNA synthetase beta chain, putative, expressed	1	4339585	Os05g0558900	NM_001062832.1	AK101679.1	Q6AT40	1		BGIOSGA020344	BGIOSGA020344-TA	IPR005146; B3/B4 tRNA-binding domain|IPR005147; tRNA synthetase, B5
PH_os_0002217	251.753	185.881	205.351	168.084	208.439	629.367	675.628	708.331	673.082	661.298	-1.70093	0	1	LOC_Os10g02920	LOC_Os10g02920.1	cytochrome b561, putative, expressed	1	4347995	Os10g0118800	NM_001070595.1	NA	Q7XH60	1		BGIOSGA032368	BGIOSGA032368-TA	IPR004877; Cytochrome b561|IPR006593; Cytochrome b561 / ferric reductase transmembrane
PH_os_0012538	221.158	282.942	345.613	202.113	288.992	1534.39	1627.74	1649.07	1641.87	1724.94	-2.56825	0	1	LOC_Osm1g00480	LOC_Osm1g00480.1	Apocytochrome b	5	NA	NA	NA	D83009.1	NA	5		NA	NA	NA
PH_os_0016991	91.785	112.628	148.513	82.4951	109.618	230.524	205.807	443.68	218.157	193.681	-1.00638	0.019	1	LOC_Os07g01560	LOC_Os07g01560.2|LOC_Os07g01560.1	transporter family protein, putative, expressed	5	NA	NA	NA	NA	NA	5		NA	NA	NA
PH_os_0008879	2039.38	2444.84	2347.79	1903.57	2353.46	4648.29	5182.58	4799.3	5343.3	5889.62	-1.27419	0	1	LOC_Os05g27960	LOC_Os05g27960.1	hydrolase, acting on glycosyl bonds, putative, expressed	1	4338487	Os05g0346500	NM_001061798.1	AK112067.1	Q5W6R1	1		BGIOSGA018251	BGIOSGA018251-TA	IPR005201; Glycoside hydrolase, family 85
PH_os_0012547	335.671	304.919	379.533	317.606	321.379	2590.65	2795.02	3134.67	2894.98	3245.5	-3.07387	0	1	LOC_Os12g32790	LOC_Os12g32790.1	disease resistance RPP13-like protein 1, putative, expressed	1	9266754	Os12g0512400	NM_001190049.1	AK059465.1|AK065758.1	C7JA32	5		NA	NA	NA
PH_os_0017015	472.911	527.427	526.213	551.686	486.635	1523.41	1551.86	1541.2	1598.44	1694.98	-1.62087	0	1	LOC_Os06g34430	LOC_Os06g34430.1	zinc finger protein, putative, expressed	1	4341212	Os06g0535200	NM_001064324.1	AK109943.1	Q5Z5F5	5		NA	NA	NA
PH_os_0017027	570.815	617.162	579.384	680.584	565.527	1381.92	1303.44	1267.66	1404.06	1331.16	-1.19854	0	1	LOC_Os06g40200	LOC_Os06g40200.2|LOC_Os06g40200.1	calcium-binding mitochondrial carrier CBG00135, putative, expressed	1	4341470	Os06g0604500	NM_001064553.1	AK072098.1	Q69X19	5		NA	NA	NA
PH_os_0012580	638.124	671.187	726.98	809.483	672.653	11716.5	11702.9	11380	11907.7	11450.7	-4.08425	0	1	LOC_Os12g12590	LOC_Os12g12590.1	NADP-dependent oxidoreductase, putative, expressed	1	4351819	Os12g0227400	NM_001072966.2	AK243579.1	Q0IPB2	5		NA	NA	NA
PH_os_0008915	834.807	885.454	893.828	1023.97	840.401	2224.74	2183.84	2090.52	2218.79	2003.15	-1.28834	0	1	LOC_Os06g11640	LOC_Os06g11640.1	serine/threonine-protein phosphatase 2A activator 2, putative, expressed	1	4340511	Os06g0219800	NM_001063700.1	AK072030.1|AK100405.1	Q67X79	1		BGIOSGA021651	BGIOSGA021651-TA	IPR004327; Phosphotyrosyl phosphatase activator, PTPA
PH_os_0002289	2871.56	3343.12	3230.61	3463.76	3139.05	7038.9	7125.27	6658.53	6726.68	6296.24	-1.13981	0	1	LOC_Os09g34960	LOC_Os09g34960.1	hydroxymethylglutaryl-CoA synthase, putative, expressed	1	4347614	Os09g0521400	NM_001070241.1	AK101064.1|AK063755.1	Q64MA9	1		BGIOSGA031111	BGIOSGA031111-TA	IPR000590; Hydroxymethylglutaryl-coenzyme A synthase, active site|IPR013528; Hydroxymethylglutaryl-coenzyme A synthase, N-terminal|IPR013746; Hydroxymethylglutaryl-coenzyme A synthase C-terminal
PH_os_0019473	871.521	935.816	906.662	912.602	1029.74	2633.34	2950.93	2789.96	2928.06	3137.42	-1.67744	0	1	LOC_Os06g39590	LOC_Os06g39590.2|LOC_Os06g39590.1	OsIAA23 - Auxin-responsive Aux/IAA gene family member, expressed	1	4341432	Os06g0597000	NM_001064521.1	AK069376.1|AK061037.1	Q69VE0	1		BGIOSGA023196	BGIOSGA023196-TA	IPR003311; AUX/IAA protein|IPR011525; Aux/IAA-ARF-dimerisation
PH_os_0001840	89.1626	141.013	162.264	87.651	117.091	264.675	247.384	360.281	249.175	241.834	-1.01534	0.001	1	LOC_Os08g40380	LOC_Os08g40380.1	sulfotransferase domain containing protein, expressed	1	4346028	Os08g0515000	NM_001068767.2	NA	Q0J4G9	1		BGIOSGA026684	BGIOSGA026684-TA	IPR000863; Sulphotransferase
PH_os_0005244	54.1969	63.1813	74.2565	52.5906	63.1131	398.843	433.441	429.224	454.925	491.158	-2.81263	0	1	LOC_Os02g22680	LOC_Os02g22680.1	integral membrane protein DUF6 containing protein, expressed	5	NA	NA	NA	NA	NA	1		BGIOSGA006565	BGIOSGA006565-TA	IPR000620; Protein of unknown function DUF6, transmembrane
PH_os_0019546	71.6797	92.4828	109.093	79.4015	85.5349	180.516	189.176	226.844	196.445	199.031	-1.07061	0	1	LOC_Os07g35810	LOC_Os07g35810.1	TKL_IRAK_DUF26-ld.6 - DUF26 kinases have homology to DUF26 containing loci, expressed	5	NA	NA	NA	AK243295.1	NA	1		BGIOSGA024147	BGIOSGA024147-TA	IPR000719; Protein kinase, core|IPR001245; Tyrosine protein kinase|IPR002290; Serine/threonine protein kinase|IPR002902; Protein of unknown function DUF26|IPR008271; Serine/threonine protein kinase, active site|IPR017441; Protein kinase ATP binding, conserved site|IPR017442; Serine/threonine protein kinase-related
PH_os_0001842	59.4417	64.097	81.5904	78.3703	72.2479	192.713	183.979	186.813	183.004	195.821	-1.41141	0	1	LOC_Os08g16070	LOC_Os08g16070.1	NB-ARC domain containing protein	1	4345107	Os08g0260800	NM_001067926.2	NA	Q0J6W0	4		BGIOSGA027332|BGIOSGA027329	BGIOSGA027332-TA|BGIOSGA027329-TA	IPR000767; Disease resistance protein|IPR001611; Leucine-rich repeat|IPR002182; NB-ARC|IPR000767; Disease resistance protein|IPR001611; Leucine-rich repeat|IPR002182; NB-ARC
PH_os_0011434	69.0573	69.591	80.6737	60.8401	72.2479	142.705	147.599	164.573	155.088	169.07	-1.08761	0	1	LOC_Os10g25900	LOC_Os10g25900.1	dirigent, putative, expressed	1	4348559	Os10g0398600	NM_001071073.2	AK243628.1	Q338K2	5		NA	NA	NA
PH_os_0019485	115.387	110.796	153.097	85.5886	88.0262	1247.76	1117.38	1023.02	1134.21	1273.37	-3.32582	0	1	LOC_Os06g43670	LOC_Os06g43670.160,60,1215,6678	Leucine Rich Repeat family protein, expressed	1	4341646	Os06g0644300	NM_001064720.1	NA	Q0DAM4	1		BGIOSGA023356	BGIOSGA023356-TA	IPR000767; Disease resistance protein|IPR002182; NB-ARC
PH_os_0011446	80.4212	76.9164	88.0077	83.5263	69.7566	515.934	534.265	458.136	560.385	503.999	-2.72181	0	1	LOC_Os09g21160	LOC_Os09g21160.1	UDP-glucoronosyl and UDP-glucosyl transferase domain containing protein, expressed	5	NA	NA	NA	NA	NA	5		NA	NA	NA
PH_os_0013879	125.002	108.965	118.26	111.368	102.144	558.624	609.104	518.183	618.284	617.425	-2.38283	0	1	LOC_Os02g02870	LOC_Os02g02870.1	glycine-rich protein 2, putative, expressed	5	NA	NA	NA	NA	NA	5		NA	NA	NA
PH_os_0020785	7938.09	8090.87	7818.01	8431	8051.91	14270.5	16378.3	14863.8	16127.1	16379.4	-1.01512	0	1	LOC_Os05g23260	LOC_Os05g23260.1	OsSigP4 - Putative Type I Signal Peptidase homologue; employs a putative Ser/His catalytic dyad, expressed	1	4338334	Os05g0297900	NM_001061656.1	AK071238.1	Q0DJD8	1		BGIOSGA019563	BGIOSGA019563-TA	IPR001733; Peptidase S26B, eukaryotic signal peptidase|IPR011056; Peptidase S24, S26A and S26B, C-terminal
PH_os_0004877	5669.69	5856.63	5831.42	6167.54	6352.83	10978.5	12327.6	10215.8	11980	12694.1	-1.00934	0	1	LOC_Os02g04020	LOC_Os02g04020.1	expressed protein	1	4328208	Os02g0133100	NM_001052336.1	AK060180.1	Q0E473	1		BGIOSGA007471	BGIOSGA007471-TA	IPR001071; Cellular retinaldehyde binding/alpha-tocopherol transport|IPR001251; Cellular retinaldehyde-binding/triple function, C-terminal|IPR008273; Cellular retinaldehyde-binding/triple function, N-terminal
PH_os_0020777	2228.19	2458.58	2398.21	2658.4	2773.66	10393.1	10815.2	9882.16	10528.4	11450.7	-2.14585	0	4	LOC_Os05g02420|LOC_Os10g29640|LOC_Os06g36750|LOC_Os10g30800	LOC_Os05g02420.2|LOC_Os05g02420.1|LOC_Os10g29640.1|LOC_Os06g36750.1|LOC_Os10g30800.1	expressed protein|hypothetical protein|hypothetical protein|hypothetical protein	1	9271771	Os05g0114700	NM_001187252.1	AK099223.1|AK111634.1	C7J250	1		BGIOSGA019054	BGIOSGA019054-TA	IPR001005; SANT, DNA-binding|IPR014778; Myb, DNA-binding
PH_os_0020490	788.477	845.165	825.072	889.916	914.31	3789.62	4530.86	3982	4412.77	4371.2	-2.36529	0	1	LOC_Os01g73890	LOC_Os01g73890.1	transcription initiation factor IIA gamma chain, putative, expressed	1	4323838	Os01g0970500	NM_001052061.1	NA	Q5JLE4	1		BGIOSGA005261	BGIOSGA005261-TA	IPR015871; Transcription initiation factor IIA, gamma subunit, C-terminal|IPR015872; Transcription initiation factor IIA, gamma subunit, N-terminal
PH_os_0012731	536.724	603.427	603.219	615.62	689.262	2262.55	2648.46	2209.5	2719.21	2708.33	-2.13359	0	1	LOC_Osm1g00330	LOC_Osm1g00330.1	Cytochrome c oxidase subunit 2	5	NA	NA	NA	AK108508.1	NA	5		NA	NA	NA
PH_os_0000503	884.633	925.744	891.078	985.816	931.749	3272.46	3879.14	3328.16	3981.63	3979.56	-2.05168	0	1	LOC_Os01g08680	LOC_Os01g08680.2|LOC_Os01g08680.1	myb/SANT domain protein, putative, expressed	1	4325363	Os01g0182400	NM_001048753.1	AK070335.1	Q5VR75	1		BGIOSGA002247	BGIOSGA002247-TA	NA
PH_os_0007523	66.4349	65.9283	77.0067	57.7466	63.9436	1075.78	1173.51	1004.12	1231.4	1203.82	-4.14174	0	1	LOC_Os05g14370	LOC_Os05g14370.1	WRKY DNA-binding domain containing protein, expressed	5	NA	NA	NA	NA	NA	1		BGIOSGA017556	BGIOSGA017556-TA	IPR003657; DNA-binding WRKY
PH_os_0004826	10675.9	11615.3	11247.6	12277.3	12435.8	21815.6	23692.7	21207.7	25028.1	24499.1	-1.07454	0	1	LOC_Os02g22130	LOC_Os02g22130.1	expressed protein	1	4329192	Os02g0327000	NM_001053244.1	EF584506.1|AK073631.1|AK104165.1	Q6YWF1	1		BGIOSGA008103	BGIOSGA008103-TA	IPR000008; C2 calcium-dependent membrane targeting
PH_os_0020747	1468.56	1516.35	1519.97	1559.16	1749.73	6844.97	7321.72	6827.55	7179.54	7602.79	-2.24611	0	1	LOC_Os05g44770	LOC_Os05g44770.1	receptor-like protein kinase 5 precursor, putative, expressed	5	NA	NA	NA	AK100082.1	NA	1		BGIOSGA017709	BGIOSGA017709-TA	IPR000719; Protein kinase, core|IPR001611; Leucine-rich repeat|IPR008271; Serine/threonine protein kinase, active site|IPR013210; Leucine-rich repeat, N-terminal|IPR017442; Serine/threonine protein kinase-related
PH_os_0001053	4962.51	5358.51	5404.22	5320.93	6142.73	25869.9	26640.5	25828	26407.4	27305.8	-2.34192	0	1	LOC_Os07g18750	LOC_Os07g18750.1	LTPL42 - Protease inhibitor/seed storage/LTP family protein precursor, expressed	1	4342941	Os07g0287400	NM_001065922.1	AK105204.1	Q8GVT9	1		BGIOSGA025531	BGIOSGA025531-TA	IPR003612; Plant lipid transfer protein/seed storage/trypsin-alpha amylase inhibitor
PH_os_0012730	34405.4	37051.7	34730.9	36998	35392.3	79933.2	68118.9	72873.6	67758	70126.5	-1.09351	0	1	LOC_Os12g37419	LOC_Os12g37419.1	cytochrome c oxidase polypeptide Vc, putative, expressed	1	4352516	Os12g0561000	NM_001073553.1	AB027123.1	Q9SXX7	5		NA	NA	NA
PH_os_0001031	6107.64	6990.23	6997.53	6844	7870.04	13613.1	13875.3	13741.8	13614.7	15271.9	-1.06442	0	1	LOC_Os07g22640	LOC_Os07g22640.4|LOC_Os07g22640.3|LOC_Os07g22640.2|LOC_Os07g22640.1	lipid binding protein, putative, expressed	1	4342997	Os07g0409100	NM_001065974.1	AK060230.1	Q7XAL6	1		BGIOSGA025553	BGIOSGA025553-TA	IPR000008; C2 calcium-dependent membrane targeting
PH_os_0020532	5128.6	6140.49	5939.6	5631.32	6065.5	12969.1	13869.1	13879.7	14145.1	15619.7	-1.3367	0	1	LOC_Os02g07870	LOC_Os02g07870.1	ATP synthase, putative, expressed	1	4328470	Os02g0175400	NM_001052589.1	AK067063.1	Q6EUQ9	1		BGIOSGA007650	BGIOSGA007650-TA	IPR000194; ATPase, F1/V1/A1 complex, alpha/beta subunit, nucleotide-binding|IPR000793; ATPase, F1/V1/A1 complex, alpha/beta subunit, C-terminal|IPR004100; ATPase, F1/V1/A1 complex, alpha/beta subunit, N-terminal
PH_os_0007571	6806.95	8051.5	7195.54	8181.45	6887.63	21217.9	20749	19865.5	21781.6	21267.5	-1.5557	0	1	LOC_Os05g06750	LOC_Os05g06750.1	dihydrolipoyl dehydrogenase, mitochondrial precursor, putative, expressed	1	4337881	Os05g0160000	NM_001061253.1	AK063865.1	Q0DKJ1	1		BGIOSGA019228	BGIOSGA019228-TA	IPR000815; Mercuric reductase|IPR001100; Pyridine nucleotide-disulphide oxidoreductase, class I|IPR001327; Pyridine nucleotide-disulphide oxidoreductase, NAD-binding region|IPR004099; Pyridine nucleotide-disulphide oxidoreductase, dimerisation|IPR012999; Pyridine nucleotide-disulphide oxidoreductase, class I, active site|IPR013027; FAD-dependent pyridine nucleotide-disulphide oxidoreductase
PH_os_0012793	43.7071	60.4343	71.5062	52.5906	52.3175	490.32	452.151	489.271	438.382	373.451	-2.9558	0	1	LOC_Os12g38110	LOC_Os12g38110.1	importin subunit beta, putative, expressed	5	NA	NA	NA	AK111292.1	NA	5		NA	NA	NA
PH_os_0015588	79.547	77.8321	66.0058	81.4639	69.7566	1727.1	1927.1	1623.49	1912.75	2217.17	-4.62865	0	1	LOC_Os05g04450	LOC_Os05g04450.1	peroxidase precursor, putative, expressed	1	4337728	Os05g0135000	NM_001061105.1	AK109054.1	Q6AVZ5	5		NA	NA	NA
PH_os_0011690	2042.87	2204.94	2155.27	2262.43	2435.67	4367.76	4996.53	4265.55	4945.24	5071.02	-1.16754	0	1	LOC_Os10g29540	LOC_Os10g29540.1	protein kinase domain containing protein, expressed	1	4348694	Os10g0430900	NM_001071198.1	AK121718.1	Q337Y0	5		NA	NA	NA
PH_os_0019740	6109.39	7178.86	6585.91	7284.32	6357.82	15473.1	16166.2	15236.3	16396.9	17988.8	-1.33979	0	1	LOC_Os08g10510	LOC_Os08g10510.2|LOC_Os08g10510.1	aminotransferase, putative, expressed	1	4344928	Os08g0205900	NM_001067772.1	AK103274.1	Q6ZCF0	1		BGIOSGA027464	BGIOSGA027464-TA	IPR005814; Aminotransferase class-III
PH_os_0011738	755.26	836.923	802.153	787.828	702.549	2193.03	2068.46	2211.73	2281.86	2160.45	-1.52226	0	1	LOC_Os11g16370	LOC_Os11g16370.1	uridine/cytidine kinase-like 1, putative, expressed	1	4350243	Os11g0265000	NM_001074189.1	AK103877.1	Q53LT4	5		NA	NA	NA
PH_os_0010336	83.0436	76.0007	77.0067	59.8089	63.9436	253.698	277.527	269.099	315.346	297.477	-2.00193	0	1	LOC_Os08g01120	LOC_Os08g01120.1	sulfate transporter, putative, expressed	5	NA	NA	NA	NA	NA	5		NA	NA	NA
PH_os_0011142	10695.1	11458.7	10968.9	12521.7	11584.6	21577.8	24246.7	19583.1	23991.1	24428.4	-1.04915	0	1	LOC_Os10g29620	LOC_Os10g29620.1	tyrosine protein kinase domain containing protein, putative, expressed	1	4348697	Os10g0431900	NM_001071201.1	AK072305.1|AK106265.1	Q337X4	5		NA	NA	NA
PH_os_0010348	595.291	400.148	433.621	376.384	383.661	1388.02	1492.62	1782.5	1475.4	1432.81	-1.75665	0	1	LOC_Os07g36570	LOC_Os07g36570.1	KI domain interacting kinase 1, putative, expressed	1	4343546	Os07g0550900	NM_001066476.1	AK101616.1	Q7EZ33	5		NA	NA	NA
PH_os_0009675	103.149	62.2656	65.089	56.7154	80.5523	147.584	144.48	180.141	174.733	141.248	-1.02347	0	1	LOC_Os01g22590	LOC_Os01g22590.1	retrotransposon protein, putative, unclassified, expressed	1	4326983	Os01g0329300	NM_001049456.1	AK110223.1	Q5ZDR5	1		BGIOSGA003408	BGIOSGA003408-TA	IPR000743; Glycoside hydrolase, family 28|IPR006626; Parallel beta-helix repeat
PH_os_0002147	1023.62	1096.97	1082.68	1131.21	1175.9	2112.52	2217.1	1999.34	2308.74	2237.5	-1.04413	0	1	LOC_Os10g20470	LOC_Os10g20470.1	MATE efflux family protein, putative, expressed	1	4348369	Os10g0345100	NM_001070929.1	AK069792.1	Q0IYA7	1		BGIOSGA032104	BGIOSGA032104-TA	IPR002528; Multi antimicrobial extrusion protein MatE
PH_os_0011034	1531.5	1659.2	1575.89	1764.36	1781.28	10102.8	10862	8979.24	11108.4	11346.9	-2.70562	0	1	LOC_Os08g33160	LOC_Os08g33160.2|LOC_Os08g33160.1	ZIM motif family protein, expressed	5	NA	NA	NA	AK060047.1	NA	5		NA	NA	NA
PH_os_0011154	766.623	770.995	767.317	787.828	896.871	19156.6	17616.2	17224.6	19960.9	19868.9	-4.62408	0	1	LOC_Os09g30490	LOC_Os09g30490.1	EF hand family protein, expressed	1	9271885	Os09g0482800	NM_001188974.1	AK121706.1|AK063923.1|AK121809.1	A3C020	5		NA	NA	NA
PH_os_0011235	134.618	161.158	147.596	156.741	162.765	790.367	808.674	739.466	776.474	873.17	-2.41293	0	1	LOC_Os09g33810	LOC_Os09g33810.5|LOC_Os09g33810.4|LOC_Os09g33810.3|LOC_Os09g33810.2|LOC_Os09g33810.1	ankyrin repeat domain containing protein, putative, expressed	5	NA	NA	NA	NA	NA	5		NA	NA	NA
PH_os_0010372	440.568	500.872	462.04	464.035	481.653	1128.22	1096.6	988.55	1079.41	1299.05	-1.30971	0	1	LOC_Os07g18050	LOC_Os07g18050.1	RNA-binding motif protein, putative, expressed	5	NA	NA	NA	NA	NA	5		NA	NA	NA
PH_os_0011616	5229.12	6223.82	6038.61	5630.29	6121.97	14259.5	13649.8	14162.2	14350.8	15655	-1.35044	0	1	LOC_Os09g28210	LOC_Os09g28210.1	bHelix-loop-helix transcription factor, putative, expressed	1	4347252	Os09g0455300	NM_001069892.1	AK060477.1|AK070458.1	Q67TR8	5		NA	NA	NA
PH_os_0007452	1541.11	1815.78	1739.98	1714.87	1776.3	3561.53	3682.69	3755.16	3720.04	4056.6	-1.18437	0	1	LOC_Os04g41260	LOC_Os04g41260.1	amine oxidase, flavin-containing, domain containing protein, expressed	5	NA	NA	NA	NA	NA	1		BGIOSGA016653	BGIOSGA016653-TA	IPR000759; Adrenodoxin reductase|IPR002937; Amine oxidase
PH_os_0011178	762.253	897.358	890.161	820.826	785.592	3322.47	3396.85	3434.91	3562.89	4060.88	-2.13658	0	1	LOC_Os09g18450	LOC_Os09g18450.1	flavonol synthase/flavanone 3-hydroxylase, putative, expressed	5	NA	NA	NA	NA	NA	5		NA	NA	NA
PH_os_0010396	11273.8	13513.5	12038.7	13344.6	11950	26134.6	25661.4	24435.8	26564.5	30050.5	-1.15977	0	1	LOC_Os07g09680	LOC_Os07g09680.3|LOC_Os07g09680.2|LOC_Os07g09680.1	ras-related protein, putative, expressed	1	4342644	Os07g0195100	NM_001065650.1	AK111552.1|AK104346.1|AK104473.1	Q0D7Z4	5		NA	NA	NA
PH_os_0010903	118.883	121.784	177.849	86.6198	95.5001	313.464	233.871	537.086	251.243	201.172	-1.05524	0.025	1	LOC_Os09g16920	LOC_Os09g16920.1	desaturase/cytochrome b5 protein, putative, expressed	5	NA	NA	NA	NA	NA	5		NA	NA	NA
PH_os_0011271	2121.55	2516.26	2226.78	2741.93	2267.92	14473	14190.3	12460.8	14946.3	15253.7	-2.64353	0	1	LOC_Os09g17740	LOC_Os09g17740.1	chlorophyll A-B binding protein, putative, expressed	5	NA	NA	NA	NA	NA	5		NA	NA	NA
PH_os_0011952	795.47	943.141	990.086	920.851	769.814	2683.35	2452.01	2670.98	2426.61	2150.82	-1.50492	0	1	LOC_Os10g40550	LOC_Os10g40550.1|LOC_Os10g40550.2	CPuORF23 - conserved peptide uORF-containing transcript, expressed	5	NA	NA	NA	NA	NA	5		NA	NA	NA
PH_os_0001847	180.073	118.122	141.179	94.8693	112.939	262.236	276.488	344.714	294.667	276.076	-1.05356	0	1	LOC_Os08g12840	LOC_Os08g12840.1	FabA-like domain containing protein, expressed	1	4344973	Os08g0224900	NM_001067815.1	NA	Q0J771	1		BGIOSGA027438	BGIOSGA027438-TA	IPR013114; Beta-hydroxyacyl-(acyl-carrier-protein) dehydratase, FabA/FabZ
PH_os_0004048	971.173	1007.24	978.169	1049.75	1052.99	9850.32	10726.9	9072.64	10706.2	11287	-3.39423	0	1	LOC_Os01g72130	LOC_Os01g72130.1	glutathione S-transferase, putative, expressed	1	9269614	Os01g0949850	NM_001185815.1	AK121363.1	Q8RZB3	1		BGIOSGA005166	BGIOSGA005166-TA	IPR004045; Glutathione S-transferase, N-terminal|IPR004046; Glutathione S-transferase, C-terminal
PH_os_0004060	182.696	225.255	271.357	177.364	215.913	461.048	435.52	449.24	470.434	451.566	-1.05216	0	1	LOC_Os01g58500	LOC_Os01g58500.1	expressed protein	1	4327628	Os01g0798800	NM_001051060.1	AK064257.1	Q5VQJ1	1		BGIOSGA000650	BGIOSGA000650-TA	IPR007658; Protein of unknown function DUF594
PH_os_0000939	67.309	85.1574	99.9254	60.8401	81.3827	1423.39	1384.52	1359.95	1453.69	1532.33	-4.19935	0	1	LOC_Os07g34710	LOC_Os07g34710.3|LOC_Os07g34710.2|LOC_Os07g34710.1	peroxidase precursor, putative, expressed	1	4343453	Os07g0531400	NM_001066386.1	AK071111.1|AK103641.1	Q8GVN8	1		BGIOSGA025854	BGIOSGA025854-TA	IPR000823; Plant peroxidase|IPR002016; Haem peroxidase, plant/fungal/bacterial
PH_os_0000420	1365.41	1516.35	1569.47	1448.82	1660.87	3179.76	3026.81	3037.93	2965.28	3240.15	-1.08602	0	1	LOC_Os01g42850	LOC_Os01g42850.2|LOC_Os01g42850.1	ThiF family domain containing protein, putative, expressed	1	4326644	Os01g0614900	NM_001050104.1	AK121767.1|AK067422.1	Q5ZDX5	4		BGIOSGA001213|BGIOSGA001210	BGIOSGA001213-TA|BGIOSGA001210-TA	IPR008162; Inorganic pyrophosphatase|IPR000594; UBA/THIF-type NAD/FAD binding fold|IPR008162; Inorganic pyrophosphatase
PH_os_0004747	54.1969	84.2418	108.176	50.5282	71.4175	197.592	174.624	349.162	196.445	178.7	-1.31295	0.002	1	LOC_Os02g16839	LOC_Os02g16839.1	expansin precursor, putative	5	NA	NA	NA	NA	NA	4		BGIOSGA007940|BGIOSGA006730	BGIOSGA007940-TA|BGIOSGA006730-TA	IPR002963; Expansin|IPR005132; Rare lipoprotein A|IPR007112; Expansin 45, endoglucanase-like|IPR007117; Pollen allergen/expansin, C-terminal|IPR007118; Expansin/Lol pI|IPR002963; Expansin|IPR005132; Rare lipoprotein A|IPR007112; Expansin 45, endoglucanase-like|IPR007117; Pollen allergen/expansin, C-terminal|IPR007118; Expansin/Lol pI
PH_os_0004072	73.428	76.9164	89.8412	82.4951	82.2131	559.844	506.201	507.063	523.164	598.164	-2.77467	0	1	LOC_Os01g72160	LOC_Os01g72160.1	glutathione S-transferase, putative, expressed	1	4325766	Os01g0950000	NM_001051939.1	AK064627.1	Q5JKY3	1		BGIOSGA005169	BGIOSGA005169-TA	IPR004045; Glutathione S-transferase, N-terminal|IPR004046; Glutathione S-transferase, C-terminal
PH_os_0000444	69.0573	83.3261	90.7579	77.3391	74.7392	165.88	154.875	166.797	181.97	171.21	-1.11839	0	1	LOC_Os01g09260	LOC_Os01g09260.1	cytokinin dehydrogenase precursor, putative, expressed	1	4325668	Os01g0187600	NM_001048787.1	AK109624.1	Q0JQ12	1		BGIOSGA002233	BGIOSGA002233-TA	IPR006093; Oxygen oxidoreductase covalent FAD-binding site|IPR006094; FAD linked oxidase, N-terminal|IPR015345; Cytokinin dehydrogenase 1, FAD and cytokinin binding
PH_os_0006802	5544.69	6187.19	5713.16	6640.85	5734.16	15104.8	15099.8	14470.2	15271	15190.6	-1.39501	0	1	LOC_Os03g24220	LOC_Os03g24220.3|LOC_Os03g24220.2|LOC_Os03g24220.1	villin protein, putative, expressed	1	4332869	Os03g0356700	NM_001056675.1	AK103910.1|AK121389.1	Q10L71	1		BGIOSGA012647	BGIOSGA012647-TA	IPR003128; Villin headpiece|IPR007122; Gelsolin|IPR007123; Gelsolin region
PH_os_0004108	500.884	518.27	531.713	609.432	528.157	3183.42	3194.16	2999.01	3255.81	3119.23	-2.59005	0	1	LOC_Os01g61690	LOC_Os01g61690.1	OsSCP5 - Putative Serine Carboxypeptidase homologue, expressed	1	4327407	Os01g0833500	NM_001051248.1	AK073320.1	Q5QLC0	1		BGIOSGA000546	BGIOSGA000546-TA	IPR001563; Peptidase S10, serine carboxypeptidase
PH_os_0004971	1193.21	1322.23	1304.53	1521	1288.84	4071.37	4058.96	3771.83	4071.58	3962.44	-1.62705	0	1	LOC_Os02g05680	LOC_Os02g05680.2|LOC_Os02g05680.1	apoptosis-inducing factor 2, putative, expressed	1	4328310	Os02g0150300	NM_001052436.1	AK120153.1	Q0E3X3	1		BGIOSGA007548	BGIOSGA007548-TA	IPR001327; Pyridine nucleotide-disulphide oxidoreductase, NAD-binding region|IPR013027; FAD-dependent pyridine nucleotide-disulphide oxidoreductase
PH_os_0006048	13564.1	15026.2	14694.5	15839.1	13286.1	34559.1	32764.8	30890.8	33815.4	33193.3	-1.24268	0	1	LOC_Os02g50350	LOC_Os02g50350.2|LOC_Os02g50350.1	dihydroorotate dihydrogenase protein, putative, expressed	1	4330657	Os02g0736400	NM_001054588.1	AK065229.1|AF486618.1|DQ102485.1	Q6Z744	1		BGIOSGA005663	BGIOSGA005663-TA	IPR001295; Dihydroorotate dehydrogenase, core
PH_os_0004120	56.8193	71.4224	72.423	71.152	69.7566	170.758	148.638	170.133	193.343	145.528	-1.25455	0	1	LOC_Os01g72550	LOC_Os01g72550.1	OsCML19 - Calmodulin-related calcium sensor protein	5	NA	NA	NA	NA	NA	1		BGIOSGA005194	BGIOSGA005194-TA	IPR002048; Calcium-binding EF-hand
PH_os_0004983	4721.25	5091.13	5118.2	5184.82	4535.84	12350.7	11581.3	11046.4	11234.6	10805.5	-1.25709	0	1	LOC_Os02g10510	LOC_Os02g10510.1	Ubiquitin family domain containing protein, expressed	1	4328632	Os02g0198600	NM_001052744.1	AK067974.1|AK058299.1	Q6H734	1		BGIOSGA007739	BGIOSGA007739-TA	IPR000449; Ubiquitin-associated/translation elongation factor EF1B, N-terminal|IPR000626; Ubiquitin|IPR015940; Ubiquitin-associated/translation elongation factor EF1B, N-terminal, eukaryote
PH_os_0000904	1110.16	1205.02	1232.11	1203.4	1096.18	2616.26	2466.56	2327.37	2517.6	2400.15	-1.12003	0	1	LOC_Os07g28930	LOC_Os07g28930.1	expressed protein	1	4343205	Os07g0472400	NM_001066148.1	AK105684.1	Q0D6J6	1		BGIOSGA025673	BGIOSGA025673-TA	IPR000719; Protein kinase, core|IPR001245; Tyrosine protein kinase|IPR002290; Serine/threonine protein kinase|IPR008271; Serine/threonine protein kinase, active site|IPR017441; Protein kinase ATP binding, conserved site|IPR017442; Serine/threonine protein kinase-related
PH_os_0000009	3360.21	3432.85	3387.38	3708.15	3683.81	7706.08	8451.58	7929.53	8661.15	9336.28	-1.33632	0	1	LOC_Os01g15640	LOC_Os01g15640.1	no apical meristem protein, putative, expressed	1	4325120	Os01g0261200	NM_001049183.1	AK062259.1|AK102808.1|GU120347.1	Q7GCL7	1		BGIOSGA001951	BGIOSGA001951-TA	IPR003441; No apical meristem (NAM) protein
PH_os_0003084	709.804	754.513	770.984	838.356	739.088	1418.51	1601.76	1359.95	1587.07	1717.45	-1.05933	0	1	LOC_Os10g34580	LOC_Os10g34580.2|LOC_Os10g34580.1	FHA domain containing protein, putative, expressed	1	4348951	Os10g0487300	NM_001071440.1	AK069561.1	Q8W382	1		BGIOSGA033164	BGIOSGA033164-TA	IPR000253; Forkhead-associated
PH_os_0003670	195.808	185.881	178.766	211.394	176.883	483.002	516.595	502.615	554.181	533.961	-1.47289	0	1	LOC_Os12g07800	LOC_Os12g07800.1	S-locus-like receptor protein kinase, putative, expressed	5	NA	NA	NA	NA	NA	1		BGIOSGA037092	BGIOSGA037092-TA	IPR000719; Protein kinase, core|IPR001480; Curculin-like (mannose-binding) lectin|IPR003609; Apple-like|IPR006210; EGF|IPR008271; Serine/threonine protein kinase, active site|IPR013227; PAN-like, type 2|IPR017441; Protein kinase ATP binding, conserved site|IPR017442; Serine/threonine protein kinase-related
PH_os_0001935	154.723	124.531	149.43	55.6842	107.957	307.365	303.513	368.065	337.058	303.897	-1.33367	0	1	LOC_Os08g28880	LOC_Os08g28880.1	patatin, putative, expressed	1	4345425	Os08g0376500	NM_001068213.1	NA	Q8GVV8	1		BGIOSGA028570	BGIOSGA028570-TA	IPR002641; Patatin
PH_os_0003407	3432.76	4124.18	3878.75	3767.96	3639.8	12126.3	11613.5	11894.8	12052.4	13045.1	-1.73708	0	1	LOC_Os11g10980	LOC_Os11g10980.1	pyruvate kinase, putative, expressed	1	4350078	Os11g0216000	NM_001074039.1	AK060466.1|AK101789.1	Q2R8U5	1		BGIOSGA035008	BGIOSGA035008-TA	IPR015793; Pyruvate kinase, barrel|IPR015794; Pyruvate kinase, alpha/beta
PH_os_0003013	724.665	827.767	809.487	800.202	811.336	1911.27	1879.28	1820.31	1931.36	2134.77	-1.33511	0	1	LOC_Os11g12650	LOC_Os11g12650.1	PHD-finger domain containing protein, putative, expressed	1	4350143	Os11g0234200	NM_001074095.1	AK105440.1	Q53KE9	1		BGIOSGA034246	BGIOSGA034246-TA	IPR001965; Zinc finger, PHD-type
PH_os_0003730	119.758	132.772	157.68	100.025	106.296	2485.75	2381.33	2534.2	2444.19	2407.64	-4.21908	0	1	LOC_Os11g47550	LOC_Os11g47550.1	glycosyl hydrolase, putative, expressed	1	4351190	Os11g0701400	NM_001075055.1	D55710.1|AK106319.1	O49826	1		BGIOSGA035719	BGIOSGA035719-TA	IPR001223; Glycoside hydrolase, family 18, catalytic domain
PH_os_0003049	174.829	172.146	169.598	196.957	167.748	1230.68	1200.54	1157.57	1271.72	1231.64	-2.81672	0	1	LOC_Os11g37880	LOC_Os11g37880.1	stripe rust resistance protein Yr10, putative, expressed	1	9271903	Os11g0591000	NM_001189697.1	AK240970.1	C7J8L3	1		BGIOSGA019666	BGIOSGA019666-TA	IPR000767; Disease resistance protein|IPR001611; Leucine-rich repeat|IPR002182; NB-ARC
PH_os_0009822	1706.33	1709.56	1783.99	1830.36	1754.71	7232.84	7807.14	6982.12	7456.63	8269.43	-2.14351	0	1	LOC_Os01g09200	LOC_Os01g09200.1	AGC_AGC_other_NDRh_TRCd.1 - ACG kinases include homologs to PKA, PKG and PKC, expressed	5	NA	NA	NA	NA	NA	5		NA	NA	NA
PH_os_0008196	260.495	162.989	222.769	97.9629	146.157	1694.17	1644.37	1695.77	1807.29	1719.59	-3.17506	0	1	LOC_Os04g44250	LOC_Os04g44250.1	cytokinin-O-glucosyltransferase 3, putative, expressed	5	NA	NA	NA	NA	NA	1		BGIOSGA014688	BGIOSGA014688-TA	IPR002213; UDP-glucuronosyl/UDP-glucosyltransferase
PH_os_0005254	47.2037	51.2776	50.4211	46.4035	48.9957	162.22	215.161	149.005	165.427	145.528	-1.60856	0	1	LOC_Os02g17900	LOC_Os02g17900.1	glycosyl hydrolases family 16, putative, expressed	1	4329019	Os02g0280300	NM_001053090.1	NA	Q6ES25	1		BGIOSGA007966	BGIOSGA007966-TA	IPR000757; Glycoside hydrolase, family 16|IPR008263; Glycoside hydrolase, family 16, active site|IPR008264; Beta-glucanase|IPR010713; Xyloglucan endo-transglycosylase, C-terminal
PH_os_0003996	943.2	1072.25	1108.35	1066.25	1097.01	2621.14	2432.26	2508.63	2466.93	2743.64	-1.32508	0	1	LOC_Os01g61780	LOC_Os01g61780.1	vacuolar ATP synthase 98 kDa subunit, putative, expressed	1	4327412	Os01g0834200	NM_001051253.1	AK059495.1|AK069188.1|AK099857.1|AK100543.1	Q5QLD9	1		BGIOSGA004748	BGIOSGA004748-TA	IPR001525; C-5 cytosine-specific DNA methylase|IPR002490; ATPase, V0/A0 complex, 116-kDa subunit
PH_os_0008114	51.5744	70.5067	60.5053	47.4347	68.0957	286.63	257.778	295.787	302.939	308.178	-2.27439	0	1	LOC_Os04g50920	LOC_Os04g50920.1	OsWRKY37 - Superfamily of TFs having WRKY and zinc finger domains, expressed	1	4336850	Os04g0597300	NM_001060270.1	AK110912.1	Q0JAI8	1		BGIOSGA017037	BGIOSGA017037-TA	IPR003657; DNA-binding WRKY
PH_os_0008232	12454.8	14114.2	12667.6	13677.7	13238.8	25239.3	25134.4	25201.9	25770.5	28258.2	-1.035	0	1	LOC_Os06g01390	LOC_Os06g01390.1	acyl-coenzyme A oxidase 1.2, peroxisomal, putative, expressed	1	4339846	Os06g0103500	NM_001063077.1	AK059993.1|AK060849.1|AK104349.1|AK098983.1|AK100758.1	Q8H631	1		BGIOSGA022130	BGIOSGA022130-TA	IPR002655; Acyl-CoA oxidase, C-terminal|IPR006090; Acyl-CoA oxidase/dehydrogenase, type 1|IPR006091; Acyl-CoA dehydrogenase/oxidase, central region
PH_os_0008989	2201.09	2453.08	2357.87	2507.85	2218.09	4303.11	4437.31	4483.5	4526.5	4938.33	-1.00883	0	1	LOC_Os06g36590	LOC_Os06g36590.1	transporter, monovalent cation:proton antiporter-2 family, putative, expressed	1	4341306	Os06g0561200	NM_001064407.1	AK120422.1	Q5Z8T1	1		BGIOSGA023094	BGIOSGA023094-TA	IPR006153; Sodium/hydrogen exchanger
PH_os_0005553	850.541	941.31	902.995	966.224	837.91	2189.37	2192.15	2143.9	2046.13	2051.31	-1.28613	0	1	LOC_Os03g10240	LOC_Os03g10240.2|LOC_Os03g10240.1	DUF677 domain containing protein, putative, expressed	1	4331959	Os03g0199100	NM_001055818.1	AK069890.1	Q10QE9	1		BGIOSGA012054	BGIOSGA012054-TA	IPR007749; Protein of unknown function DUF677
PH_os_0008150	243.012	245.4	341.946	172.208	207.609	1045.29	1003.05	1209.83	954.308	882.801	-1.91165	0	1	LOC_Os05g19570	LOC_Os05g19570.1	expansin precursor, putative, expressed	1	4338278	Os05g0276500	NM_001061612.1	AK060313.1|OSU30479	Q40637	1		BGIOSGA018390	BGIOSGA018390-TA	IPR002963; Expansin|IPR005132; Rare lipoprotein A|IPR007112; Expansin 45, endoglucanase-like|IPR007117; Pollen allergen/expansin, C-terminal|IPR007118; Expansin/Lol pI
PH_os_0014537	937.955	964.202	935.081	1019.85	1017.28	5808.22	6053.62	4928.29	5902.65	6404.32	-2.66155	0	1	LOC_Os03g27960	LOC_Os03g27960.2|LOC_Os03g27960.1	sodium/calcium exchanger protein, putative, expressed	1	4333044	Os03g0397400	NM_001056836.1	AB112772.1|AK069928.1	Q5KQN0	5		NA	NA	NA
PH_os_0014303	773.617	877.213	835.156	883.729	889.397	53407.1	60709.8	49067.2	61190.5	61347.7	-6.13222	0	1	LOC_Os03g08310	LOC_Os03g08310.1	ZIM domain containing protein, putative, expressed	1	4331832	Os03g0180800	NM_001055701.1	AK070649.1	Q8GSI0	5		NA	NA	NA
PH_os_0001457	112.764	106.218	118.26	83.5263	92.1784	293.948	274.409	290.227	294.667	283.566	-1.52472	0	1	LOC_Os08g04140	LOC_Os08g04140.2|LOC_Os08g04140.1	X8 domain containing protein, expressed	1	4344609	Os08g0135500	NM_001067477.1	AK109912.1	Q6YYC4	1		BGIOSGA027948	BGIOSGA027948-TA	IPR012946; X8
PH_os_0014679	3048.14	3255.21	3127.94	3194.62	3462.92	21659.5	20724.1	18508.9	21265.7	21924.5	-2.7723	0	1	LOC_Os03g53200	LOC_Os03g53200.1	OsCML4 - Calmodulin-related calcium sensor protein, expressed	1	4334072	Os03g0743500	NM_001057768.1	AK067697.1|AK069620.1	Q84MN0	5		NA	NA	NA
PH_os_0015180	3464.23	3705.72	3578.06	3607.1	3597.45	10146.7	10229	9624.18	10778.6	10819.4	-1.60014	0	1	LOC_Os04g36700	LOC_Os04g36700.1	proteasome subunit, putative, expressed	5	NA	NA	NA	NA	NA	5		NA	NA	NA
PH_os_0014988	183.57	221.592	271.357	142.304	196.813	967.224	944.839	1040.81	1000.83	1015.49	-2.20887	0	1	LOC_Os03g21710	LOC_Os03g21710.1	WRKY45 transcription factor, putative, expressed	1	4332755	Os03g0335200	NM_001056568.1	AK105244.1	Q0DS41	1		BGIOSGA012571	BGIOSGA012571-TA	IPR003657; DNA-binding WRKY
PH_os_0014667	3306.88	3706.64	3652.32	3463.76	3340.84	9038	8468.21	8386.55	8697.34	9870.25	-1.40085	0	1	LOC_Os03g18570	LOC_Os03g18570.1	40S ribosomal protein S7, putative, expressed	1	4332545	Os03g0297100	NM_001056370.1	AK122143.1	Q10MS5	5		NA	NA	NA
PH_os_0013555	706.308	760.007	761.816	722.863	759.018	2528.44	2067.42	2066.06	2252.91	2394.8	-1.65309	0	1	LOC_Os02g40880	LOC_Os02g40880.2|LOC_Os02g40880.1	ribosomal protein L14, putative, expressed	5	NA	NA	NA	NA	NA	5		NA	NA	NA
PH_os_0001481	3832.24	4520.67	4524.14	4338.21	4378.06	11971.4	11641.6	11648	11466.2	12792.6	-1.5178	0	1	LOC_Os08g05830	LOC_Os08g05830.3|LOC_Os08g05830.2|LOC_Os08g05830.1	transaldolase, putative, expressed	1	4344683	Os08g0154300	NM_001067549.1	AK058325.1|AK101430.1	Q84ZL6	1		BGIOSGA027638	BGIOSGA027638-TA	IPR001585; Transaldolase
PH_os_0015007	154.723	167.568	167.765	162.928	157.783	2549.18	2316.88	2071.62	2374.91	2669.8	-3.89944	0	1	LOC_Os04g41970	LOC_Os04g41970.1	endoglucanase, putative, expressed	5	NA	NA	NA	NA	NA	5		NA	NA	NA
PH_os_0014126	1458.07	1560.3	1530.97	1519.97	1511.39	25749.1	24688.5	26490.7	25365.2	25542.4	-4.08286	0	1	LOC_Os02g49700	LOC_Os02g49700.3|LOC_Os02g49700.2|LOC_Os02g49700.1	homeobox associated leucine zipper, putative, expressed	5	NA	NA	NA	NA	NA	5		NA	NA	NA
PH_os_0001493	2877.68	3118.78	3056.43	3211.12	3139.88	6563.22	6209.54	6421.68	5961.58	6599.07	-1.10483	0	1	LOC_Os08g15170	LOC_Os08g15170.1	ATP synthase epsilon chain, mitochondrial, putative, expressed	1	4345078	Os08g0250200	NM_001067909.2	AK243027.1	Q0J6X7	1		BGIOSGA027357	BGIOSGA027357-TA	IPR006721; ATPase, F1 complex, epsilon subunit, mitochondrial
PH_os_0014514	225.529	253.641	258.523	245.423	244.148	751.337	721.362	691.651	710.303	786.495	-1.60168	0	1	LOC_Os03g29260	LOC_Os03g29260.2|LOC_Os03g29260.1	elongation factor protein, putative, expressed	5	NA	NA	NA	NA	NA	5		NA	NA	NA
PH_os_0014119	958.061	1165.65	1045.09	1143.59	1057.14	2195.46	2102.76	2048.27	2092.65	2126.21	-1.01444	0	1	LOC_Os02g44500	LOC_Os02g44500.1	glutathione peroxidase, putative, expressed	1	4330235	Os02g0664000	NM_001054194.1	AK058456.1	Q6ESJ0	5		NA	NA	NA
PH_os_0001505	5149.58	5635.04	5410.64	5848.9	4897.08	11037.1	10644.8	10367	11061.9	11333	-1.08397	0	1	LOC_Os08g27090	LOC_Os08g27090.1	ribosomal protein S17, putative, expressed	1	4345370	Os08g0359600	NM_001068167.1	AK070753.1	Q6YYA7	1		BGIOSGA027106	BGIOSGA027106-TA	IPR000266; Ribosomal protein S17
PH_os_0013418	698.44	760.923	817.738	875.479	700.888	6671.77	6501.62	6191.5	6759.77	6712.49	-3.12122	0	1	LOC_Os02g19770	LOC_Os02g19770.1	eukaryotic translation initiation factor 1A, putative, expressed	1	4329091	Os02g0300700	NM_001053154.1	AK069347.1	Q7Y1V3	5		NA	NA	NA
PH_os_0014321	192.311	211.52	241.104	184.583	176.052	26576.1	24919.2	25229.7	25522.3	23339.1	-6.92472	0	1	LOC_Os02g52930	LOC_Os02g52930.1	integral membrane protein DUF6 containing protein, expressed	5	NA	NA	NA	NA	NA	5		NA	NA	NA
PH_os_0005181	88.2884	107.134	81.5904	91.7758	85.5349	161.001	173.584	181.253	208.852	199.031	-1.10072	0	1	LOC_Os02g32060	LOC_Os02g32060.3|LOC_Os02g32060.2|LOC_Os02g32060.1	hydrolase, NUDIX family, domain containing protein, expressed	1	4329494	Os02g0520100	NM_001053508.1	AK072610.1	Q6H4N6	1		BGIOSGA006365	BGIOSGA006365-TA	IPR000086; NUDIX hydrolase, core
PH_os_0017525	898.619	934.9	893.828	983.754	907.666	3478.59	3695.16	3199.17	3583.57	3837.24	-2.00629	0	1	LOC_Os04g39880	LOC_Os04g39880.3|LOC_Os04g39880.2|LOC_Os04g39880.1	Os4bglu12 - beta-glucosidase, exo-beta-glucanase, expressed	5	NA	NA	NA	NA	NA	5		NA	NA	NA
PH_os_0016320	957.187	966.033	965.334	1011.6	942.545	3298.08	3503.91	3294.8	3451.23	3305.42	-1.81177	0	1	LOC_Os06g08610	LOC_Os06g08610.1	transferase family protein, putative, expressed	1	9268895	Os06g0185200	NM_001187713.1	AK109116.1	Q5SMQ0	5		NA	NA	NA
PH_os_0010486	335.671	404.727	405.202	388.758	391.135	966.004	819.068	753.922	859.188	952.355	-1.24645	0	1	LOC_Os07g33610	LOC_Os07g33610.2|LOC_Os07g33610.1	cytochrome P450, putative, expressed	5	NA	NA	NA	NA	NA	5		NA	NA	NA
PH_os_0005860	1196.7	1383.58	1370.54	1326.11	1442.47	3959.15	3581.87	3755.16	3580.47	4092.98	-1.55243	0	1	LOC_Os03g07430	LOC_Os03g07430.5|LOC_Os03g07430.4|LOC_Os03g07430.3|LOC_Os03g07430.2|LOC_Os03g07430.1	protein kinase domain containing protein, expressed	1	4331772	Os03g0170400	NM_001055643.2	AK243489.1|AK242042.1	Q0DUR6	1		BGIOSGA011368	BGIOSGA011368-TA	IPR000719; Protein kinase, core|IPR001245; Tyrosine protein kinase|IPR002290; Serine/threonine protein kinase|IPR008271; Serine/threonine protein kinase, active site|IPR017441; Protein kinase ATP binding, conserved site|IPR017442; Serine/threonine protein kinase-related
PH_os_0013742	160.842	187.713	178.766	155.709	171.9	601.313	611.183	622.709	598.64	635.616	-1.86769	0	1	LOC_Os02g09170	LOC_Os02g09170.3|LOC_Os02g09170.1	sucrose-phosphate synthase, putative, expressed	5	NA	NA	NA	AK063433.1	NA	5		NA	NA	NA
PH_os_0014452	154.723	177.64	175.099	179.427	171.9	739.14	719.284	722.787	756.83	811.106	-2.15663	0	1	LOC_Os02g46490	LOC_Os02g46490.1	protein phosphatase 2C, putative, expressed	5	NA	NA	NA	NA	NA	5		NA	NA	NA
PH_os_0008725	4047.28	4408.96	4489.31	4521.76	4240.21	9905.21	9829.86	9980.02	10051.8	10813	-1.26637	0	1	LOC_Os06g04650	LOC_Os06g04650.1	peptide methionine sulfoxide reductase, putative, expressed	1	4340052	Os06g0138100	NM_001063272.1	AK069328.1	Q5VPG8	1		BGIOSGA021975	BGIOSGA021975-TA	IPR002569; Methionine sulphoxide reductase A
PH_os_0014348	1182.72	1245.31	1321.03	1329.2	1163.44	2841.91	2631.83	2572.01	2654.07	2544.61	-1.12416	0	1	LOC_Os02g50130	LOC_Os02g50130.1	hydrolase, NUDIX family, domain containing protein, expressed	5	NA	NA	NA	NA	NA	5		NA	NA	NA
PH_os_0013778	81.2953	58.603	60.5053	55.6842	68.9262	1556.34	1473.91	1375.52	1395.79	1271.23	-4.51704	0	1	LOC_Os02g39795	LOC_Os02g39795.1	S-adenosyl-l-methionine decarboxylase leader peptide, putative, expressed	5	NA	NA	NA	NA	NA	1		BGIOSGA008607	BGIOSGA008607-TA	IPR001985; S-adenosylmethionine decarboxylase|IPR012511; S-adenosyl-l-methionine decarboxylase leader peptide
PH_os_0018977	201.053	204.195	198.934	203.144	210.931	2850.45	3087.1	2781.06	2959.08	3181.29	-3.94619	0	1	LOC_Os04g52810	LOC_Os04g52810.1	no apical meristem protein, putative, expressed	1	4337017	Os04g0619000	NM_001060430.1	AK287632.1	Q7XTU3	1		BGIOSGA014332	BGIOSGA014332-TA	IPR003441; No apical meristem (NAM) protein
PH_os_0008399	199.305	217.014	221.853	205.207	220.896	620.829	562.33	459.248	543.842	618.495	-1.46663	0	1	LOC_Os06g08280	LOC_Os06g08280.1	protein kinase domain containing protein, expressed	1	4340309	Os06g0181200	NM_001063512.1	AK067771.1	Q0DE32	1		BGIOSGA022424	BGIOSGA022424-TA	IPR000719; Protein kinase, core|IPR001245; Tyrosine protein kinase|IPR002290; Serine/threonine protein kinase|IPR008271; Serine/threonine protein kinase, active site|IPR017441; Protein kinase ATP binding, conserved site
PH_os_0016014	13974	15443.7	15263.8	14487.2	14402.2	55978.3	54200.9	59718.9	53834.2	63855.9	-2.03419	0	1	LOC_Os04g57200	LOC_Os04g57200.2|LOC_Os04g57200.1	heavy metal transport/detoxification protein, putative, expressed	1	4337329	Os04g0667600	NM_001060724.1	AK288688.1|AK068657.1	Q0J984	5		NA	NA	NA
PH_os_0015940	2521.03	3216.75	3050.02	3169.87	3214.62	6538.83	6157.57	6413.9	6209.72	6946.84	-1.14869	0	1	LOC_Os05g13580	LOC_Os05g13580.1	OsCML18 - Calmodulin-related calcium sensor protein, expressed	5	NA	NA	NA	NA	NA	5		NA	NA	NA
PH_os_0015880	88.2884	110.796	105.426	100.025	94.6697	1670.99	1532.12	1417.77	1455.76	1627.56	-3.98008	0	1	LOC_Os04g47620	LOC_Os04g47620.1	protein kinase APK1B, chloroplast precursor, putative, expressed	5	NA	NA	NA	NA	NA	5		NA	NA	NA
PH_os_0013382	1269.26	1519.1	1551.14	1460.16	1565.37	4189.68	3546.53	3512.74	3699.37	3895.02	-1.41803	0	1	LOC_Os01g70800	LOC_Os01g70800.2|LOC_Os01g70800.1	mitochondrial carrier protein, putative, expressed	5	NA	NA	NA	NA	NA	5		NA	NA	NA
PH_os_0016024	495.639	555.812	544.547	574.372	514.87	1048.94	947.957	925.167	1081.48	1192.05	-1.01686	0	1	LOC_Os05g02140	LOC_Os05g02140.1	clathrin assembly protein, putative, expressed	1	9270026	Os05g0112101	NM_001187248.1	AK241311.1	Q65XV1	5		NA	NA	NA
PH_os_0007639	1225.55	1385.41	1335.7	1360.14	1242.33	6047.29	5577.57	5837.89	5650.37	6226.69	-2.21341	0	1	LOC_Os04g49450	LOC_Os04g49450.2|LOC_Os04g49450.1	MYB family transcription factor, putative, expressed	1	4336779	Os04g0583900	NM_001060201.1	AK101209.1	Q7XUC8	1		BGIOSGA014483	BGIOSGA014483-TA	IPR001005; SANT, DNA-binding|IPR014778; Myb, DNA-binding
PH_os_0003164	3321.74	3734.11	3542.31	3872.11	3286.03	13061.8	11041.8	12142.8	11720.5	12123.8	-1.80544	0	1	LOC_Os11g07850	LOC_Os11g07850.1	Protein-tyrosine phosphatase domain containing protein, expressed	1	4349934	Os11g0180200	NM_001072425.2	AK243006.1	Q0IU77	1		BGIOSGA034389	BGIOSGA034389-TA	IPR000242; Protein-tyrosine phosphatase, receptor/non-receptor type|IPR000387; Protein-tyrosine phosphatase|IPR003595; Protein-tyrosine phosphatase, catalytic
PH_os_0013224	285.845	312.244	305.277	339.261	273.213	737.92	674.588	668.3	719.608	679.489	-1.21645	0	1	LOC_Os01g59880	LOC_Os01g59880.1	inositol-1, 4, 5-trisphosphate 5-phosphatase, putative, expressed	1	9268288	Os01g0814200	NM_001185692.1	AK073107.1	C7IWQ3	5		NA	NA	NA
PH_os_0003141	75.1763	82.4104	82.5072	76.3079	82.2131	889.163	756.703	741.69	791.983	760.814	-3.3392	0	1	LOC_Os11g24340	LOC_Os11g24340.1	OsSCP53 - Putative Serine Carboxypeptidase homologue, expressed	1	4350396	Os11g0431400	NM_001074323.2	NA	Q0IT11	1		BGIOSGA034078	BGIOSGA034078-TA	IPR001563; Peptidase S10, serine carboxypeptidase
PH_os_0015916	808.582	886.37	876.41	934.257	812.166	2083.25	1889.68	1879.25	2000.64	1837.3	-1.20423	0	1	LOC_Os05g10810	LOC_Os05g10810.1	O-acyltransferase, putative, expressed	5	NA	NA	NA	NA	NA	5		NA	NA	NA
PH_os_0013235	22953.2	24424.6	24398.3	24741.3	21207.7	67667.9	59505.1	55653.5	61409.7	57605.7	-1.45224	0	1	LOC_Os01g68020	LOC_Os01g68020.1	BTBZ2 - Bric-a-Brac, Tramtrack, and Broad Complex BTB domain with TAZ zinc finger and Calmodulin-binding domains, expressed	1	4324985	Os01g0908200	NM_001051676.1	AK067269.1	Q8L3R7	5		NA	NA	NA
PH_os_0010392	90.9109	49.4462	121.011	53.6218	58.9609	1061.14	1099.71	1087.52	1114.57	1157.81	-3.95707	0	1	LOC_Os07g30090	LOC_Os07g30090.2|LOC_Os07g30090.1	actin-depolymerizing factor, putative, expressed	1	4343240	Os07g0484200	NM_001066183.1	AK072662.1	Q8H2P8	5		NA	NA	NA
PH_os_0010369	8250.16	8743.74	8452.4	9415.78	9287.59	16268.4	17547.6	15688.9	17790.7	18124.7	-1.0082	0	1	LOC_Os07g37750	LOC_Os07g37750.1	ATMIN7, putative, expressed	1	4343618	Os07g0564700	NM_001066540.1	AK059018.1	Q7F2A7	5		NA	NA	NA
PH_os_0017837	5215.14	5618.56	5510.56	5690.1	5876.99	13510.6	14413.7	12748.8	13900	13979.3	-1.35795	0	1	LOC_Os09g29070	LOC_Os09g29070.1	glucose-6-phosphate isomerase, putative, expressed	1	4347311	Os09g0465600	NM_001069950.1	AB107218.1|AK068061.1	Q6YXI1	1		BGIOSGA029619	BGIOSGA029619-TA	IPR001672; Phosphoglucose isomerase (PGI)
PH_os_0017609	2773.66	3444.76	3404.8	3201.84	3307.63	9838.12	8968.18	9942.21	9108.84	9773.94	-1.60421	0	1	LOC_Os06g02180	LOC_Os06g02180.1	CSLD2 - cellulose synthase-like family D, expressed	1	4339895	Os06g0111800	NM_001063124.1	AK102134.1|AK102695.1|AK105393.1	Q9LHZ7	1		BGIOSGA027158	BGIOSGA027158-TA	IPR005150; Cellulose synthase
PH_os_0014206	687.951	782.899	784.735	776.485	753.205	1711.24	1565.38	1490.05	1622.22	1744.2	-1.15648	0	1	LOC_Os03g03820	LOC_Os03g03820.1	adenylate kinase, putative, expressed	5	NA	NA	NA	NA	NA	5		NA	NA	NA
PH_os_0017644	73.428	67.7597	88.9244	62.9025	70.587	1868.58	1833.55	1872.57	1838.31	1886.52	-4.56149	0	1	LOC_Os06g16160	LOC_Os06g16160.1	expressed protein	5	NA	NA	NA	NA	NA	5		NA	NA	NA
PH_os_0010308	1478.18	1665.61	1558.47	1575.66	1456.58	4251.88	3988.28	3830.77	4073.65	3784.81	-1.42136	0	1	LOC_Os07g45280	LOC_Os07g45280.1	Mo25, putative, expressed	5	NA	NA	NA	NA	NA	5		NA	NA	NA
PH_os_0015704	170.458	175.809	181.516	186.645	182.696	8614.76	8941.15	7828.34	8959.95	9382.3	-5.65938	0	1	LOC_Os05g04490	LOC_Os05g04490.1	peroxidase precursor, putative, expressed	1	4337731	Os05g0135400	NM_001061108.1	AK063587.1	Q0DKY6	5		NA	NA	NA
PH_os_0013172	3416.15	3711.22	3577.15	3991.73	3630.67	11582.3	12307.9	10701.7	11842.5	12600	-1.75744	0	1	LOC_Os01g72690	LOC_Os01g72690.2|LOC_Os01g72690.1	NAD kinase, putative, expressed	1	4325416	Os01g0957000	NM_001051979.1	AK061785.1|AK099730.1	Q5JK52	5		NA	NA	NA
PH_os_0012365	464.17	443.185	436.371	487.752	461.722	2257.67	2426.02	2228.41	2066.81	2297.42	-2.32204	0	1	LOC_Os12g39400	LOC_Os12g39400.1	ZOS12-09 - C2H2 zinc finger protein, expressed	1	4352653	Os12g0583700	NM_001073680.1	AY219847.1	Q2QN06	5		NA	NA	NA
PH_os_0014845	172.206	92.4828	106.343	62.9025	89.6871	1142.86	1182.87	1096.41	1126.97	1126.77	-3.42402	0	1	LOC_Os03g39850	LOC_Os03g39850.1	glutathione S-transferase, putative, expressed	5	NA	NA	NA	NA	NA	5		NA	NA	NA
PH_os_0015716	41.0847	60.4343	219.102	212.425	213.422	437.873	441.756	94.5183	479.739	439.795	-1.60024	0.004	1	LOC_Os04g46440	LOC_Os04g46440.1	AP2 domain containing protein, expressed	5	NA	NA	NA	NA	NA	5		NA	NA	NA
PH_os_0013171	918.724	998.082	988.253	1031.19	959.153	3207.82	3301.22	2806.64	3156.56	3273.32	-1.76205	0	1	LOC_Os01g60170	LOC_Os01g60170.1	DUF567 domain containing protein, putative, expressed	1	9270853	Os01g0817650	NM_001185696.1	NA	Q93WD5	5		NA	NA	NA
PH_os_0002516	736.028	689.5	711.395	608.401	653.553	1492.92	1471.83	1562.33	1509.52	1433.88	-1.13392	0	1	LOC_Os09g34230	LOC_Os09g34230.1	UDP-glucoronosyl/UDP-glucosyl transferase, putative, expressed	1	4347592	Os09g0518000	NM_001070219.1	NA	Q69JH2	1		BGIOSGA031099	BGIOSGA031099-TA	IPR002213; UDP-glucuronosyl/UDP-glucosyltransferase
PH_os_0002528	764.875	925.744	956.167	805.358	764.001	5492.32	5277.17	5798.97	5441.52	5931.35	-2.73032	0	1	LOC_Os10g18099	LOC_Os10g18099.1	OsWRKY18 - Superfamily of TFs having WRKY and zinc finger domains	5	NA	NA	NA	NA	NA	1		BGIOSGA032700	BGIOSGA032700-TA	IPR003657; DNA-binding WRKY
PH_os_0012389	115.387	118.122	133.845	105.181	116.261	385.426	350.287	427	342.228	372.381	-1.69162	0	1	LOC_Os12g04650	LOC_Os12g04650.4|LOC_Os12g04650.3|LOC_Os12g04650.2|LOC_Os12g04650.1	zinc finger, C3HC4 type domain containing protein, expressed	5	NA	NA	NA	NA	NA	5		NA	NA	NA
PH_os_0015741	41.0847	40.2895	33117.5	33993.1	32003.3	62685.4	55751.7	56791	56588.5	58451	-1.47347	0	1	LOC_Os05g06430	LOC_Os05g06430.2|LOC_Os05g06430.1	OsPDIL2-1 protein disulfide isomerase PDIL2-1, expressed	1	4337858	Os05g0156300	NM_001061231.1	AK062024.1|AK098931.1|AK099341.1	Q75M08	5		NA	NA	NA
PH_os_0013020	6387.36	7503.93	7329.39	7226.57	7093.58	79933.2	68118.9	72421	67758	70126.5	-3.4204	0	1	LOC_Os01g52230	LOC_Os01g52230.1	phosphoethanolamine/phosphocholine phosphatase, putative, expressed	1	4324704	Os01g0720400	NM_001050624.1	AK061237.1	Q8W0E7	5		NA	NA	NA
PH_os_0013203	1940.6	2226.91	2080.1	2079.91	2071.11	6154.62	5529.75	5260.78	5556.29	6238.46	-1.53745	0	1	LOC_Os01g63480	LOC_Os01g63480.1	transferase family protein, putative, expressed	1	4324822	Os01g0854000	NM_001051370.1	AK070440.1	Q0JHM9	5		NA	NA	NA
PH_os_0020023	278.852	390.076	298.859	325.856	296.466	1819.8	1730.65	1743.58	1681.15	1908.99	-2.53502	0	4	LOC_Os10g38600|LOC_Os10g38610	LOC_Os10g38600.1|LOC_Os10g38610.1	glutathione S-transferase GSTU6, putative, expressed|glutathione S-transferase, putative, expressed	4	4349194|4349196	Os10g0529500|Os10g0529700	NM_001071663.2|NM_001071664.1	AK243411.1|AK064635.1|AK064620.1|AF402795.1	Q8S710|Q0IW72	1		BGIOSGA033331	BGIOSGA033331-TA	IPR004045; Glutathione S-transferase, N-terminal
PH_os_0015765	22666.5	29371.1	26380.3	28203	24219.7	53226.6	51077.4	50715.2	52652.4	56663	-1.08331	0	1	LOC_Os04g58710	LOC_Os04g58710.1	AMP-binding domain containing protein, expressed	5	NA	NA	NA	NA	NA	5		NA	NA	NA
PH_os_0015777	36.714	35.7112	4091.44	4639.32	3973.64	6527.85	6027.64	5686.66	6024.65	6232.04	-1.1888	0.003	1	LOC_Os04g53440	LOC_Os04g53440.2|LOC_Os04g53440.1	RNA recognition motif containing protein, putative, expressed	1	4337064	Os04g0625800	NM_001060476.1	AK120834.1	Q0J9Y2	5		NA	NA	NA
PH_os_0015789	39.3364	34.7955	799.403	89.7134	683.449	4046.97	3832.37	3895.26	3546.35	3452.02	-3.25925	0	1	LOC_Os04g53850	LOC_Os04g53850.1	leucoanthocyanidin reductase, putative, expressed	1	4337100	Os04g0630800	NM_001060512.1	AK067411.1	Q0J9U6	5		NA	NA	NA
PH_os_0007868	48.0779	46.6992	55.0048	50.5282	45.674	110.993	90.4302	114.534	128.206	201.172	-1.33861	0.001	1	LOC_Os04g55680	LOC_Os04g55680.1	indole-3-acetate beta-glucosyltransferase, putative, expressed	1	4337226	Os04g0650400	NM_001060625.1	NA	Q7XMQ0	1		BGIOSGA014210	BGIOSGA014210-TA	IPR002213; UDP-glucuronosyl/UDP-glucosyltransferase
PH_os_0011344	4460.75	4805.44	4544.31	4999.2	4699.44	8478.15	9246.74	8771.3	9040.6	10304.7	-1.03717	0	1	LOC_Os10g26050	LOC_Os10g26050.4|LOC_Os10g26050.3|LOC_Os10g26050.2|LOC_Os10g26050.1	methionyl-tRNA synthetase, putative, expressed	1	4348562	Os10g0400100	NM_001071076.1	AK067274.1	Q338J4	5		NA	NA	NA
PH_os_0011872	98.7782	77.8321	92.5914	89.7134	88.8566	317.123	330.538	325.81	368.076	316.738	-1.89502	0	1	LOC_Os10g34230	LOC_Os10g34230.1	cytokinin dehydrogenase precursor, putative, expressed	5	NA	NA	NA	NA	NA	5		NA	NA	NA
PH_os_0020548	4151.31	4074.74	4155.61	3899.95	3937.93	19837.2	20103.6	19620.9	20680.5	20646.8	-2.35847	0	1	LOC_Os02g32490	LOC_Os02g32490.2|LOC_Os02g32490.1	AMP-binding enzyme, putative, expressed	1	4329518	Os02g0525900	NM_001053530.1	AK060822.1|AK067696.1|AK066073.1	Q6H798	1		BGIOSGA008337	BGIOSGA008337-TA	IPR000873; AMP-dependent synthetase and ligase
PH_os_0001137	228.151	262.798	271.357	235.111	249.131	1390.46	1287.85	1435.57	1328.59	1339.72	-2.47616	0	1	LOC_Os07g39810	LOC_Os07g39810.1	lipase class 3 family protein, putative, expressed	1	4343752	Os07g0586800	NM_001066667.1	AK287769.1	Q8H2X9	1		BGIOSGA023995	BGIOSGA023995-TA	NA
PH_os_0011470	11908.5	13802.8	14074.8	13165.2	12699.9	35621.4	31237.9	32860.1	31883	36241.9	-1.41506	0	1	LOC_Os09g33860	LOC_Os09g33860.1	protein kinase, putative, expressed	1	4347559	Os09g0513600	NM_001070187.2	AK242851.1	Q0J0E9	5		NA	NA	NA
PH_os_0018270	763.127	930.322	838.823	886.822	871.958	2089.35	1932.29	2037.15	1979.96	2125.14	-1.2769	0	1	LOC_Os01g15000	LOC_Os01g15000.1	lipase, putative, expressed	1	4327707	Os01g0253900	NM_001049149.1	AK067101.1|AK072113.1	Q5NBU1	1		BGIOSGA003169	BGIOSGA003169-TA	IPR002921; Lipase, class 3|IPR008262; Lipase, active site
PH_os_0019134	50.7003	95.2298	52.2546	62.9025	55.6392	250.039	207.885	217.948	234.7	234.343	-1.92482	0	1	LOC_Os04g57490	LOC_Os04g57490.1	cysteine protease, putative, expressed	1	4337353	Os04g0670500	NM_001060748.1	AK107506.1	Q7XR52	1		BGIOSGA017330	BGIOSGA017330-TA	IPR000118; Granulin|IPR000169; Peptidase, cysteine peptidase active site|IPR000668; Peptidase C1A, papain C-terminal|IPR013090; Phospholipase A2, active site
PH_os_0014220	3096.21	3699.31	3400.21	3940.17	3163.13	79933.2	68118.9	72873.6	67758	70126.5	-4.45626	0	1	LOC_Os02g44310	LOC_Os02g44310.1	LTPL112 - Protease inhibitor/seed storage/LTP family protein precursor, expressed	1	4330226	Os02g0662000	NM_001054185.1	AK109149.1	Q6H6L9	5		NA	NA	NA
PH_os_0018296	264.865	294.846	288.775	304.201	281.518	1405.1	1405.31	1424.45	1318.25	1349.35	-2.31216	0	1	LOC_Os01g36240	LOC_Os01g36240.1	peroxidase precursor, putative, expressed	1	4326874	Os01g0543100	NM_001049811.1	AK105363.1	Q0JM38	1		BGIOSGA003712	BGIOSGA003712-TA	IPR000823; Plant peroxidase|IPR002016; Haem peroxidase, plant/fungal/bacterial
PH_os_0010782	91.785	94.3141	116.427	100.025	107.957	412.259	396.022	396.977	382.55	342.42	-1.93114	0	1	LOC_Os08g44150	LOC_Os08g44150.1	transmembrane 9 superfamily member, putative	1	9271128	Os08g0555300	NM_001188767.1	AK241696.1	C7J5G4	5		NA	NA	NA
PH_os_0010597	172.206	202.363	212.685	189.739	180.205	1231.9	1170.39	1091.96	1176.6	1174.93	-2.59744	0	1	LOC_Os08g44910	LOC_Os08g44910.1	DNA binding protein, putative, expressed	4	4346339|4342785	Os08g0563200|Os07g0235200	NM_001069059.1|NM_001065777.1	AK110263.1|AK120395.1	Q6ZBX1|Q0D7L7	5		NA	NA	NA
PH_os_0019128	581.305	641.886	678.392	649.649	594.592	1839.31	1762.87	1792.51	1775.24	1576.2	-1.49641	0	1	LOC_Os04g54474	LOC_Os04g54474.3|LOC_Os04g54474.2|LOC_Os04g54474.1	transcription factor, putative, expressed	1	9270267	Os04g0637000	NM_001187180.1	AK066906.1|AK073715.1	C7J146	1		BGIOSGA017208	BGIOSGA017208-TA	IPR004827; Basic-leucine zipper (bZIP) transcription factor|IPR011616; bZIP transcription factor, bZIP-1
PH_os_0001101	884.633	981.6	977.252	939.413	792.236	2302.8	2144.34	2171.7	2124.71	1917.55	-1.265	0	1	LOC_Os07g07610	LOC_Os07g07610.1	RNA polymerase subunit, putative, expressed	1	4342517	Os07g0172500	NM_001065533.1	AK068132.1|AK099622.1	Q6ZA50	1		BGIOSGA024740	BGIOSGA024740-TA	IPR008193; DNA-directed RNA polymerase Rpb11, 13-16 kDa subunit, conserved site|IPR011261; DNA-directed RNA polymerase, dimerisation
PH_os_0016195	5441.54	5855.72	5643.49	6108.76	5705.09	35827.5	38887	35741.2	38322.2	41143.9	-2.80052	0	1	LOC_Os05g42190	LOC_Os05g42190.1	NADPH-dependent FMN reductase domain containing protein, expressed	1	4339236	Os05g0501300	NM_001062504.1	AK059889.1	Q60EJ3	5		NA	NA	NA
PH_os_0013012	208.046	175.809	209.935	201.082	175.222	6440.03	6824.88	5933.52	6826.97	7099.86	-5.15838	0	1	LOC_Os01g52260	LOC_Os01g52260.1	serine acetyltransferase protein, putative, expressed	1	4324655	Os01g0720700	NM_001050627.2	NA	Q8W0E4	5		NA	NA	NA
PH_os_0016207	10421.5	11488.9	11523.5	12278.4	11087.1	29851	31402.1	27881.8	31103.4	30028.1	-1.45545	0	1	LOC_Os06g02510	LOC_Os06g02510.5|LOC_Os06g02510.4|LOC_Os06g02510.3|LOC_Os06g02510.2|LOC_Os06g02510.1	ribosomal protein L13, putative, expressed	5	NA	NA	NA	NA	NA	5		NA	NA	NA
PH_os_0011998	166.961	80.5791	102.676	51.5594	76.4001	226.865	181.9	374.737	245.039	206.522	-1.19702	0.003	1	LOC_Os11g01330	LOC_Os11g01330.1	expressed protein	5	NA	NA	NA	NA	NA	5		NA	NA	NA
PH_os_0008866	4282.43	4826.5	4798.25	4599.1	4698.61	11124.9	10700.9	9323.95	10690.7	11380.1	-1.2867	0	1	LOC_Os05g30980	LOC_Os05g30980.2|LOC_Os05g30980.1	RNA recognition motif containing protein, putative, expressed	1	4338600	Os05g0373400	NM_001061902.1	AK073553.1|AK073796.1	Q0DIP2	1		BGIOSGA019744	BGIOSGA019744-TA	IPR000504; RNA recognition motif, RNP-1|IPR002343; Paraneoplastic encephalomyelitis antigen
PH_os_0012010	568.193	622.656	654.557	622.838	626.979	16347.7	14197.5	14251.1	15058	16470.4	-4.6905	0	1	LOC_Os10g38340	LOC_Os10g38340.1	glutathione S-transferase GSTU6, putative, expressed	1	4349181	Os10g0527400	NM_001071653.1	AK107435.1	Q8RUJ2	5		NA	NA	NA
PH_os_0016535	284.971	347.039	352.031	303.169	293.144	718.405	628.853	819.529	645.166	673.069	-1.11728	0	1	LOC_Os05g40990	LOC_Os05g40990.1	NADH-cytochrome b5 reductase, putative, expressed	5	NA	NA	NA	NA	NA	5		NA	NA	NA
PH_os_0016271	745.644	910.177	930.498	881.666	877.771	2121.06	1939.57	2079.4	1933.43	2039.54	-1.23354	0	1	LOC_Os06g01370	LOC_Os06g01370.1	DNA-binding protein-related, putative, expressed	5	NA	NA	NA	AK071627.1	NA	5		NA	NA	NA
PH_os_0012550	7694.21	7910.48	9179.38	8677.45	8638.19	23418.3	20798.9	20358.1	21231.5	23030.9	-1.41842	0	1	LOC_Os12g07820	LOC_Os12g07820.1	OsAPx6 - Stromal Ascorbate Peroxidase encoding gene 5,8, expressed	1	4351663	Os12g0178100	NM_001072837.1	AK061107.1|AK099201.1	P0C0L1	5		NA	NA	NA
PH_os_0002252	7985.3	9937.78	9689.09	9926.22	9572.43	33322.3	28948	29003.8	30123.3	32611.2	-1.76215	0	1	LOC_Os09g27830	LOC_Os09g27830.2|LOC_Os09g27830.1	OsPDIL2-3 protein disulfide isomerase PDIL2-3, expressed	1	4347226	Os09g0451500	NM_001069866.1	AK062254.1|AK072941.1	Q67UF5	1		BGIOSGA030880	BGIOSGA030880-TA	IPR006662; Thioredoxin-related|IPR013766; Thioredoxin domain
PH_os_0016990	1621.54	1937.56	1935.25	1860.26	1743.92	5720.41	4670.15	4684.77	4743.63	5514.03	-1.52646	0	1	LOC_Os07g05580	LOC_Os07g05580.1	ribosomal protein L7Ae, putative, expressed	5	NA	NA	NA	NA	NA	5		NA	NA	NA
PH_os_0012222	469.415	520.101	545.464	503.22	453.418	9747.86	8688.57	9133.8	9007.51	10057.5	-4.27054	0	1	LOC_Os10g38350	LOC_Os10g38350.1	glutathione S-transferase, putative, expressed	5	NA	NA	NA	NA	NA	5		NA	NA	NA
PH_os_0017002	2431.87	2757.09	2709.9	2700.68	2439.82	9864.96	9153.19	9678.67	9206.02	10596.8	-1.94672	0	1	LOC_Os06g39590	LOC_Os06g39590.2|LOC_Os06g39590.1	OsIAA23 - Auxin-responsive Aux/IAA gene family member, expressed	1	4341432	Os06g0597000	NM_001064521.1	AK069376.1|AK061037.1	Q69VE0	5		NA	NA	NA
PH_os_0016475	2073.47	2323.06	2236.86	2507.85	2127.58	60851	56697.6	56017.1	56364.2	59001	-4.76021	0	1	LOC_Os06g11210	LOC_Os06g11210.1	12-oxophytodienoate reductase, putative, expressed	1	4340485	Os06g0215600	NM_001063675.1	AK104039.1|AK061212.1	Q69TI0	5		NA	NA	NA
PH_os_0012564	263.991	245.4	296.109	307.294	283.179	2408.91	2244.12	2315.14	2277.73	2323.1	-3.09894	0	1	LOC_Os11g44560	LOC_Os11g44560.1	protein kinase domain containing protein, expressed	1	9267616	Os11g0667700	NM_001189774.1	AK105217.1	C7J986	5		NA	NA	NA
PH_os_0017026	973.795	1043.87	1090.01	1066.25	916.801	2444.28	2440.57	2394.09	2353.2	2221.45	-1.25743	0	1	LOC_Os06g29430	LOC_Os06g29430.1	cytidine and deoxycytidylate deaminase zinc-binding region family protein, expressed	5	NA	NA	NA	NA	NA	5		NA	NA	NA
PH_os_0012573	83.0436	126.363	148.513	95.9005	107.126	325.661	293.118	525.966	287.43	221.503	-1.29665	0.003	1	LOC_Os12g09290	LOC_Os12g09290.1	tRNA pseudouridine synthase family protein, putative, expressed	5	NA	NA	NA	NA	NA	5		NA	NA	NA
PH_os_0005200	77.7987	81.4947	78.8402	77.3391	73.0784	181.736	199.57	183.477	214.021	218.292	-1.42824	0	1	LOC_Os02g35760	LOC_Os02g35760.2|LOC_Os02g35760.1	STRUBBELIG-RECEPTOR FAMILY 7 precursor, putative, expressed	1	4329704	Os02g0565500	NM_001053702.1	AK072522.1	Q6Z7D9	1		BGIOSGA006231	BGIOSGA006231-TA	IPR000719; Protein kinase, core|IPR001245; Tyrosine protein kinase|IPR002290; Serine/threonine protein kinase|IPR008266; Tyrosine protein kinase, active site|IPR017441; Protein kinase ATP binding, conserved site
PH_os_0013899	4246.59	4476.72	4407.72	4560.95	4764.21	12208	12914.9	11855.9	12372.9	12724.1	-1.48884	0	1	LOC_Os02g10640	LOC_Os02g10640.1	26S protease regulatory subunit, putative, expressed	1	4328642	Os02g0199900	NM_001052753.1	AK099357.1|AK104698.1	Q9FXT8	5		NA	NA	NA
PH_os_0011764	99.6523	119.037	140.262	85.5886	104.635	589.116	486.452	657.18	534.537	539.311	-2.28015	0	1	LOC_Os11g36719	LOC_Os11g36719.1	lipoxygenase, putative, expressed	1	4350766	Os11g0575600	NM_001074667.1	AK102084.1|AK073570.1|EU090803.1	Q0IS17	1		BGIOSGA035483	BGIOSGA035483-TA	IPR001024; Lipoxygenase, LH2|IPR001246; Lipoxygenase, plant|IPR013819; Lipoxygenase, C-terminal
PH_os_0013935	65.5607	106.218	103.592	58.7777	78.8914	297.607	261.936	316.914	280.192	275.006	-1.73229	0	1	LOC_Os02g36840	LOC_Os02g36840.1	cytokinin-O-glucosyltransferase 2, putative, expressed	5	NA	NA	NA	NA	NA	5		NA	NA	NA
PH_os_0021093	2380.29	2749.76	2799.74	2682.12	2821.82	11440.8	9628.21	10016.7	9368.35	10900.7	-1.99207	0	1	LOC_Os10g38489	LOC_Os10g38489.1	glutathione S-transferase GSTU6, putative, expressed	1	4349190	Os10g0528400	NM_001071659.1	AK061304.1|AF309379.1|AK073944.1	Q9FUE3	1		BGIOSGA033329	BGIOSGA033329-TA	IPR004045; Glutathione S-transferase, N-terminal|IPR004046; Glutathione S-transferase, C-terminal
PH_os_0013947	131.996	167.568	205.351	115.493	142.005	1031.87	868.961	1063.05	949.139	967.335	-2.50367	0	1	LOC_Os02g48060	LOC_Os02g48060.1	helix-loop-helix DNA-binding domain containing protein, expressed	1	4330488	Os02g0710300	NM_001054429.1	AK109662.1	Q0DY80	5		NA	NA	NA
PH_os_0013971	126.751	141.929	151.263	141.273	139.513	590.336	518.674	507.063	533.503	522.19	-2.01047	0	1	LOC_Os03g07510	LOC_Os03g07510.2|LOC_Os03g07510.1	expressed protein	1	4331776	Os03g0171300	NM_001055647.1	AK069569.1	Q0DUR2	5		NA	NA	NA
PH_os_0017345	5421.43	6097.45	5814.01	6224.25	5873.67	14842.6	14989.6	13212.5	14691	15747	-1.41448	0	1	LOC_Os02g11830	LOC_Os02g11830.2	coatomer subunit beta, putative, expressed	5	NA	NA	NA	AK242869.1	NA	5		NA	NA	NA
PH_os_0007522	131.996	95.2298	115.51	82.4951	83.874	268.335	264.014	323.586	278.125	241.834	-1.37954	0	1	LOC_Os05g11970	LOC_Os05g11970.1	GDSL-like lipase/acylhydrolase, putative, expressed	1	4338094	Os05g0210400	NM_001061449.2	NA	Q6L574	1		BGIOSGA019363	BGIOSGA019363-TA	IPR001087; Lipase, GDSL
PH_os_0007398	4549.04	5140.58	5110.86	4778.53	4633	13742.4	12345.3	13180.3	11899.4	14087.4	-1.49475	0	1	LOC_Os04g04020	LOC_Os04g04020.1	protein transport protein Sec24-like, putative, expressed	1	4334998	Os04g0129500	NM_001058626.2	AK071693.1|AK120404.1	Q0JF82	1		BGIOSGA015821	BGIOSGA015821-TA	IPR006895; Zinc finger, Sec23/Sec24-type|IPR006896; Sec23/Sec24 trunk region|IPR006900; Sec23/Sec24 helical region|IPR012990; Sec23/Sec24 beta-sandwich
PH_os_0017395	56.8193	65.0127	80.6737	61.8713	73.9088	280.532	253.62	321.362	269.853	258.955	-1.95013	0	1	LOC_Os02g54570	LOC_Os02g54570.1	SCP-like extracellular protein, expressed	1	4330954	Os02g0787000	NM_001054873.1	NA	Q6K4Q3	1		BGIOSGA005468	BGIOSGA005468-TA	IPR001283; Allergen V5/Tpx-1 related|IPR002413; Ves allergen|IPR014044; SCP-like extracellular
PH_os_0020719	250.879	302.171	321.778	265.015	286.5	1240.44	1051.9	1198.71	1085.62	1125.7	-2.0019	0	1	LOC_Os04g40630	LOC_Os04g40630.4|LOC_Os04g40630.1|LOC_Os04g40630.3|LOC_Os04g40630.2	BTBZ4 - Bric-a-Brac, Tramtrack, Broad Complex BTB domain with TAZ zinc finger and Calmodulin-binding domains, expressed	1	4336193	Os04g0482300	NM_001059652.1	AK064143.1	Q7XUP5	1		BGIOSGA016622	BGIOSGA016622-TA	IPR000197; Zinc finger, TAZ-type|IPR000210; BTB/POZ-like|IPR013069; BTB/POZ
PH_os_0020947	229.025	353.449	498.71	258.828	300.618	1068.46	888.71	1332.15	813.695	843.208	-1.34238	0	1	LOC_Os07g44550	LOC_Os07g44550.1	peroxidase precursor, putative, expressed	1	4344051	Os07g0639000	NM_001066948.1	AK073381.1|AK102122.1	Q8GVG0	1		BGIOSGA026231	BGIOSGA026231-TA	IPR000823; Plant peroxidase|IPR002016; Haem peroxidase, plant/fungal/bacterial
PH_os_0020731	1399.5	1492.54	1610.72	1479.76	1658.38	16658.7	14218.3	15164.1	13864.9	15449.5	-3.3601	0	1	LOC_Os04g52090	LOC_Os04g52090.1	AP2 domain containing protein, expressed	1	4336947	Os04g0610400	NM_001060364.1	NA	Q7XPL6	1		BGIOSGA017088	BGIOSGA017088-TA	IPR001471; Pathogenesis-related transcriptional factor and ERF, DNA-binding
PH_os_0002517	26603.7	29711.7	30540.5	29216.7	30083.4	68416.8	58421	61701.5	59052.3	62110.6	-1.14615	0	1	LOC_Os10g17280	LOC_Os10g17280.1	ATP synthase gamma chain, putative, expressed	1	4348305	Os10g0320400	NM_001070874.1	AK072694.1	Q7G3Y4	1		BGIOSGA032684	BGIOSGA032684-TA	IPR000131; ATPase, F1 complex, gamma subunit
PH_os_0020400	186.192	206.942	222.769	185.614	197.644	1492.92	1421.94	1599.03	1529.17	1433.88	-2.88323	0	1	LOC_Os01g56030	LOC_Os01g56030.1	EF hand family protein, putative, expressed	1	4325488	Os01g0765600	NM_001050887.1	AK108944.1	Q94DW4	1		BGIOSGA000756	BGIOSGA000756-TA	IPR002048; Calcium-binding EF-hand
PH_os_0015572	1212.44	1345.12	1250.44	1333.33	1386	3594.46	3710.75	3472.71	3581.5	3646.77	-1.49728	0	1	LOC_Os04g52020	LOC_Os04g52020.1	PHD-finger domain containing protein, putative, expressed	1	4336941	Os04g0609700	NM_001060359.1	AK101763.1|AK058541.1	Q0JA99	5		NA	NA	NA
PH_os_0002832	1237.79	1313.99	1313.7	1291.05	1311.26	4698.29	4715.88	4510.19	4658.84	4580.93	-1.87643	0	1	LOC_Os10g40590	LOC_Os10g40590.1	oxysterol-binding protein, putative, expressed	1	4349338	Os10g0554100	NM_001071872.1	AK071048.1	Q0IVT8	1		BGIOSGA033423	BGIOSGA033423-TA	IPR000648; Oxysterol-binding protein|IPR001849; Pleckstrin-like
PH_os_0015599	354.902	327.81	341.946	346.479	347.122	3927.44	3761.69	3365.96	3702.47	4113.32	-3.53937	0	1	LOC_Os05g16930	LOC_Os05g16930.1	protein kinase domain containing protein, expressed	5	NA	NA	NA	NA	NA	5		NA	NA	NA
PH_os_0015551	907.36	1016.4	1041.42	1012.63	997.353	2255.23	1986.35	1785.84	1973.75	2237.5	-1.11124	0	1	LOC_Os04g44890	LOC_Os04g44890.3|LOC_Os04g44890.2	tRNA-dihydrouridine synthase, putative, expressed	5	NA	NA	NA	NA	NA	5		NA	NA	NA
PH_os_0019020	514.87	554.897	594.969	568.185	545.596	1633.18	1408.42	1432.23	1438.18	1571.92	-1.48288	0	1	LOC_Os04g33950	LOC_Os04g33950.1	E2F family transcription factor protein, putative, expressed	1	4335808	Os04g0416100	NM_001059298.1	AK067581.1	Q0JDB0	1		BGIOSGA015126	BGIOSGA015126-TA	IPR003316; Transcription factor E2F/dimerisation partner (TDP)
PH_os_0015518	1091.8	1155.58	1207.36	1109.56	1081.23	2834.59	2431.22	2375.19	2567.22	2851.71	-1.29242	0	1	LOC_Os03g59360	LOC_Os03g59360.1	remorin, putative, expressed	5	NA	NA	NA	NA	NA	5		NA	NA	NA
PH_os_0011660	318.188	355.28	376.783	377.415	318.057	2051.54	2098.6	2152.79	1996.5	2054.52	-2.58218	0	1	LOC_Os09g32570	LOC_Os09g32570.1	alcohol dehydrogenase GroES-like domain containing protein, expressed	1	4347491	Os09g0502500	NM_001070122.1	AK109664.1	Q0J0P9	5		NA	NA	NA
PH_os_0011751	2460.71	2701.23	2752.99	2793.49	2510.41	41135.7	38440.1	39018.3	39933.1	40102.7	-3.97186	0	1	LOC_Os10g36703	LOC_Os10g36703.1	CPuORF40 - conserved peptide uORF-containing transcript, expressed	1	4349090	Os10g0510500	NM_001071572.1	AK068270.1|AK109491.1	Q0IWG4	5		NA	NA	NA
PH_os_0010279	668.719	723.38	812.237	704.302	626.979	2558.94	2351.18	2424.12	2092.65	2123	-1.70655	0	1	LOC_Os07g35290	LOC_Os07g35290.1	TKL_IRAK_DUF26-lc.10 - DUF26 kinases have homology to DUF26 containing loci, expressed	5	NA	NA	NA	NA	NA	5		NA	NA	NA
PH_os_0011763	145.982	144.676	166.848	134.055	137.852	531.79	483.334	499.279	507.655	450.496	-1.78428	0	1	LOC_Os11g13720	LOC_Os11g13720.1	expressed protein	1	9271554	Os11g0241200	NM_001189523.1	AK111322.1	Q53M14	5		NA	NA	NA
PH_os_0011129	82.1694	51.2776	67.8392	45.3723	76.4001	135.387	119.534	166.797	142.681	130.547	-1.11232	0	1	LOC_Os08g09800	LOC_Os08g09800.1	transposon protein, putative, unclassified	1	4344884	Os08g0198000	NM_001067731.1	NA	Q0J7F5	5		NA	NA	NA
PH_os_0010854	149.478	137.351	163.181	130.961	133.7	506.177	491.649	492.607	478.705	474.037	-1.76125	0	1	LOC_Os08g31340	LOC_Os08g31340.1	heavy metal-associated domain containing protein, expressed	5	NA	NA	NA	NA	NA	5		NA	NA	NA
PH_os_0010728	49.8262	46.6992	55.9215	46.4035	42.3522	131.728	130.968	140.109	158.19	129.477	-1.4951	0	1	LOC_Os08g07920	LOC_Os08g07920.1	disease resistance protein RPM1, putative	5	NA	NA	NA	NA	NA	5		NA	NA	NA
PH_os_0010866	578.683	621.741	594.052	621.807	706.701	1541.7	1420.9	1149.79	1471.27	1477.75	-1.27413	0	1	LOC_Os08g23710	LOC_Os08g23710.1	ribosomal protein L7Ae, putative, expressed	5	NA	NA	NA	NA	NA	5		NA	NA	NA
PH_os_0010359	2367.18	2455.83	2465.13	2437.73	2440.65	7492.63	7166.85	6519.54	7090.62	7467.96	-1.63142	0	1	LOC_Os07g43710	LOC_Os07g43710.1	CSLA7 - cellulose synthase-like family A; mannan synthase, expressed	1	4343994	Os07g0630900	NM_001066893.2	AK122106.1|AK064833.1	Q7XIF5	5		NA	NA	NA
PH_os_0011165	45.4554	48.5306	55.0048	53.6218	47.3348	720.844	687.061	702.771	751.66	713.731	-3.8435	0	1	LOC_Os09g20090	LOC_Os09g20090.1	L-ascorbate oxidase precursor, putative, expressed	5	NA	NA	NA	NA	NA	5		NA	NA	NA
PH_os_0010371	2798.13	2486.05	3220.53	3045.1	3025.28	79933.2	68118.9	72873.6	67758	70126.5	-4.70219	0	1	LOC_Os07g43670	LOC_Os07g43670.1	ribonuclease T2 family domain containing protein, expressed	1	4343992	Os07g0630400	NM_001066891.1	AK060320.1|AK104512.1	Q8H4E4	5		NA	NA	NA
PH_os_0011617	1210.69	1380.83	1402.62	1303.42	1366.9	3792.06	3032.01	2826.65	3135.88	3471.28	-1.36109	0	1	LOC_Os09g32274	LOC_Os09g32274.1	30S ribosomal protein S16, putative, expressed	5	NA	NA	NA	NA	NA	5		NA	NA	NA
PH_os_0010383	94.4074	120.869	144.846	163.959	113.77	323.221	255.699	304.682	294.667	278.216	-1.18648	0	1	LOC_Os07g42260	LOC_Os07g42260.1	peptidase, T1 family, putative, expressed	1	4343891	Os07g0614100	NM_001066796.1	AK102448.1	Q94II8	5		NA	NA	NA
PH_os_0010999	412.595	436.775	434.538	439.286	406.083	1037.97	894.947	891.808	943.969	987.667	-1.20843	0	1	LOC_Os08g29669	LOC_Os08g29669.1	cytochrome b5-like Heme/Steroid binding domain containing protein, expressed	5	NA	NA	NA	NA	NA	5		NA	NA	NA
PH_os_0011118	160.842	186.797	198.934	160.865	161.105	382.987	387.706	584.901	315.346	310.318	-1.03214	0.001	1	LOC_Os08g14990	LOC_Os08g14990.1	receptor-like protein kinase 2 precursor, putative, expressed	5	NA	NA	NA	NA	NA	5		NA	NA	NA
PH_os_0010800	84.7919	101.64	110.01	96.9317	89.6871	1368.51	1289.93	1315.47	1284.13	1146.04	-3.77062	0	1	LOC_Os08g17500	LOC_Os08g17500.1	cinnamoyl-CoA reductase, putative, expressed	1	4345156	Os08g0277200	NM_001067970.1	AK106439.1	Q6Z1M5	5		NA	NA	NA
PH_os_0006729	1046.35	1185.79	1122.1	1291.05	1173.41	26421.2	25988.8	25565.5	26757.9	27644	-4.57319	0	1	LOC_Os03g25030	LOC_Os03g25030.1	GDSL-like lipase/acylhydrolase, putative, expressed	1	4332910	Os03g0365800	NM_001056710.1	AK063672.1	Q10KY7	1		BGIOSGA012686	BGIOSGA012686-TA	IPR001087; Lipase, GDSL
PH_os_0000914	2960.72	3186.54	3155.44	3130.69	3162.3	17994.3	17940.5	17136.7	17824.8	18972.2	-2.56574	0	1	LOC_Os07g40300	LOC_Os07g40300.1	ZOS7-10 - C2H2 zinc finger protein, expressed	1	4343786	Os07g0593000	NM_001066699.1	AK063147.1	Q84RX1	1		BGIOSGA026063	BGIOSGA026063-TA	IPR007087; Zinc finger, C2H2-type|IPR015880; Zinc finger, C2H2-like
PH_os_0001846	930.962	947.72	943.332	988.91	1057.98	2130.82	2047.67	2117.21	1987.19	2114.44	-1.13882	0	1	LOC_Os08g43670	LOC_Os08g43670.1	RING-H2 finger protein ATL2B, putative, expressed	1	4346254	Os08g0550400	NM_001068981.1	AK105338.1	Q6ZJI1	4		BGIOSGA026520|BGIOSGA026518	BGIOSGA026520-TA|BGIOSGA026518-TA	IPR001841; Zinc finger, RING-type|IPR001841; Zinc finger, RING-type
PH_os_0006741	82.1694	47.6149	48.5876	41.2475	43.1827	117.091	99.785	146.781	157.156	107.006	-1.25423	0	1	LOC_Os03g25320	LOC_Os03g25320.1	peroxidase precursor, putative	1	4332924	Os03g0368600	NM_001056723.1	NA	Q0DRN6	4		BGIOSGA012709|BGIOSGA012706	BGIOSGA012709-TA|BGIOSGA012706-TA	IPR002016; Haem peroxidase, plant/fungal/bacterial|IPR000823; Plant peroxidase|IPR002016; Haem peroxidase, plant/fungal/bacterial
PH_os_0001858	6327.92	6895.92	6671.16	6534.64	7380.08	17946.7	17150.5	17187.9	17304.7	17248.3	-1.438	0	1	LOC_Os08g19850	LOC_Os08g19850.1	threonyl-tRNA synthetase, mitochondrial precursor, putative, expressed	1	4345200	Os08g0295300	NM_001068010.1	Y14368.1|AK059095.1|AK070378.1	Q6Z0N5	4		BGIOSGA027239|BGIOSGA027238	BGIOSGA027239-TA|BGIOSGA027238-TA	IPR002320; Threonyl-tRNA synthetase, class IIa|IPR004154; Anticodon-binding|IPR002314; Aminoacyl-tRNA synthetase, class II (G, H, P and S)|IPR002320; Threonyl-tRNA synthetase, class IIa|IPR004095; TGS|IPR004154; Anticodon-binding|IPR006195; Aminoacyl-tRNA synthetase, class II|IPR012947; Threonyl/alanyl tRNA synthetase, SAD
PH_os_0004059	1717.69	1871.63	1861.91	1771.58	1955.68	9975.95	8587.75	8754.62	8590.84	9724.72	-2.38054	0	1	LOC_Os01g51540	LOC_Os01g51540.1	cytidine/deoxycytidylate deaminase, putative, expressed	1	4325937	Os01g0712700	NM_001050586.2	AK243606.1	Q8S0I1	4		BGIOSGA000925|BGIOSGA023260	BGIOSGA000925-TA|BGIOSGA023260-TA	IPR002125; CMP/dCMP deaminase, zinc-binding|IPR013171; Cytidine and deoxycytidylate deaminase, zinc-binding region|IPR016192; APOBEC/CMP deaminase, zinc-binding|IPR002125; CMP/dCMP deaminase, zinc-binding|IPR013171; Cytidine and deoxycytidylate deaminase, zinc-binding region|IPR016192; APOBEC/CMP deaminase, zinc-binding
PH_os_0005045	7320.07	8654.01	8665.09	8110.3	8361.66	21982.7	18538.2	17573.7	17728.6	19700.9	-1.29393	0	1	LOC_Os02g40830	LOC_Os02g40830.3|LOC_Os02g40830.2|LOC_Os02g40830.1	succinyl-CoA ligase beta-chain, mitochondrial precursor, putative, expressed	1	4330016	Os02g0621700	NM_001053998.1	AK103525.1|AK101006.1	Q6K9N6	1		BGIOSGA008643	BGIOSGA008643-TA	IPR005809; Succinyl-CoA synthetase, beta subunit|IPR005811; ATP-citrate lyase/succinyl-CoA ligase|IPR011761; ATP-grasp fold|IPR013650; ATP-grasp fold, succinyl-CoA synthetase-type
PH_os_0004083	43.7071	82.4104	55.0048	47.4347	49.8262	186.615	145.52	194.596	183.004	154.089	-1.47574	0	1	LOC_Os01g52190	LOC_Os01g52190.1	aspartic proteinase nepenthesin precursor, putative	5	NA	NA	NA	NA	NA	1		BGIOSGA000904	BGIOSGA000904-TA	IPR001461; Peptidase A1|IPR001969; Peptidase aspartic, active site
PH_os_0006023	72.5539	87.9044	99.0086	83.5263	78.8914	408.6	348.208	399.201	392.89	374.521	-2.11803	0	1	LOC_Os02g57490	LOC_Os02g57490.1	DUF260 domain containing protein, putative, expressed	1	4331170	Os02g0820500	NM_001055078.1	AK103441.1|AK064187.1	Q6K713	1		BGIOSGA005344	BGIOSGA005344-TA	IPR004883; Lateral organ boundaries, LOB
PH_os_0005057	715.923	754.513	770.067	791.953	703.379	7867.08	6776.02	7590.37	6975.86	7630.61	-3.33411	0	1	LOC_Os02g40500	LOC_Os02g40500.1	OsGrx_C2.1 - glutaredoxin subgroup I, expressed	1	4329999	Os02g0618100	NM_001053982.2	AK240703.1	Q6K953	1		BGIOSGA008632	BGIOSGA008632-TA	IPR002109; Glutaredoxin|IPR011767; Glutaredoxin active site|IPR014025; Glutaredoxin subgroup
PH_os_0004107	3604.97	4195.61	4038.27	4439.27	3736.13	11306.6	11095.9	11341.1	11039.2	11684	-1.54527	0	1	LOC_Os01g51380	LOC_Os01g51380.2|LOC_Os01g51380.1	ATP synthase, putative, expressed	1	4327833	Os01g0711000	NM_001050578.1	AK103899.1	Q9ASE0	1		BGIOSGA004310	BGIOSGA004310-TA	IPR000194; ATPase, F1/V1/A1 complex, alpha/beta subunit, nucleotide-binding|IPR000793; ATPase, F1/V1/A1 complex, alpha/beta subunit, C-terminal|IPR004100; ATPase, F1/V1/A1 complex, alpha/beta subunit, N-terminal
PH_os_0005179	205.424	227.086	230.103	219.643	195.152	5132.51	4839.57	4878.25	4593.71	4549.9	-4.4613	0	1	LOC_Os02g32590	LOC_Os02g32590.2|LOC_Os02g32590.1	HSF-type DNA-binding domain containing protein, expressed	1	4329526	Os02g0527300	NM_001053538.1	AK101934.1	Q6H6Q7	1		BGIOSGA006348	BGIOSGA006348-TA	IPR000232; Heat shock factor (HSF)-type, DNA-binding
PH_os_0005081	44.5813	47.6149	69.6727	40.2164	68.9262	123.19	122.652	176.805	134.41	101.656	-1.0838	0.001	1	LOC_Os02g03690	LOC_Os02g03690.1	beta-amylase, putative, expressed	5	NA	NA	NA	NA	NA	1		BGIOSGA007460	BGIOSGA007460-TA	IPR001554; Glycoside hydrolase, family 14
PH_os_0004119	4812.16	5363.09	5320.8	5167.29	4691.13	17027	15755.6	16270.5	15664.9	14769	-1.70649	0	1	LOC_Os02g01010	LOC_Os02g01010.1	OsPDIL1-4 protein disulfide isomerase PDIL1-4, expressed	1	4327971	Os02g0100100	NM_001052114.1	AK071514.1	Q67IX6	1		BGIOSGA007319	BGIOSGA007319-TA	IPR000886; Endoplasmic reticulum, targeting sequence|IPR006662; Thioredoxin-related|IPR013766; Thioredoxin domain
PH_os_0001635	820.82	877.213	830.572	770.298	954.171	1918.59	1827.31	1709.11	1827.97	1949.65	-1.15935	0	1	LOC_Os08g05570	LOC_Os08g05570.4|LOC_Os08g05570.3|LOC_Os08g05570.2|LOC_Os08g05570.1	monodehydroascorbate reductase, putative, expressed	1	4344670	Os08g0151800	NM_001067537.1	AK099848.1	Q84PW3	1		BGIOSGA027993	BGIOSGA027993-TA	IPR001100; Pyridine nucleotide-disulphide oxidoreductase, class I|IPR001327; Pyridine nucleotide-disulphide oxidoreductase, NAD-binding region|IPR013027; FAD-dependent pyridine nucleotide-disulphide oxidoreductase
PH_os_0000032	151.227	123.616	139.345	106.212	119.583	292.729	260.896	251.307	289.498	273.936	-1.12015	0	1	LOC_Os01g12570	LOC_Os01g12570.1	3-methyl-2-oxobutanoate hydroxymethyltransferase, putative, expressed	5	NA	NA	NA	NA	NA	1		BGIOSGA002091	BGIOSGA002091-TA	IPR003700; Ketopantoate hydroxymethyltransferase
PH_os_0003107	1282.37	1355.19	1337.53	1216.8	1377.69	3233.43	2930.14	2934.51	2897.04	2930.9	-1.25094	0	1	LOC_Os11g06880	LOC_Os11g06880.1	acyl-CoA synthetase, putative, expressed	1	4349889	Os11g0169800	NM_001072386.1	AK064208.1	Q0IUB6	1		BGIOSGA034885	BGIOSGA034885-TA	IPR000873; AMP-dependent synthetase and ligase
PH_os_0000247	232.522	276.533	288.775	220.674	253.283	1795.4	1495.74	1681.31	1520.9	1623.28	-2.61387	0	1	LOC_Os01g20206	LOC_Os01g20206.1	methyltransferase, putative	5	NA	NA	NA	NA	NA	1		BGIOSGA010984	BGIOSGA010984-TA	IPR013216; Methyltransferase type 11
PH_os_0001970	184.444	224.339	243.855	215.518	212.592	631.806	512.438	549.318	558.317	573.553	-1.4123	0	1	LOC_Os08g04420	LOC_Os08g04420.2|LOC_Os08g04420.1	tyrosine protein kinase domain containing protein, putative, expressed	1	4344629	Os08g0138700	NM_001067497.2	AK240957.1	Q0J839	1		BGIOSGA027690	BGIOSGA027690-TA	IPR000719; Protein kinase, core|IPR001245; Tyrosine protein kinase|IPR008271; Serine/threonine protein kinase, active site
PH_os_0003717	620.642	665.693	700.394	705.333	646.079	2047.88	1652.69	1858.12	1752.49	1803.05	-1.48951	0	1	LOC_Os11g43950	LOC_Os11g43950.1	dnaJ domain containing protein, expressed	1	9272429	Os11g0661200	NM_001189767.1	AK069534.1	C7J968	1		BGIOSGA035658	BGIOSGA035658-TA	IPR001623; Heat shock protein DnaJ, N-terminal
PH_os_0003430	654.733	750.85	764.567	747.612	657.705	9810.07	8438.07	8799.09	8616.69	9143.67	-3.69076	0	1	LOC_Os11g41650	LOC_Os11g41650.2|LOC_Os11g41650.1	adenylyl-sulfate kinase, putative, expressed	1	4350977	Os11g0634800	NM_001074858.2	NA	Q0IRH6	1		BGIOSGA035597	BGIOSGA035597-TA	IPR002891; Adenylylsulphate kinase, C-terminal
PH_os_0002952	99.6523	97.9768	107.259	102.088	95.5001	2716.28	2195.27	2326.26	2345.96	2551.03	-4.63458	0	1	LOC_Os11g11780	LOC_Os11g11780.1	cysteine-rich receptor-like protein kinase 21 precursor, putative, expressed	1	4350110	Os11g0225000	NM_001074067.1	AK062328.1	Q0ITR7	1		BGIOSGA035031	BGIOSGA035031-TA	IPR000719; Protein kinase, core|IPR001245; Tyrosine protein kinase|IPR002290; Serine/threonine protein kinase|IPR008271; Serine/threonine protein kinase, active site|IPR017441; Protein kinase ATP binding, conserved site|IPR017442; Serine/threonine protein kinase-related
PH_os_0000271	166.961	161.158	198.017	126.836	128.718	467.146	391.864	481.487	424.941	411.974	-1.36115	0	1	LOC_Os01g46430	LOC_Os01g46430.1	glycosyl transferase, group 1 domain containing protein, expressed	1	4325379	Os01g0653200	NM_001050277.1	AK110920.1	Q5VPB6	1		BGIOSGA004127	BGIOSGA004127-TA	IPR001296; Glycosyl transferase, group 1
PH_os_0000283	247.382	261.882	279.608	275.327	253.283	1375.82	1365.81	1411.1	1348.23	1273.37	-2.38852	0	1	LOC_Os01g43890	LOC_Os01g43890.1	OsSCP4 - Putative Serine Carboxypeptidase homologue, expressed	1	4326667	Os01g0629600	NM_001050176.1	AK071156.1	Q9FP87	1		BGIOSGA004039	BGIOSGA004039-TA	IPR001563; Peptidase S10, serine carboxypeptidase
PH_os_0008171	821.694	281.111	388.701	179.427	234.183	1264.83	1190.14	1891.48	1156.96	1137.48	-1.64514	0	1	LOC_Os04g56920	LOC_Os04g56920.1	glycosyl hydrolases, putative, expressed	1	4337312	Os04g0664800	NM_001060707.2	AY578163.1	Q56UD0	1		BGIOSGA014156	BGIOSGA014156-TA	IPR001362; Glycoside hydrolase, family 32|IPR013148; Glycosyl hydrolases family 32, N-terminal|IPR013189; Glycosyl hydrolase family 32, C-terminal
PH_os_0005241	1812.1	1936.64	1957.25	2027.32	2093.53	4588.52	4574.52	4360.07	4359.01	4330.54	-1.2174	0	1	LOC_Os02g15594	LOC_Os02g15594.1	protein phosphatase 2C, putative, expressed	1	4328913	Os02g0255100	NM_001052996.1	AK060458.1|AK069289.1	Q6EN45	1		BGIOSGA007901	BGIOSGA007901-TA	IPR001932; Protein phosphatase 2C-related|IPR014045; Protein phosphatase 2C, N-terminal
PH_os_0005265	46.3296	62.2656	65.089	53.6218	50.6566	152.463	138.244	174.581	157.156	142.318	-1.3562	0	1	LOC_Os02g42820	LOC_Os02g42820.1	OsPLIM2a - LIM domain protein, putative actin-binding protein and transcription factor, expressed	1	4330114	Os02g0641000	NM_001054085.1	NA	Q6H7C8	1		BGIOSGA005958	BGIOSGA005958-TA	IPR001781; Zinc finger, LIM-type
PH_os_0005277	828.688	969.696	1019.42	886.822	855.349	2666.27	1976.99	2290.68	1971.69	2243.92	-1.32562	0	1	LOC_Os02g41450	LOC_Os02g41450.1	no apical meristem protein, putative	1	4330023	Os02g0623300	NM_001054005.1	AK105122.1	Q6K1Q2	1		BGIOSGA007201	BGIOSGA007201-TA	IPR003441; No apical meristem (NAM) protein
PH_os_0009976	176.577	214.267	216.352	207.269	190.17	468.366	353.405	364.729	430.111	422.674	-1.09025	0	1	LOC_Os01g25720	LOC_Os01g25720.2|LOC_Os01g25720.1	disease resistance protein RGA4, putative, expressed	1	4326024	Os01g0359400	NM_001049552.1	AK066435.1|AK072056.1	Q5ZAJ9	5		NA	NA	NA
PH_os_0009809	138.115	176.725	173.265	148.491	140.344	839.155	641.326	796.177	691.693	726.572	-2.2192	0	1	LOC_Os01g42190	LOC_Os01g42190.1	heat shock protein DnaJ, putative, expressed	5	NA	NA	NA	NA	NA	5		NA	NA	NA
PH_os_0005530	6869.89	7751.16	7707.09	7723.6	7705.61	17389.3	14842	15756.8	14994.9	16508.9	-1.14425	0	1	LOC_Os02g52314	LOC_Os02g52314.1	BTB1 - Bric-a-Brac,Tramtrack, Broad Complex BTB domain, expressed	1	4330802	Os02g0760500	NM_001054725.1	AK062958.1	Q6K8D2	1		BGIOSGA005578	BGIOSGA005578-TA	IPR006015; Universal stress protein (Usp)|IPR006016; UspA
PH_os_0004872	2870.69	3247.89	3315.87	3261.65	3200.5	7902.45	6734.45	7099.99	6760.8	7429.44	-1.24185	0	1	LOC_Os02g02940	LOC_Os02g02940.2|LOC_Os02g02940.1	succinate dehydrogenase subunit 3, putative, expressed	1	4328125	Os02g0121800	NM_001052256.1	AK103260.1	Q6ZH92	1		BGIOSGA007413	BGIOSGA007413-TA	IPR000701; Succinate dehydrogenase, cytochrome b subunit
PH_os_0009470	2491.31	2895.35	2715.4	2899.7	2683.14	7841.47	6895.56	7365.75	7084.42	7002.48	-1.45578	0	1	LOC_Os06g31210	LOC_Os06g31210.1	methionyl-tRNA synthetase, putative, expressed	1	4341140	Os06g0508700	NM_001064264.1	AK059433.1	Q0DBY0	1		BGIOSGA021160	BGIOSGA021160-TA	IPR001412; Aminoacyl-tRNA synthetase, class I, conserved site|IPR002547; tRNA-binding region|IPR014758; Methionyl-tRNA synthetase, class Ia, N-terminal|IPR015413; Aminoacyl-tRNA synthetase, class I (M)
PH_os_0010024	3774.55	4398.88	4229.87	4558.88	4018.48	11527.4	10757	9661.99	10498.4	11214.2	-1.43073	0	1	LOC_Os01g04814	LOC_Os01g04814.4|LOC_Os01g04814.3|LOC_Os01g04814.1	vacuolar protein sorting-associating protein 4B, putative, expressed	1	4325480	Os01g0141100	NM_001048518.1	AK062139.1|AK067644.1	Q0JQT1	5		NA	NA	NA
PH_os_0004032	745.644	814.947	814.988	840.419	739.918	2507.71	2279.46	2461.92	2362.51	2338.08	-1.64477	0	1	LOC_Os01g52530	LOC_Os01g52530.1	phosphoribosyl transferase, putative, expressed	1	4324718	Os01g0723600	NM_001050643.1	AK109735.1	Q8S2E5	1		BGIOSGA004374	BGIOSGA004374-TA	IPR000836; Phosphoribosyltransferase
PH_os_0014740	222.906	195.954	194.35	181.489	176.052	409.82	431.362	449.24	440.45	432.305	-1.17268	0	1	LOC_Os03g25050	LOC_Os03g25050.1	chaperonin, putative, expressed	5	NA	NA	NA	NA	NA	5		NA	NA	NA
PH_os_0014459	119.758	106.218	113.677	116.524	114.6	3265.14	3283.55	2956.75	3207.22	3415.64	-4.88836	0	1	LOC_Os02g45780	LOC_Os02g45780.1	zinc finger, C3HC4 type domain containing protein, expressed	5	NA	NA	NA	NA	NA	5		NA	NA	NA
PH_os_0014547	291.964	297.593	321.778	318.637	333.835	3185.86	3240.93	3155.8	3160.69	3153.47	-3.42737	0	1	LOC_Os03g21960	LOC_Os03g21960.1	aminotransferase, putative, expressed	1	4332775	Os03g0338000	NM_001056588.1	AK121399.1	Q10LR4	5		NA	NA	NA
PH_os_0014943	985.159	975.19	988.253	989.941	959.153	3048.04	2906.24	2722.13	2910.49	3240.15	-1.66188	0	1	LOC_Os03g37970	LOC_Os03g37970.1	ribosomal protein L13, putative, expressed	5	NA	NA	NA	NA	NA	5		NA	NA	NA
PH_os_0013547	15752.1	17112.1	16590.4	17225	16711.7	40960.1	39474.3	36478.5	39703.6	38731.9	-1.27581	0	1	LOC_Os02g07260	LOC_Os02g07260.3|LOC_Os02g07260.2|LOC_Os02g07260.1	phosphoglycerate kinase protein, putative, expressed	5	NA	NA	NA	NA	NA	5		NA	NA	NA
PH_os_0014302	647.74	465.161	521.629	431.037	499.092	2261.33	2350.14	2331.82	2279.79	2211.82	-2.15686	0	1	LOC_Os03g08170	LOC_Os03g08170.1	protein kinase APK1B, chloroplast precursor, putative, expressed	5	NA	NA	NA	NA	NA	5		NA	NA	NA
PH_os_0014116	2651.28	2890.77	2916.17	2884.23	2870.82	9048.97	8950.51	8829.12	9201.89	8456.69	-1.69238	0	1	LOC_Os03g07080	LOC_Os03g07080.3|LOC_Os03g07080.2|LOC_Os03g07080.1	endonuclease/exonuclease/phosphatase family domain containing protein, expressed	1	4331740	Os03g0166800	NM_001055612.1	AK100637.1|AK101617.1	Q10R99	5		NA	NA	NA
PH_os_0014716	9904.91	10326.9	10283.1	10242.8	10854.6	23234.1	21581.6	20964.2	21858.1	20351.5	-1.14057	0	1	LOC_Os03g50040	LOC_Os03g50040.2|LOC_Os03g50040.1	phytanoyl-CoA dioxygenase, putative, expressed	1	4333863	Os03g0708100	NM_001057570.1	AK060138.1|AK104750.1|AK103821.1	Q0DP89	5		NA	NA	NA
PH_os_0014965	4400.44	4813.68	4900.01	4862.05	4855.56	11062.7	9703.05	10167.9	9322.86	10198.8	-1.13823	0	1	LOC_Os03g51510	LOC_Os03g51510.3|LOC_Os03g51510.2|LOC_Os03g51510.1	ribosomal protein L6, putative, expressed	4	4333960|9269245	Os03g0725000|Os08g0484301	NM_001057661.1|NM_001188706.1	AK059294.1|AK119694.1|AK059462.1	Q6AU10|Q6YTT6	1		BGIOSGA013488	BGIOSGA013488-TA	IPR000702; Ribosomal protein L6|IPR002358; Ribosomal protein L6, conserved site-1
PH_os_0006184	3410.91	3883.36	4091.44	3832.93	3697.1	51822.7	40199.8	44703.8	40876	44547.7	-3.62074	0	1	LOC_Os03g20420	LOC_Os03g20420.3|LOC_Os03g20420.2|LOC_Os03g20420.1	alpha-N-arabinofuranosidase A, putative, expressed	1	4332668	Os03g0320100	NM_001056486.1	AK062471.1	Q0DSC3	1		BGIOSGA010845	BGIOSGA010845-TA	IPR010720; Alpha-L-arabinofuranosidase, C-terminal
PH_os_0014668	17182.2	18234.7	19803.6	18356.2	18605.9	72841.9	55347.4	62005.1	59520.7	64944.2	-1.86139	0	1	LOC_Os03g16150	LOC_Os03g16150.3|LOC_Os03g16150.2|LOC_Os03g16150.1	mannose-1-phosphate guanyltransferase, putative, expressed	5	NA	NA	NA	NA	NA	5		NA	NA	NA
PH_os_0014955	2141.65	2381.66	2449.55	2424.32	2161.62	27187.2	20524.5	21026.4	20952.4	23486.8	-3.37319	0	1	LOC_Os03g17350	LOC_Os03g17350.1	white-brown complex homolog protein, putative, expressed	1	4332449	Os03g0281900	NM_001056281.1	AK072135.1	Q8H8V7	5		NA	NA	NA
PH_os_0013562	149.478	142.845	178.766	121.68	117.091	591.556	414.731	779.498	445.62	444.075	-1.69062	0	1	LOC_Os02g35090	LOC_Os02g35090.1	expressed protein	5	NA	NA	NA	NA	NA	5		NA	NA	NA
PH_os_0014656	181.822	279.28	329.112	224.799	208.439	867.209	722.402	888.472	722.71	765.094	-1.56105	0	1	LOC_Os03g18310	LOC_Os03g18310.2|LOC_Os03g18310.1	6PF-2-K/Fru-2,6-P2ASE liver isozyme, putative, expressed	5	NA	NA	NA	NA	NA	5		NA	NA	NA
PH_os_0014958	6104.14	7072.64	6702.33	6912.06	6599.47	19205.4	15807.6	16289.4	16703	17903.2	-1.41838	0	1	LOC_Os03g28080	LOC_Os03g28080.1	ring-H2 zinc finger protein, putative, expressed	5	NA	NA	NA	NA	NA	5		NA	NA	NA
PH_os_0014527	181.822	162.074	242.938	137.148	141.174	8156.15	6745.88	7543.67	7033.76	7487.22	-5.18738	0	1	LOC_Os03g19370	LOC_Os03g19370.1	CPuORF4 - conserved peptide uORF-containing transcript, expressed	1	4332602	Os03g0306700	NM_001056424.1	AK109929.1	Q10MJ6	5		NA	NA	NA
PH_os_0014323	568.193	631.813	628.888	648.618	596.253	1346.55	1263.94	1382.19	1279.99	1266.95	-1.11811	0	1	LOC_Os03g06290	LOC_Os03g06290.1	OsSub27 - Putative Subtilisin homologue, expressed	1	4331685	Os03g0158700	NM_001055559.1	AK288251.1|AK071242.1	Q0DV00	5		NA	NA	NA
PH_os_0013417	83.0436	123.616	177.849	98.9941	98.8219	469.586	392.903	472.591	380.483	386.292	-1.52392	0	1	LOC_Os02g16850	LOC_Os02g16850.1	expansin precursor, putative, expressed	5	NA	NA	NA	DQ061063.1	NA	5		NA	NA	NA
PH_os_0014511	90.0367	86.0731	88.9244	83.5263	81.3827	681.814	692.258	606.029	694.794	709.451	-3.00602	0	1	LOC_Os03g44100	LOC_Os03g44100.1	phosphonate metabolism protein-related, putative, expressed	5	NA	NA	NA	NA	NA	1		BGIOSGA010157	BGIOSGA010157-TA	IPR000152; Aspartic acid and asparagine hydroxylation site|IPR000719; Protein kinase, core|IPR001245; Tyrosine protein kinase|IPR001881; EGF-like calcium-binding|IPR002290; Serine/threonine protein kinase|IPR008271; Serine/threonine protein kinase, active site|IPR017441; Protein kinase ATP binding, conserved site|IPR017442; Serine/threonine protein kinase-related
PH_os_0004697	986.033	1063.09	1073.51	1095.12	1113.61	3927.44	3823.01	3627.28	3763.47	3753.77	-1.86138	0	1	LOC_Os02g08420	LOC_Os02g08420.1	cinnamoyl CoA reductase, putative, expressed	1	4328509	Os02g0180700	NM_001052627.1	AK070746.1	Q6H817	1		BGIOSGA007669	BGIOSGA007669-TA	IPR001509; NAD-dependent epimerase/dehydratase
PH_os_0015136	1437.97	1384.49	1455.79	1400.35	1420.05	12271.4	11932.6	11238.8	11522	11364.1	-3.08843	0	1	LOC_Os04g37990	LOC_Os04g37990.1	transporter family protein, putative, expressed	1	4336013	Os04g0453200	NM_001059490.1	AK062721.1|AK121306.1	Q7XUX7	5		NA	NA	NA
PH_os_0016283	382.875	419.377	426.287	405.257	396.948	922.095	835.699	832.873	877.798	756.533	-1.09763	0	1	LOC_Os05g39090	LOC_Os05g39090.1	CAMK_CAMK_like.29 - CAMK includes calcium/calmodulin depedent protein kinases, expressed	1	4339053	Os05g0467000	NM_001062325.1	AK059122.1|AK101942.1	Q6I5I8	5		NA	NA	NA
PH_os_0010689	125.877	116.29	120.094	98.9941	116.261	350.055	323.262	273.547	336.024	353.12	-1.58814	0	1	LOC_Os08g05850	LOC_Os08g05850.1	LSM domain containing protein, expressed	5	NA	NA	NA	NA	NA	5		NA	NA	NA
PH_os_0015183	138.115	137.351	142.096	120.649	125.396	703.768	604.947	664.964	646.2	686.979	-2.32995	0	1	LOC_Os04g02030	LOC_Os04g02030.1	rp1, putative	5	NA	NA	NA	NA	NA	5		NA	NA	NA
PH_os_0013717	280.6	274.701	297.026	254.704	267.4	1056.26	905.341	902.927	958.444	1001.58	-1.88487	0	1	LOC_Os02g40070	LOC_Os02g40070.1	AP2-like ethylene-responsive transcription factor PLETHORA 2, putative, expressed	1	4329975	Os02g0614300	NM_001053959.1	AK112070.1	Q6K5Y1	5		NA	NA	NA
PH_os_0006845	60.3159	63.1813	65.089	55.6842	53.1479	241.501	190.215	230.18	249.175	263.235	-1.81557	0	1	LOC_Os04g08080	LOC_Os04g08080.1	expressed protein	1	9267881	Os04g0162800	NM_001186828.1	NA	Q7XQW6	1		BGIOSGA015629	BGIOSGA015629-TA	IPR007658; Protein of unknown function DUF594
PH_os_0015156	101.401	119.953	110.926	106.212	97.161	274.433	238.029	259.091	266.751	266.445	-1.33399	0	1	LOC_Os04g40150	LOC_Os04g40150.2|LOC_Os04g40150.1	glycosyl transferase family 17 protein, putative, expressed	1	4336162	Os04g0477500	NM_001059622.1	AK067372.1	Q7XK38	5		NA	NA	NA
PH_os_0010703	83.0436	96.1455	106.343	94.8693	79.7218	2929.73	2246.2	2349.61	2395.59	2598.11	-4.78534	0	1	LOC_Os09g06740	LOC_Os09g06740.1	zinc finger, C3HC4 type domain containing protein, expressed	5	NA	NA	NA	NA	NA	5		NA	NA	NA
PH_os_0004666	7864.66	9171.36	9456.24	8826.97	9030.16	27314	21895.5	23170.3	22586	23562.7	-1.50134	0	1	LOC_Os01g48280	LOC_Os01g48280.2|LOC_Os01g48280.1	ubiquitin-conjugating enzyme, putative, expressed	1	4325905	Os01g0673600	NM_001050369.1	AK122067.1	Q8W0I1	1		BGIOSGA001037	BGIOSGA001037-TA	IPR000608; Ubiquitin-conjugating enzyme, E2
PH_os_0004799	553.333	631.813	623.388	610.464	597.083	2361.34	2014.41	2093.86	2097.82	2244.99	-1.89405	0	1	LOC_Os02g38392	LOC_Os02g38392.1	NBS-LRR disease resistance protein, putative, expressed	1	4329870	Os02g0597300	NM_001053861.1	AK064487.1	Q6K905	1		BGIOSGA008546	BGIOSGA008546-TA	IPR000767; Disease resistance protein|IPR001611; Leucine-rich repeat|IPR002182; NB-ARC
PH_os_0014969	8724.82	10419.4	10184.1	10025.2	9300.05	60740	50778.1	51464.6	52789.9	56093.7	-2.54534	0	1	LOC_Os03g20120	LOC_Os03g20120.1	glycosyl transferase 8 domain containing protein, putative, expressed	1	4332654	Os03g0316200	NM_001056474.1	AK103958.1|AK071812.1	Q10MB0	5		NA	NA	NA
PH_os_0016331	5778.96	6634.04	6656.5	6762.53	6021.49	17816.2	16960.3	18637.9	17358.5	18123.6	-1.55377	0	1	LOC_Os05g48290	LOC_Os05g48290.3	T-complex protein, putative, expressed	1	4339570	Os05g0556700	NM_001062817.1	AK059663.1	Q0DG27	5		NA	NA	NA
PH_os_0013753	467.667	517.354	506.961	555.811	504.075	1106.27	905.341	1014.13	1006	1045.45	-1.03428	0	1	LOC_Os02g27620	LOC_Os02g27620.2|LOC_Os02g27620.1	endonuclease/exonuclease/phosphatase family domain containing protein, expressed	1	4329359	Os02g0477700	NM_001053379.1	AK067614.1|AB571989.1	Q0E180	5		NA	NA	NA
PH_os_0014952	82.1694	84.2418	214.519	58.7777	74.7392	5022.74	4400.93	4407.89	4397.26	4768.19	-5.45017	0	1	LOC_Os03g47530	LOC_Os03g47530.1	glycosyl transferase 8 domain containing protein, putative, expressed	5	NA	NA	NA	NA	NA	5		NA	NA	NA
PH_os_0013777	1387.26	1607	1622.64	1478.72	1299.63	7325.53	6421.58	6486.18	6439.25	6117.54	-2.17968	0	1	LOC_Os02g07410	LOC_Os02g07410.2|LOC_Os02g07410.1	glycine cleavage system H protein, putative, expressed	5	NA	NA	NA	NA	NA	5		NA	NA	NA
PH_os_0010708	1096.18	1237.99	1361.37	1149.78	1063.79	9716.15	8523.3	9263.9	8744.9	8028.67	-2.89756	0	1	LOC_Os08g33370	LOC_Os08g33370.2|LOC_Os08g33370.1	14-3-3 protein, putative, expressed	5	NA	NA	NA	AK061786.1	NA	5		NA	NA	NA
PH_os_0012856	258.746	280.195	291.525	291.826	286.5	3737.17	3737.78	3345.95	3606.31	3732.37	-3.72834	0	1	LOC_Os12g16010	LOC_Os12g16010.1	sex determination protein tasselseed-2, putative, expressed	5	NA	NA	NA	NA	NA	5		NA	NA	NA
PH_os_0020135	428.33	338.798	345.613	327.918	360.409	2938.26	2725.38	2706.56	2588.94	2516.78	-2.99165	0	1	LOC_Os11g33270	LOC_Os11g33270.1	glycosyl hydrolases family 16, putative, expressed	1	4350662	Os11g0539200	NM_001074565.1	AK061093.1|AK071574.1	Q2R336	1		BGIOSGA035393	BGIOSGA035393-TA	IPR000757; Glycoside hydrolase, family 16|IPR008263; Glycoside hydrolase, family 16, active site|IPR010713; Xyloglucan endo-transglycosylase, C-terminal
PH_os_0013352	249.131	223.424	239.271	188.707	212.592	1056.26	969.785	989.662	974.987	956.635	-2.17666	0	1	LOC_Os01g50530	LOC_Os01g50530.1	cytochrome P450, putative, expressed	1	4326926	Os01g0700900	NM_001050521.1	AK067688.1	Q0JK28	5		NA	NA	NA
PH_os_0008386	685.328	740.778	700.394	698.115	750.714	1842.97	1627.74	1198.71	1516.76	1590.11	-1.18328	0	1	LOC_Os05g48410	LOC_Os05g48410.1	50S ribosomal protein L21, chloroplast precursor, putative, expressed	1	4339580	Os05g0557800	NM_001062827.1	AK068460.1	Q6I600	1		BGIOSGA017587	BGIOSGA017587-TA	IPR001787; Ribosomal protein L21
PH_os_0003179	107.52	130.941	154.93	91.7758	109.618	548.866	406.416	663.852	440.45	466.547	-1.85707	0	1	LOC_Os10g32570	LOC_Os10g32570.1	tRNA synthetase class I family protein, putative	1	4348825	Os10g0463100	NM_001071320.2	NA	Q8H905	1		BGIOSGA033086	BGIOSGA033086-TA	IPR015803; Cysteinyl-tRNA synthetase, class Ia, N-terminal
PH_os_0013377	366.266	409.305	430.871	369.165	402.761	2628.46	2059.1	2298.46	2098.86	2128.35	-2.59593	0	1	LOC_Os01g62190	LOC_Os01g62190.1	ZOS1-15 - C2H2 zinc finger protein, expressed	1	9272517	Os01g0839100	NM_001185713.1	AK108227.1|AY077725.1	C7IWE5	5		NA	NA	NA
PH_os_0018974	61.19	87.9044	115.51	61.8713	68.0957	214.668	160.072	334.706	192.309	148.739	-1.1475	0.01	1	LOC_Os04g54140	LOC_Os04g54140.1	receptor-like kinase, putative, expressed	1	4337122	Os04g0634000	NM_001060533.1	AK106486.1	Q7XQT7	1		BGIOSGA014280	BGIOSGA014280-TA	IPR000719; Protein kinase, core|IPR000858; S-locus glycoprotein|IPR001245; Tyrosine protein kinase|IPR001480; Curculin-like (mannose-binding) lectin|IPR002290; Serine/threonine protein kinase|IPR003609; Apple-like|IPR013227; PAN-like, type 2|IPR017441; Protein kinase ATP binding, conserved site|IPR017442; Serine/threonine protein kinase-related
PH_os_0013365	221.158	93.3985	91.6747	95.9005	91.3479	254.918	211.004	217.948	237.802	227.923	-1.02886	0	1	LOC_Os01g51634	LOC_Os01g51634.1	myosin-2 heavy chain, non muscle, putative, expressed	5	NA	NA	NA	NA	NA	1		BGIOSGA000923	BGIOSGA000923-TA[60,60,1187,4692]	IPR000048; IQ calmodulin-binding region|IPR001609; Myosin head, motor region|IPR002048; Calcium-binding EF-hand|IPR002710; Dilute|IPR004009; Myosin, N-terminal, SH3-like
PH_os_0016359	158.22	185.881	225.52	177.364	162.765	492.76	384.588	451.464	380.483	391.642	-1.18092	0	1	LOC_Os05g45860	LOC_Os05g45860.1	glucan endo-1,3-beta-glucosidase precursor, putative, expressed	1	4339437	Os05g0535100	NM_001062688.1	AK063362.1	Q6L5J3	5		NA	NA	NA
PH_os_0003085	125.002	141.013	153.097	118.587	113.77	5643.56	4371.83	4904.94	4637.13	4920.14	-5.1854	0	1	LOC_Os11g07770	LOC_Os11g07770.1	dirigent, putative, expressed	5	NA	NA	NA	NA	NA	1		BGIOSGA034919	BGIOSGA034919-TA	IPR004265; Plant disease resistance response protein
PH_os_0016023	67.309	83.3261	89.8412	87.651	69.7566	3965.25	3605.77	3700.67	3866.86	4044.83	-5.52356	0	1	LOC_Os04g58810	LOC_Os04g58810.1	CAF1 family ribonuclease containing protein, putative, expressed	5	NA	NA	NA	NA	NA	5		NA	NA	NA
PH_os_0013691	1541.11	1652.79	1715.23	1700.43	1539.63	4806.85	4475.77	4484.61	4161.53	4296.3	-1.47293	0	1	LOC_Os02g12580	LOC_Os02g12580.1	OsPP2Ac-3 - Phosphatase 2A isoform 3 belonging to family 1, expressed	1	4328734	Os02g0217600	NM_001052835.1	AK072676.1	Q0E2S4	5		NA	NA	NA
PH_os_0017116	458.051	535.668	545.464	470.222	421.031	1897.86	1692.19	1689.1	1678.05	1749.55	-1.86392	0	1	LOC_Os06g37660	LOC_Os06g37660.1	OsPP2Ac-1 - Phosphatase 2A isoform 1 belonging to family 1, expressed	5	NA	NA	NA	NA	NA	5		NA	NA	NA
PH_os_0016400	10694.3	11588.7	11700.4	11649.3	11406	31680.6	30391.8	28859.2	30506.8	30864.8	-1.47817	0	1	LOC_Os05g48890	LOC_Os05g48890.1	fasciclin domain containing protein, expressed	5	NA	NA	NA	NA	NA	5		NA	NA	NA
PH_os_0002802	555.955	592.439	613.303	580.559	641.096	4501.92	4186.81	4305.59	4207.02	4316.63	-2.91358	0	1	LOC_Os11g09010	LOC_Os11g09010.3|LOC_Os11g09010.2|LOC_Os11g09010.1	lipase, putative, expressed	1	4349988	Os11g0195500	NM_001073956.2	AK243523.1	Q0IU28	1		BGIOSGA025495	BGIOSGA025495-TA	NA
PH_os_0014342	196.682	106.218	129.261	79.4015	102.974	308.585	261.936	413.656	267.785	234.343	-1.1476	0.001	1	LOC_Os02g45700	LOC_Os02g45700.2|LOC_Os02g45700.1	fringe-related protein, putative, expressed	5	NA	NA	NA	NA	NA	5		NA	NA	NA
PH_os_0016460	45.4554	81.4947	73.3397	51.5594	50.6566	1558.78	1261.86	1298.79	1317.21	1440.3	-4.53957	0	1	LOC_Os05g47750	LOC_Os05g47750.1	Ser/Thr protein kinase, putative, expressed	1	4339528	Os05g0550700	NM_001062778.2	AK243156.1	Q0DG66	5		NA	NA	NA
PH_os_0010180	523.612	719.718	853.491	502.189	592.101	4079.91	3180.65	5086.19	3160.69	3500.17	-2.38261	0	1	LOC_Os07g22720	LOC_Os07g22720.2|LOC_Os07g22720.1	2-oxo acid dehydrogenases acyltransferase domain containing protein, expressed	5	NA	NA	NA	NA	NA	5		NA	NA	NA
PH_os_0017608	10026.4	11139.1	11456.6	10830.6	10824.7	31547.6	25514.8	27527.1	25902.8	26555.7	-1.37831	0	1	LOC_Os05g51420	LOC_Os05g51420.7|LOC_Os05g51420.6|LOC_Os05g51420.5|LOC_Os05g51420.4|LOC_Os05g51420.3|LOC_Os05g51420.2|LOC_Os05g51420.1	hypersensitive-induced response protein, putative, expressed	1	4339791	Os05g0591900	NM_001063027.1	AK111955.1|AK072258.1|AK104358.1|AK104515.1|AK111545.1|AK111965.1	Q6L4S3	1		BGIOSGA017457	BGIOSGA017457-TA	IPR001107; Band 7 protein
PH_os_0003954	225.529	264.629	297.026	256.766	273.213	786.708	624.696	701.659	637.929	683.769	-1.438	0	1	LOC_Os12g36920	LOC_Os12g36920.1	calmodulin binding protein, putative, expressed	1	4352496	Os12g0556300	NM_001073534.1	AK121900.1	Q2QNS2	1		BGIOSGA037578	BGIOSGA037578-TA	IPR012416; Calmodulin binding protein-like
PH_os_0016462	50.7003	59.5186	63.2555	52.5906	47.3348	342.736	283.764	329.146	302.939	282.496	-2.43282	0	1	LOC_Os05g42000	LOC_Os05g42000.2|LOC_Os05g42000.1	peroxidase precursor, putative, expressed	5	NA	NA	NA	NA	NA	5		NA	NA	NA
PH_os_0014327	2861.94	3278.1	3401.13	3176.06	3138.22	10945.6	8572.15	9207.19	8678.73	9318.09	-1.62558	0	1	LOC_Os03g10190	LOC_Os03g10190.1	seryl-tRNA synthetase, putative, expressed	1	4331954	Os03g0198400	NM_001055813.1	AK059522.1|AK103101.1	Q10QF5	5		NA	NA	NA
PH_os_0005201	274.481	318.654	326.362	283.577	284.009	1305.08	1053.98	1159.79	1026.68	1103.23	-1.94886	0	1	LOC_Os02g35770	LOC_Os02g35770.2|LOC_Os02g35770.1	homeobox associated leucine zipper, putative, expressed	1	4329705	Os02g0565600	NM_001053703.1	AK064118.1	Q0E0A6	1		BGIOSGA006230	BGIOSGA006230-TA	IPR001356; Homeobox|IPR001844; Chaperonin Cpn60|IPR003106; Leucine zipper, homeobox-associated
PH_os_0002838	586.55	651.042	678.392	642.43	667.67	1670.99	1396.99	1422.22	1473.34	1578.34	-1.24995	0	1	LOC_Os11g05880	LOC_Os11g05880.1	exo70 exocyst complex subunit, putative, expressed	1	4349830	Os11g0157400	NM_001072333.1	AK066482.1	Q2RAC2	1		BGIOSGA034463	BGIOSGA034463-TA	IPR004140; Exo70 exocyst complex subunit
PH_os_0014177	109.268	140.098	156.764	133.023	122.905	1660.02	1324.23	1522.3	1433.01	1493.81	-3.47557	0	1	LOC_Os02g57700	LOC_Os02g57700.1	protein kinase, putative, expressed	1	4331192	Os02g0822900	NM_001055099.2	AK243658.1	Q0DWB0	5		NA	NA	NA
PH_os_0005204	4719.5	5373.16	5383.14	5178.63	5188.56	21916.8	19028.8	19474.1	18626.1	20234.9	-1.98261	0	1	LOC_Os02g09490	LOC_Os02g09490.1	dehydrogenase, putative, expressed	1	4328552	Os02g0187800	NM_001052667.1	AK105739.1|AB122054.1|AK059804.1|AK071794.1|AK105011.2	Q6ZHS4	1		BGIOSGA006996	BGIOSGA006996-TA	IPR002328; Alcohol dehydrogenase, zinc-containing, conserved site|IPR013149; Alcohol dehydrogenase, zinc-binding|IPR013154; Alcohol dehydrogenase GroES-like
PH_os_0016428	547.214	601.596	633.472	535.187	512.379	1968.6	1797.17	1982.66	1865.19	1784.86	-1.73286	0	1	LOC_Os05g41120	LOC_Os05g41120.2|LOC_Os05g41120.1	endoplasmic reticulum-Golgi intermediate compartment protein 3, putative, expressed	1	4339163	Os05g0490200	NM_001062433.1	AK101147.1	Q6F325	5		NA	NA	NA
PH_os_0020850	14877.9	16166.2	15782.7	16278.3	14297.6	33610.1	30585.1	31104.3	29873.1	29911.4	-1.04525	0	1	LOC_Os06g08080	LOC_Os06g08080.1	inorganic H+ pyrophosphatase, putative, expressed	1	4340298	Os06g0178900	NM_001063501.1	D45384.1|AK066933.1	Q8H616	1		BGIOSGA022419	BGIOSGA022419-TA	IPR004131; Inorganic H+ pyrophosphatase
PH_os_0005256	123.254	133.688	153.097	108.275	120.413	464.707	412.653	411.432	399.093	370.241	-1.64909	0	1	LOC_Os02g43250	LOC_Os02g43250.1	receptor-like protein kinase precursor, putative, expressed	1	4330148	Os02g0647300	NM_001054112.1	AK109613.1	Q6H6X2	1		BGIOSGA005936	BGIOSGA005936-TA	IPR001611; Leucine-rich repeat
PH_os_0018741	196.682	202.363	222.769	209.331	211.761	797.686	699.534	733.907	695.828	734.062	-1.85481	0	1	LOC_Os03g31750	LOC_Os03g31750.3|LOC_Os03g31750.2|LOC_Os03g31750.1	pyruvate, phosphate dikinase, chloroplast precursor, putative, expressed	1	4333181	Os03g0432100	NM_001056965.1	AK065739.1	Q75KR1	1		BGIOSGA010483	BGIOSGA010483-TA	IPR000121; PEP-utilizing enzyme|IPR002192; Pyruvate phosphate dikinase, PEP/pyruvate-binding|IPR008279; PEP-utilising enzyme, mobile region
PH_os_0002503	4784.18	5037.11	5236.46	5138.41	4796.6	18767.6	12720.5	18137.5	18235.2	18506.7	-1.85462	0	1	LOC_Os10g02070	LOC_Os10g02070.1	peroxidase precursor, putative, expressed	1	4347963	Os10g0109600	NM_001070566.1	AK061206.1|AK099448.1|RICPRXRPAA	Q8S7Y2	1		BGIOSGA032395	BGIOSGA032395-TA	IPR000823; Plant peroxidase|IPR002016; Haem peroxidase, plant/fungal/bacterial
PH_os_0015405	453.68	414.799	444.622	384.633	381.17	1223.36	1203.66	1217.62	1113.53	1141.76	-1.48959	0	1	LOC_Os03g61950	LOC_Os03g61950.2|LOC_Os03g61950.1	kelch motif family protein, putative, expressed	5	NA	NA	NA	NA	NA	5		NA	NA	NA
PH_os_0002515	837.429	941.31	913.08	844.543	851.197	2382.08	2295.05	2207.28	2323.22	2344.5	-1.46429	0	1	LOC_Os10g17990	LOC_Os10g17990.1	phosphatidate cytidylyltransferase, putative, expressed	1	4348326	Os10g0327300	NM_001070890.1	AK106742.1	Q8S601	1		BGIOSGA032138	BGIOSGA032138-TA	IPR000374; Phosphatidate cytidylyltransferase
PH_os_0012378	238.641	277.448	268.607	249.548	255.774	750.117	723.441	718.339	676.184	704.1	-1.52489	0	1	LOC_Os11g39990	LOC_Os11g39990.1	patatin, putative, expressed	5	NA	NA	NA	NA	NA	5		NA	NA	NA
PH_os_0014847	201.927	214.267	191.6	190.77	206.779	773.291	722.402	649.396	727.88	741.552	-1.90622	0	1	LOC_Os03g33580	LOC_Os03g33580.1	mitotic checkpoint protein, putative, expressed	5	NA	NA	NA	NA	NA	5		NA	NA	NA
PH_os_0013176	528.857	588.777	629.805	542.405	576.322	5831.4	4415.49	4947.2	4708.47	5275.4	-3.21034	0	1	LOC_Os01g60730	LOC_Os01g60730.2|LOC_Os01g60730.1	RING-H2 finger protein, putative, expressed	1	4327616	Os01g0822800	NM_001051188.1	AK065060.1	Q8S0Z1	5		NA	NA	NA
PH_os_0002539	76.0504	86.0731	84.3407	67.0273	76.4001	202.471	177.742	202.38	206.784	174.42	-1.30618	0	1	LOC_Os09g35870	LOC_Os09g35870.1	OsIAA26 - Auxin-responsive Aux/IAA gene family member, expressed	1	4347643	Os09g0527700	NM_001070267.1	AK111128.1	Q652A1	1		BGIOSGA029399	BGIOSGA029399-TA	IPR003311; AUX/IAA protein|IPR011525; Aux/IAA-ARF-dimerisation
PH_os_0015776	28139.5	35148	34620.9	34762.4	33076.3	68165.5	55399.4	59924.6	58376.2	61128.3	-1.02058	0	1	LOC_Os04g50990	LOC_Os04g50990.1	L11 domain containing ribosomal protein, putative, expressed	1	4336856	Os04g0598200	NM_001060276.2	NA	Q7XNU2	5		NA	NA	NA
PH_os_0013202	163.465	194.122	209.018	193.863	204.287	1446.57	1216.13	1325.48	1365.81	1403.92	-2.85177	0	1	LOC_Os01g56010	LOC_Os01g56010.1	serpin domain containing protein, putative, expressed	1	4326898	Os01g0765400	NM_001050885.1	AK106246.1	Q94DW6	5		NA	NA	NA
PH_os_0014858	303.328	250.894	369.449	195.926	187.679	4118.94	3363.59	4110.99	3485.34	3687.43	-3.6733	0	1	LOC_Os03g18740	LOC_Os03g18740.1	oxidoreductase, short chain dehydrogenase/reductase family, putative, expressed	5	NA	NA	NA	NA	NA	5		NA	NA	NA
PH_os_0019305	11553.5	13376.1	12499.8	13687	11937.5	33354	28511.5	26110.4	26819.9	28210	-1.22521	0	1	LOC_Os05g40300	LOC_Os05g40300.2|LOC_Os05g40300.1	expressed protein	1	4339127	Os05g0481600	NM_001062397.1	AK063820.1|AK121540.1	Q5KQI2	1		BGIOSGA020061	BGIOSGA020061-TA	NA
PH_os_0012438	176.577	207.857	204.434	218.612	180.205	1652.7	1573.69	1534.53	1300.67	1498.09	-2.98385	0	1	LOC_Os12g14699	LOC_Os12g14699.1	protein kinase domain containing protein, expressed	1	4351890	Os12g0249900	NM_001073029.1	AK102027.1	Q2QUY3	5		NA	NA	NA
PH_os_0014870	993.901	1138.18	998.337	1063.16	958.323	3071.21	2824.12	2725.46	2735.75	2697.62	-1.52728	0	1	LOC_Os03g22340	LOC_Os03g22340.1	60S ribosomal protein L22-2, putative, expressed	5	NA	NA	NA	NA	NA	5		NA	NA	NA
PH_os_0015729	681.832	895.526	875.493	873.417	768.153	2434.53	2223.33	2301.8	2208.45	2071.64	-1.49466	0	1	LOC_Os05g24970	LOC_Os05g24970.3|LOC_Os05g24970.2|LOC_Os05g24970.1	LSM domain containing protein, expressed	5	NA	NA	NA	NA	NA	5		NA	NA	NA
PH_os_0011881	168.71	193.207	191.6	187.676	179.374	658.639	639.248	611.589	668.946	651.667	-1.86103	0	1	LOC_Os11g03540	LOC_Os11g03540.1	AP2 domain containing protein, expressed	1	9266656	Os11g0129700	NM_001189401.1	AK112088.1	C7J9D0	5		NA	NA	NA
PH_os_0018790	3560.38	3891.6	3962.18	3813.34	4537.5	14192.5	13086.4	13181.4	12684.1	13141.4	-1.80484	0	1	LOC_Os03g12290	LOC_Os03g12290.1	glutamine synthetase, catalytic domain containing protein, expressed	1	4332108	Os03g0223400	NM_001055959.2	X14244.1|AB180688.1|AK243037.1	Q10PS4	1		BGIOSGA011196	BGIOSGA011196-TA	IPR008146; Glutamine synthetase, catalytic region|IPR008147; Glutamine synthetase, beta-Grasp
PH_os_0018422	83.9177	122.7	113.677	85.5886	106.296	1357.53	1249.39	1364.4	1248.98	1274.44	-3.75354	0	1	LOC_Os02g52670	LOC_Os02g52670.1	AP2 domain containing protein, expressed	1	4330829	Os02g0764700	NM_001054752.1	AK107146.1	Q6Z7P9	1		BGIOSGA005557	BGIOSGA005557-TA	IPR001471; Pathogenesis-related transcriptional factor and ERF, DNA-binding
PH_os_0015669	1100.55	1142.76	1233.94	1088.94	1164.27	25817.4	21939.2	20851.8	22730.7	23582	-4.4031	0	1	LOC_Os04g59150	LOC_Os04g59150.1|LOC_Os04g59150.2	peroxidase precursor, putative, expressed	5	NA	NA	NA	NA	NA	5		NA	NA	NA
PH_os_0017451	103.149	98.8925	99.9254	85.5886	122.905	363.471	299.355	272.435	338.092	343.49	-1.70616	0	1	LOC_Os03g46440	LOC_Os03g46440.3	BTBA4 - Bric-a-Brac,Tramtrack, Broad Complex BTB domain with Ankyrin repeat region, expressed	1	4333666	Os03g0667100	NM_001057385.1	AK065363.1	Q75HA8	5		NA	NA	NA
PH_os_0001088	2175.74	2307.49	2395.46	2185.09	2285.36	5763.1	5139.97	5562.12	5123.07	5678.82	-1.33679	0	1	LOC_Os07g30170	LOC_Os07g30170.1	nitrilase, putative, expressed	1	4343249	Os07g0485100	NM_001066191.1	AK060443.1	Q8H530	1		BGIOSGA024301	BGIOSGA024301-TA	IPR003010; Nitrilase/cyanide hydratase and apolipoprotein N-acyltransferase
PH_os_0010630	146.856	173.062	176.932	142.304	145.326	1030.65	861.685	861.784	906.748	999.437	-2.57003	0	1	LOC_Os08g28890	LOC_Os08g28890.1	protein kinase family protein, putative, expressed	1	4345426	Os08g0376600	NM_001068214.2	AK243683.1	Q8GVV7	5		NA	NA	NA
PH_os_0015641	270.11	300.34	348.364	275.327	280.687	29980.3	17659.9	24269	6908.65	24422	-5.92537	0.002	1	LOC_Os04g50950	LOC_Os04g50950.1	peptide transporter PTR2, putative, expressed	5	NA	NA	NA	NA	NA	5		NA	NA	NA
PH_os_0008024	233.396	265.545	273.19	259.86	236.674	1347.77	1131.94	1192.04	1128.01	1182.42	-2.26386	0	1	LOC_Os04g55970	LOC_Os04g55970.2|LOC_Os04g55970.1	AP2-like ethylene-responsive transcription factor AINTEGUMENTA, putative, expressed	1	4337245	Os04g0653600	NM_001060643.1	AK111891.1	Q0J9G5	1		BGIOSGA017263	BGIOSGA017263-TA	IPR001471; Pathogenesis-related transcriptional factor and ERF, DNA-binding
PH_os_0015649	323.433	327.81	360.281	315.544	278.196	18516.3	14383.6	14059.9	14728.2	16374.1	-5.63173	0	1	LOC_Os05g04470	LOC_Os05g04470.1	peroxidase precursor, putative, expressed	1	4337730	Os05g0135200	NM_001061107.2	NA	Q5U1M4	5		NA	NA	NA
PH_os_0001124	148.604	155.664	170.515	155.709	136.191	1700.27	1458.32	1634.61	1491.95	1613.65	-3.37248	0	1	LOC_Os07g12900	LOC_Os07g12900.1	cadmium/zinc-transporting ATPase, putative	1	4342783	Os07g0232900	NM_001065775.2	AB557931.1|AB559519.1	Q8H384	1		BGIOSGA024568	BGIOSGA024568-TA	IPR000150; Cof protein|IPR001757; ATPase, P-type, K/Mg/Cd/Cu/Zn/Na/Ca/Na/H-transporter|IPR005834; Haloacid dehalogenase-like hydrolase|IPR006121; Heavy metal transport/detoxification protein|IPR008250; E1-E2 ATPase-associated region
PH_os_0008048	833.932	1064.93	987.336	1000.25	903.514	2250.35	1994.66	1690.21	1953.08	2091.97	-1.12001	0	1	LOC_Os05g19150	LOC_Os05g19150.1	hydrolase, alpha/beta fold family domain containing protein, expressed	1	4338270	Os05g0273800	NM_001061604.1	AK060563.1	Q0DJJ0	1		BGIOSGA018395	BGIOSGA018395-TA	IPR000073; Alpha/beta hydrolase fold-1|IPR000639; Epoxide hydrolase-like|IPR003089; Alpha/beta hydrolase
PH_os_0011319	165.213	202.363	227.353	118.587	151.139	2190.59	1986.35	2256.21	2022.35	2011.72	-3.39509	0	1	LOC_Os09g30190	LOC_Os09g30190.1	receptor-like protein kinase 2 precursor, putative, expressed	5	NA	NA	NA	NA	NA	5		NA	NA	NA
PH_os_0018459	379.378	433.112	437.288	361.947	368.714	7713.4	7196.99	7323.5	6894.18	6713.56	-4.16876	0	1	LOC_Os02g41510	LOC_Os02g41510.1	MYB family transcription factor, putative, expressed	1	4330027	Os02g0624300	NM_001054009.1	AK112056.1	Q6K1S6	1		BGIOSGA006005	BGIOSGA006005-TA	IPR001005; SANT, DNA-binding|IPR014778; Myb, DNA-binding
PH_os_0012066	1748.29	1932.98	1849.99	2008.76	1748.9	5921.66	5871.72	5237.42	5576.97	6332.62	-1.71069	0	1	LOC_Os10g39620	LOC_Os10g39620.6|LOC_Os10g39620.5|LOC_Os10g39620.4|LOC_Os10g39620.3|LOC_Os10g39620.2|LOC_Os10g39620.1	ubiquitin family protein, putative, expressed	5	NA	NA	NA	NA	NA	5		NA	NA	NA
PH_os_0016510	612.774	713.308	696.727	742.456	739.088	2571.13	2393.8	2146.12	2348.03	2374.47	-1.8088	0	1	LOC_Os05g51500	LOC_Os05g51500.1	eukaryotic translation initiation factor 5B, putative, expressed	5	NA	NA	NA	NA	NA	5		NA	NA	NA
PH_os_0016243	530.605	377.257	431.788	309.357	347.953	1568.54	1474.95	1881.47	1473.34	1299.05	-1.86982	0	1	LOC_Os05g30750	LOC_Os05g30750.7|LOC_Os05g30750.6|LOC_Os05g30750.5|LOC_Os05g30750.4|LOC_Os05g30750.3|LOC_Os05g30750.2|LOC_Os05g30750.1	anthranilate phosphoribosyltransferase, putative, expressed	1	4338582	Os05g0370600	NM_001061886.1	AK102476.1	Q60EW9	5		NA	NA	NA
PH_os_0013010	4213.37	3753.34	4271.12	3942.23	4515.08	17919.9	16194.3	15074	15747.6	16141.9	-2.03396	0	1	LOC_Os01g67860	LOC_Os01g67860.1	fructose-bisphospate aldolase isozyme, putative, expressed	5	NA	NA	NA	NA	NA	5		NA	NA	NA
PH_os_0012007	146.856	125.447	146.679	106.212	111.278	374.449	330.538	415.88	352.567	344.56	-1.47896	0	1	LOC_Os10g41020	LOC_Os10g41020.1	flavonol synthase/flavanone 3-hydroxylase, putative, expressed	5	NA	NA	NA	AK072706.1	NA	5		NA	NA	NA
PH_os_0016977	1298.1	1292.93	1400.79	1222.99	1307.11	3994.53	3595.38	3735.14	3604.25	3769.83	-1.55101	0	1	LOC_Os06g36160	LOC_Os06g36160.1	40S ribosomal protein S24, putative, expressed	5	NA	NA	NA	NA	NA	5		NA	NA	NA
PH_os_0016255	88.2884	98.8925	86.1742	76.3079	68.9262	1944.21	1722.33	1838.1	1757.66	1837.3	-4.47601	0	1	LOC_Os05g44770	LOC_Os05g44770.1	receptor-like protein kinase 5 precursor, putative, expressed	5	NA	NA	NA	NA	NA	5		NA	NA	NA
PH_os_0013007	569.941	588.777	642.639	630.056	649.401	1391.68	1147.53	1325.48	1256.21	1306.54	-1.11949	0	1	LOC_Os01g67420	LOC_Os01g67420.1	lipase, putative, expressed	1	4325036	Os01g0900200	NM_001051639.1	AK071608.1	Q5N8V7	1		BGIOSGA004989	BGIOSGA004989-TA	IPR002921; Lipase, class 3|IPR008262; Lipase, active site
PH_os_0012126	65.5607	86.9888	105.426	82.4951	67.2653	613.51	479.176	532.638	515.926	518.98	-2.72353	0	1	LOC_Os10g38090	LOC_Os10g38090.1	cytochrome P450, putative, expressed	5	NA	NA	NA	NA	NA	5		NA	NA	NA
PH_os_0016558	9969.6	11338.8	11738	11273	10389.6	27970.2	22728.1	23230.4	22496	26309.6	-1.21487	0	1	LOC_Os05g41180	LOC_Os05g41180.1	peptidase, T1 family, putative, expressed	1	4339169	Os05g0490800	NM_001062439.2	NA	Q0DH55	5		NA	NA	NA
PH_os_0012559	288.467	278.364	297.943	317.606	311.413	631.806	534.265	574.893	573.826	613.145	-1.01042	0	1	LOC_Os12g06650	LOC_Os12g06650.1	tetratricopeptide-like helical, putative, expressed	1	4351584	Os12g0163600	NM_001072764.1	AK067553.1	Q2QXB0	5		NA	NA	NA
PH_os_0011972	1177.47	1501.7	1424.62	1367.36	1178.39	5959.47	4823.98	5290.8	5163.4	5701.29	-2.01778	0	1	LOC_Os10g38489	LOC_Os10g38489.1	glutathione S-transferase GSTU6, putative, expressed	5	NA	NA	NA	NA	NA	5		NA	NA	NA
PH_os_0018131	663.475	763.67	726.98	731.113	631.131	2167.41	1813.8	1858.12	1885.87	2006.36	-1.51923	0	1	LOC_Os01g64020	LOC_Os01g64020.1	transcription factor, putative, expressed	1	4325063	Os01g0859500	NM_001051403.1	AK101338.1	Q5N7C7	1		BGIOSGA000451	BGIOSGA000451-TA	IPR004827; Basic-leucine zipper (bZIP) transcription factor|IPR011616; bZIP transcription factor, bZIP-1
PH_os_0016268	514.87	670.271	727.897	624.9	550.579	1490.48	1251.47	1791.4	1198.31	1144.97	-1.06803	0	1	LOC_Os05g43940	LOC_Os05g43940.1	O-methyltransferase, putative, expressed	5	NA	NA	NA	AK287483.1	NA	5		NA	NA	NA
PH_os_0016486	7213.43	8014.87	8078.37	7799.91	6826.18	22463.3	19934.1	20602.8	19385	19449.4	-1.49086	0	1	LOC_Os05g48010	LOC_Os05g48010.1	MYB family transcription factor, putative, expressed	1	4339548	Os05g0553400	NM_001062798.1	AK108452.1	Q6I634	5		NA	NA	NA
PH_os_0012833	1638.14	1825.85	1872.91	1717.96	1572.02	4982.49	4640	4476.83	4467.57	4336.96	-1.46199	0	1	LOC_Os12g29330	LOC_Os12g29330.1	no apical meristem protein, putative, expressed	1	4352203	Os12g0477400	NM_001073289.2	AK243244.1	Q2QQZ6	5		NA	NA	NA
PH_os_0019173	1689.72	1653.7	1831.66	1737.55	1749.73	4227.49	3590.18	3765.16	3613.55	4134.72	-1.21493	0	1	LOC_Os05g35440	LOC_Os05g35440.2|LOC_Os05g35440.1	serine hydroxymethyltransferase, mitochondrial precursor, putative, expressed	1	4338868	Os05g0429000	NM_001062150.1	AK109617.1	Q75HP7	1		BGIOSGA018007	BGIOSGA018007-TA	IPR001085; Glycine hydroxymethyltransferase|IPR001680; WD40 repeat
PH_os_0011408	492.143	240.822	338.279	174.271	195.983	12128.7	10322.5	11583.5	10052.8	10893.2	-5.15789	0	1	LOC_Os10g25230	LOC_Os10g25230.1	ZIM domain containing protein, putative, expressed	5	NA	NA	NA	NA	NA	5		NA	NA	NA
PH_os_0019469	130.247	151.086	172.348	149.522	156.122	761.094	612.223	723.899	669.98	661.298	-2.17444	0	1	LOC_Os06g37750	LOC_Os06g37750.1	S-locus-like receptor protein kinase, putative, expressed	1	4341368	Os06g0575400	NM_001064464.1	AK111890.1	Q5Z601	1		BGIOSGA023132	BGIOSGA023132-TA	IPR000742; EGF-like, type 3|IPR000858; S-locus glycoprotein|IPR001245; Tyrosine protein kinase|IPR001480; Curculin-like (mannose-binding) lectin|IPR003609; Apple-like|IPR006210; EGF|IPR013227; PAN-like, type 2
PH_os_0011432	2055.11	2449.42	2340.45	2250.05	2325.22	5425.24	4343.77	4753.71	4440.69	4992.91	-1.0966	0	1	LOC_Os10g27050	LOC_Os10g27050.1	OsPP2Ac-4 - Phosphatase 2A isoform 4 belonging to family 2, expressed	5	NA	NA	NA	NA	NA	5		NA	NA	NA
PH_os_0013946	426.582	472.486	508.794	445.473	430.996	3260.27	2594.41	2702.11	2566.19	2910.57	-2.6559	0	1	LOC_Os02g06690	LOC_Os02g06690.1	plastocyanin-like domain containing protein, putative, expressed	5	NA	NA	NA	NA	NA	5		NA	NA	NA
PH_os_0019483	77.7987	83.3261	104.509	59.8089	69.7566	203.69	169.427	234.628	195.411	169.07	-1.20618	0	5	NA	NA	NA	1	4341627	Os06g0641100	NM_001064701.1	NA	Q0DAP3	1		BGIOSGA023342	BGIOSGA023342-TA	IPR001128; Cytochrome P450|IPR002401; Cytochrome P450, E-class, group I
PH_os_0011497	47.2037	51.2776	55.0048	43.3099	46.5044	536.669	428.244	480.375	458.027	466.547	-3.20433	0	1	LOC_Os10g26600	LOC_Os10g26600.1	soluble inorganic pyrophosphatase, putative, expressed	1	4348583	Os10g0406100	NM_001071096.1	AK072672.1	Q338G1	5		NA	NA	NA
PH_os_0005198	97.904	102.555	114.593	74.2456	73.9088	211.009	174.624	271.323	171.631	134.828	-1.11999	0.004	1	LOC_Os02g36700	LOC_Os02g36700.1	sucrose transporter BoSUT1, putative, expressed	1	4329756	Os02g0576600	NM_001053752.1	DQ072593.1|AB091674.1|AK073105.1	Q69JW3	1		BGIOSGA006190	BGIOSGA006190-TA	IPR011701; Major facilitator superfamily MFS-1
PH_os_0013958	396.861	414.799	385.95	400.101	347.953	2072.27	1758.71	1865.9	1824.87	1775.23	-2.3031	0	1	LOC_Os03g01600	LOC_Os03g01600.1	aminotransferase domain containing protein, putative, expressed	1	4331322	Os03g0106400	NM_001055220.1	AK108687.1	Q8H7T7	5		NA	NA	NA
PH_os_0020119	82.1694	99.8082	98.0919	71.152	83.0436	373.229	330.538	349.162	382.55	301.757	-1.92425	0	1	LOC_Os11g13820	LOC_Os11g13820.1	protein phosphatase 2C, putative, expressed	1	9267539	Os11g0242200	NM_001189524.1	NA	Q53Q11	1		BGIOSGA035061	BGIOSGA035061-TA	IPR000222; Protein phosphatase 2C, manganese/magnesium aspartate binding site|IPR001932; Protein phosphatase 2C-related|IPR014045; Protein phosphatase 2C, N-terminal
PH_os_0012697	125.002	134.604	130.178	139.21	138.683	1394.12	1309.68	1182.03	1309.98	1395.36	-3.35514	0	1	LOC_Os12g24020	LOC_Os12g24020.3|LOC_Os12g24020.2|LOC_Os12g24020.1	rhodanese-like domain containing protein, putative, expressed	1	4352104	Os12g0428000	NM_001073199.1	AK063419.1	Q0INM9	5		NA	NA	NA
PH_os_0000384	1468.56	1574.04	1577.72	1600.4	1719.83	6832.77	6280.22	5696.67	6310.01	6719.98	-2.08765	0	1	LOC_Os01g40860	LOC_Os01g40860.1	aldehyde dehydrogenase, putative, expressed	1	4326375	Os01g0591000	NM_001049988.1	AB037421.1|AK105638.1|AK119571.1|AK121462.1	Q9LRE9	1		BGIOSGA003877	BGIOSGA003877-TA	IPR015590; Aldehyde dehydrogenase|IPR016160; Aldehyde dehydrogenase, conserved site
PH_os_0021161	269.236	235.327	285.108	201.082	234.183	839.155	742.151	847.328	725.812	719.081	-1.67675	0	1	LOC_Os12g18560	LOC_Os12g18560.1	invertase/pectin methylesterase inhibitor family protein, putative, expressed	1	4351988	Os12g0283400	NM_001073111.1	AK110798.1	Q2QTT7	1		BGIOSGA037241	BGIOSGA037241-TA	IPR006501; Pectinesterase inhibitor
PH_os_0007521	310.321	331.473	325.445	296.982	333.005	1109.93	978.101	980.766	1001.87	956.635	-1.71464	0	1	LOC_Os04g53720	LOC_Os04g53720.1	SNF2 family N-terminal domain containing protein, expressed	1	4337089	Os04g0629300	NM_001060501.1	AK102284.1	Q7XN68	1		BGIOSGA014296	BGIOSGA014296-TA	IPR000330; SNF2-related|IPR001650; DNA/RNA helicase, C-terminal|IPR001841; Zinc finger, RING-type|IPR014001; DEAD-like helicase, N-terminal|IPR014021; Helicase, superfamily 1 and 2, ATP-binding
PH_os_0008447	6295.58	6820.83	6955.36	6683.13	7209.84	19056.6	16773.2	16884.3	16725.7	16980.8	-1.41755	0	1	LOC_Os05g44310	LOC_Os05g44310.1	vesicle-fusing ATPase, putative, expressed	1	4339340	Os05g0519400	NM_001062598.1	AK058216.1|AK102296.1|AK072976.1	Q65X08	1		BGIOSGA017716	BGIOSGA017716-TA	IPR003338; AAA ATPase VAT, N-terminal|IPR003593; AAA+ ATPase, core|IPR003959; AAA ATPase, core|IPR003960; AAA ATPase, conserved site
PH_os_0015734	97.0299	115.375	113.677	98.9941	99.6523	370.79	328.459	343.602	358.77	364.891	-1.79601	0	1	LOC_Os04g45480	LOC_Os04g45480.1	heat shock protein STI, putative, expressed	5	NA	NA	NA	NA	NA	5		NA	NA	NA
PH_os_0008533	98.7782	115.375	121.927	107.244	107.126	302.486	230.753	251.307	262.616	247.184	-1.28948	0	1	LOC_Os05g50120	LOC_Os05g50120.1	CGMC_MAPKCMGC_2.3 - CGMC includes CDA, MAPK, GSK3, and CLKC kinases, expressed	1	4339697	Os05g0576800	NM_001062939.1	AK070644.1	Q6L5F7	1		BGIOSGA020419	BGIOSGA020419-TA	IPR000719; Protein kinase, core|IPR001245; Tyrosine protein kinase|IPR002290; Serine/threonine protein kinase|IPR003527; MAP kinase, conserved site|IPR017441; Protein kinase ATP binding, conserved site|IPR017442; Serine/threonine protein kinase-related
PH_os_0007545	340.916	414.799	440.038	381.54	392.796	1045.29	780.61	911.823	839.543	879.59	-1.18884	0	1	LOC_Os04g46940	LOC_Os04g46940.1	copper-transporting ATPase 3, putative, expressed	1	4336625	Os04g0556000	NM_001060057.2	AK063759.1|AK072990.1	Q7XU05	1		BGIOSGA016903	BGIOSGA016903-TA	IPR001757; ATPase, P-type, K/Mg/Cd/Cu/Zn/Na/Ca/Na/H-transporter|IPR001877; Copper-transporting ATPase 1|IPR005834; Haloacid dehalogenase-like hydrolase|IPR006121; Heavy metal transport/detoxification protein|IPR008250; E1-E2 ATPase-associated region
PH_os_0008451	17523.9	19502	20293.1	18951.2	18697.3	61441.3	45950	52761.2	46527.4	51551.3	-1.51808	0	1	LOC_Os05g51670	LOC_Os05g51670.3|LOC_Os05g51670.2|LOC_Os05g51670.1	NAD dependent epimerase/dehydratase family protein, putative, expressed	1	4339812	Os05g0595100	NM_001063047.1	AB087745.1	Q8LNZ3	1		BGIOSGA020486	BGIOSGA020486-TA	IPR001509; NAD-dependent epimerase/dehydratase
PH_os_0015544	554.207	694.994	687.56	629.025	680.957	1481.94	1195.34	1291.01	1169.36	1140.69	-1.01097	0	1	LOC_Os03g61710	LOC_Os03g61710.1	GHMP kinases ATP-binding protein, putative, expressed	1	4334679	Os03g0832600	NM_001058338.1	AK120137.1	Q7Y152	1		BGIOSGA013878	BGIOSGA013878-TA	IPR000705; Galactokinase|IPR006203; GHMP kinase, ATP-binding, conserved site|IPR006204; GHMP kinase|IPR006206; Mevalonate and galactokinase|IPR013750; GHMP kinase, C-terminal
PH_os_0012813	55.071	74.1694	79.757	64.9649	63.1131	16287.9	13109.3	13833	12850.6	15011.9	-7.72453	0	1	LOC_Os12g36110	LOC_Os12g36110.1	calmodulin binding protein, putative, expressed	5	NA	NA	NA	NA	NA	5		NA	NA	NA
PH_os_0020852	219.41	319.569	362.115	271.203	230.861	1628.3	1396.99	1630.16	1386.49	1410.34	-2.31784	0	1	LOC_Os06g09310	LOC_Os06g09310.1	zinc finger, C3HC4 type domain containing protein, expressed	1	4340377	Os06g0192800	NM_001063573.1	AK070038.1	Q0DDX1	1		BGIOSGA022460	BGIOSGA022460-TA	IPR001841; Zinc finger, RING-type
PH_os_0020614	284.971	313.16	306.193	347.511	284.839	659.859	609.104	633.828	621.386	677.349	-1.08155	0	1	LOC_Os03g17140	LOC_Os03g17140.1	expressed protein	1	4332435	Os03g0279600	NM_001056268.1	AK061080.1|AK071043.1|AK103191.1	Q10N76	1		BGIOSGA010988	BGIOSGA010988-TA	IPR001092; Basic helix-loop-helix dimerisation region bHLH
PH_os_0016110	298.957	317.738	334.612	315.544	303.109	763.534	693.298	696.099	743.389	755.463	-1.26615	0	1	LOC_Os05g45660	LOC_Os05g45660.2	plasminogen activator inhibitor 1 RNA-binding protein, putative, expressed	5	NA	NA	NA	NA	NA	5		NA	NA	NA
PH_os_0016213	117.135	126.363	117.344	116.524	115.431	5614.29	5268.86	4919.4	5006.24	5466.94	-5.55546	0	1	LOC_Os05g27930	LOC_Os05g27930.4|LOC_Os05g27930.3|LOC_Os05g27930.1|LOC_Os05g27930.2	AP2 domain containing protein, expressed	5	NA	NA	NA	NA	NA	5		NA	NA	NA
PH_os_0001161	3965.99	4394.31	4382.97	4170.13	4776.67	33707.7	30729.6	30312.6	30455.2	30636.9	-2.92335	0	1	LOC_Os07g44060	LOC_Os07g44060.1	haloacid dehalogenase-like hydrolase family protein, putative, expressed	1	4344018	Os07g0634400	NM_001066916.2	AK243228.1	Q8LHP3	1		BGIOSGA023852	BGIOSGA023852-TA	IPR005834; Haloacid dehalogenase-like hydrolase
PH_os_0001162	3904.8	4180.04	4355.46	4012.35	4163.81	9628.33	8178.21	8667.88	8126.61	9369.46	-1.1533	0	1	LOC_Os07g43900	LOC_Os07g43900.1	protein kinase domain containing protein, expressed	1	4344006	Os07g0632800	NM_001066904.2	AK241519.1	Q0D4E0	1		BGIOSGA023859	BGIOSGA023859-TA	IPR000719; Protein kinase, core|IPR001245; Tyrosine protein kinase|IPR001951; Histone H4|IPR002110; Ankyrin|IPR002290; Serine/threonine protein kinase|IPR008271; Serine/threonine protein kinase, active site|IPR017441; Protein kinase ATP binding, conserved site
PH_os_0015709	423.085	519.186	546.381	451.661	483.314	7807.32	5954.88	6910.95	6154.93	6771.35	-3.75332	0	1	LOC_Os04g44980	LOC_Os04g44980.1	short-chain dehydrogenase/reductase, putative, expressed	1	4336495	Os04g0532100	NM_001059937.1	AK109281.1	Q7X779	5		NA	NA	NA
PH_os_0018963	9458.23	11403.8	11038.5	10442.8	10270	29325.3	22335.2	24404.6	22910.6	24941	-1.28537	0	1	LOC_Os04g57890	LOC_Os04g57890.1	oligosaccharyl transferase, putative, expressed	1	4337389	Os04g0675500	NM_001060783.1	AK099138.1|AK067609.1	Q7XQ88	1		BGIOSGA014099	BGIOSGA014099-TA	IPR003674; Oligosaccharyl transferase, STT3 subunit
PH_os_0011728	215.039	282.942	251.189	202.113	207.609	13853.4	10827.7	12275.1	11106.4	12092.8	-5.71676	0	1	LOC_Os09g35030	LOC_Os09g35030.1	dehydration-responsive element-binding protein, putative, expressed	5	NA	NA	NA	NA	NA	5		NA	NA	NA
PH_os_0007268	9202.1	10592.5	10837.8	10045.8	9638.87	35660.4	28296.3	30419.3	28513.4	32408.9	-1.69307	0	1	LOC_Os04g39020	LOC_Os04g39020.1	aldehyde dehydrogenase, putative, expressed	1	4336081	Os04g0464200	NM_001059551.1	AK103582.1	Q0JCK7	1		BGIOSGA014941	BGIOSGA014941-TA	IPR015590; Aldehyde dehydrogenase|IPR016160; Aldehyde dehydrogenase, conserved site
PH_os_0011740	163.465	173.062	224.603	118.587	120.413	1857.61	1494.7	1851.45	1575.69	1612.58	-3.17829	0	1	LOC_Os11g05470	LOC_Os11g05470.1	RCN1 Centroradialis-like1 homogous to TFL1 gene; contains Pfam profile PF01161: Phosphatidylethanolamine-binding protein, expressed	5	NA	NA	NA	NA	NA	5		NA	NA	NA
PH_os_0015412	3718.6	3997.82	4075.86	4104.13	3645.61	8298.86	7573.27	8360.97	7465.94	7140.52	-1.03788	0	1	LOC_Os03g62790	LOC_Os03g62790.2|LOC_Os03g62790.1	pirin, putative, expressed	1	4334762	Os03g0845000	NM_001058411.1	AK105971.1	Q75LB9	5		NA	NA	NA
PH_os_0007127	97.0299	92.4828	100.842	98.9941	85.5349	240.281	242.186	256.867	262.616	265.375	-1.46917	0	1	LOC_Os03g58420	LOC_Os03g58420.2|LOC_Os03g58420.1	OsWRKY6 - Superfamily of TFs having WRKY and zinc finger domains, expressed	1	4334437	Os03g0798500	NM_001058106.1	NA	Q6IES5	1		BGIOSGA013733	BGIOSGA013733-TA	IPR003657; DNA-binding WRKY
PH_os_0011197	118.883	125.447	115.51	104.15	99.6523	426.896	415.771	395.865	434.246	405.553	-1.92691	0	1	LOC_Os09g19710	LOC_Os09g19710.1	hypersensitive-induced response protein, putative, expressed	5	NA	NA	NA	AK288668.1	NA	5		NA	NA	NA
PH_os_0011209	201.053	108.965	131.095	79.4015	93.8393	514.715	453.19	488.159	448.721	425.884	-1.87901	0	1	LOC_Os10g03390	LOC_Os10g03390.1	transferase family protein, putative, expressed	1	4348004	Os10g0122500	NM_001070602.2	NA	Q0IZ84	5		NA	NA	NA
PH_os_0002133	100.526	104.387	100.842	86.6198	95.5001	2147.9	1857.46	2016.02	1880.7	1865.12	-4.37022	0	1	LOC_Os08g40270	LOC_Os08g40270.1	lectin-like protein kinase, putative	1	4346024	Os08g0514000	NM_001068763.1	NA	Q6Z8M5	1		BGIOSGA028995	BGIOSGA028995-TA	IPR000719; Protein kinase, core|IPR000985; Legume lectin, alpha|IPR001220; Legume lectin, beta domain|IPR001245; Tyrosine protein kinase|IPR002290; Serine/threonine protein kinase|IPR008271; Serine/threonine protein kinase, active site|IPR017442; Serine/threonine protein kinase-related
PH_os_0010741	282.348	265.545	284.191	279.452	279.026	1347.77	1175.59	1187.59	1145.58	1291.56	-2.22607	0	1	LOC_Os09g15370	LOC_Os09g15370.1	expressed protein	1	4346719	Os09g0322500	NM_001069400.2	AK243660.1	Q0J2N3	5		NA	NA	NA
PH_os_0010877	3318.25	3627.89	3685.32	3605.04	3805.89	13405.8	11095.9	11332.2	11160.1	12593.6	-1.8058	0	1	LOC_Os08g40180	LOC_Os08g40180.1	3-hydroxy-3-methylglutaryl-coenzyme A reductase, putative, expressed	1	4346017	Os08g0512700	NM_001068756.1	AK060545.1	Q0J4I0	5		NA	NA	NA
PH_os_0011164	19366.6	20823.3	20316	21461.1	21335.6	79933.2	68118.9	72873.6	67758	70126.5	-1.89213	0	1	LOC_Os10g11500	LOC_Os10g11500.1	SCP-like extracellular protein, expressed	1	4348237	Os10g0191300	NM_001070813.2	AK243406.1	Q8LMW8	5		NA	NA	NA
PH_os_0011618	87.4143	117.206	95.3416	86.6198	82.2131	378.108	282.724	319.138	316.38	319.948	-1.78069	0	1	LOC_Os10g03570	LOC_Os10g03570.1	RGH1A, putative, expressed	5	NA	NA	NA	NA	NA	5		NA	NA	NA
PH_os_0007187	3672.27	4395.22	4407.72	4330.99	4309.96	21242.3	17755.5	19166.1	18386.2	18297	-2.25512	0	1	LOC_Os03g58040	LOC_Os03g58040.3|LOC_Os03g58040.2|LOC_Os03g58040.1	glutamate dehydrogenase protein, putative, expressed	1	4334405	Os03g0794500	NM_001058075.1	AB024962.1|AK071839.1	Q852M0	1		BGIOSGA009656	BGIOSGA009656-TA	IPR006095; Glutamate/phenylalanine/leucine/valine dehydrogenase|IPR006096; Glutamate/phenylalanine/leucine/valine dehydrogenase, C-terminal|IPR006097; Glutamate/phenylalanine/leucine/valine dehydrogenase, dimerisation region
PH_os_0010394	183.57	194.122	226.436	195.926	181.865	514.715	415.771	544.87	421.839	440.865	-1.2037	0	1	LOC_Os07g27870	LOC_Os07g27870.1	thioesterase family protein, putative, expressed	5	NA	NA	NA	NA	NA	5		NA	NA	NA
PH_os_0002181	2222.07	2575.78	2540.3	2429.48	2037.06	9406.35	7589.9	8475.51	7927.07	8205.23	-1.86179	0	1	LOC_Os09g39440	LOC_Os09g39440.2|LOC_Os09g39440.1	inosine-uridine preferring nucleoside hydrolase family protein, putative, expressed	1	4347891	Os09g0567900	NM_001070501.1	AK061415.1	Q652Q8	1		BGIOSGA029243	BGIOSGA029243-TA	IPR001910; Inosine/uridine-preferring nucleoside hydrolase
PH_os_0011117	99.6523	99.8082	127.428	73.2144	102.974	269.554	267.133	340.266	259.514	242.904	-1.35017	0	1	LOC_Os08g44290	LOC_Os08g44290.1	RNA recognition motif containing protein, putative, expressed	5	NA	NA	NA	NA	NA	5		NA	NA	NA
PH_os_0011281	3528.04	4024.37	3985.1	3717.43	3340.01	8542.8	7706.31	8059.63	7413.21	7233.61	-1.11133	0	1	LOC_Os10g22330	LOC_Os10g22330.1	clathrin adaptor complex small chain domain containing protein, expressed	1	4348463	Os10g0368400	NM_001070985.1	AK120131.1	Q8H8J0	5		NA	NA	NA
PH_os_0010418	1097.05	1218.76	1245.86	1194.12	1097.01	6344.89	5791.69	5715.58	5643.14	5670.25	-2.36661	0	1	LOC_Os07g48030	LOC_Os07g48030.1	peroxidase precursor, putative, expressed	1	4344279	Os07g0677300	NM_001067164.1	RICPERX|AK073616.1	Q0D3N0	5		NA	NA	NA
PH_os_0009745	39.3364	41.2052	45.8373	41.2475	39.0305	165.88	129.928	161.237	162.325	142.318	-1.6994	0	1	LOC_Os01g07790	LOC_Os01g07790.1	polygalacturonase, putative	5	NA	NA	NA	NA	NA	5		NA	NA	NA
PH_os_0010801	110.142	124.531	128.345	143.335	109.618	417.138	349.247	376.961	382.55	331.719	-1.59726	0	1	LOC_Os08g41940	LOC_Os08g41940.1	OsSPL16 - SBP-box gene family member, expressed	1	4346133	Os08g0531600	NM_001068869.1	AK109469.1	Q6YZE8	5		NA	NA	NA
PH_os_0011666	881.136	988.009	1032.26	937.35	855.349	3607.88	3174.41	3263.66	3250.64	3153.47	-1.86665	0	1	LOC_Os09g36710	LOC_Os09g36710.1	peptidase, T1 family, putative, expressed	5	NA	NA	NA	NA	NA	5		NA	NA	NA
PH_os_0006259	561.2	523.764	536.297	546.53	558.053	5394.74	5309.39	5130.67	4901.82	5093.49	-3.28916	0	1	LOC_Os03g29410	LOC_Os03g29410.1	tyrosine protein kinase domain containing protein, putative, expressed	1	4333082	Os03g0407900	NM_001056871.1	AK068330.1	Q10JU0	1		BGIOSGA010552	BGIOSGA010552-TA	IPR000719; Protein kinase, core|IPR001245; Tyrosine protein kinase|IPR002290; Serine/threonine protein kinase|IPR008271; Serine/threonine protein kinase, active site|IPR017442; Serine/threonine protein kinase-related
PH_os_0004721	8426.74	9336.18	9336.15	9162.11	9775.89	24109.9	22913.1	21890.4	21845.7	21835.7	-1.34544	0	1	LOC_Os02g32350	LOC_Os02g32350.2|LOC_Os02g32350.1	TUDOR protein with multiple SNc domains, putative, expressed	1	4329508	Os02g0523500	NM_001053520.1	AK063159.1|AK065061.1|AY320036.1	Q6H547	1		BGIOSGA006358	BGIOSGA006358-TA	IPR002999; Tudor|IPR006021; Staphylococcal nuclease (SNase-like)|IPR006022; Staphylococcus nuclease subtype|IPR008191; Maternal tudor protein
PH_os_0005118	532.353	543.909	569.3	498.064	569.679	2671.15	2350.14	2584.24	2366.64	2419.41	-2.24885	0	1	LOC_Os02g36880	LOC_Os02g36880.4|LOC_Os02g36880.3|LOC_Os02g36880.2|LOC_Os02g36880.1	No apical meristem protein, putative, expressed	1	4329768	Os02g0579000	NM_001053763.1	AK108080.1	Q0E046	1		BGIOSGA008492	BGIOSGA008492-TA	IPR003441; No apical meristem (NAM) protein
PH_os_0004058	105.771	107.134	116.427	102.088	114.6	254.918	222.437	227.956	242.971	238.624	-1.10395	0	1	LOC_Os01g53200	LOC_Os01g53200.1	flavin monooxygenase, putative, expressed	1	9267047	Os01g0732600	NM_001185625.1	AK243630.1	C7IXW2	1		BGIOSGA004401	BGIOSGA004401-TA	IPR000103; Pyridine nucleotide-disulphide oxidoreductase, class-II|IPR000960; Flavin-containing monooxygenase FMO|IPR001327; Pyridine nucleotide-disulphide oxidoreductase, NAD-binding region|IPR002938; Monooxygenase, FAD-binding|IPR013027; FAD-dependent pyridine nucleotide-disulphide oxidoreductase
PH_os_0006283	61.19	60.4343	56.8383	54.653	57.3001	207.349	170.466	211.276	201.614	181.91	-1.70179	0	1	LOC_Os03g15680	LOC_Os03g15680.1	nodulation-signaling pathway 2 protein, putative	5	NA	NA	NA	NA	NA	1		BGIOSGA012273	BGIOSGA012273-TA	IPR005202; GRAS transcription factor
PH_os_0000442	670.468	796.634	793.903	766.173	761.51	3784.74	2971.72	3044.6	2921.86	3206.97	-2.1589	0	1	LOC_Os01g13520	LOC_Os01g13520.2|LOC_Os01g13520.1	auxin response factor 1, putative, expressed	1	4327785	Os01g0236300	NM_001049063.1	AK064007.1|AK102521.1|EU847008.1	Q5NB85	1		BGIOSGA003093	BGIOSGA003093-TA	IPR003340; Transcriptional factor B3|IPR010525; Auxin response factor|IPR011525; Aux/IAA-ARF-dimerisation
PH_os_0006022	1461.57	1692.16	1643.73	1673.62	1670.01	3535.92	2934.3	3000.12	2920.82	3121.37	-1.00172	0	1	LOC_Os02g51350	LOC_Os02g51350.1	OsFBK10 - F-box domain and kelch repeat containing protein, expressed	1	4330727	Os02g0748300	NM_001054655.1	AK066613.1|AK100919.1	Q0DXK4	1		BGIOSGA005621	BGIOSGA005621-TA	IPR001810; Cyclin-like F-box|IPR006652; Kelch repeat type 1
PH_os_0001893	252.627	312.244	281.441	286.67	266.57	4615.35	3706.6	4075.41	3702.47	3880.04	-3.86497	0	1	LOC_Os09g13890	LOC_Os09g13890.1	calmodulin binding protein, putative, expressed	1	4346682	Os09g0309200	NM_001069366.1	AK109582.1	Q0J2S0	1		BGIOSGA030488	BGIOSGA030488-TA	IPR012416; Calmodulin binding protein-like
PH_os_0006307	5559.55	6346.52	6483.23	5976.77	5872.01	17917.4	14158	15675.6	14596.9	16087.3	-1.43915	0	1	LOC_Os03g31400	LOC_Os03g31400.1	U-box domain-containing protein, putative, expressed	1	4333165	Os03g0427900	NM_001056949.2	AK242886.1	Q0DR10	1		BGIOSGA012919	BGIOSGA012919-TA	IPR003613; U box
PH_os_0000454	2799.01	3407.21	3354.38	3386.42	3218.77	7210.88	5851.97	5886.82	5940.91	6285.54	-1.00379	0	1	LOC_Os01g18670	LOC_Os01g18670.1	MDR-like ABC transporter, putative, expressed	1	4325158	Os01g0290700	NM_001049324.1	AK058263.1	Q0JNH5	1		BGIOSGA001856	BGIOSGA001856-TA	IPR001140; ABC transporter, transmembrane region|IPR003439; ABC transporter-like|IPR003593; AAA+ ATPase, core|IPR011527; ABC transporter, transmembrane region, type 1
PH_os_0006319	7954.7	9629.2	8929.11	9386.91	8134.95	22546.2	18047.6	18952.6	19207.1	21020.3	-1.24435	0	1	LOC_Os03g46490	LOC_Os03g46490.1	40S ribosomal protein S21, putative, expressed	1	4333672	Os03g0667800	NM_001057390.2	NA	Q7Y199	1		BGIOSGA010090	BGIOSGA010090-TA	IPR001931; Ribosomal protein S21e
PH_os_0005166	6327.05	7389.47	6843.51	7300.81	6235.74	17403.9	14512.5	12852.3	14356	15363.9	-1.21141	0	1	LOC_Os02g33730	LOC_Os02g33730.1	ubiquinol-cytochrome C reductase hinge protein, putative, expressed	1	4329594	Os02g0541700	NM_001053600.1	AK062186.1|AK120450.1	Q6ESZ6	1		BGIOSGA006295	BGIOSGA006295-TA	IPR003422; Ubiquinol-cytochrome C reductase hinge
PH_os_0006800	3513.18	4106.79	3726.57	3888.61	3320.08	11799.4	10040.9	10640.5	10040.4	10543.3	-1.57597	0	1	LOC_Os03g19690	LOC_Os03g19690.2|LOC_Os03g19690.1	expressed protein	1	4332629	Os03g0310500	NM_001056451.1	AK068123.1	Q0DSF8	1		BGIOSGA012484	BGIOSGA012484-TA	IPR001837; Adenylate cyclase-associated CAP|IPR002016; Haem peroxidase, plant/fungal/bacterial
PH_os_0004118	805.086	859.815	904.829	899.196	741.579	1807.6	1683.87	1733.58	1617.05	1551.59	-1.00276	0	1	LOC_Os01g59340	LOC_Os01g59340.3|LOC_Os01g59340.2|LOC_Os01g59340.1	dihydropyrimidinase, putative, expressed	1	4327558	Os01g0807900	NM_001051108.2	AK072454.1|AK099861.1	Q94J90	1		BGIOSGA004650	BGIOSGA004650-TA	IPR005847; Dihydroorotase region|IPR006680; Amidohydrolase 1
PH_os_0003369	54.1969	62.2656	55.9215	46.4035	49.8262	208.569	173.584	215.724	202.648	187.261	-1.90468	0	1	LOC_Os11g36140	LOC_Os11g36140.1	receptor-like protein kinase 2 precursor, putative, expressed	1	9271745	Os11g0569300	NM_001189686.1	NA	C7J886	4		BGIOSGA033780|BGIOSGA033781	BGIOSGA033780-TA|BGIOSGA033781-TA	IPR000719; Protein kinase, core|IPR001245; Tyrosine protein kinase|IPR001611; Leucine-rich repeat|IPR002290; Serine/threonine protein kinase|IPR003591; Leucine-rich repeat, typical subtype|IPR008271; Serine/threonine protein kinase, active site|IPR013210; Leucine-rich repeat, N-terminal|IPR017441; Protein kinase ATP binding, conserved site|IPR017442; Serine/threonine protein kinase-related|IPR000…
PH_os_0002891	140.737	96.1455	120.094	60.8401	88.0262	250.039	222.437	300.234	231.598	194.751	-1.0856	0.001	1	LOC_Os11g34570	LOC_Os11g34570.1	lysM domain-containing GPI-anchored protein precursor, putative	5	NA	NA	NA	NA	NA	1		BGIOSGA035417	BGIOSGA035417-TA	IPR000719; Protein kinase, core|IPR001245; Tyrosine protein kinase|IPR002290; Serine/threonine protein kinase|IPR002482; Peptidoglycan-binding LysM|IPR008271; Serine/threonine protein kinase, active site|IPR017442; Serine/threonine protein kinase-related
PH_os_0000222	2756.17	2892.61	2741.07	2837.83	3175.59	8961.16	7734.38	8007.37	7748.2	7652.01	-1.56294	0	1	LOC_Os01g24070	LOC_Os01g24070.2|LOC_Os01g24070.1	GATA zinc finger domain containing protein, expressed	1	4326489	Os01g0343300	NM_001049494.1	AK067244.1	Q8LQW5	1		BGIOSGA003453	BGIOSGA003453-TA	IPR000679; Zinc finger, GATA-type
PH_os_0000043	698.44	738.947	720.563	687.803	777.288	5772.85	4818.78	5216.3	4783.95	5398.46	-2.88805	0	1	LOC_Os01g21120	LOC_Os01g21120.1	AP2 domain containing protein, expressed	1	4327287	Os01g0313300	NM_001049403.1	AK111775.1|AJ575219.1	Q8LQ87	1		BGIOSGA003364	BGIOSGA003364-TA	IPR001471; Pathogenesis-related transcriptional factor and ERF, DNA-binding
PH_os_0001957	138.989	97.9768	121.011	76.3079	78.061	318.342	277.527	336.93	295.701	315.668	-1.46224	0	1	LOC_Os08g35440	LOC_Os08g35440.1	Ser/Thr protein phosphatase family protein, putative, expressed	1	4345748	Os08g0455600	NM_001068496.1	AK121378.1	Q6Z0R3	1		BGIOSGA028786	BGIOSGA028786-TA	IPR004843; Metallophosphoesterase|IPR006186; Serine/threonine-specific protein phosphatase and bis(5-nucleosyl)-tetraphosphatase
PH_os_0000246	500.01	579.62	568.383	616.651	577.983	4204.32	3381.26	3325.93	3266.15	3500.17	-2.69678	0	1	LOC_Os01g09800	LOC_Os01g09800.1	BTBA1 - Bric-a-Brac,Tramtrack, Broad Complex BTB domain with Ankyrin repeat region, expressed	1	4327315	Os01g0194300	NM_001048821.1	AK120715.1|AY323485.1|DQ450947.1	Q9FDY4	1		BGIOSGA002207	BGIOSGA002207-TA	IPR000210; BTB/POZ-like|IPR002110; Ankyrin|IPR013069; BTB/POZ
PH_os_0000067	3156.53	3563.79	3586.31	3728.78	3493.64	10055.2	8891.26	9203.86	8410.94	9568.49	-1.48093	0	1	LOC_Os01g35050	LOC_Os01g35050.4|LOC_Os01g35050.3|LOC_Os01g35050.2|LOC_Os01g35050.1	early-responsive to dehydration protein-related, putative, expressed	1	4326412	Os01g0534900	NM_001049791.1	AK103608.1	Q5JLH8	1		BGIOSGA001480	BGIOSGA001480-TA	IPR003864; Protein of unknown function DUF221
PH_os_0003142	1106.67	1229.75	1300.86	1206.49	1160.95	6031.43	5259.5	5415.34	4976.26	5392.04	-2.22634	0	1	LOC_Os10g38590	LOC_Os10g38590.2|LOC_Os10g38590.1	glutathione S-transferase, N-terminal domain containing protein, expressed	1	4349193	Os10g0529400	NM_001071662.1	AK102196.1|AF402796.1	Q0IW74	1		BGIOSGA033330	BGIOSGA033330-TA	IPR004045; Glutathione S-transferase, N-terminal|IPR004046; Glutathione S-transferase, C-terminal
PH_os_0000079	2515.78	2996.08	2683.32	2832.67	2516.22	7353.59	6041.15	6253.77	6193.18	6603.35	-1.32987	0	1	LOC_Os01g17180	LOC_Os01g17180.2|LOC_Os01g17180.1	proteasome subunit, putative, expressed	1	4326902	Os01g0279200	NM_001049281.1	AK063907.1|AK103258.1	Q0JNL8	1		BGIOSGA003261	BGIOSGA003261-TA	IPR000717; Proteasome component region PCI|IPR013143; PCI/PINT associated module
PH_os_0009313	2713.34	2964.03	2929.92	3047.16	2965.49	5982.64	5781.29	5140.68	5531.47	6202.08	-1.02877	0	1	LOC_Os06g44890	LOC_Os06g44890.1	villin protein, putative, expressed	1	4341731	Os06g0659300	NM_001064798.1	AK065502.1	Q67U26	1		BGIOSGA020750	BGIOSGA020750-TA	IPR003128; Villin headpiece|IPR007122; Gelsolin|IPR007123; Gelsolin region
PH_os_0009760	352.28	345.208	358.448	337.199	352.105	725.723	686.022	654.956	690.659	695.54	-1.01097	0	1	LOC_Os01g11340	LOC_Os01g11340.1	cytochrome P450, putative, expressed	5	NA	NA	NA	NA	NA	5		NA	NA	NA
PH_os_0009409	854.038	936.732	929.581	982.723	887.736	2422.33	2249.32	2126.11	2218.79	2251.41	-1.33797	0	1	LOC_Os06g12030	LOC_Os06g12030.2|LOC_Os06g12030.1	glutaredoxin domain containing protein, putative, expressed	1	4340534	Os06g0224200	NM_001063722.1	AK067986.1	Q67UI1	1		BGIOSGA021634	BGIOSGA021634-TA	IPR000591; Pleckstrin/ G-protein, interacting region|IPR002109; Glutaredoxin|IPR006869; Protein of unknown function DUF547|IPR014025; Glutaredoxin subgroup
PH_os_0010121	3139.92	3585.77	3386.46	3342.08	3499.46	13455.8	12051.1	11861.5	12065.8	11977.2	-1.90834	0	1	LOC_Os07g31490	LOC_Os07g31490.1|LOC_Os07g31490.2	expressed protein	5	NA	NA	NA	NA	NA	5		NA	NA	NA
PH_os_0009421	323.433	335.136	347.447	349.573	351.274	2067.4	1881.36	2020.47	1975.82	1889.73	-2.58096	0	1	LOC_Os06g22440	LOC_Os06g22440.2|LOC_Os06g22440.1	SAM dependent carboxyl methyltransferase, putative, expressed	1	4340919	Os06g0329900	NM_001064073.1	AK068748.1	Q69UX7	1		BGIOSGA022821	BGIOSGA022821-TA	IPR005299; SAM dependent carboxyl methyltransferase
PH_os_0004883	110.142	136.435	141.179	133.023	117.091	2122.28	1658.93	1918.16	1800.05	1841.58	-3.88143	0	1	LOC_Os02g30190	LOC_Os02g30190.1	conserved hypothetical protein	1	9268959	Os02g0504700	NM_001186049.1	NA	Q6K651	1		BGIOSGA008272	BGIOSGA008272-TA	NA
PH_os_0010086	3840.98	4507.85	4397.63	4391.83	4104.84	11664	10442.1	9709.81	10742.4	10929.6	-1.39296	0	1	LOC_Os07g13270	LOC_Os07g13270.2|LOC_Os07g13270.1	SNF7 domain containing protein, putative, expressed	5	NA	NA	NA	NA	NA	5		NA	NA	NA
PH_os_0008254	187.941	203.279	240.188	200.051	187.679	6782.77	5982.94	6551.78	6256.25	6355.09	-5.00395	0	1	LOC_Os06g05690	LOC_Os06g05690.1	cysteine synthase, chloroplast/chromoplast precursor, putative, expressed	1	4340140	Os06g0149700	NM_001063354.1	AF073698.1	Q9XEA9	1		BGIOSGA022324	BGIOSGA022324-TA	IPR001926; Pyridoxal phosphate-dependent enzyme, beta subunit
PH_os_0009314	1152.12	1314.9	1272.44	1229.18	1180.05	3011.45	2751.36	2845.56	2791.58	2685.85	-1.23417	0	1	LOC_Os06g44180	LOC_Os06g44180.1	NAD dependent epimerase/dehydratase family protein, putative, expressed	1	4341690	Os06g0651100	NM_001064761.1	AK099340.1|AK063834.1	Q67UQ2	1		BGIOSGA020769	BGIOSGA020769-TA	IPR001509; NAD-dependent epimerase/dehydratase
PH_os_0009844	352.28	363.521	366.699	439.286	341.309	979.421	872.079	940.735	973.953	887.081	-1.37034	0	1	LOC_Os01g41030	LOC_Os01g41030.1	ribosomal protein L25, putative, expressed	5	NA	NA	NA	NA	NA	5		NA	NA	NA
PH_os_0005664	97.904	112.628	124.678	97.9629	107.957	501.298	407.455	481.487	449.755	431.235	-2.08146	0	1	LOC_Os02g45450	LOC_Os02g45450.1	dehydration-responsive element-binding protein, putative, expressed	1	4330306	Os02g0677300	NM_001054262.1	AK060550.1|AK106041.1	Q6EP77	1		BGIOSGA008804	BGIOSGA008804-TA	IPR001471; Pathogenesis-related transcriptional factor and ERF, DNA-binding
PH_os_0014269	314.691	293.015	302.526	278.421	266.57	1170.91	1098.67	1113.09	1047.36	1086.11	-1.94981	0	1	LOC_Os02g48870	LOC_Os02g48870.1	aspartic proteinase nepenthesin-2 precursor, putative, expressed	5	NA	NA	NA	NA	NA	5		NA	NA	NA
PH_os_0014104	54.1969	48.5306	58.6718	52.5906	47.3348	474.464	413.692	403.649	429.077	392.712	-3.0324	0	1	LOC_Os03g11330	LOC_Os03g11330.1	glycosyl transferase 8 domain containing protein, putative, expressed	5	NA	NA	NA	NA	NA	5		NA	NA	NA
PH_os_0001443	270.984	157.495	198.017	102.088	131.209	486.661	429.283	654.956	427.009	403.413	-1.32839	0	1	LOC_Os07g38250	LOC_Os07g38250.1	expressed protein	1	4343654	Os07g0569800	NM_001066576.1	AK108637.1	Q7XIH4	1		BGIOSGA025974	BGIOSGA025974-TA	IPR000719; Protein kinase, core|IPR001220; Legume lectin, beta domain|IPR001245; Tyrosine protein kinase|IPR002290; Serine/threonine protein kinase|IPR017441; Protein kinase ATP binding, conserved site
PH_os_0014945	76.9246	253.641	90.7579	55.6842	55.6392	290.289	264.014	291.339	302.939	247.184	-1.43595	0	1	LOC_Os03g25490	LOC_Os03g25490.2|LOC_Os03g25490.1	cytochrome P450 72A1, putative, expressed	1	4332938	Os03g0371000	NM_001056737.1	AK069394.1	Q0DRM2	5		NA	NA	NA
PH_os_0013582	1976.44	2278.19	2100.27	2029.38	2256.29	7347.49	6528.64	6329.39	6323.46	6472.8	-1.70882	0	1	LOC_Os02g22780	LOC_Os02g22780.2|LOC_Os02g22780.1	T-complex protein, putative, expressed	1	4329211	Os02g0332200	NM_001053260.1	AK067672.1	Q6YUK5	5		NA	NA	NA
PH_os_0001455	1400.38	678.512	858.075	471.253	602.066	3315.15	2769.03	3851.9	2755.4	2698.69	-1.81837	0	1	LOC_Os08g08700	LOC_Os08g08700.1	ubiquitin family protein, putative, expressed	1	4344831	Os08g0185900	NM_001067684.1	AK108323.1	Q6ZCA5	1		BGIOSGA027539	BGIOSGA027539-TA	IPR000626; Ubiquitin
PH_os_0014874	2483.44	2585.86	2593.48	2537.75	2500.44	7285.28	6104.55	5874.59	6182.84	6283.4	-1.33824	0	1	LOC_Os03g18560	LOC_Os03g18560.1	DUF538 domain containing protein, putative, expressed	5	NA	NA	NA	NA	NA	5		NA	NA	NA
PH_os_0014352	1645.14	1512.69	1549.3	1376.64	1566.2	3581.05	2874.02	3173.59	2814.33	3184.5	-1.03799	0	1	LOC_Os03g11440	LOC_Os03g11440.1	protein transport protein Sec61 subunit alpha, putative, expressed	1	4332042	Os03g0213100	NM_001055894.1	AK073633.1	Q10Q18	5		NA	NA	NA
PH_os_0014482	760.504	849.743	863.575	818.764	861.992	14514.5	11960.7	12554.2	11925.2	13489.2	-4.00388	0	1	LOC_Os03g17010	LOC_Os03g17010.3|LOC_Os03g17010.2|LOC_Os03g17010.1	RNA recognition motif containing protein, putative, expressed	5	NA	NA	NA	NA	NA	5		NA	NA	NA
PH_os_0014964	240.389	121.784	150.346	91.7758	96.3306	6026.55	4742.91	5529.87	4827.37	5379.2	-5.10615	0	1	LOC_Os03g20290	LOC_Os03g20290.1	aspartic proteinase nepenthesin-1 precursor, putative, expressed	5	NA	NA	NA	NA	NA	5		NA	NA	NA
PH_os_0014337	5380.35	6350.18	6225.63	5823.12	5729.18	34067.5	26684.2	29302.9	27668.7	29742.4	-2.41725	0	1	LOC_Os02g53750	LOC_Os02g53750.2|LOC_Os02g53750.1	tyrosine protein kinase domain containing protein, putative, expressed	1	9268867	Os02g0777800	NM_001186238.1	AK066978.1	C7IY97	5		NA	NA	NA
PH_os_0006207	59.4417	52.1933	59.5885	57.7466	52.3175	120.751	91.4696	117.87	136.477	101.656	-1.01448	0	1	LOC_Os03g17480	LOC_Os03g17480.1	IN2-1 protein, putative, expressed	1	4332456	Os03g0283200	NM_001056287.1	NA	Q10N44	1		BGIOSGA010968	BGIOSGA010968-TA	NA
PH_os_0014298	83.9177	85.1574	107.259	78.3703	84.7045	2375.98	2119.39	2163.91	2120.57	2090.9	-4.60525	0	1	LOC_Os03g08490	LOC_Os03g08490.1	AP2 domain containing protein, expressed	5	NA	NA	NA	NA	NA	5		NA	NA	NA
PH_os_0016282	277.977	237.159	252.105	217.581	233.352	562.283	518.674	579.341	504.553	482.598	-1.11553	0	1	LOC_Os06g07905	LOC_Os06g07905.2	galactosyltransferase family protein, putative, expressed	5	NA	NA	NA	NA	NA	5		NA	NA	NA
PH_os_0016342	2360.19	2703.98	2576.97	2749.15	2277.89	10308.9	8986.89	9528.55	9027.16	9319.16	-1.97007	0	1	LOC_Os05g41000	LOC_Os05g41000.1	endonuclease/exonuclease/phosphatase family domain containing protein, expressed	1	4339154	Os05g0489000	NM_001062424.1	AK066065.1	Q6AVN0	5		NA	NA	NA
PH_os_0013764	143.359	187.713	171.432	138.179	136.191	625.707	586.237	602.693	595.538	590.674	-1.93832	0	1	LOC_Os02g42710	LOC_Os02g42710.1	C2 domain containing protein, putative, expressed	5	NA	NA	NA	NA	NA	5		NA	NA	NA
PH_os_0015160	560.326	645.548	649.973	636.243	558.053	3985.99	3524.7	3318.15	3622.86	3617.88	-2.63038	0	1	LOC_Os04g10750	LOC_Os04g10750.4|LOC_Os04g10750.3|LOC_Os04g10750.2|LOC_Os04g10750.1	inorganic phosphate transporter, putative, expressed	1	4335115	Os04g0186400	NM_001058729.1	AK063990.1|AY569609.1	Q8H6H2	5		NA	NA	NA
PH_os_0013776	250.005	296.677	293.359	262.953	262.418	1550.24	1379.32	1365.51	1418.54	1259.46	-2.3894	0	1	LOC_Os02g02890	LOC_Os02g02890.1	peptidyl-prolyl cis-trans isomerase, putative, expressed	5	NA	NA	NA	NA	NA	5		NA	NA	NA
PH_os_0013387	95.2816	87.9044	96.2584	79.4015	88.0262	403.722	392.903	381.409	384.618	373.451	-2.11381	0	1	LOC_Os01g49529	LOC_Os01g49529.3|LOC_Os01g49529.2|LOC_Os01g49529.1	OsWAK10d - OsWAK receptor-like cytoplasmic kinase OsWAK-RLCK, expressed	5	NA	NA	NA	NA	NA	5		NA	NA	NA
PH_os_0003245	167.835	171.231	180.599	171.177	161.105	2811.41	2423.94	2371.85	2229.13	2355.2	-3.85491	0	1	LOC_Os11g05240	LOC_Os11g05240.1	PAN domain-containing protein At5g03700 precursor, putative	1	9269026	Os11g0149900	NM_001189425.1	NA	Q53PX8	1		BGIOSGA034801	BGIOSGA034801-TA	IPR001480; Curculin-like (mannose-binding) lectin|IPR003014; N/apple PAN|IPR003609; Apple-like
PH_os_0015949	229.9	247.231	242.021	230.986	246.639	5947.27	5513.12	5358.63	5385.69	5529.01	-4.53696	0	1	LOC_Os05g06940	LOC_Os05g06940.1	relA-SpoT like protein RSH4, putative, expressed	5	NA	NA	NA	AK289182.1	NA	5		NA	NA	NA
PH_os_0017127	745.644	888.201	819.571	894.04	787.253	2706.52	2431.22	2339.61	2419.37	2477.19	-1.64259	0	1	LOC_Os06g13830	LOC_Os06g13830.1	endoglucanase, putative, expressed	1	4340645	Os06g0247900	NM_001063821.1	AK065325.1	Q654U4	5		NA	NA	NA
PH_os_0012175	580.431	622.656	639.889	592.933	631.131	2944.36	2390.68	2485.27	2412.14	2769.32	-2.15371	0	1	LOC_Os11g12050	LOC_Os11g12050.2|LOC_Os11g12050.1	NBS-LRR type disease resistance protein, putative, expressed	1	4350125	Os11g0227800	NM_001074081.1	AK101773.1	Q2R8I7	5		NA	NA	NA
PH_os_0015890	407.351	384.582	397.868	342.355	348.783	2987.05	2480.07	2786.62	2470.04	2795	-2.86502	0	1	LOC_Os05g02130	LOC_Os05g02130.1	ankyrin repeat domain-containing protein 28, putative, expressed	1	4337598	Os05g0112000	NM_001060984.1	AK107650.1	Q65XV2	5		NA	NA	NA
PH_os_0003259	123.254	134.604	130.178	134.055	139.513	759.875	563.369	652.732	599.674	633.476	-2.31848	0	1	LOC_Os11g37870	LOC_Os11g37870.1	stripe rust resistance protein Yr10, putative, expressed	1	4350815	Os11g0590900	NM_001074714.1	NA	Q2R1W2	1		BGIOSGA019665	BGIOSGA019665-TA	IPR000767; Disease resistance protein|IPR001611; Leucine-rich repeat|IPR002182; NB-ARC
PH_os_0003176	70.8056	97.9768	131.095	69.0896	60.6218	254.918	195.412	253.531	219.191	177.63	-1.14214	0	1	LOC_Os11g03750	LOC_Os11g03750.1	PME/invertase inhibitor, putative	5	NA	NA	NA	NA	NA	1		BGIOSGA034568	BGIOSGA034568-TA	IPR006501; Pectinesterase inhibitor
PH_os_0015999	5183.67	5900.59	5887.35	5551.92	5285.72	14942.6	12250.7	14182.2	13087.4	15026.9	-1.39867	0	1	LOC_Os04g58130	LOC_Os04g58130.1	katanin p80 WD40 repeat-containing subunit B1 homolog 1, putative, expressed	5	NA	NA	NA	AK242380.1	NA	5		NA	NA	NA
PH_os_0015914	3328.74	3568.37	3758.66	3415.3	3436.34	12937.4	10593.8	11563.5	10813.8	12179.4	-1.80003	0	1	LOC_Os05g08990	LOC_Os05g08990.1	glutaminyl-tRNA synthetase, putative, expressed	1	4337996	Os05g0182800	NM_001061357.1	AK061951.1|AK121273.1	Q65WY6	5		NA	NA	NA
PH_os_0015819	270.984	298.509	306.193	237.173	267.4	1514.87	1203.66	1485.6	1232.43	1300.12	-2.2863	0	1	LOC_Os05g05620	LOC_Os05g05620.1	glutathione S-transferase, putative, expressed	1	4337813	Os05g0148900	NM_001061187.1	AK120912.1	Q65XF1	1		BGIOSGA019178	BGIOSGA019178-TA	IPR004045; Glutathione S-transferase, N-terminal|IPR004046; Glutathione S-transferase, C-terminal
PH_os_0015926	64.6866	81.4947	82.5072	50.5282	68.0957	197.592	165.269	270.211	176.8	163.719	-1.29313	0	1	LOC_Os04g54140	LOC_Os04g54140.1	receptor-like kinase, putative, expressed	1	4337122	Os04g0634000	NM_001060533.1	AK106486.1	Q7XQT7	4		BGIOSGA014282|BGIOSGA014280	BGIOSGA014282-TA|BGIOSGA014280-TA	IPR000719; Protein kinase, core|IPR000858; S-locus glycoprotein|IPR001245; Tyrosine protein kinase|IPR001480; Curculin-like (mannose-binding) lectin|IPR002290; Serine/threonine protein kinase|IPR003609; Apple-like|IPR008271; Serine/threonine protein kinase, active site|IPR013227; PAN-like, type 2|IPR017441; Protein kinase ATP binding, conserved site|IPR017442; Serine/threonine protein kinase-rela…
PH_os_0003178	152.975	173.062	174.182	161.897	149.478	15765.9	13033.4	12943.4	12857.8	12915.6	-6.40538	0	1	LOC_Os11g14910	LOC_Os11g14910.1	NADP-dependent oxidoreductase, putative, expressed	1	4350217	Os11g0255500	NM_001074163.1	AK110615.1	Q53LC7	1		BGIOSGA034194	BGIOSGA034194-TA	IPR013149; Alcohol dehydrogenase, zinc-binding
PH_os_0015340	3154.78	3439.26	3313.12	3445.2	3284.37	7854.89	7192.84	6988.79	7202.29	7608.14	-1.23036	0	1	LOC_Os04g08034	LOC_Os04g08034.5|LOC_Os04g08034.4|LOC_Os04g08034.3|LOC_Os04g08034.2|LOC_Os04g08034.1	ZOS4-02 - C2H2 zinc finger protein, expressed	1	4335036	Os04g0162100	NM_001058660.1	AK120470.1	Q0JF48	5		NA	NA	NA
PH_os_0014267	1076.07	361.69	474.875	218.612	269.892	2244.25	2013.37	2153.9	1958.24	2071.64	-2.03888	0	1	LOC_Os02g52250	LOC_Os02g52250.1	SKIP/SNW domain containing protein, expressed	5	NA	NA	NA	NA	NA	5		NA	NA	NA
PH_os_0014308	101.401	66.844	71.5062	58.7777	59.7914	243.941	221.398	249.083	241.937	223.643	-1.64172	0	1	LOC_Os03g02762	LOC_Os03g02762.1	PPR repeat domain containing protein, putative, expressed	1	4331425	Os03g0119700	NM_001055316.1	AK119410.1	Q0DVP3	5		NA	NA	NA
PH_os_0002801	437.071	455.089	441.872	438.255	474.179	5726.5	5074.48	4900.49	5245.08	5181.24	-3.5892	0	1	LOC_Os11g36200	LOC_Os11g36200.2|LOC_Os11g36200.1	receptor-like protein kinase 2 precursor, putative, expressed	1	4350751	Os11g0570000	NM_001074652.1	AK111751.1	Q2R2D3	4		BGIOSGA035467|BGIOSGA032162	BGIOSGA035467-TA|BGIOSGA032162-TA	IPR000719; Protein kinase, core|IPR001245; Tyrosine protein kinase|IPR001611; Leucine-rich repeat|IPR001680; WD40 repeat|IPR002290; Serine/threonine protein kinase|IPR003591; Leucine-rich repeat, typical subtype|IPR008271; Serine/threonine protein kinase, active site|IPR013210; Leucine-rich repeat, N-terminal|IPR017441; Protein kinase ATP binding, conserved site|IPR017442; Serine/threonine protei…
PH_os_0017584	958.061	644.633	752.649	536.218	603.727	2590.65	2083.01	2629.83	2049.23	2129.42	-1.6711	0	1	LOC_Os05g29150	LOC_Os05g29150.1	hypothetical protein	1	4338533	Os05g0359500	NM_001061840.1	NA	Q6L474	5		NA	NA	NA
PH_os_0017620	175.703	178.556	194.35	206.238	198.474	553.745	433.441	458.136	446.653	415.184	-1.30705	0	1	LOC_Os06g06860	LOC_Os06g06860.1	MLA1, putative, expressed	1	4340226	Os06g0163900	NM_001063434.1	AK102733.1	Q5VRS9	1		BGIOSGA021844	BGIOSGA021844-TA	IPR000767; Disease resistance protein|IPR001611; Leucine-rich repeat|IPR002182; NB-ARC
PH_os_0002837	133.744	141.929	149.43	145.398	119.583	285.41	241.147	267.987	275.023	301.757	-1.004	0	1	LOC_Os11g37660	LOC_Os11g37660.1	vegetative storage protein, putative, expressed	1	4350803	Os11g0587100	NM_001074703.2	NA	Q2R1Y4	1		BGIOSGA035567	BGIOSGA035567-TA	IPR002885; Pentatricopeptide repeat
PH_os_0011613	918.724	1072.25	1168.85	948.693	892.719	12176.3	9410.97	11010.8	9789.16	10493	-3.44035	0	1	LOC_Os10g05020	LOC_Os10g05020.1	cytochrome P450, putative, expressed	1	4348078	Os10g0139700	NM_001070674.1	AK067458.1	Q7XGZ5	5		NA	NA	NA
PH_os_0010219	861.031	919.334	858.075	757.924	726.631	4136.01	3433.23	4202.17	3558.75	3690.64	-2.13108	0	1	LOC_Os07g46610	LOC_Os07g46610.1	cis-zeatin O-glucosyltransferase, putative, expressed	5	NA	NA	NA	NA	NA	5		NA	NA	NA
PH_os_0020397	2498.3	2763.5	2548.56	2665.62	2410.76	11329.8	9697.85	10194.6	9421.08	10149.5	-2.04684	0	1	LOC_Os01g59930	LOC_Os01g59930.1	NADH-cytochrome b5 reductase, putative, expressed	1	4327480	Os01g0814900	NM_001051147.1	AK058594.1|AK071859.1|AK103964.1	Q5N760	1		BGIOSGA000603	BGIOSGA000603-TA	IPR001433; Oxidoreductase FAD/NAD(P)-binding|IPR001709; Flavoprotein pyridine nucleotide cytochrome reductase|IPR001834; NADH:cytochrome b5 reductase (CBR)|IPR008333; Oxidoreductase FAD-binding region
PH_os_0020513	28552.1	30860.9	29067.3	29960.2	27537.3	60457	54022.1	57778.5	54059.5	53031.2	-1.0039	0	1	LOC_Os02g18550	LOC_Os02g18550.1	40S ribosomal protein S3a, putative, expressed	1	4329042	Os02g0287000	NM_001053113.1	AK059647.1|AK099131.1|AF052503.1	Q6K8B8	1		BGIOSGA006680	BGIOSGA006680-TA	IPR001593; Ribosomal protein S3Ae
PH_os_0019947	2533.27	2759.83	2765.82	2737.81	2674	17722.3	43.6559	51.1511	16116.7	16780.7	-2.10298	0.036	1	LOC_Os10g41550	LOC_Os10g41550.1	beta-amylase, putative, expressed	1	4349417	Os10g0565200	NM_001071950.2	NA	Q0IVL0	1		BGIOSGA031385	BGIOSGA031385-TA	IPR001554; Glycoside hydrolase, family 14
PH_os_0017342	162.591	121.784	129.261	96.9317	112.109	536.669	478.136	537.086	470.434	459.056	-1.95095	0	1	LOC_Os02g10710	LOC_Os02g10710.1	hsp20/alpha crystallin family protein, putative, expressed	1	4328648	Os02g0201000	NM_001052758.1	AK106682.1	Q0E301	4		BGIOSGA006929|BGIOSGA006925	BGIOSGA006929-TA|BGIOSGA006925-TA	IPR002068; Heat shock protein Hsp20|IPR002068; Heat shock protein Hsp20
PH_os_0007794	3896.06	4299.99	4281.21	4103.1	4792.45	12043.3	11092.8	11483.4	10744.5	11257	-1.48085	0	1	LOC_Os05g03190	LOC_Os05g03190.1	IQ calmodulin-binding motif domain containing protein, expressed	1	4337666	Os05g0123200	NM_001061046.1	AK065809.1|AK066395.1|AK105073.1	Q0DL48	1		BGIOSGA019089	BGIOSGA019089-TA	IPR000048; IQ calmodulin-binding region
PH_os_0013161	146.856	150.17	176.015	128.899	121.244	18137	14902.3	16436.2	15203.8	17085.7	-6.85193	0	1	LOC_Os01g59570	LOC_Os01g59570.1	senescence-induced receptor-like serine/threonine-protein kinase precursor, putative, expressed	1	9272032	Os01g0810750	NM_001185686.1	AK243390.1	C7IXP1	5		NA	NA	NA
PH_os_0007806	5485.25	5992.15	6008.36	5688.04	6062.18	20514.2	16656.8	18868.1	16335.9	18406.1	-1.68672	0	1	LOC_Os05g03040	LOC_Os05g03040.3|LOC_Os05g03040.2|LOC_Os05g03040.1	AP2 domain containing protein, expressed	1	4337654	Os05g0121600	NM_001061034.2	AY685117.1	Q0DL60	1		BGIOSGA018911	BGIOSGA018911-TA	IPR001471; Pathogenesis-related transcriptional factor and ERF, DNA-binding
PH_os_0012294	472.911	347.955	356.614	262.953	276.535	7323.09	6109.75	6848.68	5511.83	6632.24	-4.19305	0	1	LOC_Os11g05380	LOC_Os11g05380.1	cytochrome P450, putative, expressed	1	4349792	Os11g0151400	NM_001072298.1	AK106404.1	Q53PZ7	5		NA	NA	NA
PH_os_0014849	8096.31	9273.92	7999.53	7920.56	8634.87	21393.6	17935.3	19117.2	18093.6	20730.3	-1.25132	0	1	LOC_Os03g50350	LOC_Os03g50350.1	coatomer alpha subunit, putative, expressed	5	NA	NA	NA	NA	NA	5		NA	NA	NA
PH_os_0019980	941.452	495.378	627.971	361.947	396.118	1719.78	1574.73	1938.18	1464.03	1526.98	-1.41331	0	1	LOC_Os11g36200	LOC_Os11g36200.2|LOC_Os11g36200.1	receptor-like protein kinase 2 precursor, putative, expressed	1	4350751	Os11g0570000	NM_001074652.1	AK111751.1	Q2R2D3	1		BGIOSGA032162	BGIOSGA032162-TA	IPR000719; Protein kinase, core|IPR001245; Tyrosine protein kinase|IPR001611; Leucine-rich repeat|IPR001680; WD40 repeat|IPR002290; Serine/threonine protein kinase|IPR003591; Leucine-rich repeat, typical subtype|IPR008271; Serine/threonine protein kinase, active site|IPR013210; Leucine-rich repeat, N-terminal|IPR017441; Protein kinase ATP binding, conserved site|IPR017442; Serine/threonine protei…
PH_os_0014884	4762.33	5392.39	5219.04	5155.94	4983.45	15291.4	12275.6	12309.6	12081.4	12659.9	-1.41963	0	1	LOC_Os03g51600	LOC_Os03g51600.2|LOC_Os03g51600.1	tubulin/FtsZ domain containing protein, putative, expressed	5	NA	NA	NA	NA	NA	5		NA	NA	NA
PH_os_0015345	1559.47	1720.55	1699.65	1579.78	1587.79	5403.28	4242.94	4327.82	4067.44	4349.8	-1.53143	0	1	LOC_Os03g58060	LOC_Os03g58060.3|LOC_Os03g58060.2|LOC_Os03g58060.1	XRN 5'-3' exonuclease N-terminus domain containing protein, expressed	5	NA	NA	NA	AK058269.1	NA	5		NA	NA	NA
PH_os_0014848	1764.89	2097.8	1907.75	1974.73	1712.36	6463.2	4841.65	5279.68	5260.59	5678.82	-1.60053	0	1	LOC_Os03g25970	LOC_Os03g25970.2|LOC_Os03g25970.1	KH domain-containing protein, putative, expressed	1	4332959	Os03g0376800	NM_001056757.1	AK065781.1|AK067678.1|AK101145.1	Q8S7G1	5		NA	NA	NA
PH_os_0019304	87.4143	92.4828	92.5914	102.088	88.8566	228.084	193.333	197.932	258.48	192.611	-1.22522	0	1	LOC_Os05g40160	LOC_Os05g40160.1	NB-ARC domain containing protein, expressed	1	4339113	Os05g0479800	NM_001062384.1	AK121345.1	Q0DHB0	1		BGIOSGA020054	BGIOSGA020054-TA	IPR000767; Disease resistance protein|IPR002182; NB-ARC
PH_os_0015369	3716.86	4004.23	3721.99	3589.57	3169.77	48821	35731.3	42171.8	42522	44835.6	-3.62375	0	1	LOC_Os04g32920	LOC_Os04g32920.5|LOC_Os04g32920.4|LOC_Os04g32920.3|LOC_Os04g32920.2|LOC_Os04g32920.1	potassium transporter, putative, expressed	1	4335729	Os04g0401700	NM_001059224.1	AK101722.1|AK119883.1|AK119891.1|AK105723.1	Q6VVA6	5		NA	NA	NA
PH_os_0007854	455.429	521.933	538.13	524.875	451.757	1453.89	1311.76	1206.5	1328.59	1364.33	-1.49192	0	1	LOC_Os04g55730	LOC_Os04g55730.1	alpha-N-acetylglucosaminidase, putative, expressed	1	9270735	Os04g0650900	NM_001187195.1	AK064480.1	C7J0T5	1		BGIOSGA014208	BGIOSGA014208-TA	IPR007781; Alpha-N-acetylglucosaminidase
PH_os_0020010	24615.9	29148.6	27298.9	25859.1	22804.6	58426.2	52128.3	57977.5	55129.7	54347.3	-1.1606	0	1	LOC_Os10g31000	LOC_Os10g31000.1	ubiquitin-conjugating enzyme, putative, expressed	5	NA	Os10g0447100	NA	AK120481.1	NA	1		BGIOSGA033052	BGIOSGA033052-TA	IPR000608; Ubiquitin-conjugating enzyme, E2
PH_os_0015775	15136.7	18366.5	17279.8	17770.5	16026.6	79933.2	68118.9	72873.6	16501.4	70126.5	-1.97194	0.001	1	LOC_Os05g03860	LOC_Os05g03860.1	CPuORF3 - conserved peptide uORF-containing transcript, expressed	1	4337699	Os05g0129300	NM_001061079.1	X57325.1|AK065180.1|AK104844.1	Q688Q7	5		NA	NA	NA
PH_os_0007866	2029.76	2464.07	2141.52	2160.34	2056.99	5086.16	4222.15	4173.26	3772.77	4043.76	-1.04791	0	1	LOC_Os04g54800	LOC_Os04g54800.3|LOC_Os04g54800.2|LOC_Os04g54800.1	shikimate kinase, putative, expressed	1	4337165	Os04g0640600	NM_001060572.2	AB188836.1|AK067948.1|AK070318.1	Q7X7H9	1		BGIOSGA014251	BGIOSGA014251-TA	IPR000623; Shikimate kinase
PH_os_0018401	583.928	468.824	520.712	357.822	444.283	1721	1637.1	1890.37	1585	1697.12	-1.81588	0	1	LOC_Os01g74490	LOC_Os01g74490.1	heavy metal-associated domain containing protein, expressed	1	4324307	Os01g0976300	NM_001052101.1	AK111354.1	Q94CS5	1		BGIOSGA005285	BGIOSGA005285-TA	IPR006121; Heavy metal transport/detoxification protein
PH_os_0019123	3216.85	3588.52	3457.05	3468.92	3420.57	8981.89	8202.12	7869.48	7987.03	8307.96	-1.32242	0	1	LOC_Os04g53210	LOC_Os04g53210.3|LOC_Os04g53210.1	hydroxyacid oxidase 1, putative, expressed	1	4337048	Os04g0623500	NM_001060460.1	AK060221.1|AK068638.1	Q7FAS1	1		BGIOSGA017163	BGIOSGA017163-TA	IPR000262; FMN-dependent alpha-hydroxy acid dehydrogenase|IPR008259; FMN-dependent alpha-hydroxy acid dehydrogenase, active site
PH_os_0011370	206.298	187.713	209.935	120.649	165.257	6959.62	6441.33	6187.05	5992.6	6363.65	-5.1468	0	1	LOC_Os10g06680	LOC_Os10g06680.1	expressed protein	1	4348135	Os10g0155100	NM_001070724.1	AK108770.1	Q7G6D9	5		NA	NA	NA
PH_os_0001219	389.868	393.739	363.948	347.511	375.357	4784.89	4248.14	4255.55	4323.85	4503.89	-3.57566	0	1	LOC_Os07g39320	LOC_Os07g39320.1	homeobox domain containing protein, expressed	1	4343726	Os07g0581700	NM_001066641.1	AK121889.1|AY559047.1	Q7XI85	1		BGIOSGA026014	BGIOSGA026014-TA	IPR000047; Helix-turn-helix motif, lambda-like repressor|IPR001356; Homeobox
PH_os_0014655	486.024	189.544	245.688	137.148	127.887	5017.86	3824.05	4117.66	3768.64	4106.9	-4.00071	0	1	LOC_Os03g44170	LOC_Os03g44170.1	glutathione S-transferase, putative, expressed	1	4333555	Os03g0643700	NM_001057289.1	AK110550.1	Q60DP1	5		NA	NA	NA
PH_os_0011949	6656.6	7193.51	7557.66	6855.34	7120.16	16738	13662.2	14278.9	13861.8	15754.5	-1.13241	0	1	LOC_Os11g07910	LOC_Os11g07910.1	transmembrane 9 superfamily member, putative, expressed	1	4349939	Os11g0181100	NM_001072429.1	AK100605.1	Q2R9Q8	5		NA	NA	NA
PH_os_0007999	3621.57	3948.37	4099.69	3736	3932.94	29818.1	25498.2	28567.9	25516.1	28314.9	-2.88873	0	1	LOC_Os04g58570	LOC_Os04g58570.1	C2 domain containing protein, putative, expressed	1	4337436	Os04g0682100	NM_001060829.1	AK070539.1	Q7XPW6	1		BGIOSGA017371	BGIOSGA017371-TA	IPR000008; C2 calcium-dependent membrane targeting
PH_os_0001087	460.673	411.136	483.125	391.852	402.761	1052.6	836.739	1026.36	844.713	929.883	-1.13645	0	1	LOC_Os07g29820	LOC_Os07g29820.1	NBS-LRR disease resistance protein, putative, expressed	1	4343236	Os07g0481400	NM_001066179.1	AK121542.1	Q69PR5	1		BGIOSGA024307	BGIOSGA024307-TA	IPR000767; Disease resistance protein|IPR001611; Leucine-rich repeat|IPR002182; NB-ARC
PH_os_0018419	602.285	655.621	671.975	635.212	644.418	4950.77	4239.82	4371.19	3960.95	4232.09	-2.83124	0	1	LOC_Os02g53130	LOC_Os02g53130.1	nitrate reductase, putative, expressed	1	4330867	Os02g0770800	NM_001054788.1	AK102602.1|AK102178.1	Q6ZHH7	1		BGIOSGA005531	BGIOSGA005531-TA	IPR000572; Oxidoreductase, molybdopterin binding|IPR001199; Cytochrome b5|IPR001433; Oxidoreductase FAD/NAD(P)-binding|IPR001709; Flavoprotein pyridine nucleotide cytochrome reductase|IPR001834; NADH:cytochrome b5 reductase (CBR)|IPR005066; Moybdenum cofactor oxidoreductase, dimerisation|IPR008333; Oxidoreductase FAD-binding region|IPR008335; Eukaryotic molybdopterin oxidoreductase
PH_os_0014723	89.1626	72.338	84.3407	71.152	67.2653	269.554	201.649	323.586	216.089	188.331	-1.53869	0	1	LOC_Os03g16760	LOC_Os03g16760.1	protein phosphatase 2C, putative, expressed	1	4332406	Os03g0275100	NM_001056240.1	AK107250.1	Q10NB9	5		NA	NA	NA
PH_os_0011926	637.25	730.706	702.228	679.553	696.736	4919.06	4384.3	4057.61	4047.8	4507.1	-2.75269	0	1	LOC_Os10g40600	LOC_Os10g40600.1	peptide transporter PTR2, putative, expressed	1	4349339	Os10g0554200	NM_001071873.2	AK105765.1	Q0IVT7	5		NA	NA	NA
PH_os_0018451	1660.87	1833.17	1814.24	1741.68	1706.55	17560.1	13965.7	14372.3	13895.9	15399.3	-3.17684	0	4	LOC_Os02g44235|LOC_Os02g44230	LOC_Os02g44235.1|LOC_Os02g44230.4|LOC_Os02g44230.3|LOC_Os02g44230.2|LOC_Os02g44230.1	expressed protein|CPuORF22 - conserved peptide uORF-containing transcript, expressed	1	4330221	Os02g0661100	NM_001054180.1	AB120515.1|AK059390.1|AK103391.1	Q75WV3	1		BGIOSGA005896	BGIOSGA005896-TA	IPR003337; Trehalose-phosphatase
PH_os_0017380	218.536	375.425	468.457	272.234	270.722	980.641	760.861	1366.62	599.674	538.241	-1.02484	0.048	1	LOC_Os02g38090	LOC_Os02g38090.1	AP2 domain containing protein	1	4329849	Os02g0594300	NM_001053840.1	NA	Q6ZH77	1		BGIOSGA008532	BGIOSGA008532-TA	IPR001471; Pathogenesis-related transcriptional factor and ERF, DNA-binding
PH_os_0008035	1115.41	1295.67	1279.78	1254.96	1223.23	24910	19515.2	20864.1	19819.2	21986.5	-4.18418	0	1	LOC_Os05g19910	LOC_Os05g19910.1	transferase family protein, putative, expressed	1	4338283	Os05g0278500	NM_001061617.1	AK067851.1	Q0DJH7	1		BGIOSGA018391	BGIOSGA018391-TA	IPR003480; Transferase
PH_os_0011896	52.4486	40.2895	58.6718	41.2475	44.0131	142.705	108.1	152.341	143.715	228.993	-1.62	0	1	LOC_Os10g41760	LOC_Os10g41760.1	chlorophyllide a oxygenase, chloroplast precursor, putative, expressed	1	4349430	Os10g0567100	NM_001071962.1	AK063367.1	Q336R0	5		NA	NA	NA
PH_os_0011956	2506.17	2851.4	2862.08	2769.77	2481.34	6387.58	5728.28	5638.85	5634.86	5781.54	-1.1759	0	1	LOC_Os11g37759	LOC_Os11g37759.3|LOC_Os11g37759.2|LOC_Os11g37759.1	stripe rust resistance protein Yr10, putative, expressed	5	NA	NA	NA	NA	NA	5		NA	NA	NA
PH_os_0011559	166.961	204.195	192.517	192.832	201.796	933.073	853.37	767.266	893.307	908.482	-2.26184	0	1	LOC_Os10g02500	LOC_Os10g02500.1	serine/threonine-protein kinase BRI1-like 2 precursor, putative, expressed	1	4347982	Os10g0114400	NM_001070582.2	AK243167.1	Q0IZA4	5		NA	NA	NA
PH_os_0017617	5502.73	6280.59	6126.62	4862.05	5715.89	13186.2	12343.2	11879.3	12594.2	13177.8	-1.22053	0	1	LOC_Os06g05180	LOC_Os06g05180.4|LOC_Os06g05180.3|LOC_Os06g05180.2|LOC_Os06g05180.1	coatomer subunit beta, putative, expressed	1	4340097	Os06g0143900	NM_001063314.1	AK061962.1|AK103948.1|AK111584.1	Q5VQ78	1		BGIOSGA021944	BGIOSGA021944-TA	IPR001680; WD40 repeat|IPR006692; Coatomer, WD associated region
PH_os_0016556	117.135	101.64	117.344	92.807	84.7045	391.525	388.746	425.888	364.974	367.031	-1.90192	0	1	LOC_Os05g30680	LOC_Os05g30680.1	leucine zipper protein-like, putative, expressed	1	4338577	Os05g0369700	NM_001061882.1	AK102233.1	Q6L581	5		NA	NA	NA
PH_os_0016290	23708.5	27638.6	27306.2	26785.1	24121.7	63002.5	55013.8	54504.8	55777.9	58043.3	-1.21781	0	1	LOC_Os05g49030	LOC_Os05g49030.1	60S ribosomal protein L18a, putative, expressed	1	4339625	Os05g0565000	NM_001062870.1	AK102673.1	Q6AUF5	5		NA	NA	NA
PH_os_0002293	76.0504	65.9283	90.7579	58.7777	79.7218	192.713	176.703	221.284	215.055	168	-1.3478	0	1	LOC_Os09g19140	LOC_Os09g19140.1	senescence-induced receptor-like serine/threonine-protein kinase precursor, putative	1	4346833	Os09g0356000	NM_001069501.2	NA	Q0J2D5	1		BGIOSGA029918	BGIOSGA029918-TA	IPR000719; Protein kinase, core|IPR001245; Tyrosine protein kinase|IPR001611; Leucine-rich repeat|IPR002290; Serine/threonine protein kinase|IPR008271; Serine/threonine protein kinase, active site|IPR017441; Protein kinase ATP binding, conserved site
PH_os_0012077	613.648	573.21	594.969	498.064	470.857	2329.63	2126.67	2210.62	2004.77	2100.53	-1.96672	0	1	LOC_Os11g03890	LOC_Os11g03890.1	RNA recognition motif containing protein, putative, expressed	5	NA	NA	NA	NA	NA	5		NA	NA	NA
PH_os_0011760	481.653	546.656	533.546	506.314	550.579	10733.4	9721.76	9397.34	9389.03	9686.19	-4.24467	0	1	LOC_Os11g20040	LOC_Os11g20040.1	O-methyltransferase, putative, expressed	5	NA	NA	NA	NA	NA	5		NA	NA	NA
PH_os_0011759	82.1694	65.9283	58.6718	54.653	51.487	200.031	193.333	230.18	214.021	185.121	-1.63078	0	1	LOC_Os11g04550	LOC_Os11g04550.1	sulfotransferase domain containing protein, expressed	5	NA	NA	NA	NA	NA	5		NA	NA	NA
PH_os_0016314	55.9452	51.2776	55.0048	49.497	48.1653	839.155	669.391	719.451	718.574	781.145	-3.84261	0	1	LOC_Os05g32370	LOC_Os05g32370.1	ATP-dependent RNA helicase, putative, expressed	1	4338675	Os05g0389800	NM_001061972.1	AK108808.1	Q6I5X9	5		NA	NA	NA
PH_os_0002238	5798.19	6493.94	6748.17	6139.7	6458.3	16497.7	12803.7	13753	13097.7	14961.6	-1.22177	0	1	LOC_Os09g26800	LOC_Os09g26800.1	polygalacturonase, putative, expressed	1	4347165	Os09g0439400	NM_001069809.1	AK121407.1	Q69P92	1		BGIOSGA030833	BGIOSGA030833-TA	IPR000743; Glycoside hydrolase, family 28|IPR006626; Parallel beta-helix repeat
PH_os_0011758	246.508	161.158	165.931	118.587	132.039	1327.04	941.721	1232.07	1010.14	1138.55	-2.61671	0	1	LOC_Os11g08100	LOC_Os11g08100.1	eukaryotic aspartyl protease domain containing protein, expressed	5	NA	NA	NA	NA	NA	5		NA	NA	NA
PH_os_0017625	82.1694	118.122	92.5914	82.4951	75.5697	575.7	570.645	560.438	522.13	575.693	-2.63805	0	1	LOC_Os06g08710	LOC_Os06g08710.1	receptor-like protein kinase precursor, putative	1	4340343	Os06g0186300	NM_001063543.2	NA	Q0DE01	1		BGIOSGA021766	BGIOSGA021766-TA	IPR000719; Protein kinase, core|IPR001245; Tyrosine protein kinase|IPR001611; Leucine-rich repeat|IPR002290; Serine/threonine protein kinase|IPR003591; Leucine-rich repeat, typical subtype|IPR008271; Serine/threonine protein kinase, active site|IPR013210; Leucine-rich repeat, N-terminal|IPR017441; Protein kinase ATP binding, conserved site|IPR017442; Serine/threonine protein kinase-related
PH_os_0002250	3736.09	4318.31	4454.47	4170.13	4009.34	10304	8314.38	8692.34	8157.63	9030.25	-1.1796	0	1	LOC_Os09g27080	LOC_Os09g27080.2|LOC_Os09g27080.1	growth regulator related protein, putative, expressed	1	4347185	Os09g0442900	NM_001069829.1	AK100287.1	Q67UT6	1		BGIOSGA030848	BGIOSGA030848-TA	IPR004348; Protein of unknown function DUF246, plant
PH_os_0011945	9783.41	11053.1	11741.7	10821.3	10138.8	79933.2	68118.9	72873.6	67758	70126.5	-2.84172	0	1	LOC_Os10g40510	LOC_Os10g40510.1	LTPL144 - Protease inhibitor/seed storage/LTP family protein precursor, expressed	1	4349329	Os10g0552600	NM_001071864.1	AK062911.1	Q9FWP7	5		NA	NA	NA
PH_os_0016326	71.6797	61.35	93.5081	54.653	50.6566	201.251	174.624	224.62	192.309	185.121	-1.48041	0	1	LOC_Os05g45120	LOC_Os05g45120.1	anthocyanidin 5,3-O-glucosyltransferase, putative, expressed	5	NA	NA	NA	NA	NA	5		NA	NA	NA
PH_os_0014145	53.3227	52.1933	62.3388	54.653	50.6566	136.607	118.495	169.021	136.477	131.618	-1.30964	0	1	LOC_Os02g51070	LOC_Os02g51070.1	starch synthase, putative, expressed	5	NA	NA	NA	NA	NA	5		NA	NA	NA
PH_os_0013008	1056.84	990.756	1111.1	1031.19	1109.46	41938.3	33515.3	34673.7	35242.2	37314.1	-5.20691	0	1	LOC_Os01g74110	LOC_Os01g74110.1	metal cation transporter, putative, expressed	1	4326394	Os01g0972200	NM_001052075.1	AY302058.1	Q94DG6	5		NA	NA	NA
PH_os_0008888	52.4486	63.1813	60.5053	55.6842	50.6566	229.304	202.688	243.524	225.395	207.592	-1.52045	0	1	LOC_Os05g39540	LOC_Os05g39540.1	metal cation transporter, putative, expressed	1	4339080	Os05g0472400	NM_001062351.2	AK243641.1	Q0DHE3	1		BGIOSGA020031	BGIOSGA020031-TA	IPR003689; Zinc/iron permease
PH_os_0012125	6278.1	7668.75	7360.56	7057.45	6464.94	15309.7	12546.9	13274.8	12760.6	14450.1	-1.06768	0	1	LOC_Os10g39420	LOC_Os10g39420.1	CAMK_CAMK_like.8 - CAMK includes calcium/calmodulin depedent protein kinases, expressed	1	4349249	Os10g0539600	NM_001071715.1	RICCDPK|AK065456.1|EF122475.1	P53682	5		NA	NA	NA
PH_os_0017702	79.547	87.9044	169.598	89.7134	72.2479	851.352	687.061	677.196	725.812	819.667	-3.00773	0	1	LOC_Os07g09470	LOC_Os07g09470.1	ATPase, putative, expressed	5	NA	NA	NA	NA	NA	5		NA	NA	NA
PH_os_0016521	123.254	116.29	132.012	160.865	118.752	10097.9	8186.53	8784.64	8273.43	9023.83	-6.12779	0	1	LOC_Os05g42424	LOC_Os05g42424.1	ubiquitin family protein, putative, expressed	5	NA	NA	NA	NA	NA	5		NA	NA	NA
PH_os_0016338	665.223	732.537	762.733	718.738	686.77	2845.57	2243.08	2396.32	2278.76	2543.54	-1.8563	0	1	LOC_Os05g38550	LOC_Os05g38550.2|LOC_Os05g38550.1	ubiquitin-conjugating enzyme, putative, expressed	5	NA	NA	NA	NA	NA	5		NA	NA	NA
PH_os_0013413	5480	6515	6656.5	6200.54	5710.91	18452.9	14390.9	17418	14592.7	16062.7	-1.46407	0	1	LOC_Os02g18380	LOC_Os02g18380.1	60S ribosomal protein L27-3, putative, expressed	5	NA	NA	NA	NA	NA	5		NA	NA	NA
PH_os_0012570	154.723	173.978	176.932	158.803	172.731	522.033	431.362	449.24	473.535	500.789	-1.57864	0	1	LOC_Os12g03100	LOC_Os12g03100.1	exostosin family domain containing protein, expressed	5	NA	NA	NA	NA	NA	5		NA	NA	NA
PH_os_0012137	125.877	144.676	149.43	107.244	108.787	5592.34	4106.78	4630.28	4555.45	5093.49	-5.17652	0	1	LOC_Os10g34020	LOC_Os10g34020.1	glutathione S-transferase, putative, expressed	1	4348924	Os10g0481300	NM_001071413.2	AK287435.1	Q0IWX3	5		NA	NA	NA
PH_os_0009389	718.546	818.61	800.32	719.77	813.827	2027.15	1884.48	1769.16	1802.12	1843.72	-1.27969	0	1	LOC_Os06g36990	LOC_Os06g36990.1	phospholipid-transporting ATPase 4, putative, expressed	1	4341328	Os06g0565900	NM_001064426.1	AK066838.1	Q0DBG8	1		BGIOSGA023101	BGIOSGA023101-TA	IPR001757; ATPase, P-type, K/Mg/Cd/Cu/Zn/Na/Ca/Na/H-transporter|IPR013200; HAD superfamily hydrolase-like, type 3
PH_os_0013897	117.135	102.555	91.6747	84.5575	85.5349	223.206	188.136	239.076	199.547	235.413	-1.10294	0	1	LOC_Os02g13810	LOC_Os02g13810.2	DNA binding protein, putative, expressed	5	NA	NA	NA	AK108775.1	NA	5		NA	NA	NA
PH_os_0020081	284.971	289.352	298.859	287.702	291.483	774.511	652.76	686.091	663.777	658.088	-1.24133	0	1	LOC_Os11g11770	LOC_Os11g11770.1	disease resistance protein RPM1, putative, expressed	1	4350109	Os11g0224900	NM_001074066.1	NA	Q53P15	1		BGIOSGA034264	BGIOSGA034264-TA	IPR000767; Disease resistance protein|IPR001611; Leucine-rich repeat|IPR002182; NB-ARC
PH_os_0019602	566.445	571.379	565.633	524.875	621.166	3048.04	2749.28	2813.31	2627.19	2683.71	-2.28948	0	1	LOC_Os07g03770	LOC_Os07g03770.1	Homeobox domain containing protein, expressed	1	4342320	Os07g0129700	NM_001065353.1	AB016071.1|AB007623.1|AK111877.1|FJ940208.1	O80416	1		BGIOSGA025091	BGIOSGA025091-TA	IPR001356; Homeobox|IPR005539; ELK|IPR005540; KNOX1|IPR005541; KNOX2
PH_os_0019617	560.326	339.714	431.788	251.61	306.431	1233.12	997.85	1436.68	982.224	995.157	-1.45985	0	1	LOC_Os11g09010	LOC_Os11g09010.3|LOC_Os11g09010.2|LOC_Os11g09010.1	lipase, putative, expressed	1	4349988	Os11g0195500	NM_001073956.2	AK243523.1	Q0IU28	1		BGIOSGA025494	BGIOSGA025494-TA	IPR002921; Lipase, class 3|IPR008262; Lipase, active site
PH_os_0013933	1604.93	1813.03	1837.16	1689.09	1693.26	5187.4	4249.18	4755.94	4167.73	4634.44	-1.47958	0	1	LOC_Os02g17680	LOC_Os02g17680.1	ethylene-responsive protein related, putative, expressed	1	4329008	Os02g0276900	NM_001053081.1	AK072848.1	Q0E228	5		NA	NA	NA
PH_os_0019622	92.6592	97.0611	105.426	50.5282	77.2305	221.986	204.767	308.018	206.784	169.07	-1.10804	0.001	5	NA	NA	NA	5	NA	NA	NA	NA	NA	1		BGIOSGA025643	BGIOSGA025643-TA	IPR000408; Regulator of chromosome condensation, RCC1|IPR001810; Cyclin-like F-box|IPR013101; Leucine-rich repeat 2
PH_os_0021113	193.186	278.364	226.436	236.142	201.796	586.677	521.792	549.318	568.656	539.311	-1.34861	0	1	LOC_Os11g16290	LOC_Os11g16290.457,57,699,2918|LOC_Os11g16290.357,57,705,3014|LOC_Os11g16290.257,57,447,2854|LOC_Os11g16290.157,57,447,2938	NIN, putative, expressed	5	NA	Os11g0264300	NA	AK110967.1	NA	4		BGIOSGA034185|BGIOSGA034184	BGIOSGA034184-TA	IPR000270; Octicosapeptide/Phox/Bem1p|IPR003035; Plant regulator RWP-RK
PH_os_0011467	257.872	387.329	389.617	272.234	283.179	1156.28	1066.45	1377.74	1072.18	929.883	-1.70596	0	1	LOC_Os09g24990	LOC_Os09g24990.1	CAF1 family ribonuclease containing protein, putative, expressed	1	4347066	Os09g0416800	NM_001069716.1	AK065377.1	Q6EQ06	5		NA	NA	NA
PH_os_0003035	96.1557	84.2418	92.5914	74.2456	67.2653	190.274	170.466	211.276	174.733	126.267	-1.02066	0	1	LOC_Os11g08340	LOC_Os11g08340.1	OsGH3.12 - Probable indole-3-acetic acid-amido synthetase	5	NA	NA	NA	NA	NA	1		BGIOSGA034955	BGIOSGA034955-TA	IPR004993; GH3 auxin-responsive promoter
PH_os_0020462	10435.5	11369.9	11497.8	11403.9	11214.2	32653.9	28473	30711.8	28971.5	29814	-1.45622	0	1	LOC_Os01g46380	LOC_Os01g46380.1	ketol-acid reductoisomerase, chloroplast precursor, putative, expressed	1	4325375	Os01g0652600	NM_001050273.1	AK287821.1|AK072075.1	Q5VPB9	1		BGIOSGA004125	BGIOSGA004125-TA	IPR000506; Acetohydroxy acid isomeroreductase C-terminal|IPR013116; Acetohydroxy acid isomeroreductase, catalytic
PH_os_0009954	123.254	91.5671	108.176	71.152	78.8914	559.844	508.28	550.43	472.501	457.986	-2.39752	0	1	LOC_Os01g18240	LOC_Os01g18240.1	MYB family transcription factor, putative, expressed	5	NA	NA	NA	NA	NA	5		NA	NA	NA
PH_os_0008263	186.192	205.11	204.434	203.144	200.965	712.306	648.602	661.628	646.2	621.706	-1.71601	0	1	LOC_Os06g06450	LOC_Os06g06450.1	heat shock protein STI, putative, expressed	1	4340197	Os06g0159400	NM_001063406.1	AK101286.1	Q5VMX4	1		BGIOSGA022359	BGIOSGA022359-TA	IPR001440; Tetratricopeptide TPR-1|IPR003613; U box|IPR013026; Tetratricopeptide region
PH_os_0003265	1312.96	1449.51	1314.61	1306.52	1447.45	7763.41	6656.49	6918.74	6577.8	6555.2	-2.34904	0	1	LOC_Os10g36030	LOC_Os10g36030.1	cytochrome b561, putative, expressed	1	4349055	Os10g0504200	NM_001071537.1	AK111107.1	Q9FVY1	1		BGIOSGA031594	BGIOSGA031594-TA	IPR004877; Cytochrome b561|IPR006593; Cytochrome b561 / ferric reductase transmembrane
PH_os_0015525	150.353	217.014	149.43	149.522	143.665	364.691	370.036	334.706	333.956	328.509	-1.13678	0	1	LOC_Os04g40620	LOC_Os04g40620.1	peptide methionine sulfoxide reductase, putative, expressed	5	NA	NA	NA	AK287708.1|AK241265.1	NA	5		NA	NA	NA
PH_os_0020680	146.856	106.218	134.762	93.8382	101.313	369.57	313.907	374.737	332.922	331.719	-1.48106	0	1	LOC_Os04g56120	LOC_Os04g56120.1	protein kinase domain containing protein, expressed	1	9270294	Os04g0655400	NM_001187198.1	AK109273.1	C7J0W2	1		BGIOSGA014195	BGIOSGA014195-TA	IPR000719; Protein kinase, core|IPR001245; Tyrosine protein kinase|IPR002290; Serine/threonine protein kinase|IPR008271; Serine/threonine protein kinase, active site|IPR017441; Protein kinase ATP binding, conserved site|IPR017442; Serine/threonine protein kinase-related
PH_os_0012667	625.012	638.223	667.391	594.996	609.54	12936.2	10222.8	11206.5	10427.1	12017.9	-4.21323	0	1	LOC_Os12g42280	LOC_Os12g42280.1	9-cis-epoxycarotenoid dioxygenase 1, chloroplast precursor, putative, expressed	5	NA	NA	NA	AK107649.1	NA	5		NA	NA	NA
PH_os_0008377	397.735	359.859	379.533	323.793	357.087	830.618	679.785	818.417	684.455	736.202	-1.03577	0	1	LOC_Os05g38460	LOC_Os05g38460.1	MYB family transcription factor, putative, expressed	1	4339005	Os05g0459000	NM_001062283.1	AK106756.1	Q0DHL1	1		BGIOSGA017917	BGIOSGA017917-TA	IPR001005; SANT, DNA-binding|IPR014778; Myb, DNA-binding
PH_os_0015540	94.4074	111.712	104.509	119.618	96.3306	207.349	212.043	193.484	221.259	195.821	-1.05382	0	1	LOC_Os04g41490	LOC_Os04g41490.1	DNA-directed RNA polymerase III subunit RPC1, putative, expressed	5	NA	NA	NA	NA	NA	5		NA	NA	NA
PH_os_0000536	2096.19	2506.19	2472.47	2272.74	2201.49	5503.3	4394.7	5113.99	4628.86	4949.03	-1.16244	0	1	LOC_Os01g32980	LOC_Os01g32980.1	mitochondrial carrier protein, putative, expressed	1	4323984	Os01g0513200	NM_001049716.2	AK288180.1	Q0JMD3	1		BGIOSGA001539	BGIOSGA001539-TA	IPR001993; Mitochondrial substrate carrier|IPR002067; Mitochondrial carrier protein|IPR002113; Adenine nucleotide translocator 1
PH_os_0008403	551.584	575.042	592.218	576.434	571.34	2654.07	2165.13	2396.32	2210.52	2433.32	-2.12569	0	1	LOC_Os06g10420	LOC_Os06g10420.1	nitrilase, putative, expressed	1	4340434	Os06g0206000	NM_001063628.1	NA	Q0DDR6	1		BGIOSGA022509	BGIOSGA022509-TA	IPR003010; Nitrilase/cyanide hydratase and apolipoprotein N-acyltransferase
PH_os_0003601	5112.86	5895.09	5927.68	5701.44	5551.46	13232.6	10945.2	12423	11075.4	12140.9	-1.15062	0	1	LOC_Os11g41130	LOC_Os11g41130.2|LOC_Os11g41130.1	vacuolar protein sorting-associated protein 26, putative, expressed	1	4350961	Os11g0629200	NM_001074844.1	AK065196.1	Q2R0X0	1		BGIOSGA035576	BGIOSGA035576-TA	IPR005377; Vacuolar protein sorting-associated protein 26
PH_os_0012789	140.737	190.46	231.02	115.493	152.8	1411.2	1210.93	1404.43	1247.94	1304.4	-2.79116	0	1	LOC_Os12g25120	LOC_Os12g25120.1	core histone H2A/H2B/H3/H4, putative, expressed	5	NA	NA	NA	NA	NA	5		NA	NA	NA
PH_os_0016060	83.9177	108.965	107.259	86.6198	85.5349	350.055	303.513	424.776	319.481	288.917	-1.7685	0	1	LOC_Os05g19600	LOC_Os05g19600.1	expansin precursor, putative, expressed	5	NA	NA	NA	NA	NA	5		NA	NA	NA
PH_os_0016100	110.142	128.194	118.26	114.462	104.635	329.32	317.025	312.466	290.532	317.808	-1.46011	0	1	LOC_Os06g01490	LOC_Os06g01490.1	monocopper oxidase, putative, expressed	5	NA	NA	NA	NA	NA	5		NA	NA	NA
PH_os_0005172	616.271	665.693	682.976	663.054	709.192	3331.01	3065.27	2967.87	2887.74	3007.94	-2.20127	0	1	LOC_Os02g35000	LOC_Os02g35000.1	chaperone protein dnaJ 10, putative, expressed	1	4329657	Os02g0555700	NM_001053659.1	AK108057.1	Q6ZI90	1		BGIOSGA006262	BGIOSGA006262-TA	IPR001623; Heat shock protein DnaJ, N-terminal|IPR003095; Heat shock protein DnaJ
PH_os_0005184	261.369	231.665	261.273	193.863	235.844	5114.21	4169.14	4624.72	4147.05	4343.38	-4.22542	0	1	LOC_Os02g32690	LOC_Os02g32690.2|LOC_Os02g32690.1	pleiotropic drug resistance protein 15, putative, expressed	5	NA	NA	NA	NA	NA	4		BGIOSGA006343|BGIOSGA006332|BGIOSGA006330	BGIOSGA006343-TA|BGIOSGA006332-TA|BGIOSGA006330-TA	IPR002223; Proteinase inhibitor I2, Kunitz metazoa|IPR003439; ABC transporter-like|IPR003593; AAA+ ATPase, core|IPR013525; ABC-2 type transporter|IPR013525; ABC-2 type transporter|IPR002223; Proteinase inhibitor I2, Kunitz metazoa|IPR003439; ABC transporter-like|IPR013525; ABC-2 type transporter
PH_os_0001260	361.021	352.533	373.116	357.822	382	985.52	912.617	976.318	901.578	960.915	-1.42106	0	1	LOC_Os07g23740	LOC_Os07g23740.3|LOC_Os07g23740.2|LOC_Os07g23740.1	sterol 3-beta-glucosyltransferase, putative, expressed	1	4343038	Os07g0419500	NM_001066012.2	AK242062.1	Q0D6Y2	1		BGIOSGA025570	BGIOSGA025570-TA	IPR004276; Glycosyl transferase, family 28
PH_os_0016113	1441.46	1582.28	1574.05	1583.91	1643.43	3865.24	3281.47	3477.16	3217.56	3677.8	-1.18005	0	1	LOC_Os05g39260	LOC_Os05g39260.1	zinc finger, C3HC4 type domain containing protein, expressed	5	NA	NA	NA	NA	NA	5		NA	NA	NA
PH_os_0016161	6368.13	7332.69	7128.62	6609.92	6718.23	75771.6	63115	64790.6	60487.4	69083.2	-3.37341	0	1	LOC_Os05g41990	LOC_Os05g41990.1	peroxidase precursor, putative, expressed	1	4339222	Os05g0499300	NM_001062490.1	RICPEROX|AK066855.1|AK104950.1	Q0DH04	5		NA	NA	NA
PH_os_0011729	219.41	234.412	227.353	193.863	185.187	4605.6	3597.46	4023.14	3666.28	4324.12	-4.29079	0	1	LOC_Os09g31390	LOC_Os09g31390.3|LOC_Os09g31390.2|LOC_Os09g31390.1	transcription factor, putative, expressed	1	4347436	Os09g0489500	NM_001070069.1	AK100210.1|AK103174.1	Q0J0P4	5		NA	NA	NA
PH_os_0010718	3804.27	4272.52	4234.45	4050.51	4037.58	22375.4	20109.8	19831	19259.9	20087.2	-2.35369	0	1	LOC_Os09g12230	LOC_Os09g12230.1	ubiquitin-conjugating enzyme, putative, expressed	1	4346639	Os09g0293400	NM_001069326.1	AK059627.1|AK065902.1	Q69JN7	5		NA	NA	NA
PH_os_0011583	813.827	909.262	924.081	887.853	894.379	16838	15379.4	14257.8	14921.5	15646.4	-4.18016	0	1	LOC_Os09g23560	LOC_Os09g23560.1	dehydrogenase, putative, expressed	5	NA	NA	NA	NA	NA	5		NA	NA	NA
PH_os_0011865	86.5402	91.5671	63.2555	59.8089	81.3827	1009.91	895.986	911.823	877.798	884.941	-3.59141	0	1	LOC_Os11g05480	LOC_Os11g05480.1	transcription factor, putative, expressed	5	NA	NA	NA	NA	NA	5		NA	NA	NA
PH_os_0002132	116.261	80.5791	90.7579	63.9337	72.2479	453.729	362.76	454.8	388.754	364.891	-2.19225	0	1	LOC_Os08g14850	LOC_Os08g14850.1	resistance protein, putative, expressed	1	4345058	Os08g0246300	NM_001067891.1	AK073893.1	Q6Z632	4		BGIOSGA028283|BGIOSGA028280	BGIOSGA028283-TA|BGIOSGA028280-TA	IPR001611; Leucine-rich repeat
PH_os_0010730	14355.2	16866.7	16028.4	15295.6	16078.9	42810.3	36984.9	39425.2	38138.2	37588	-1.31887	0	1	LOC_Os08g23810	LOC_Os08g23810.2|LOC_Os08g23810.1	enoyl-acyl-carrier-protein reductase NADH, chloroplast precursor, expressed	1	4345286	Os08g0327400	NM_001068092.1	AK070992.1	Q6Z0I4	5		NA	NA	NA
PH_os_0010864	157.346	157.495	143.012	140.242	139.513	1208.73	929.248	994.11	926.392	991.947	-2.79394	0	1	LOC_Os08g40690	LOC_Os08g40690.1	glycosyl hydrolase, putative, expressed	1	4346052	Os08g0518900	NM_001068790.1	AK073267.1	O49825	5		NA	NA	NA
PH_os_0007162	84.7919	116.29	89.8412	90.7446	93.0088	978.202	780.61	862.896	783.711	915.972	-3.20443	0	1	LOC_Os04g35160	LOC_Os04g35160.1	CorA-like magnesium transporter protein, putative, expressed	5	NA	NA	NA	NA	NA	1		BGIOSGA016437	BGIOSGA016437-TA	IPR002523; Mg2+ transporter protein, CorA-like
PH_os_0002156	5283.32	5944.54	5929.52	5438.49	5754.09	15723.2	12481.4	13808.6	12147.5	13971.8	-1.28551	0	1	LOC_Os10g07229	LOC_Os10g07229.1	dehydrogenase, putative, expressed	1	4348152	Os10g0159800	NM_001070738.1	AK060781.1|AK061577.1|AK065882.1|AK104537.1	Q10A46	1		BGIOSGA032264	BGIOSGA032264-TA	IPR002328; Alcohol dehydrogenase, zinc-containing, conserved site|IPR013149; Alcohol dehydrogenase, zinc-binding|IPR013154; Alcohol dehydrogenase GroES-like
PH_os_0010876	11231.9	12408.3	12575.9	11929.8	12937.4	31368.3	25314.2	28226.5	26074.4	29013.6	-1.24258	0	1	LOC_Os09g12600	LOC_Os09g12600.2|LOC_Os09g12600.1	phosphate/phosphate translocator, putative, expressed	1	4346653	Os09g0297400	NM_001069340.1	AK071036.1	Q69VR7	5		NA	NA	NA
PH_os_0009696	113.639	103.471	114.593	105.181	110.448	465.926	399.14	415.88	433.213	482.598	-2.07554	0	1	LOC_Os01g08000	LOC_Os01g08000.2	fibronectin type 3 and ankyrin repeat domains 1 protein, putative, expressed	1	4326213	Os01g0175400	NM_001048707.1	AK102191.1	Q5VQZ7	5		NA	NA	NA
PH_os_0011619	1810.35	1970.52	2021.43	1860.26	1821.15	7190.15	5946.56	6072.52	5691.73	6443.91	-1.72228	0	1	LOC_Os09g25314	LOC_Os09g25314.1	cytochrome c oxidase copper chaperone, putative, expressed	5	NA	NA	NA	NA	NA	5		NA	NA	NA
PH_os_0011175	30121.2	34577.6	33802.3	31473.9	31974.3	73448.1	62515.3	69701.1	62284.4	68405.8	-1.12833	0	1	LOC_Os09g32800	LOC_Os09g32800.2|LOC_Os09g32800.1	peptidase, T1 family, putative, expressed	1	4347507	Os09g0505600	NM_001070138.1	AB014058.1|AK288521.1|AK060884.1|AK103136.1	Q0J0L6	5		NA	NA	NA
PH_os_0010766	794.596	880.876	880.077	765.142	821.301	3413.95	2786.7	2874.47	2715.07	3155.61	-1.90416	0	1	LOC_Os08g42740	LOC_Os08g42740.7|LOC_Os08g42740.6|LOC_Os08g42740.5|LOC_Os08g42740.4|LOC_Os08g42740.3|LOC_Os08g42740.2	IBR domain containing protein, putative, expressed	5	NA	NA	NA	NA	NA	5		NA	NA	NA
PH_os_0007186	368.014	419.377	451.956	366.072	410.235	4931.26	4019.46	4674.76	4011.61	4358.36	-3.49783	0	1	LOC_Os03g57980	LOC_Os03g57980.1	LTPL99 - Protease inhibitor/seed storage/LTP family protein precursor, expressed	1	4334400	Os03g0793900	NM_001058070.1	NA	Q0DMT9	1		BGIOSGA009658	BGIOSGA009658-TA	NA
PH_os_0010900	638.124	711.477	763.65	608.401	700.057	5267.9	4134.84	4626.95	4202.89	4827.05	-2.81581	0	1	LOC_Os08g44370	LOC_Os08g44370.1	inosine-uridine preferring nucleoside hydrolase family protein, putative, expressed	5	NA	NA	NA	NA	NA	5		NA	NA	NA
PH_os_0011643	330.426	324.148	388.701	381.54	350.444	2235.71	1812.76	1942.63	1867.26	1993.52	-2.52809	0	1	LOC_Os09g33900	LOC_Os09g33900.2	FAD dependent oxidoreductase domain containing protein, expressed	5	NA	NA	NA	AK106812.1	NA	5		NA	NA	NA
PH_os_0011925	359.273	402.895	407.035	358.854	361.24	1379.48	1076.85	1188.71	1086.65	1182.42	-1.70051	0	1	LOC_Os11g36150	LOC_Os11g36150.1	receptor-like protein kinase 2 precursor, putative, expressed	1	4350748	Os11g0569500	NM_001074649.1	AK102251.1	Q2R2D8	5		NA	NA	NA
PH_os_0002192	232.522	248.147	271.357	207.269	198.474	884.284	689.14	885.136	735.117	742.623	-1.73138	0	1	LOC_Os09g38100	LOC_Os09g38100.1	phosphate carrier protein, mitochondrial precursor, putative, expressed	1	4347806	Os09g0554000	NM_001070420.2	AK241216.1	Q0IZR6	1		BGIOSGA029299	BGIOSGA029299-TA	IPR001993; Mitochondrial substrate carrier
PH_os_0011268	1409.12	1481.56	1361.37	1381.79	1183.37	5753.34	4559.97	5132.9	4502.72	4962.94	-1.90111	0	1	LOC_Os09g32976	LOC_Os09g32976.2|LOC_Os09g32976.1	ribosomal protein L7Ae, putative, expressed	5	NA	NA	NA	NA	NA	5		NA	NA	NA
PH_os_0010829	424.833	471.571	495.043	466.097	411.896	1161.16	1024.88	996.334	1113.53	1025.12	-1.27765	0	1	LOC_Os08g42410	LOC_Os08g42410.3|LOC_Os08g42410.2|LOC_Os08g42410.1	transketolase, putative, expressed	1	4346159	Os08g0536000	NM_001068895.1	AK071782.1	Q6Z1G7	5		NA	NA	NA
PH_os_0010417	185.318	205.11	190.683	204.175	207.609	436.654	452.151	399.201	453.891	413.044	-1.13908	0	1	LOC_Os07g46240	LOC_Os07g46240.1	choline transporter-related, putative, expressed	5	NA	NA	NA	NA	NA	5		NA	NA	NA
PH_os_0011667	64.6866	76.0007	79.757	63.9337	67.2653	275.653	241.147	276.883	275.023	238.624	-1.92678	0	1	LOC_Os09g29510	LOC_Os09g29510.1	OsWAK80 - OsWAK receptor-like protein kinase, expressed	1	4347337	Os09g0471200	NM_001069975.2	NA	Q0J111	5		NA	NA	NA
PH_os_0004428	318.188	297.593	326.362	255.735	288.992	814.761	765.018	911.823	720.642	758.673	-1.37706	0	1	LOC_Os01g47635	LOC_Os01g47635.1	expressed protein	1	4326863	Os01g0666700	NM_001050338.2	NA	Q0JKL1	1		BGIOSGA001063	BGIOSGA001063-TA	IPR006593; Cytochrome b561 / ferric reductase transmembrane
PH_os_0000393	9270.29	10482.6	10295.1	10254.1	9562.47	25032	21973.5	22658.8	21188.1	22153.5	-1.23096	0	1	LOC_Os01g42260	LOC_Os01g42260.3|LOC_Os01g42260.2|LOC_Os01g42260.1	transcriptional corepressor LEUNIG, putative, expressed	1	4324222	Os01g0607400	NM_001050066.1	AK101152.1|AK105049.1	Q5ZBP7	1		BGIOSGA001244	BGIOSGA001244-TA	IPR001680; WD40 repeat|IPR006594; LisH dimerisation motif|IPR007591; Single-stranded DNA-binding protein, SSDP|IPR013720; LisH dimerisation motif, subgroup
PH_os_0000405	632.88	716.971	714.146	638.306	737.427	1617.33	1366.85	1431.12	1387.52	1460.63	-1.10839	0	1	LOC_Os01g34350	LOC_Os01g34350.1	RNA-dependent RNA polymerase, putative, expressed	1	4323938	Os01g0527600	NM_001049764.1	AB353923.1|AK108380.1	Q8LHH9	1		BGIOSGA001504	BGIOSGA001504-TA	IPR007855; RNA-dependent RNA polymerase, eukaryotic-type
PH_os_0005019	3932.77	4357.68	4272.96	4426.89	4775.01	15780.5	13552	14159.9	13707.7	15131.7	-1.77019	0	1	LOC_Os02g33710	LOC_Os02g33710.1	decarboxylase, putative, expressed	1	4329593	Os02g0541300	NM_001053599.2	NA	Q0E0L0	1		BGIOSGA008385	BGIOSGA008385-TA	IPR002129; Pyridoxal phosphate-dependent decarboxylase
PH_os_0000417	6231.77	6849.22	7055.28	6260.35	6122.8	19571.3	15221.4	17780.6	14970.1	17370.3	-1.41143	0	1	LOC_Os01g16910	LOC_Os01g16910.1	outer mitochondrial membrane porin, putative, expressed	1	4324258	Os01g0276200	NM_001049261.2	NA	B9EV70	1		BGIOSGA001902	BGIOSGA001902-TA	IPR001925; Porin, eukaryotic type
PH_os_0005997	516.619	445.932	495.043	408.351	440.961	5052.01	4071.44	4601.37	4060.2	4622.66	-3.25891	0	1	LOC_Os02g47780	LOC_Os02g47780.1	hydrolase, alpha/beta fold family domain containing protein, expressed	5	NA	NA	NA	AK059034.1	NA	1		BGIOSGA005767	BGIOSGA005767-TA	IPR000073; Alpha/beta hydrolase fold-1|IPR003089; Alpha/beta hydrolase
PH_os_0005129	278.852	285.689	282.358	281.514	303.94	663.518	580	609.365	602.775	658.088	-1.1368	0	1	LOC_Os02g26660	LOC_Os02g26660.2|LOC_Os02g26660.1	exonuclease, putative, expressed	1	4329319	Os02g0465500	NM_001053345.1	AK070377.1	Q6K4V8	1		BGIOSGA006506	BGIOSGA006506-TA	IPR006055; Exonuclease|IPR013520; Exonuclease, RNase T and DNA polymerase III
PH_os_0006021	751.763	868.972	887.411	854.855	830.436	2212.54	1786.78	1958.2	1807.29	2035.26	-1.31742	0	1	LOC_Os02g55870	LOC_Os02g55870.1	heparanase-like protein precursor, putative, expressed	1	4331042	Os02g0802200	NM_001054955.1	AK107538.1	Q69II6	1		BGIOSGA009226	BGIOSGA009226-TA	IPR005199; Glycoside hydrolase family 79, N-terminal
PH_os_0006306	1684.47	1836.84	1885.75	1799.42	1769.66	11303	9133.45	10593.8	9155.36	9963.34	-2.5398	0	1	LOC_Os03g21030	LOC_Os03g21030.1	no apical meristem protein, putative, expressed	1	4332714	Os03g0327100	NM_001056529.1	AK065989.1	Q8H7M4	1		BGIOSGA010816	BGIOSGA010816-TA	IPR003441; No apical meristem (NAM) protein
PH_os_0005055	2699.35	3132.51	3164.61	3014.16	3015.31	10185.7	8461.98	9450.71	8374.75	8561.56	-1.6638	0	1	LOC_Os02g39400	LOC_Os02g39400.1	isochorismatase family protein, putative, expressed	1	4329929	Os02g0606800	NM_001053916.1	AK073760.1	Q6K1Z7	1		BGIOSGA008591	BGIOSGA008591-TA	IPR000868; Isochorismatase hydrolase
PH_os_0004780	2299	2540.99	2339.54	2595.5	2257.96	6041.19	4886.35	5209.62	5013.48	5578.23	-1.19311	0	1	LOC_Os02g07750	LOC_Os02g07750.1	cell cycle control protein, putative, expressed	1	4328458	Os02g0173800	NM_001052578.1	AK069063.1	Q6H511	1		BGIOSGA007049	BGIOSGA007049-TA	IPR005045; Protein of unknown function DUF284, transmembrane eukaryotic
PH_os_0004117	2883.8	3312.9	3084.85	3301.87	2800.23	6904.74	6060.9	6042.5	6091.86	6415.02	-1.1182	0	1	LOC_Os01g65230	LOC_Os01g65230.1	AGC_AGC_other_PDK1_Pk61C.1 - ACG kinases include homologs to PKA, PKG and PKC, expressed	1	4324953	Os01g0872800	NM_001051483.1	AK062100.1|AK073712.1	Q8RUE8	1		BGIOSGA000412	BGIOSGA000412-TA	IPR000719; Protein kinase, core|IPR001245; Tyrosine protein kinase|IPR002290; Serine/threonine protein kinase|IPR008271; Serine/threonine protein kinase, active site|IPR017442; Serine/threonine protein kinase-related
PH_os_0000006	1159.99	1206.85	1205.52	1156.99	1159.29	2572.35	2430.18	2509.74	2260.15	2540.33	-1.07953	0	1	LOC_Os01g45530	LOC_Os01g45530.1	single-stranded DNA-binding protein, putative, expressed	1	4326564	Os01g0642900	NM_001050226.1	AK063836.1|AK073560.1	Q5VP75	1		BGIOSGA001132	BGIOSGA001132-TA	IPR000424; Primosome PriB/single-strand DNA-binding
PH_os_0003275	985.159	1097.89	1041.42	1071.4	1141.85	2927.29	2683.8	2557.55	2431.78	2730.8	-1.35602	0	1	LOC_Os10g37770	LOC_Os10g37770.1	dehydration response related protein, putative, expressed	1	4349149	Os10g0522000	NM_001071630.2	AK240845.1	Q0IWA6	1		BGIOSGA031531	BGIOSGA031531-TA	IPR004159; Protein of unknown function DUF248, methyltransferase putative
[truncated: 2,601 more rows]
