# Supplementary material for: Development of a microarray for two rice subspecies: characterization and validation of gene expression in rice tissues
Source: BMC Res Notes. 2014 Jan 8;7:15. doi: 10.1186/1756-0500-7-15 (PMC3891988; doi:10.1186/1756-0500-7-15)
Supplement: Additional file 4 — Root-specific expression genes. Excel file containing the raw data of root-specific expression genes represented for comparison between shoot and root. [file 1756-0500-7-15-S4.xlsx]

## Sheet: Root Specific
	Normalized Inenstity										log2(Ratio)	P-vlaue(	Annotation
ID	H01	H02	H03	H04	H05	H06	H07	H08	H09	H10	Shoot/Root	Shoot/Root	MSU_Group	MSU_Gene_ID	MSU_Transcript	MSU_Description	GenBank_Group	Entrez_gene_id	Gene_symbol	RNA	Other_RNA	UniProt	BGI_Group	BGI_Gene_id	BGI_Transcript	BGI_Description
PH_os_0001689	76.0504	103.471	126.511	89.7134	155.292	3910.37	4811.51	4053.17	4669.18	4248.14	-5.30623	0	1	LOC_Os08g36920	LOC_Os08g36920.1	AP2 domain containing protein, expressed	1	4345815	Os08g0474000	NM_001068561.1	AK062882.1	Q0J525	1		BGIOSGA028838	BGIOSGA028838-TA	NA
PH_os_0008095	150.353	108.965	121.927	107.244	94.6697	831.837	984.337	916.271	836.441	995.157	-2.92995	0	1	LOC_Os04g54180	LOC_Os04g54180.1	serine/threonine-protein kinase receptor precursor, putative, expressed	1	4337123	Os04g0634400	NM_001060534.1	NA	Q0J9S4	1		BGIOSGA014279	BGIOSGA014279-TA	IPR000719; Protein kinase, core|IPR000858; S-locus glycoprotein|IPR001480; Curculin-like (mannose-binding) lectin|IPR002345; Lipocalin|IPR003609; Apple-like|IPR008271; Serine/threonine protein kinase, active site|IPR013227; PAN-like, type 2|IPR017441; Protein kinase ATP binding, conserved site|IPR017442; Serine/threonine protein kinase-related
PH_os_0005431	65.5607	54.0246	116.427	63.9337	63.1131	1216.04	1506.13	1182.03	1467.13	1309.75	-4.13442	0	1	LOC_Os03g09980	LOC_Os03g09980.1	sulfate transporter, putative, expressed	1	4331937	Os03g0196000	NM_001055796.1	NA	Q8H7X4	1		BGIOSGA012044	BGIOSGA012044-TA	IPR002645; Sulphate transporter/antisigma-factor antagonist STAS|IPR011547; Sulphate transporter
PH_os_0014478	83.9177	89.7358	99.9254	100.025	79.7218	4622.67	5082.8	4476.83	4696.07	5508.68	-5.80411	0	1	LOC_Os03g25300	LOC_Os03g25300.1	peroxidase precursor, putative, expressed	1	4332923	Os03g0368300	NM_001056722.1	AK073767.1	Q9FRE1	5		NA	NA	NA
PH_os_0013977	62.0642	90.6514	63.2555	76.3079	53.1479	2060.08	2322.08	1861.45	2086.45	2297.42	-4.93748	0	1	LOC_Os03g05640	LOC_Os03g05640.1	inorganic phosphate transporter, putative, expressed	5	NA	NA	NA	NA	NA	5		NA	NA	NA
PH_os_0014698	174.829	124.531	154.93	46.4035	88.0262	479.343	476.058	600.469	439.416	449.426	-1.93293	0	1	LOC_Os03g55230	LOC_Os03g55230.1	cytochrome P450, putative, expressed	1	4334182	Os03g0760000	NM_001057876.1	AK107231.1	Q10DI0	5		NA	NA	NA
PH_os_0013843	70.8056	70.5067	165.931	64.9649	137.852	273.213	334.696	264.651	295.701	377.732	-1.6622	0	1	LOC_Os02g15880	LOC_Os02g15880.2|LOC_Os02g15880.1	CPuORF16 - conserved peptide uORF-containing transcript, expressed	5	NA	NA	NA	NA	NA	5		NA	NA	NA
PH_os_0000653	66.4349	124.531	71.5062	102.088	61.4523	475.684	514.516	449.24	515.926	542.521	-2.59214	0	1	LOC_Os01g28600	LOC_Os01g28600.1	exo70 exocyst complex subunit family protein, putative, expressed	1	9271135	Os01g0383100	NM_001185421.1	AK241094.1	C7IX72	1		BGIOSGA001594	BGIOSGA001594-TA	IPR004140; Exo70 exocyst complex subunit
PH_os_0002461	102.275	83.3261	116.427	84.5575	75.5697	441.532	494.767	468.143	512.824	409.833	-2.27653	0	1	LOC_Os10g07556	LOC_Os10g07556.1	wall-associated receptor kinase-like 22 precursor, putative, expressed	5	NA	NA	NA	NA	NA	1		BGIOSGA032260	BGIOSGA032260-TA	IPR000152; Aspartic acid and asparagine hydroxylation site|IPR000719; Protein kinase, core|IPR000742; EGF-like, type 3|IPR001245; Tyrosine protein kinase|IPR001881; EGF-like calcium-binding|IPR002290; Serine/threonine protein kinase|IPR006210; EGF|IPR008271; Serine/threonine protein kinase, active site|IPR013091; EGF calcium-binding|IPR017441; Protein kinase ATP binding, conserved site
PH_os_0007907	73.428	71.4224	90.7579	73.2144	86.3653	1228.24	1450	1208.72	1360.64	1073.27	-4.07948	0	1	LOC_Os04g47930	LOC_Os04g47930.1	aluminum-activated malate transporter, putative, expressed	1	4336695	Os04g0567200	NM_001060121.1	AK110383.1	Q7XSA0	1		BGIOSGA014531	BGIOSGA014531-TA	IPR006214; Protein of unknown function UPF0005
PH_os_0016971	41.9589	52.1933	88.9244	42.2787	49.8262	293.948	363.799	300.234	388.754	326.369	-2.49826	0	1	LOC_Os06g40050	LOC_Os06g40050.2|LOC_Os06g40050.1	mitochondrial carrier protein, putative, expressed	5	NA	NA	NA	NA	NA	5		NA	NA	NA
PH_os_0013745	107.52	115.375	120.094	136.117	127.057	914.777	1068.53	928.503	1192.11	926.673	-3.06661	0	1	LOC_Os02g09480	LOC_Os02g09480.1	myb-like DNA-binding domain containing protein, putative, expressed	5	NA	NA	NA	NA	NA	5		NA	NA	NA
PH_os_0008331	94.4074	86.9888	105.426	91.7758	81.3827	325.661	338.853	355.833	405.297	353.12	-1.9212	0	1	LOC_Os06g01920	LOC_Os06g01920.1	expansin precursor, putative, expressed	5	NA	NA	NA	NA	NA	1		BGIOSGA022088	BGIOSGA022088-TA	IPR002963; Expansin|IPR005132; Rare lipoprotein A|IPR007112; Expansin 45, endoglucanase-like|IPR007117; Pollen allergen/expansin, C-terminal|IPR007118; Expansin/Lol pI
PH_os_0011018	94.4074	90.6514	90.7579	95.9005	84.7045	1478.28	1701.54	1427.78	1683.22	1844.79	-4.1498	0	1	LOC_Os08g36910	LOC_Os08g36910.3|LOC_Os08g36910.2|LOC_Os08g36910.1	alpha-amylase precursor, putative, expressed	1	4345814	Os08g0473900	NM_001068559.1	EU268002.1|AK119561.1|AK119761.1|AK073487.1	Q0J527	5		NA	NA	NA
PH_os_0005062	58.5676	51.2776	69.6727	54.653	80.5523	826.958	834.66	757.258	877.798	682.699	-3.62377	0	1	LOC_Os02g39620	LOC_Os02g39620.1	ATOZI1, putative, expressed	1	4329943	Os02g0609200	NM_001053928.1	NA	Q6K1X2	1		BGIOSGA008598	BGIOSGA008598-TA	IPR009515; Protein of unknown function DUF1138
PH_os_0003769	85.666	65.9283	79.757	57.7466	53.9783	317.123	345.09	299.123	342.228	345.63	-2.25469	0	1	LOC_Os11g47150	LOC_Os11g47150.1	OsWAK122 - OsWAK receptor-like protein kinase	5	NA	NA	NA	NA	NA	1		BGIOSGA020915	BGIOSGA020915-TA	IPR000719; Protein kinase, core|IPR001245; Tyrosine protein kinase|IPR002290; Serine/threonine protein kinase|IPR008271; Serine/threonine protein kinase, active site|IPR017441; Protein kinase ATP binding, conserved site|IPR017442; Serine/threonine protein kinase-related
PH_os_0000240	55.071	51.2776	63.2555	53.6218	53.1479	267.115	313.907	285.779	340.16	294.267	-2.42759	0	1	LOC_Os01g07850	LOC_Os01g07850.1	glyoxalase family protein, putative, expressed	1	4327121	Os01g0173600	NM_001048693.1	NA	Q94E60	1		BGIOSGA002869	BGIOSGA002869-TA	IPR004360; Glyoxalase/bleomycin resistance protein/dioxygenase|IPR011588; Glyoxalase/extradiol ring-cleavage dioxygenase
PH_os_0009391	69.9314	51.2776	72.423	50.5282	47.3348	773.291	939.642	795.065	992.563	767.234	-3.84204	0	1	LOC_Os06g14220	LOC_Os06g14220.1	STF-1, putative, expressed	1	9266577	Os06g0252800	NM_001187767.1	AK070507.1	Q652W0	1		BGIOSGA022636	BGIOSGA022636-TA	IPR000863; Sulphotransferase
PH_os_0014489	92.6592	85.1574	91.6747	89.7134	75.5697	1803.94	2151.61	1796.96	2003.74	2171.15	-4.54326	0	1	LOC_Os03g25340	LOC_Os03g25340.1	peroxidase precursor, putative, expressed	1	4332926	Os03g0369000	NM_001056725.1	AK064619.1	Q9FRD7	5		NA	NA	NA
PH_os_0014331	166.961	110.796	151.263	93.8382	102.974	825.739	930.287	904.039	936.732	790.775	-2.69116	0	1	LOC_Os02g44470	LOC_Os02g44470.1	actin-depolymerizing factor, putative, expressed	1	4330233	Os02g0663800	NM_001054192.1	AK069605.1	Q6EUH7	5		NA	NA	NA
PH_os_0016062	113.639	120.869	164.098	118.587	121.244	350.055	392.903	378.073	424.941	487.948	-1.70923	0	1	LOC_Os04g44850	LOC_Os04g44850.1	glycosyl transferase 8 domain containing protein, putative, expressed	5	NA	NA	NA	NA	NA	5		NA	NA	NA
PH_os_0013214	109.268	97.9768	99.9254	117.555	102.974	4719.03	5838.46	4753.71	5501.49	5389.9	-5.6763	0	1	LOC_Os02g02170	LOC_Os02g02170.1	transporter, major facilitator family, putative, expressed	1	4328051	Os02g0112100	NM_001052193.1	NA	Q6ZH34	5		NA	NA	NA
PH_os_0018869	82.1694	95.2298	98.0919	93.8382	86.3653	894.042	1100.75	890.696	1080.45	1071.13	-3.48136	0	4	LOC_Os03g19375|LOC_Os03g19370	LOC_Os03g19375.1|LOC_Os03g19370.1	expressed protein|CPuORF4 - conserved peptide uORF-containing transcript, expressed	1	4332602	Os03g0306700	NM_001056424.1	AK109929.1	Q10MJ6	1		BGIOSGA012462	BGIOSGA012462-TA	IPR004827; Basic-leucine zipper (bZIP) transcription factor|IPR011616; bZIP transcription factor, bZIP-1
PH_os_0013976	65.5607	76.0007	188.85	73.2144	69.7566	1002.6	1106.99	930.727	1137.31	1253.04	-3.53831	0	1	LOC_Os03g08720	LOC_Os03g08720.1	transferase family protein, putative, expressed	1	4331867	Os03g0185700	NM_001055734.1	AK108939.1	Q10QS0	5		NA	NA	NA
PH_os_0017893	167.835	99.8082	127.428	93.8382	87.1958	353.714	358.602	450.352	369.109	373.451	-1.52429	0	1	LOC_Os10g33080	LOC_Os10g33080.1	leucine-rich repeat receptor protein kinase EXS precursor, putative, expressed	5	NA	NA	NA	AK287581.1|AK240882.1	NA	5		NA	NA	NA
PH_os_0015745	37.5881	40.2895	42.1703	38.154	123.735	463.487	576.882	540.422	605.877	58.8534	-3.09524	0.001	1	LOC_Os04g46910	LOC_Os04g46910.1	actin-depolymerizing factor, putative, expressed	1	4336622	Os04g0555700	NM_001060054.1	AK069329.1	Q7XSN9	5		NA	NA	NA
PH_os_0008712	76.9246	54.0246	63.2555	58.7777	47.3348	361.032	398.101	368.065	413.568	380.942	-2.73946	0	1	LOC_Os06g05990	LOC_Os06g05990.1	zinc finger family protein, putative, expressed	5	NA	NA	NA	NA	NA	1		BGIOSGA021902	BGIOSGA021902-TA	NA
PH_os_0011006	115.387	108.965	139.345	117.555	114.6	419.578	478.136	448.128	509.723	390.572	-1.87306	0	1	LOC_Os09g12800	LOC_Os09g12800.1	zinc finger Ran-binding domain-containing protein 2, putative, expressed	5	NA	NA	NA	AK243082.1	NA	5		NA	NA	NA
PH_os_0007831	69.9314	71.4224	92.5914	61.8713	71.4175	379.328	406.416	390.305	440.45	358.471	-2.42446	0	1	LOC_Os04g54130	LOC_Os04g54130.1	TKL_IRAK_DUF26-ld.1 - DUF26 kinases have homology to DUF26 containing loci, expressed	1	4337121	Os04g0633900	NM_001060532.2	NA	Q0J9S6	1		BGIOSGA014281	BGIOSGA014281-TA	IPR000719; Protein kinase, core|IPR000858; S-locus glycoprotein|IPR001245; Tyrosine protein kinase|IPR001480; Curculin-like (mannose-binding) lectin|IPR002290; Serine/threonine protein kinase|IPR003609; Apple-like|IPR008271; Serine/threonine protein kinase, active site|IPR013227; PAN-like, type 2|IPR017441; Protein kinase ATP binding, conserved site|IPR017442; Serine/threonine protein kinase-rela…
PH_os_0018111	118.009	99.8082	111.843	106.212	99.6523	298.827	324.301	254.643	350.499	311.388	-1.56711	0	1	LOC_Os01g72370	LOC_Os01g72370.3|LOC_Os01g72370.2	helix-loop-helix DNA-binding domain containing protein, expressed	1	4325750	Os01g0952800	NM_001051959.1	BR000688.1|AK073385.1	Q0JFZ0	1		BGIOSGA000097	BGIOSGA000097-TA	IPR001092; Basic helix-loop-helix dimerisation region bHLH
PH_os_0011272	100.526	90.6514	114.593	91.7758	79.7218	351.274	428.244	394.753	453.891	460.126	-2.08672	0	1	LOC_Os10g04860	LOC_Os10g04860.1	aldehyde oxidase, putative, expressed	1	4348072	Os10g0138100	NM_001070668.1	AK103597.1|AK121557.1	Q7XH05	5		NA	NA	NA
PH_os_0001675	97.904	110.796	104.509	126.836	113.77	348.835	416.81	342.49	448.721	374.521	-1.83678	0	1	LOC_Os08g38080	LOC_Os08g38080.1	helix-loop-helix DNA-binding domain containing protein, expressed	1	4345892	Os08g0487700	NM_001068637.1	NA	Q6ZCV8	1		BGIOSGA028884	BGIOSGA028884-TA	IPR001092; Basic helix-loop-helix dimerisation region bHLH
PH_os_0015006	78.6729	54.9403	79.757	52.5906	48.1653	276.873	293.118	318.026	371.177	265.375	-2.24129	0	1	LOC_Os03g58800	LOC_Os03g58800.1	ATPase, putative, expressed	5	NA	NA	NA	NA	NA	5		NA	NA	NA
PH_os_0007387	67.309	62.2656	74.2565	82.4951	71.4175	365.911	429.283	332.482	447.687	425.884	-2.55174	0	1	LOC_Os04g40490	LOC_Os04g40490.1	glycosyl hydrolase family 5 protein, putative, expressed	1	4336181	Os04g0480900	NM_001059640.1	AK109889.1	Q7XUQ7	1		BGIOSGA016616	BGIOSGA016616-TA	IPR001547; Glycoside hydrolase, family 5
PH_os_0008510	95.2816	97.0611	94.4249	101.056	96.3306	546.427	570.645	445.904	588.301	540.381	-2.52466	0	1	LOC_Os05g45880	LOC_Os05g45880.1	phosphotransferase, putative, expressed	1	9268113	Os05g0535400	NM_001187573.1	NA	Q75KT7	1		BGIOSGA020259	BGIOSGA020259-TA	IPR002573; Choline/ethanolamine kinase|IPR007521; Choline kinase, N-terminal
PH_os_0007787	111.89	108.049	114.593	116.524	121.244	508.616	538.423	492.607	532.469	563.922	-2.24329	0	1	LOC_Os04g45590	LOC_Os04g45590.1	glyoxalase family protein, putative, expressed	1	4336529	Os04g0538900	NM_001059969.1	AK243526.1	Q7X8H2	1		BGIOSGA016843	BGIOSGA016843-TA	IPR004360; Glyoxalase/bleomycin resistance protein/dioxygenase|IPR011588; Glyoxalase/extradiol ring-cleavage dioxygenase
PH_os_0017412	146.856	128.194	171.432	44.3411	114.6	390.305	426.165	520.406	453.891	372.381	-2.01634	0	1	LOC_Os03g13310	LOC_Os03g13310.1	MYB family transcription factor, putative, expressed	5	NA	NA	NA	NA	NA	1		BGIOSGA012194	BGIOSGA012194-TA	IPR001005; SANT, DNA-binding|IPR014778; Myb, DNA-binding
PH_os_0004888	101.401	87.9044	117.344	108.275	91.3479	363.471	437.599	398.089	455.959	451.566	-2.07288	0	1	LOC_Os02g02640	LOC_Os02g02640.1	NBS-LRR disease resistance protein, putative	5	NA	NA	NA	NA	NA	1		BGIOSGA007394	BGIOSGA007394-TA	IPR000767; Disease resistance protein|IPR001611; Leucine-rich repeat|IPR002182; NB-ARC
PH_os_0008664	111.89	107.134	111.843	97.9629	102.144	317.123	329.498	318.026	355.669	286.776	-1.6048	0	1	LOC_Os05g40070	LOC_Os05g40070.1	WRKY DNA-binding domain containing protein, expressed	5	NA	NA	NA	NA	NA	1		BGIOSGA017861	BGIOSGA017861-TA	IPR003657; DNA-binding WRKY
PH_os_0021167	110.142	106.218	118.26	107.244	97.9914	315.903	371.075	306.906	361.872	343.49	-1.66261	0	1	LOC_Os12g44320	LOC_Os12g44320.1	carbohydrate binding protein, putative, expressed	1	4352924	Os12g0640700	NM_001073928.1	AK108649.1	Q0ILK0	1		BGIOSGA037875	BGIOSGA037875-TA	IPR000719; Protein kinase, core|IPR001480; Curculin-like (mannose-binding) lectin|IPR003014; N/apple PAN|IPR003609; Apple-like|IPR008271; Serine/threonine protein kinase, active site|IPR017441; Protein kinase ATP binding, conserved site|IPR017442; Serine/threonine protein kinase-related
PH_os_0007414	121.506	102.555	112.76	110.337	103.804	12170.2	14149.7	11450.1	13868	14212.6	-6.94553	0	1	LOC_Os03g59440	LOC_Os03g59440.1	dirigent, putative, expressed	1	4334521	Os03g0809000	NM_001058189.1	AK121408.1	Q6ATP8	1		BGIOSGA009597	BGIOSGA009597-TA	IPR004265; Plant disease resistance response protein
PH_os_0010988	81.2953	66.844	87.0909	62.9025	69.7566	876.966	1042.55	879.576	1106.29	958.775	-3.70025	0	1	LOC_Os08g34460	LOC_Os08g34460.1	tetraspanin family protein, putative, expressed	1	4345701	Os08g0443800	NM_001068456.1	AK110630.1	Q6Z8Q8	5		NA	NA	NA
PH_os_0006563	82.1694	66.844	82.5072	81.4639	81.3827	808.663	1029.03	781.722	1021.51	986.596	-3.59361	0	1	LOC_Os03g46250	LOC_Os03g46250.1	acetyltransferase, GNAT family, putative, expressed	1	4333656	Os03g0665000	NM_001057375.2	NA	Q0DPT4	1		BGIOSGA013265	BGIOSGA013265-TA	IPR000182; GCN5-related N-acetyltransferase
PH_os_0001662	90.0367	98.8925	55.0048	92.807	98.8219	262.236	332.617	310.242	373.245	346.7	-1.86182	0	1	LOC_Os08g09570	LOC_Os08g09570.1	expressed protein	5	NA	NA	NA	NA	NA	1		BGIOSGA028134	BGIOSGA028134-TA	NA
PH_os_0014474	60.3159	50.3619	69.6727	51.5594	48.9957	373.229	472.939	431.448	494.214	489.018	-2.94504	0	1	LOC_Os03g15770	LOC_Os03g15770.1	tyrosine protein kinase domain containing protein, putative, expressed	5	NA	NA	NA	NA	NA	5		NA	NA	NA
PH_os_0014121	116.261	117.206	130.178	123.743	124.565	1212.38	1414.66	1245.42	1449.56	1262.67	-3.42658	0	1	LOC_Os02g52550	LOC_Os02g52550.1	uncharacterized Cys-rich domain containing protein, putative, expressed	5	NA	NA	NA	NA	NA	5		NA	NA	NA
PH_os_0016796	75.1763	86.0731	85.2574	54.653	65.6044	10823.6	13791.1	10230.2	14219.5	14566.7	-7.39387	0	1	LOC_Os06g22960	LOC_Os06g22960.1	aquaporin protein, putative, expressed	5	NA	NA	NA	NA	NA	5		NA	NA	NA
PH_os_0014287	89.1626	77.8321	110.926	60.8401	81.3827	261.016	302.473	336.93	321.549	297.477	-1.81403	0	1	LOC_Os03g10440	LOC_Os03g10440.1	glycosyl hydrolase family 10 protein, putative, expressed	1	9271490	Os03g0201400	NM_001186374.1	AK318612.1	C7J0F1	5		NA	NA	NA
PH_os_0002817	96.1557	115.375	146.679	89.7134	122.905	1411.2	1869.93	1570.12	1911.72	1854.42	-3.82874	0	1	LOC_Os11g24320	LOC_Os11g24320.1	OsSCP52 - Putative Serine Carboxypeptidase homologue	5	NA	NA	NA	NA	NA	1		BGIOSGA034079	BGIOSGA034079-TA	IPR001563; Peptidase S10, serine carboxypeptidase
PH_os_0017624	62.0642	77.8321	99.0086	62.9025	75.5697	290.289	284.803	346.938	331.888	311.388	-1.94732	0	1	LOC_Os06g08690	LOC_Os06g08690.1	leucine-rich repeat receptor protein kinase EXS precursor, putative, expressed	5	NA	NA	NA	NA	NA	1		BGIOSGA021767	BGIOSGA021767-TA	IPR000719; Protein kinase, core|IPR001611; Leucine-rich repeat|IPR008271; Serine/threonine protein kinase, active site|IPR013210; Leucine-rich repeat, N-terminal|IPR017441; Protein kinase ATP binding, conserved site|IPR017442; Serine/threonine protein kinase-related
PH_os_0012363	97.0299	70.5067	91.6747	87.651	66.4349	339.077	417.85	366.953	382.55	390.572	-2.24044	0	1	LOC_Os11g47510	LOC_Os11g47510.1	glycosyl hydrolase, putative, expressed	1	4351186	Os11g0701000	NM_001075051.1	AK103295.1	Q53NL1	5		NA	NA	NA
PH_os_0019347	161.716	92.4828	139.345	90.7446	97.9914	365.911	327.42	452.576	329.821	286.776	-1.43215	0	1	LOC_Os06g43520	LOC_Os06g43520.1	cytochrome P450 71D7, putative, expressed	5	NA	NA	NA	NA	NA	1		BGIOSGA020805	BGIOSGA020805-TA	IPR001128; Cytochrome P450|IPR002401; Cytochrome P450, E-class, group I
PH_os_0015020	90.9109	92.4828	88.0077	93.8382	86.3653	515.934	588.316	574.893	661.709	590.674	-2.71579	0	1	LOC_Os04g10434	LOC_Os04g10434.1	amidase family protein, putative, expressed	1	9271133	Os04g0183300	NM_001186844.1	AK100045.1	C7J127	5		NA	NA	NA
PH_os_0011612	186.192	91.5671	120.094	82.4951	80.5523	596.435	666.273	755.034	688.591	691.26	-2.52095	0	1	LOC_Os10g30330	LOC_Os10g30330.1	expansin precursor, putative, expressed	5	NA	NA	NA	NA	NA	5		NA	NA	NA
PH_os_0016319	49.8262	51.2776	62.3388	54.653	51.487	351.274	358.602	334.706	407.365	374.521	-2.799	0	1	LOC_Os06g10850	LOC_Os06g10850.2|LOC_Os06g10850.1	lipase, putative, expressed	1	4340460	Os06g0210900	NM_001063651.1	AK110332.1	Q69TX0	5		NA	NA	NA
PH_os_0012220	55.9452	54.0246	59.5885	65.9961	53.1479	964.785	1089.32	1018.57	1163.16	1227.36	-4.23015	0	1	LOC_Os11g04560	LOC_Os11g04560.1	calmodulin-like protein 1, putative, expressed	5	NA	NA	NA	NA	NA	5		NA	NA	NA
PH_os_0013937	103.149	113.543	102.676	93.8382	101.313	764.754	861.685	757.258	879.866	923.463	-3.05606	0	1	LOC_Os02g02400	LOC_Os02g02400.3|LOC_Os02g02400.2|LOC_Os02g02400.1	catalase isozyme A, putative, expressed	5	NA	NA	NA	NA	NA	5		NA	NA	NA
PH_os_0000818	145.982	108.049	125.594	93.8382	101.313	680.594	760.861	729.459	808.526	859.259	-2.70905	0	1	LOC_Os07g44210	LOC_Os07g44210.1	SNF2 family N-terminal domain containing protein, expressed	1	4344031	Os07g0636200	NM_001066928.1	AK066811.1|AK104850.1|AK069020.1	Q69WP6	1		BGIOSGA026217	BGIOSGA026217-TA	IPR000330; SNF2-related|IPR001650; DNA/RNA helicase, C-terminal|IPR014001; DEAD-like helicase, N-terminal|IPR014021; Helicase, superfamily 1 and 2, ATP-binding
PH_os_0020402	116.261	123.616	130.178	119.618	116.261	1291.67	1175.59	1225.4	1286.2	1153.53	-3.3505	0	1	LOC_Os01g53040	LOC_Os01g53040.1	OsWRKY14 - Superfamily of TFs having WRKY and zinc finger domains, expressed	1	4324426	Os01g0730700	NM_001050679.1	AK109770.1|AY870603.1	Q94EA8	1		BGIOSGA000873	BGIOSGA000873-TA	IPR003657; DNA-binding WRKY
PH_os_0010786	131.996	107.134	154.93	106.212	123.735	987.959	962.509	956.302	998.767	904.202	-2.89225	0	1	LOC_Os08g23870	LOC_Os08g23870.1	late embryogenesis abundant group 1, putative, expressed	1	4345287	Os08g0327700	NM_001068093.1	AK107930.1	Q6Z0I0	5		NA	NA	NA
PH_os_0004941	71.6797	68.6753	82.5072	96.9317	66.4349	842.815	779.57	693.875	811.627	727.642	-3.36816	0	1	LOC_Os02g12910	LOC_Os02g12910.1	receptor-like protein kinase 5 precursor, putative, expressed	5	NA	NA	NA	NA	NA	1		BGIOSGA007810	BGIOSGA007810-TA	IPR000719; Protein kinase, core|IPR001611; Leucine-rich repeat|IPR008271; Serine/threonine protein kinase, active site|IPR013210; Leucine-rich repeat, N-terminal|IPR017441; Protein kinase ATP binding, conserved site|IPR017442; Serine/threonine protein kinase-related
PH_os_0014713	82.1694	79.6634	87.0909	51.5594	71.4175	613.51	753.585	563.774	778.542	785.425	-3.22563	0	1	LOC_Os03g19330	LOC_Os03g19330.1	glycosyltransferase, putative, expressed	5	NA	NA	NA	NA	NA	5		NA	NA	NA
PH_os_0014725	81.2953	134.604	155.847	97.9629	133.7	541.548	543.62	866.232	549.012	548.941	-2.08312	0	1	LOC_Os03g31480	LOC_Os03g31480.1	expansin precursor, putative, expressed	1	4333168	Os03g0428700	NM_001056952.1	AK111273.1	Q0DR07	5		NA	NA	NA
PH_os_0015905	44.5813	42.1209	53.1713	50.5282	44.0131	515.934	629.893	514.847	647.234	659.158	-3.76811	0	1	LOC_Os04g48290	LOC_Os04g48290.1	MATE efflux family protein, putative, expressed	5	NA	NA	NA	AK109680.1	NA	5		NA	NA	NA
PH_os_0015821	122.38	108.965	121.011	100.025	107.126	285.41	314.946	325.81	346.363	363.821	-1.53908	0	1	LOC_Os05g23260	LOC_Os05g23260.1	OsSigP4 - Putative Type I Signal Peptidase homologue; employs a putative Ser/His catalytic dyad, expressed	5	NA	NA	NA	NA	NA	5		NA	NA	NA
PH_os_0017142	48.0779	52.1933	60.5053	51.5594	48.9957	567.162	617.42	538.198	698.93	691.26	-3.61832	0	1	LOC_Os06g39070	LOC_Os06g39070.1	UDP-glucoronosyl and UDP-glucosyl transferase, putative, expressed	5	NA	NA	NA	AK287492.1	NA	5		NA	NA	NA
PH_os_0015929	47.2037	61.35	60.5053	52.5906	53.1479	392.744	399.14	398.089	436.314	461.196	-2.88566	0	1	LOC_Os04g45270	LOC_Os04g45270.1	aspartyl protease family protein, putative, expressed	5	NA	NA	NA	NA	NA	5		NA	NA	NA
PH_os_0013366	56.8193	64.097	74.2565	55.6842	58.1305	465.926	469.821	460.36	492.146	463.337	-2.91554	0	1	LOC_Os01g74480	LOC_Os01g74480.1	cupin domain containing protein, expressed	5	NA	NA	NA	NA	NA	5		NA	NA	NA
PH_os_0016047	138.115	121.784	131.095	104.15	94.6697	359.812	344.05	501.503	391.856	402.343	-1.65342	0	1	LOC_Os04g49250	LOC_Os04g49250.1	UDP-glucose/GDP-mannose dehydrogenase family, central domain containing protein, expressed	5	NA	NA	NA	NA	NA	5		NA	NA	NA
PH_os_0015942	97.904	81.4947	88.9244	60.8401	92.1784	300.047	334.696	374.737	362.906	308.178	-1.92431	0	1	LOC_Os04g56500	LOC_Os04g56500.1	expressed protein	5	NA	NA	NA	NA	NA	5		NA	NA	NA
PH_os_0015822	114.513	119.037	126.511	128.899	115.431	461.048	453.19	421.44	498.35	494.368	-1.96763	0	1	LOC_Os04g54330	LOC_Os04g54330.2	acetyltransferase, GNAT family, putative, expressed	5	NA	NA	NA	NA	NA	5		NA	NA	NA
PH_os_0008554	111.89	103.471	82.5072	103.119	95.5001	2094.23	130.968	176.805	109.596	79.1845	-2.16723	0.316	1	LOC_Os05g47490	LOC_Os05g47490.1	MDR-like ABC transporter, putative, expressed	1	4339511	Os05g0548300	NM_001062761.1	AK109784.1	Q0DG83	1		BGIOSGA020307	BGIOSGA020307-TA	IPR001140; ABC transporter, transmembrane region|IPR003439; ABC transporter-like|IPR003593; AAA+ ATPase, core|IPR011527; ABC transporter, transmembrane region, type 1
PH_os_0000762	68.1832	69.591	66.0058	67.0273	77.2305	691.571	635.09	671.636	691.693	714.801	-3.21403	0	1	LOC_Os07g09520	LOC_Os07g09520.1	expressed protein	1	4342633	Os07g0193000	NM_001065639.2	AK243500.1	Q0D805	1		BGIOSGA025327	BGIOSGA025327-TA	IPR001680; WD40 repeat
PH_os_0000728	95.2816	109.881	113.677	106.212	117.922	953.807	894.947	813.969	945.003	839.998	-3.06192	0	1	LOC_Os01g14990	LOC_Os01g14990.1	GCRP6 - Glycine and cysteine rich family protein precursor, putative, expressed	1	9269417	Os01g0253800	NM_001185333.1	NA	Q5NBU2	1		BGIOSGA001979	BGIOSGA001979-TA	IPR013970; Replication factor A protein 3
PH_os_0002505	155.597	124.531	126.511	119.618	104.635	608.632	658.997	613.813	688.591	691.26	-2.40338	0	1	LOC_Os10g30150	LOC_Os10g30150.2|LOC_Os10g30150.1	universal stress protein domain containing protein, putative, expressed	1	4348710	Os10g0437500	NM_001071212.1	AK107152.1	Q7XE49	1		BGIOSGA031858	BGIOSGA031858-TA	IPR006016; UspA
PH_os_0017509	94.4074	119.953	106.343	110.337	102.144	1425.83	1542.51	1587.91	1567.42	1793.42	-3.95907	0	1	LOC_Os04g28870	LOC_Os04g28870.1	dehydrogenase, putative, expressed	1	9266087	Os04g0358000	NM_001186962.1	AK287896.1	C7J134	1		BGIOSGA016190	BGIOSGA016190-TA	IPR013149; Alcohol dehydrogenase, zinc-binding|IPR013154; Alcohol dehydrogenase GroES-like
PH_os_0005244	54.1969	63.1813	74.2565	52.5906	63.1131	398.843	433.441	429.224	454.925	491.158	-2.81263	0	1	LOC_Os02g22680	LOC_Os02g22680.1	integral membrane protein DUF6 containing protein, expressed	5	NA	NA	NA	NA	NA	1		BGIOSGA006565	BGIOSGA006565-TA	IPR000620; Protein of unknown function DUF6, transmembrane
PH_os_0019485	115.387	110.796	153.097	85.5886	88.0262	1247.76	1117.38	1023.02	1134.21	1273.37	-3.32582	0	1	LOC_Os06g43670	LOC_Os06g43670.160,60,1215,6678	Leucine Rich Repeat family protein, expressed	1	4341646	Os06g0644300	NM_001064720.1	NA	Q0DAM4	1		BGIOSGA023356	BGIOSGA023356-TA	IPR000767; Disease resistance protein|IPR002182; NB-ARC
PH_os_0011446	80.4212	76.9164	88.0077	83.5263	69.7566	515.934	534.265	458.136	560.385	503.999	-2.72181	0	1	LOC_Os09g21160	LOC_Os09g21160.1	UDP-glucoronosyl and UDP-glucosyl transferase domain containing protein, expressed	5	NA	NA	NA	NA	NA	5		NA	NA	NA
PH_os_0013879	125.002	108.965	118.26	111.368	102.144	558.624	609.104	518.183	618.284	617.425	-2.38283	0	1	LOC_Os02g02870	LOC_Os02g02870.1	glycine-rich protein 2, putative, expressed	5	NA	NA	NA	NA	NA	5		NA	NA	NA
PH_os_0007523	66.4349	65.9283	77.0067	57.7466	63.9436	1075.78	1173.51	1004.12	1231.4	1203.82	-4.14174	0	1	LOC_Os05g14370	LOC_Os05g14370.1	WRKY DNA-binding domain containing protein, expressed	5	NA	NA	NA	NA	NA	1		BGIOSGA017556	BGIOSGA017556-TA	IPR003657; DNA-binding WRKY
PH_os_0012793	43.7071	60.4343	71.5062	52.5906	52.3175	490.32	452.151	489.271	438.382	373.451	-2.9558	0	1	LOC_Os12g38110	LOC_Os12g38110.1	importin subunit beta, putative, expressed	5	NA	NA	NA	AK111292.1	NA	5		NA	NA	NA
PH_os_0015588	79.547	77.8321	66.0058	81.4639	69.7566	1727.1	1927.1	1623.49	1912.75	2217.17	-4.62865	0	1	LOC_Os05g04450	LOC_Os05g04450.1	peroxidase precursor, putative, expressed	1	4337728	Os05g0135000	NM_001061105.1	AK109054.1	Q6AVZ5	5		NA	NA	NA
PH_os_0010903	118.883	121.784	177.849	86.6198	95.5001	313.464	233.871	537.086	251.243	201.172	-1.05524	0.025	1	LOC_Os09g16920	LOC_Os09g16920.1	desaturase/cytochrome b5 protein, putative, expressed	5	NA	NA	NA	NA	NA	5		NA	NA	NA
PH_os_0000939	67.309	85.1574	99.9254	60.8401	81.3827	1423.39	1384.52	1359.95	1453.69	1532.33	-4.19935	0	1	LOC_Os07g34710	LOC_Os07g34710.3|LOC_Os07g34710.2|LOC_Os07g34710.1	peroxidase precursor, putative, expressed	1	4343453	Os07g0531400	NM_001066386.1	AK071111.1|AK103641.1	Q8GVN8	1		BGIOSGA025854	BGIOSGA025854-TA	IPR000823; Plant peroxidase|IPR002016; Haem peroxidase, plant/fungal/bacterial
PH_os_0004072	73.428	76.9164	89.8412	82.4951	82.2131	559.844	506.201	507.063	523.164	598.164	-2.77467	0	1	LOC_Os01g72160	LOC_Os01g72160.1	glutathione S-transferase, putative, expressed	1	4325766	Os01g0950000	NM_001051939.1	AK064627.1	Q5JKY3	1		BGIOSGA005169	BGIOSGA005169-TA	IPR004045; Glutathione S-transferase, N-terminal|IPR004046; Glutathione S-transferase, C-terminal
PH_os_0001935	154.723	124.531	149.43	55.6842	107.957	307.365	303.513	368.065	337.058	303.897	-1.33367	0	1	LOC_Os08g28880	LOC_Os08g28880.1	patatin, putative, expressed	1	4345425	Os08g0376500	NM_001068213.1	NA	Q8GVV8	1		BGIOSGA028570	BGIOSGA028570-TA	IPR002641; Patatin
PH_os_0003730	119.758	132.772	157.68	100.025	106.296	2485.75	2381.33	2534.2	2444.19	2407.64	-4.21908	0	1	LOC_Os11g47550	LOC_Os11g47550.1	glycosyl hydrolase, putative, expressed	1	4351190	Os11g0701400	NM_001075055.1	D55710.1|AK106319.1	O49826	1		BGIOSGA035719	BGIOSGA035719-TA	IPR001223; Glycoside hydrolase, family 18, catalytic domain
PH_os_0013778	81.2953	58.603	60.5053	55.6842	68.9262	1556.34	1473.91	1375.52	1395.79	1271.23	-4.51704	0	1	LOC_Os02g39795	LOC_Os02g39795.1	S-adenosyl-l-methionine decarboxylase leader peptide, putative, expressed	5	NA	NA	NA	NA	NA	1		BGIOSGA008607	BGIOSGA008607-TA	IPR001985; S-adenosylmethionine decarboxylase|IPR012511; S-adenosyl-l-methionine decarboxylase leader peptide
PH_os_0015880	88.2884	110.796	105.426	100.025	94.6697	1670.99	1532.12	1417.77	1455.76	1627.56	-3.98008	0	1	LOC_Os04g47620	LOC_Os04g47620.1	protein kinase APK1B, chloroplast precursor, putative, expressed	5	NA	NA	NA	NA	NA	5		NA	NA	NA
PH_os_0003141	75.1763	82.4104	82.5072	76.3079	82.2131	889.163	756.703	741.69	791.983	760.814	-3.3392	0	1	LOC_Os11g24340	LOC_Os11g24340.1	OsSCP53 - Putative Serine Carboxypeptidase homologue, expressed	1	4350396	Os11g0431400	NM_001074323.2	NA	Q0IT11	1		BGIOSGA034078	BGIOSGA034078-TA	IPR001563; Peptidase S10, serine carboxypeptidase
PH_os_0010392	90.9109	49.4462	121.011	53.6218	58.9609	1061.14	1099.71	1087.52	1114.57	1157.81	-3.95707	0	1	LOC_Os07g30090	LOC_Os07g30090.2|LOC_Os07g30090.1	actin-depolymerizing factor, putative, expressed	1	4343240	Os07g0484200	NM_001066183.1	AK072662.1	Q8H2P8	5		NA	NA	NA
PH_os_0017644	73.428	67.7597	88.9244	62.9025	70.587	1868.58	1833.55	1872.57	1838.31	1886.52	-4.56149	0	1	LOC_Os06g16160	LOC_Os06g16160.1	expressed protein	5	NA	NA	NA	NA	NA	5		NA	NA	NA
PH_os_0014845	172.206	92.4828	106.343	62.9025	89.6871	1142.86	1182.87	1096.41	1126.97	1126.77	-3.42402	0	1	LOC_Os03g39850	LOC_Os03g39850.1	glutathione S-transferase, putative, expressed	5	NA	NA	NA	NA	NA	5		NA	NA	NA
PH_os_0012389	115.387	118.122	133.845	105.181	116.261	385.426	350.287	427	342.228	372.381	-1.69162	0	1	LOC_Os12g04650	LOC_Os12g04650.4|LOC_Os12g04650.3|LOC_Os12g04650.2|LOC_Os12g04650.1	zinc finger, C3HC4 type domain containing protein, expressed	5	NA	NA	NA	NA	NA	5		NA	NA	NA
PH_os_0011872	98.7782	77.8321	92.5914	89.7134	88.8566	317.123	330.538	325.81	368.076	316.738	-1.89502	0	1	LOC_Os10g34230	LOC_Os10g34230.1	cytokinin dehydrogenase precursor, putative, expressed	5	NA	NA	NA	NA	NA	5		NA	NA	NA
PH_os_0010782	91.785	94.3141	116.427	100.025	107.957	412.259	396.022	396.977	382.55	342.42	-1.93114	0	1	LOC_Os08g44150	LOC_Os08g44150.1	transmembrane 9 superfamily member, putative	1	9271128	Os08g0555300	NM_001188767.1	AK241696.1	C7J5G4	5		NA	NA	NA
PH_os_0019056	131.121	115.375	125.594	117.555	116.261	1613.67	65.4839	117.87	98.2224	73.8342	-1.49273	0.411	1	LOC_Os04g08828	LOC_Os04g08828.1	cytochrome P450, putative, expressed	1	4335063	Os04g0171800	NM_001058683.1	AK121124.1	Q0JF25	1		BGIOSGA015995	BGIOSGA015995-TA	IPR001128; Cytochrome P450|IPR002401; Cytochrome P450, E-class, group I
PH_os_0012573	83.0436	126.363	148.513	95.9005	107.126	325.661	293.118	525.966	287.43	221.503	-1.29665	0.003	1	LOC_Os12g09290	LOC_Os12g09290.1	tRNA pseudouridine synthase family protein, putative, expressed	5	NA	NA	NA	NA	NA	5		NA	NA	NA
PH_os_0011764	99.6523	119.037	140.262	85.5886	104.635	589.116	486.452	657.18	534.537	539.311	-2.28015	0	1	LOC_Os11g36719	LOC_Os11g36719.1	lipoxygenase, putative, expressed	1	4350766	Os11g0575600	NM_001074667.1	AK102084.1|AK073570.1|EU090803.1	Q0IS17	1		BGIOSGA035483	BGIOSGA035483-TA	IPR001024; Lipoxygenase, LH2|IPR001246; Lipoxygenase, plant|IPR013819; Lipoxygenase, C-terminal
PH_os_0011165	45.4554	48.5306	55.0048	53.6218	47.3348	720.844	687.061	702.771	751.66	713.731	-3.8435	0	1	LOC_Os09g20090	LOC_Os09g20090.1	L-ascorbate oxidase precursor, putative, expressed	5	NA	NA	NA	NA	NA	5		NA	NA	NA
PH_os_0011011	141.611	112.628	161.347	81.4639	104.635	331.759	246.344	677.196	227.462	154.089	-1.0212	0.101	1	LOC_Os08g31630	LOC_Os08g31630.2|LOC_Os08g31630.1	uncharacterized glycosyl hydrolase Rv2006/MT2062, putative, expressed	5	NA	NA	NA	NA	NA	5		NA	NA	NA
PH_os_0010800	84.7919	101.64	110.01	96.9317	89.6871	1368.51	1289.93	1315.47	1284.13	1146.04	-3.77062	0	1	LOC_Os08g17500	LOC_Os08g17500.1	cinnamoyl-CoA reductase, putative, expressed	1	4345156	Os08g0277200	NM_001067970.1	AK106439.1	Q6Z1M5	5		NA	NA	NA
PH_os_0006023	72.5539	87.9044	99.0086	83.5263	78.8914	408.6	348.208	399.201	392.89	374.521	-2.11803	0	1	LOC_Os02g57490	LOC_Os02g57490.1	DUF260 domain containing protein, putative, expressed	1	4331170	Os02g0820500	NM_001055078.1	AK103441.1|AK064187.1	Q6K713	1		BGIOSGA005344	BGIOSGA005344-TA	IPR004883; Lateral organ boundaries, LOB
PH_os_0002952	99.6523	97.9768	107.259	102.088	95.5001	2716.28	2195.27	2326.26	2345.96	2551.03	-4.63458	0	1	LOC_Os11g11780	LOC_Os11g11780.1	cysteine-rich receptor-like protein kinase 21 precursor, putative, expressed	1	4350110	Os11g0225000	NM_001074067.1	AK062328.1	Q0ITR7	1		BGIOSGA035031	BGIOSGA035031-TA	IPR000719; Protein kinase, core|IPR001245; Tyrosine protein kinase|IPR002290; Serine/threonine protein kinase|IPR008271; Serine/threonine protein kinase, active site|IPR017441; Protein kinase ATP binding, conserved site|IPR017442; Serine/threonine protein kinase-related
PH_os_0014459	119.758	106.218	113.677	116.524	114.6	3265.14	3283.55	2956.75	3207.22	3415.64	-4.88836	0	1	LOC_Os02g45780	LOC_Os02g45780.1	zinc finger, C3HC4 type domain containing protein, expressed	5	NA	NA	NA	NA	NA	5		NA	NA	NA
PH_os_0013417	83.0436	123.616	177.849	98.9941	98.8219	469.586	392.903	472.591	380.483	386.292	-1.52392	0	1	LOC_Os02g16850	LOC_Os02g16850.1	expansin precursor, putative, expressed	5	NA	NA	NA	DQ061063.1	NA	5		NA	NA	NA
PH_os_0014511	90.0367	86.0731	88.9244	83.5263	81.3827	681.814	692.258	606.029	694.794	709.451	-3.00602	0	1	LOC_Os03g44100	LOC_Os03g44100.1	phosphonate metabolism protein-related, putative, expressed	5	NA	NA	NA	NA	NA	1		BGIOSGA010157	BGIOSGA010157-TA	IPR000152; Aspartic acid and asparagine hydroxylation site|IPR000719; Protein kinase, core|IPR001245; Tyrosine protein kinase|IPR001881; EGF-like calcium-binding|IPR002290; Serine/threonine protein kinase|IPR008271; Serine/threonine protein kinase, active site|IPR017441; Protein kinase ATP binding, conserved site|IPR017442; Serine/threonine protein kinase-related
PH_os_0010689	125.877	116.29	120.094	98.9941	116.261	350.055	323.262	273.547	336.024	353.12	-1.58814	0	1	LOC_Os08g05850	LOC_Os08g05850.1	LSM domain containing protein, expressed	5	NA	NA	NA	NA	NA	5		NA	NA	NA
PH_os_0010703	83.0436	96.1455	106.343	94.8693	79.7218	2929.73	2246.2	2349.61	2395.59	2598.11	-4.78534	0	1	LOC_Os09g06740	LOC_Os09g06740.1	zinc finger, C3HC4 type domain containing protein, expressed	5	NA	NA	NA	NA	NA	5		NA	NA	NA
PH_os_0014952	82.1694	84.2418	214.519	58.7777	74.7392	5022.74	4400.93	4407.89	4397.26	4768.19	-5.45017	0	1	LOC_Os03g47530	LOC_Os03g47530.1	glycosyl transferase 8 domain containing protein, putative, expressed	5	NA	NA	NA	NA	NA	5		NA	NA	NA
PH_os_0003179	107.52	130.941	154.93	91.7758	109.618	548.866	406.416	663.852	440.45	466.547	-1.85707	0	1	LOC_Os10g32570	LOC_Os10g32570.1	tRNA synthetase class I family protein, putative	1	4348825	Os10g0463100	NM_001071320.2	NA	Q8H905	1		BGIOSGA033086	BGIOSGA033086-TA	IPR015803; Cysteinyl-tRNA synthetase, class Ia, N-terminal
PH_os_0016023	67.309	83.3261	89.8412	87.651	69.7566	3965.25	3605.77	3700.67	3866.86	4044.83	-5.52356	0	1	LOC_Os04g58810	LOC_Os04g58810.1	CAF1 family ribonuclease containing protein, putative, expressed	5	NA	NA	NA	NA	NA	5		NA	NA	NA
PH_os_0016460	45.4554	81.4947	73.3397	51.5594	50.6566	1558.78	1261.86	1298.79	1317.21	1440.3	-4.53957	0	1	LOC_Os05g47750	LOC_Os05g47750.1	Ser/Thr protein kinase, putative, expressed	1	4339528	Os05g0550700	NM_001062778.2	AK243156.1	Q0DG66	5		NA	NA	NA
PH_os_0016462	50.7003	59.5186	63.2555	52.5906	47.3348	342.736	283.764	329.146	302.939	282.496	-2.43282	0	1	LOC_Os05g42000	LOC_Os05g42000.2|LOC_Os05g42000.1	peroxidase precursor, putative, expressed	5	NA	NA	NA	NA	NA	5		NA	NA	NA
PH_os_0005256	123.254	133.688	153.097	108.275	120.413	464.707	412.653	411.432	399.093	370.241	-1.64909	0	1	LOC_Os02g43250	LOC_Os02g43250.1	receptor-like protein kinase precursor, putative, expressed	1	4330148	Os02g0647300	NM_001054112.1	AK109613.1	Q6H6X2	1		BGIOSGA005936	BGIOSGA005936-TA	IPR001611; Leucine-rich repeat
PH_os_0018422	83.9177	122.7	113.677	85.5886	106.296	1357.53	1249.39	1364.4	1248.98	1274.44	-3.75354	0	1	LOC_Os02g52670	LOC_Os02g52670.1	AP2 domain containing protein, expressed	1	4330829	Os02g0764700	NM_001054752.1	AK107146.1	Q6Z7P9	1		BGIOSGA005557	BGIOSGA005557-TA	IPR001471; Pathogenesis-related transcriptional factor and ERF, DNA-binding
PH_os_0017451	103.149	98.8925	99.9254	85.5886	122.905	363.471	299.355	272.435	338.092	343.49	-1.70616	0	1	LOC_Os03g46440	LOC_Os03g46440.3	BTBA4 - Bric-a-Brac,Tramtrack, Broad Complex BTB domain with Ankyrin repeat region, expressed	1	4333666	Os03g0667100	NM_001057385.1	AK065363.1	Q75HA8	5		NA	NA	NA
PH_os_0012007	146.856	125.447	146.679	106.212	111.278	374.449	330.538	415.88	352.567	344.56	-1.47896	0	1	LOC_Os10g41020	LOC_Os10g41020.1	flavonol synthase/flavanone 3-hydroxylase, putative, expressed	5	NA	NA	NA	AK072706.1	NA	5		NA	NA	NA
PH_os_0016255	88.2884	98.8925	86.1742	76.3079	68.9262	1944.21	1722.33	1838.1	1757.66	1837.3	-4.47601	0	1	LOC_Os05g44770	LOC_Os05g44770.1	receptor-like protein kinase 5 precursor, putative, expressed	5	NA	NA	NA	NA	NA	5		NA	NA	NA
PH_os_0012126	65.5607	86.9888	105.426	82.4951	67.2653	613.51	479.176	532.638	515.926	518.98	-2.72353	0	1	LOC_Os10g38090	LOC_Os10g38090.1	cytochrome P450, putative, expressed	5	NA	NA	NA	NA	NA	5		NA	NA	NA
PH_os_0011497	47.2037	51.2776	55.0048	43.3099	46.5044	536.669	428.244	480.375	458.027	466.547	-3.20433	0	1	LOC_Os10g26600	LOC_Os10g26600.1	soluble inorganic pyrophosphatase, putative, expressed	1	4348583	Os10g0406100	NM_001071096.1	AK072672.1	Q338G1	5		NA	NA	NA
PH_os_0020119	82.1694	99.8082	98.0919	71.152	83.0436	373.229	330.538	349.162	382.55	301.757	-1.92425	0	1	LOC_Os11g13820	LOC_Os11g13820.1	protein phosphatase 2C, putative, expressed	1	9267539	Os11g0242200	NM_001189524.1	NA	Q53Q11	1		BGIOSGA035061	BGIOSGA035061-TA	IPR000222; Protein phosphatase 2C, manganese/magnesium aspartate binding site|IPR001932; Protein phosphatase 2C-related|IPR014045; Protein phosphatase 2C, N-terminal
PH_os_0015734	97.0299	115.375	113.677	98.9941	99.6523	370.79	328.459	343.602	358.77	364.891	-1.79601	0	1	LOC_Os04g45480	LOC_Os04g45480.1	heat shock protein STI, putative, expressed	5	NA	NA	NA	NA	NA	5		NA	NA	NA
PH_os_0012813	55.071	74.1694	79.757	64.9649	63.1131	16287.9	13109.3	13833	12850.6	15011.9	-7.72453	0	1	LOC_Os12g36110	LOC_Os12g36110.1	calmodulin binding protein, putative, expressed	5	NA	NA	NA	NA	NA	5		NA	NA	NA
PH_os_0016213	117.135	126.363	117.344	116.524	115.431	5614.29	5268.86	4919.4	5006.24	5466.94	-5.55546	0	1	LOC_Os05g27930	LOC_Os05g27930.4|LOC_Os05g27930.3|LOC_Os05g27930.1|LOC_Os05g27930.2	AP2 domain containing protein, expressed	5	NA	NA	NA	NA	NA	5		NA	NA	NA
PH_os_0011197	118.883	125.447	115.51	104.15	99.6523	426.896	415.771	395.865	434.246	405.553	-1.92691	0	1	LOC_Os09g19710	LOC_Os09g19710.1	hypersensitive-induced response protein, putative, expressed	5	NA	NA	NA	AK288668.1	NA	5		NA	NA	NA
PH_os_0011209	201.053	108.965	131.095	79.4015	93.8393	514.715	453.19	488.159	448.721	425.884	-1.87901	0	1	LOC_Os10g03390	LOC_Os10g03390.1	transferase family protein, putative, expressed	1	4348004	Os10g0122500	NM_001070602.2	NA	Q0IZ84	5		NA	NA	NA
PH_os_0002133	100.526	104.387	100.842	86.6198	95.5001	2147.9	1857.46	2016.02	1880.7	1865.12	-4.37022	0	1	LOC_Os08g40270	LOC_Os08g40270.1	lectin-like protein kinase, putative	1	4346024	Os08g0514000	NM_001068763.1	NA	Q6Z8M5	1		BGIOSGA028995	BGIOSGA028995-TA	IPR000719; Protein kinase, core|IPR000985; Legume lectin, alpha|IPR001220; Legume lectin, beta domain|IPR001245; Tyrosine protein kinase|IPR002290; Serine/threonine protein kinase|IPR008271; Serine/threonine protein kinase, active site|IPR017442; Serine/threonine protein kinase-related
PH_os_0011618	87.4143	117.206	95.3416	86.6198	82.2131	378.108	282.724	319.138	316.38	319.948	-1.78069	0	1	LOC_Os10g03570	LOC_Os10g03570.1	RGH1A, putative, expressed	5	NA	NA	NA	NA	NA	5		NA	NA	NA
PH_os_0010801	110.142	124.531	128.345	143.335	109.618	417.138	349.247	376.961	382.55	331.719	-1.59726	0	1	LOC_Os08g41940	LOC_Os08g41940.1	OsSPL16 - SBP-box gene family member, expressed	1	4346133	Os08g0531600	NM_001068869.1	AK109469.1	Q6YZE8	5		NA	NA	NA
PH_os_0001957	138.989	97.9768	121.011	76.3079	78.061	318.342	277.527	336.93	295.701	315.668	-1.46224	0	1	LOC_Os08g35440	LOC_Os08g35440.1	Ser/Thr protein phosphatase family protein, putative, expressed	1	4345748	Os08g0455600	NM_001068496.1	AK121378.1	Q6Z0R3	1		BGIOSGA028786	BGIOSGA028786-TA	IPR004843; Metallophosphoesterase|IPR006186; Serine/threonine-specific protein phosphatase and bis(5-nucleosyl)-tetraphosphatase
PH_os_0004883	110.142	136.435	141.179	133.023	117.091	2122.28	1658.93	1918.16	1800.05	1841.58	-3.88143	0	1	LOC_Os02g30190	LOC_Os02g30190.1	conserved hypothetical protein	1	9268959	Os02g0504700	NM_001186049.1	NA	Q6K651	1		BGIOSGA008272	BGIOSGA008272-TA	NA
PH_os_0005664	97.904	112.628	124.678	97.9629	107.957	501.298	407.455	481.487	449.755	431.235	-2.08146	0	1	LOC_Os02g45450	LOC_Os02g45450.1	dehydration-responsive element-binding protein, putative, expressed	1	4330306	Os02g0677300	NM_001054262.1	AK060550.1|AK106041.1	Q6EP77	1		BGIOSGA008804	BGIOSGA008804-TA	IPR001471; Pathogenesis-related transcriptional factor and ERF, DNA-binding
PH_os_0014104	54.1969	48.5306	58.6718	52.5906	47.3348	474.464	413.692	403.649	429.077	392.712	-3.0324	0	1	LOC_Os03g11330	LOC_Os03g11330.1	glycosyl transferase 8 domain containing protein, putative, expressed	5	NA	NA	NA	NA	NA	5		NA	NA	NA
PH_os_0014298	83.9177	85.1574	107.259	78.3703	84.7045	2375.98	2119.39	2163.91	2120.57	2090.9	-4.60525	0	1	LOC_Os03g08490	LOC_Os03g08490.1	AP2 domain containing protein, expressed	5	NA	NA	NA	NA	NA	5		NA	NA	NA
PH_os_0013387	95.2816	87.9044	96.2584	79.4015	88.0262	403.722	392.903	381.409	384.618	373.451	-2.11381	0	1	LOC_Os01g49529	LOC_Os01g49529.3|LOC_Os01g49529.2|LOC_Os01g49529.1	OsWAK10d - OsWAK receptor-like cytoplasmic kinase OsWAK-RLCK, expressed	5	NA	NA	NA	NA	NA	5		NA	NA	NA
PH_os_0017342	162.591	121.784	129.261	96.9317	112.109	536.669	478.136	537.086	470.434	459.056	-1.95095	0	1	LOC_Os02g10710	LOC_Os02g10710.1	hsp20/alpha crystallin family protein, putative, expressed	1	4328648	Os02g0201000	NM_001052758.1	AK106682.1	Q0E301	4		BGIOSGA006929|BGIOSGA006925	BGIOSGA006929-TA|BGIOSGA006925-TA	IPR002068; Heat shock protein Hsp20|IPR002068; Heat shock protein Hsp20
PH_os_0016556	117.135	101.64	117.344	92.807	84.7045	391.525	388.746	425.888	364.974	367.031	-1.90192	0	1	LOC_Os05g30680	LOC_Os05g30680.1	leucine zipper protein-like, putative, expressed	1	4338577	Os05g0369700	NM_001061882.1	AK102233.1	Q6L581	5		NA	NA	NA
PH_os_0016314	55.9452	51.2776	55.0048	49.497	48.1653	839.155	669.391	719.451	718.574	781.145	-3.84261	0	1	LOC_Os05g32370	LOC_Os05g32370.1	ATP-dependent RNA helicase, putative, expressed	1	4338675	Os05g0389800	NM_001061972.1	AK108808.1	Q6I5X9	5		NA	NA	NA
PH_os_0017625	82.1694	118.122	92.5914	82.4951	75.5697	575.7	570.645	560.438	522.13	575.693	-2.63805	0	1	LOC_Os06g08710	LOC_Os06g08710.1	receptor-like protein kinase precursor, putative	1	4340343	Os06g0186300	NM_001063543.2	NA	Q0DE01	1		BGIOSGA021766	BGIOSGA021766-TA	IPR000719; Protein kinase, core|IPR001245; Tyrosine protein kinase|IPR001611; Leucine-rich repeat|IPR002290; Serine/threonine protein kinase|IPR003591; Leucine-rich repeat, typical subtype|IPR008271; Serine/threonine protein kinase, active site|IPR013210; Leucine-rich repeat, N-terminal|IPR017441; Protein kinase ATP binding, conserved site|IPR017442; Serine/threonine protein kinase-related
PH_os_0017702	79.547	87.9044	169.598	89.7134	72.2479	851.352	687.061	677.196	725.812	819.667	-3.00773	0	1	LOC_Os07g09470	LOC_Os07g09470.1	ATPase, putative, expressed	5	NA	NA	NA	NA	NA	5		NA	NA	NA
PH_os_0012137	125.877	144.676	149.43	107.244	108.787	5592.34	4106.78	4630.28	4555.45	5093.49	-5.17652	0	1	LOC_Os10g34020	LOC_Os10g34020.1	glutathione S-transferase, putative, expressed	1	4348924	Os10g0481300	NM_001071413.2	AK287435.1	Q0IWX3	5		NA	NA	NA
PH_os_0009954	123.254	91.5671	108.176	71.152	78.8914	559.844	508.28	550.43	472.501	457.986	-2.39752	0	1	LOC_Os01g18240	LOC_Os01g18240.1	MYB family transcription factor, putative, expressed	5	NA	NA	NA	NA	NA	5		NA	NA	NA
PH_os_0020680	146.856	106.218	134.762	93.8382	101.313	369.57	313.907	374.737	332.922	331.719	-1.48106	0	1	LOC_Os04g56120	LOC_Os04g56120.1	protein kinase domain containing protein, expressed	1	9270294	Os04g0655400	NM_001187198.1	AK109273.1	C7J0W2	1		BGIOSGA014195	BGIOSGA014195-TA	IPR000719; Protein kinase, core|IPR001245; Tyrosine protein kinase|IPR002290; Serine/threonine protein kinase|IPR008271; Serine/threonine protein kinase, active site|IPR017441; Protein kinase ATP binding, conserved site|IPR017442; Serine/threonine protein kinase-related
PH_os_0016060	83.9177	108.965	107.259	86.6198	85.5349	350.055	303.513	424.776	319.481	288.917	-1.7685	0	1	LOC_Os05g19600	LOC_Os05g19600.1	expansin precursor, putative, expressed	5	NA	NA	NA	NA	NA	5		NA	NA	NA
PH_os_0016100	110.142	128.194	118.26	114.462	104.635	329.32	317.025	312.466	290.532	317.808	-1.46011	0	1	LOC_Os06g01490	LOC_Os06g01490.1	monocopper oxidase, putative, expressed	5	NA	NA	NA	NA	NA	5		NA	NA	NA
PH_os_0011865	86.5402	91.5671	63.2555	59.8089	81.3827	1009.91	895.986	911.823	877.798	884.941	-3.59141	0	1	LOC_Os11g05480	LOC_Os11g05480.1	transcription factor, putative, expressed	5	NA	NA	NA	NA	NA	5		NA	NA	NA
PH_os_0002132	116.261	80.5791	90.7579	63.9337	72.2479	453.729	362.76	454.8	388.754	364.891	-2.19225	0	1	LOC_Os08g14850	LOC_Os08g14850.1	resistance protein, putative, expressed	1	4345058	Os08g0246300	NM_001067891.1	AK073893.1	Q6Z632	4		BGIOSGA028283|BGIOSGA028280	BGIOSGA028283-TA|BGIOSGA028280-TA	IPR001611; Leucine-rich repeat
PH_os_0007162	84.7919	116.29	89.8412	90.7446	93.0088	978.202	780.61	862.896	783.711	915.972	-3.20443	0	1	LOC_Os04g35160	LOC_Os04g35160.1	CorA-like magnesium transporter protein, putative, expressed	5	NA	NA	NA	NA	NA	1		BGIOSGA016437	BGIOSGA016437-TA	IPR002523; Mg2+ transporter protein, CorA-like
PH_os_0009696	113.639	103.471	114.593	105.181	110.448	465.926	399.14	415.88	433.213	482.598	-2.07554	0	1	LOC_Os01g08000	LOC_Os01g08000.2	fibronectin type 3 and ankyrin repeat domains 1 protein, putative, expressed	1	4326213	Os01g0175400	NM_001048707.1	AK102191.1	Q5VQZ7	5		NA	NA	NA
PH_os_0003679	136.366	104.387	110.926	68.0584	90.5175	461.048	340.932	490.383	360.838	335.999	-1.84592	0	1	LOC_Os12g31200	LOC_Os12g31200.1	NB-ARC domain containing protein, expressed	5	NA	NA	NA	NA	NA	1		BGIOSGA037428	BGIOSGA037428-TA	IPR002182; NB-ARC
PH_os_0001657	92.6592	126.363	90.7579	93.8382	97.161	712.306	554.015	679.42	610.013	667.718	-2.6853	0	1	LOC_Os08g10330	LOC_Os08g10330.1	SHR5-receptor-like kinase, putative, expressed	1	4344916	Os08g0203700	NM_001067760.1	AK100532.1	Q6ZKW6	1		BGIOSGA028173	BGIOSGA028173-TA	IPR000719; Protein kinase, core|IPR001245; Tyrosine protein kinase|IPR001611; Leucine-rich repeat|IPR002290; Serine/threonine protein kinase|IPR008271; Serine/threonine protein kinase, active site|IPR017442; Serine/threonine protein kinase-related
PH_os_0009300	52.4486	73.2537	150.346	48.4659	41.5218	324.441	248.423	314.69	309.142	322.088	-2.07942	0	1	LOC_Os06g20960	LOC_Os06g20960.1	SAM dependent carboxyl methyltransferase, putative	1	9272116	Os06g0315000	NM_001187820.1	NA	A3BB50	1		BGIOSGA021352	BGIOSGA021352-TA	IPR005299; SAM dependent carboxyl methyltransferase
PH_os_0013538	92.6592	84.2418	72.423	59.8089	59.7914	102.455	92.509	147.893	168.529	1070.06	-1.88156	0.236	1	LOC_Os02g09910	LOC_Os02g09910.1	PHD-finger domain containing protein, putative, expressed	5	NA	NA	NA	AK288035.1	NA	5		NA	NA	NA
PH_os_0013587	72.5539	109.881	143.012	82.4951	87.1958	247.6	270.251	699.435	248.141	155.159	-1.30775	0.06	1	LOC_Os02g17710	LOC_Os02g17710.1	receptor-like protein kinase 5 precursor, putative, expressed	5	NA	NA	NA	NA	NA	5		NA	NA	NA
PH_os_0012883	82.1694	57.6873	62.3388	48.4659	52.3175	728.162	653.8	673.86	643.098	629.196	-3.40496	0	1	LOC_Os11g43030	LOC_Os11g43030.1	von Willebrand factor type A domain containing protein, expressed	5	NA	NA	NA	NA	NA	5		NA	NA	NA
PH_os_0013727	90.9109	61.35	78.8402	61.8713	55.6392	648.882	551.936	611.589	586.233	570.343	-3.04368	0	1	LOC_Os02g16809	LOC_Os02g16809.1	expansin precursor, putative, expressed	5	NA	NA	NA	DQ061064.1	NA	5		NA	NA	NA
PH_os_0015842	127.625	119.953	137.512	119.618	124.565	1712.46	1329.43	1396.65	1405.1	1508.79	-3.62388	0	1	LOC_Os04g54300	LOC_Os04g54300.1	wound induced protein, putative, expressed	5	NA	NA	NA	NA	NA	5		NA	NA	NA
PH_os_0016044	102.275	105.302	109.093	118.587	101.313	1185.55	1148.57	1119.76	1247.94	1209.17	-3.55027	0	1	LOC_Os05g07700	LOC_Os05g07700.1	ribosomal protein, putative, expressed	5	NA	NA	NA	NA	NA	5		NA	NA	NA
PH_os_0016134	39.3364	42.1209	201.684	156.741	159.444	587.897	417.85	646.06	446.653	444.075	-2.16124	0	1	LOC_Os05g37700	LOC_Os05g37700.2|LOC_Os05g37700.1	periplasmic beta-glucosidase precursor, putative, expressed	5	NA	NA	NA	AK063607.1	NA	5		NA	NA	NA
PH_os_0012317	83.9177	90.6514	91.6747	75.2768	65.6044	722.064	552.975	626.045	553.147	615.285	-2.97193	0	1	LOC_Os11g40550	LOC_Os11g40550.2|LOC_Os11g40550.1	receptor kinase, putative, expressed	5	NA	NA	NA	NA	NA	5		NA	NA	NA
PH_os_0001098	106.645	53.1089	82.5072	53.6218	52.3175	639.124	570.645	648.284	590.368	616.355	-3.00241	0	1	LOC_Os07g10590	LOC_Os07g10590.1	transporter family protein, putative, expressed	1	4342689	Os07g0206600	NM_001065688.1	AK119911.1	Q6ZIX3	1		BGIOSGA024631	BGIOSGA024631-TA	IPR003663; Sugar transporter|IPR005828; General substrate transporter|IPR005829; Sugar transporter, conserved site|IPR007114; Major facilitator superfamily
PH_os_0011775	96.1557	113.543	104.509	80.4327	86.3653	1539.26	1140.25	1384.41	1177.64	1306.54	-3.79969	0	1	LOC_Os10g38060	LOC_Os10g38060.1	phospholipase D, putative, expressed	5	NA	NA	NA	AK110268.1	NA	5		NA	NA	NA
PH_os_0016975	99.6523	103.471	80.6737	88.6822	77.2305	646.442	524.911	611.589	636.895	705.17	-2.74747	0	1	LOC_Os06g47750	LOC_Os06g47750.1	phytosulfokine receptor precursor, putative, expressed	1	4341912	Os06g0692600	NM_001064962.1	AK110462.1	Q5Z665	5		NA	NA	NA
PH_os_0012981	73.428	53.1089	62.3388	59.8089	48.1653	358.593	288.961	332.482	330.854	331.719	-1.74347	0	1	LOC_Os01g72100	LOC_Os01g72100.1	OsCML10 - Calmodulin-related calcium sensor protein, expressed	5	NA	NA	NA	NA	NA	5		NA	NA	NA
PH_os_0014857	102.275	119.953	137.512	95.9005	102.144	301.267	264.014	384.745	305.006	245.044	-1.31083	0	1	LOC_Os03g50450	LOC_Os03g50450.1	inactive receptor kinase At2g26730 precursor, putative, expressed	1	4333893	Os03g0712400	NM_001057599.1	AK106604.1	Q0DP60	5		NA	NA	NA
PH_os_0020486	88.2884	64.097	72.423	56.7154	59.7914	334.199	279.606	355.833	278.125	255.745	-2.08054	0	1	LOC_Os01g71380	LOC_Os01g71380.1	glycosyl hydrolases family 17, putative, expressed	1	4326520	Os01g0941200	NM_001051893.2	AK243560.1	Q8S9Q6	1		BGIOSGA005154	BGIOSGA005154-TA	IPR000490; Glycoside hydrolase, family 17
PH_os_0007278	132.87	138.266	140.262	116.524	107.126	2574.79	2062.22	2421.89	2097.82	2258.9	-4.19601	0	1	LOC_Os04g36740	LOC_Os04g36740.2|LOC_Os04g36740.1	potassium channel SKOR, putative, expressed	1	4335955	Os04g0445000	NM_001059433.1	AK105506.1|GQ355585.1	Q0JCX5	1		BGIOSGA015014	BGIOSGA015014-TA	IPR000595; Cyclic nucleotide-binding|IPR002110; Ankyrin|IPR005821; Ion transport
PH_os_0011219	89.1626	57.6873	61.422	48.4659	49.8262	432.994	309.749	414.768	354.635	379.872	-2.48484	0	1	LOC_Os10g02276	LOC_Os10g02276.1	OsWAK96 - OsWAK receptor-like protein kinase	5	NA	NA	NA	NA	NA	5		NA	NA	NA
PH_os_0011267	187.941	116.29	113.677	52.5906	90.5175	595.215	482.294	681.644	489.044	501.859	-2.06482	0	1	LOC_Os10g09620	LOC_Os10g09620.1	OsWAK108 - OsWAK receptor-like protein kinase, expressed	1	4348193	Os10g0174800	NM_001070775.1	NA	Q8S5J1	5		NA	NA	NA
PH_os_0005092	120.632	116.29	136.595	100.025	136.191	2075.93	1848.1	1868.13	1801.09	1951.79	-4.03369	0	1	LOC_Os02g26720	LOC_Os02g26720.1	Inositol 1, 3, 4-trisphosphate 5/6-kinase, putative, expressed	1	4329322	Os02g0466400	NM_001053347.1	AK071209.1	Q0E1B2	1		BGIOSGA008174	BGIOSGA008174-TA	IPR008656; Inositol 1, 3, 4-trisphosphate 56-kinase
PH_os_0008180	101.401	84.2418	99.0086	58.7777	83.874	332.979	365.878	321.362	276.057	253.605	-1.7963	0	1	LOC_Os04g50680	LOC_Os04g50680.1	MYB family transcription factor, putative, expressed	1	4336834	Os04g0593200	NM_001060254.2	AK243271.1	Q0JAK4	1		BGIOSGA014443	BGIOSGA014443-TA	IPR001005; SANT, DNA-binding|IPR014778; Myb, DNA-binding
PH_os_0005651	55.9452	57.6873	72.423	42.2787	48.9957	390.305	319.104	375.849	377.381	373.451	-2.70332	0	1	LOC_Os02g56700	LOC_Os02g56700.1	dehydrogenase, putative, expressed	1	4331102	Os02g0811800	NM_001055011.1	AK119257.1|AK063935.1|GQ848067.1	Q6K3G2	1		BGIOSGA009261	BGIOSGA009261-TA	IPR001509; NAD-dependent epimerase/dehydratase
PH_os_0014949	191.437	103.471	128.345	72.1832	85.5349	450.07	344.05	567.11	358.77	370.241	-1.67915	0	1	LOC_Os03g14120	LOC_Os03g14120.1	dihydrodipicolinate reductase, putative, expressed	1	4332231	Os03g0245100	NM_001056071.1	AK069529.1	Q10P67	5		NA	NA	NA
PH_os_0015995	147.73	106.218	110.926	79.4015	84.7045	329.32	280.645	388.081	275.023	282.496	-1.40784	0	1	LOC_Os05g24550	LOC_Os05g24550.2	Papain family cysteine protease domain containing protein, expressed	5	NA	NA	NA	AK068459.1	NA	5		NA	NA	NA
PH_os_0019809	124.128	120.869	115.51	119.618	112.939	730.602	524.911	618.261	589.334	637.757	-2.38791	0	5	NA	NA	NA	5	NA	NA	NA	NA	NA	1		BGIOSGA028739	BGIOSGA028739-TA	IPR002345; Lipocalin|IPR002446; Lipocalin, bacterial and plant|IPR013208; Lipocalin-like
PH_os_0011795	159.094	135.519	132.928	69.0896	116.261	545.207	469.821	613.813	466.298	424.814	-1.83546	0	1	LOC_Os11g25700	LOC_Os11g25700.1	tropinone reductase, putative, expressed	1	4350428	Os11g0443700	NM_001074351.1	AK108232.1	Q53KZ3	5		NA	NA	NA
PH_os_0012063	119.758	119.953	121.927	107.244	101.313	4073.81	3583.94	3603.93	3547.38	3960.3	-5.10237	0	1	LOC_Os11g38050	LOC_Os11g38050.1	phosphoesterase family protein, putative, expressed	1	4350831	Os11g0593000	NM_001074730.2	AK243286.1	Q0IRV4	5		NA	NA	NA
PH_os_0013001	137.24	86.0731	114.593	78.3703	88.0262	795.246	633.011	783.946	667.912	734.062	-2.74464	0	1	LOC_Os01g73662	LOC_Os01g73662.1	expressed protein	1	4324009	Os01g0967700	NM_001052046.1	AK103753.1	Q0JFQ3	5		NA	NA	NA
PH_os_0016519	113.639	84.2418	94.4249	58.7777	67.2653	798.905	623.656	776.162	647.234	605.655	-2.97679	0	1	LOC_Os06g05830	LOC_Os06g05830.1	protein kinase domain containing protein, expressed	5	NA	NA	NA	NA	NA	5		NA	NA	NA
PH_os_0007505	115.387	95.2298	104.509	78.3703	80.5523	530.571	433.441	520.406	444.586	464.407	-2.24113	0	1	LOC_Os04g29030	LOC_Os04g29030.1	dehydrogenase, putative, expressed	1	4335575	Os04g0359700	NM_001059084.2	NA	Q0JDX4	1		BGIOSGA016191	BGIOSGA016191-TA	IPR013149; Alcohol dehydrogenase, zinc-binding|IPR013154; Alcohol dehydrogenase GroES-like
PH_os_0007542	61.19	73.2537	79.757	72.1832	67.2653	662.299	541.541	607.141	563.486	583.183	-3.03489	0	1	LOC_Os04g55420	LOC_Os04g55420.1	leucine-rich repeat family protein, putative, expressed	1	4337207	Os04g0647900	NM_001060607.1	AK068809.1	Q7XTW4	1		BGIOSGA017243	BGIOSGA017243-TA	IPR001611; Leucine-rich repeat|IPR003591; Leucine-rich repeat, typical subtype|IPR013101; Leucine-rich repeat 2|IPR013210; Leucine-rich repeat, N-terminal
PH_os_0010862	176.577	88.8201	125.594	60.8401	84.7045	618.389	525.95	658.292	545.91	545.731	-2.36418	0	1	LOC_Os09g16520	LOC_Os09g16520.1	cytochrome b5-like Heme/Steroid binding domain containing protein, expressed	5	NA	NA	NA	NA	NA	5		NA	NA	NA
PH_os_0011899	111.016	84.2418	92.5914	71.152	67.2653	558.624	462.545	562.662	497.316	503.999	-2.52447	0	1	LOC_Os10g31830	LOC_Os10g31830.2|LOC_Os10g31830.1	ras-related protein, putative, expressed	5	NA	NA	NA	NA	NA	5		NA	NA	NA
PH_os_0006043	111.89	99.8082	111.843	87.651	92.1784	680.594	611.183	662.74	608.979	643.107	-2.65065	0	1	LOC_Os02g51730	LOC_Os02g51730.1	dnaJ homolog subfamily C member 7, putative, expressed	1	4330757	Os02g0753500	NM_001054682.1	AK072727.1	Q6Z6B0	1		BGIOSGA005605	BGIOSGA005605-TA	IPR001440; Tetratricopeptide TPR-1|IPR013026; Tetratricopeptide region|IPR013105; Tetratricopeptide TPR2
PH_os_0003450	63.8124	54.9403	64.1723	53.6218	60.6218	1017.23	873.119	898.48	894.341	921.323	-3.9579	0	1	LOC_Os11g44600	LOC_Os11g44600.1	calmodulin binding protein, putative, expressed	5	NA	NA	NA	NA	NA	4		BGIOSGA033582|BGIOSGA026498	BGIOSGA033582-TA|BGIOSGA026498-TA	IPR012416; Calmodulin binding protein-like
PH_os_0009829	106.645	80.5791	86.1742	81.4639	77.2305	409.82	352.366	364.729	395.991	390.572	-2.14725	0	1	LOC_Os01g16450	LOC_Os01g16450.1	peroxidase precursor, putative, expressed	5	NA	NA	NA	NA	NA	5		NA	NA	NA
PH_os_0001572	127.625	105.302	114.593	72.1832	97.9914	463.487	416.81	500.391	421.839	445.145	-2.0588	0	1	LOC_Os08g28570	LOC_Os08g28570.1	resistance protein, putative, expressed	5	NA	NA	NA	NA	NA	1		BGIOSGA028563	BGIOSGA028563-TA	IPR000767; Disease resistance protein|IPR001611; Leucine-rich repeat|IPR002182; NB-ARC
PH_os_0014792	118.883	121.784	127.428	110.337	118.752	3826.21	3118.28	3427.12	3099.69	3521.57	-4.79753	0	1	LOC_Os03g22170	LOC_Os03g22170.1	AP2 domain containing protein, expressed	1	4332792	Os03g0341000	NM_001056603.1	AK111414.1	Q10LN8	1		BGIOSGA012597	BGIOSGA012597-TA	IPR001471; Pathogenesis-related transcriptional factor and ERF, DNA-binding
PH_os_0014295	114.513	69.591	74.2565	48.4659	52.3175	11063.9	8689.61	9531.89	8813.14	9640.18	-6.9492	0	1	LOC_Os02g52000	LOC_Os02g52000.1	phosphate-induced protein 1 conserved region domain containing protein, expressed	5	NA	NA	NA	NA	NA	5		NA	NA	NA
PH_os_0006181	103.149	89.7358	94.4249	79.4015	78.061	452.51	400.179	474.815	421.839	395.923	-2.27952	0	1	LOC_Os03g19920	LOC_Os03g19920.1	expressed protein	1	9272301	Os03g0313200	NM_001186468.1	AK241138.1	C7J0P5	1		BGIOSGA010865	BGIOSGA010865-TA	IPR002934; Nucleotidyltransferase|IPR007010; Poly(A) polymerase, RNA-binding region|IPR007012; Poly(A) polymerase, central region
PH_os_0015983	115.387	130.941	112.76	100.025	104.635	1933.23	1600.72	1775.83	1646	1845.86	-3.99828	0	1	LOC_Os05g07940	LOC_Os05g07940.4|LOC_Os05g07940.3	glyoxalase family protein, putative, expressed	5	NA	NA	NA	NA	NA	5		NA	NA	NA
PH_os_0017425	82.1694	62.2656	62.3388	59.8089	50.6566	1619.77	1276.42	1101.97	1171.43	1407.13	-4.38602	0	1	LOC_Os03g25280	LOC_Os03g25280.1	peroxidase precursor, putative, expressed	5	NA	NA	NA	NA	NA	5		NA	NA	NA
PH_os_0018706	121.506	94.3141	69.6727	55.6842	207.609	412.259	380.43	400.313	423.907	375.592	-1.96706	0	1	LOC_Os03g54160	LOC_Os03g54160.2|LOC_Os03g54160.1	OsMADS14 - MADS-box family gene with MIKCc type-box, expressed	1	4334140	Os03g0752800	NM_001057835.1	NA	Q10CQ1	1		BGIOSGA009798	BGIOSGA009798-TA	IPR002100; Transcription factor, MADS-box|IPR002487; Transcription factor, K-box
PH_os_0018038	56.8193	79.6634	63.2555	96.9317	78.8914	64.6442	63.405	1840.33	90.985	113.426	-2.31649	0.333	1	LOC_Os02g10360	LOC_Os02g10360.1	MONOCULM 1, putative	5	NA	NA	NA	NA	NA	1		BGIOSGA006948	BGIOSGA006948-TA	IPR005202; GRAS transcription factor
PH_os_0018033	97.904	155.664	95.3416	104.15	88.8566	634.245	464.624	589.349	533.503	581.043	-2.40717	0	1	LOC_Os01g03890	LOC_Os01g03890.1	DUF260 domain containing protein, putative, expressed	1	4325972	Os01g0129600	NM_001048453.1	NA	Q9LG92	1		BGIOSGA002703	BGIOSGA002703-TA	IPR004883; Lateral organ boundaries, LOB
PH_os_0007839	62.9383	52.1933	55.9215	42.2787	47.3348	341.517	297.276	350.274	318.447	304.967	-2.57318	0	1	LOC_Os04g54310	LOC_Os04g54310.1	conserved hypothetical protein	1	4337134	Os04g0635600	NM_001060544.1	NA	Q0J9R4	1		BGIOSGA014273	BGIOSGA014273-TA	NA
PH_os_0018204	54.1969	80.5791	72.423	63.9337	99.6523	950.148	863.764	916.271	852.984	865.68	-3.44967	0	1	LOC_Os01g09700	LOC_Os01g09700.1	aminotransferase, classes I and II, domain containing protein, expressed	1	4327307	Os01g0192900	NM_001048814.2	NA	Q9FU17	1		BGIOSGA002212	BGIOSGA002212-TA	IPR001176; 1-aminocyclopropane-1-carboxylate synthase|IPR004838; Aminotransferases, class-I, pyridoxal-phosphate-binding site|IPR004839; Aminotransferase, class I and II
PH_os_0019381	115.387	112.628	131.095	109.306	108.787	1195.31	966.667	1129.77	965.681	1021.91	-3.1805	0	4	LOC_Os06g16160|LOC_Os06g15560	LOC_Os06g16160.1|LOC_Os06g15560.1	expressed protein|expressed protein	4	4340732|4350801|9271543	Os06g0272800|Os11g0586800|Os06g0266000	NM_001063900.1|NM_001074701.2|NM_001187774.1	AK105495.1	Q0DCZ4|Q0IRY3|C7J3U8	1		BGIOSGA021470	BGIOSGA021470-TA	IPR004253; Protein of unknown function DUF231, plant
PH_os_0012974	123.254	103.471	131.095	84.5575	102.144	6581.52	5630.58	6065.85	5349.5	5584.65	-5.67097	0	1	LOC_Os01g66120	LOC_Os01g66120.3|LOC_Os01g66120.1	No apical meristem protein, putative, expressed	5	NA	NA	NA	NA	NA	5		NA	NA	NA
PH_os_0010833	113.639	98.8925	111.843	74.2456	93.0088	350.055	283.764	325.81	315.346	282.496	-1.58296	0	1	LOC_Os08g35220	LOC_Os08g35220.2|LOC_Os08g35220.1	cyclin-dependent kinase C-3, putative, expressed	5	NA	NA	NA	NA	NA	5		NA	NA	NA
PH_os_0011525	53.3227	51.2776	390.534	41.2475	43.1827	1256.29	1075.81	1183.15	1081.48	1190.98	-3.4393	0	1	LOC_Os09g39090	LOC_Os09g39090.1	vignain precursor, putative, expressed	5	NA	NA	NA	NA	NA	5		NA	NA	NA
PH_os_0011136	87.4143	76.9164	98.0919	64.9649	68.9262	375.668	298.316	360.281	346.363	346.7	-2.12709	0	1	LOC_Os08g25390	LOC_Os08g25390.1	bifunctional aspartokinase/homoserine dehydrogenase, chloroplast precursor, putative, expressed	5	NA	NA	NA	AK287424.1	NA	5		NA	NA	NA
PH_os_0003126	105.771	73.2537	91.6747	48.4659	49.8262	6447.35	5202.33	6013.59	5302.98	5613.54	-6.20929	0	1	LOC_Os11g19340	LOC_Os11g19340.1	lipase, putative, expressed	1	4350323	Os11g0299300	NM_001074261.1	AK119915.1	Q53P41	1		BGIOSGA034118	BGIOSGA034118-TA	IPR002921; Lipase, class 3
PH_os_0002935	158.22	120.869	127.428	95.9005	101.313	800.125	647.563	738.354	687.557	572.483	-2.45476	0	1	LOC_Os10g42750	LOC_Os10g42750.1	CSLD1 - cellulose synthase-like family D, expressed	1	4349505	Os10g0578200	NM_001072030.1	AK110534.1	Q8W3F9	1		BGIOSGA033504	BGIOSGA033504-TA	IPR005150; Cellulose synthase
PH_os_0006107	121.506	90.6514	106.343	112.4	95.5001	1492.92	1268.1	1542.32	1159.02	1214.52	-3.69132	0	1	LOC_Os02g54520	LOC_Os02g54520.1	MYB family transcription factor, putative, expressed	1	4330950	Os02g0786300	NM_001054869.1	NA	Q6K9I8	1		BGIOSGA009166	BGIOSGA009166-TA	IPR001005; SANT, DNA-binding|IPR014778; Myb, DNA-binding
PH_os_0013207	100.526	104.387	117.344	203.144	100.483	968.444	836.739	855.112	802.322	892.431	-2.85606	0	1	LOC_Os01g54860	LOC_Os01g54860.1	enoyl-CoA hydratase/isomerase family protein, putative, expressed	5	NA	NA	NA	NA	NA	5		NA	NA	NA
PH_os_0016209	118.883	105.302	107.259	106.212	93.0088	362.252	348.208	338.042	342.228	346.7	-1.72178	0	1	LOC_Os05g50920	LOC_Os05g50920.1	transmembrane amino acid transporter protein, putative, expressed	1	4339758	Os05g0586500	NM_001062997.1	AK106883.1	Q6L5C8	5		NA	NA	NA
PH_os_0015957	172.206	112.628	126.511	81.4639	97.9914	1192.87	1059.18	1074.17	1044.26	1142.83	-3.19746	0	1	LOC_Os05g20930	LOC_Os05g20930.1	ZOS5-07 - C2H2 zinc finger protein, expressed	1	4338296	Os05g0286100	NM_001061630.1	AK108829.1	Q0DJG4	1		BGIOSGA018378	BGIOSGA018378-TA	IPR002220; Dihydrodipicolinate synthetase|IPR007087; Zinc finger, C2H2-type|IPR015880; Zinc finger, C2H2-like
PH_os_0016017	205.424	108.965	150.346	74.2456	87.1958	379.328	286.882	394.753	361.872	368.101	-1.33253	0	1	LOC_Os05g01730	LOC_Os05g01730.1	drought induced 19 protein, putative, expressed	5	NA	NA	NA	NA	NA	5		NA	NA	NA
PH_os_0013334	116.261	117.206	107.259	93.8382	111.278	1819.8	1498.85	1580.12	1469.2	1561.22	-3.87733	0	1	LOC_Os01g59790	LOC_Os01g59790.3|LOC_Os01g59790.2|LOC_Os01g59790.1	ADP-ribosylation factor, putative, expressed	5	NA	NA	NA	NA	NA	5		NA	NA	NA
PH_os_0015023	59.4417	53.1089	67.8392	114.462	55.6392	459.828	347.169	365.841	413.568	395.923	-2.56814	0	1	LOC_Os03g57310	LOC_Os03g57310.1	syntaxin, putative, expressed	5	NA	NA	NA	NA	NA	5		NA	NA	NA
PH_os_0012407	123.254	72.338	63.2555	55.6842	64.774	3953.06	3489.36	3367.07	3448.12	3658.54	-5.55923	0	1	LOC_Os12g28710	LOC_Os12g28710.1	ATPase 3, putative, expressed	5	NA	NA	NA	NA	NA	5		NA	NA	NA
PH_os_0019270	159.094	99.8082	104.509	55.6842	81.3827	1546.58	1711.94	1970.43	1122.84	1281.93	-3.61783	0.001	5	NA	NA	NA	5	NA	NA	NA	NA	NA	1		BGIOSGA019377	BGIOSGA019377-TA	IPR001611; Leucine-rich repeat
PH_os_0016918	187.067	125.447	122.844	92.807	102.974	584.238	512.438	555.99	485.942	511.489	-2.05408	0	1	LOC_Os07g01420	LOC_Os07g01420.1	peroxidase precursor, putative	1	4342188	Os07g0104600	NM_001065229.2	NA	Q0D965	1		BGIOSGA025005	BGIOSGA025005-TA	IPR000823; Plant peroxidase|IPR002016; Haem peroxidase, plant/fungal/bacterial
PH_os_0001107	163.465	116.29	140.262	95.9005	102.974	8894.07	7215.7	8671.22	7355.31	8368.95	-6.02171	0	1	LOC_Os07g08060	LOC_Os07g08060.1	transmembrane BAX inhibitor motif-containing protein, putative, expressed	1	4342545	Os07g0177200	NM_001065560.1	AK070925.1	Q0D884	1		BGIOSGA024726	BGIOSGA024726-TA	IPR006214; Protein of unknown function UPF0005
PH_os_0020088	145.108	106.218	115.51	106.212	149.478	656.2	575.843	535.974	581.063	584.253	-2.31907	0	1	LOC_Os11g08380	LOC_Os11g08380.1	1-aminocyclopropane-1-carboxylate oxidase, putative, expressed	1	4349970	Os11g0186900	NM_001073939.1	AK105491.1	Q53P53	1		BGIOSGA034368	BGIOSGA034368-TA	IPR005123; 2OG-Fe(II) oxygenase
PH_os_0020506	126.751	121.784	135.678	107.244	120.413	861.11	735.914	799.513	757.863	817.527	-2.70213	0	1	LOC_Os02g39380	LOC_Os02g39380.1	OsCML17 - Calmodulin-related calcium sensor protein, expressed	1	9269542	Os02g0606501	NM_001186138.1	NA	Q0DZP5	1		BGIOSGA006084	BGIOSGA006084-TA	IPR002048; Calcium-binding EF-hand
PH_os_0016936	48.0779	49.4462	46.7541	51.5594	51.487	618.389	582.079	559.326	566.588	567.132	-3.66747	0	1	LOC_Os06g34960	LOC_Os06g34960.1	TKL_IRAK_DUF26.1 - DUF26 kinases have homology to DUF26 containing loci, expressed	5	NA	NA	NA	NA	NA	5		NA	NA	NA
PH_os_0009040	155.597	115.375	132.928	111.368	114.6	536.669	463.584	571.558	470.434	524.33	-1.98976	0	1	LOC_Os06g17260	LOC_Os06g17260.1	UDP-glucoronosyl and UDP-glucosyl transferase domain containing protein, expressed	5	NA	NA	NA	NA	NA	4		BGIOSGA021443|BGIOSGA021441	BGIOSGA021443-TA|BGIOSGA021441-TA	IPR002213; UDP-glucuronosyl/UDP-glucosyltransferase
PH_os_0020928	47.2037	97.0611	77.9235	119.618	83.0436	841.595	713.047	797.289	722.71	743.693	-3.21767	0	1	LOC_Os07g12340	LOC_Os07g12340.1	NAC domain-containing protein 67, putative, expressed	1	4342753	Os07g0225300	NM_001065748.1	AK073667.1	Q7EZT1	1		BGIOSGA025410	BGIOSGA025410-TA	IPR003441; No apical meristem (NAM) protein
PH_os_0016388	205.424	99.8082	131.095	56.7154	89.6871	358.593	351.326	470.367	408.398	361.681	-1.52666	0	1	LOC_Os05g37250	LOC_Os05g37250.1	cytochrome P450, putative, expressed	1	4338937	Os05g0445100	NM_001062216.1	AK105264.1	Q65WU0	5		NA	NA	NA
PH_os_0006278	94.4074	93.3985	95.3416	89.7134	86.3653	573.26	504.122	485.935	499.383	590.674	-2.54154	0	1	LOC_Os03g27110	LOC_Os03g27110.1	hydrolase protein, putative, expressed	1	4333008	Os03g0388800	NM_001056801.2	AK288578.1	Q75LP9	1		BGIOSGA012780	BGIOSGA012780-TA	IPR000073; Alpha/beta hydrolase fold-1|IPR000639; Epoxide hydrolase-like|IPR003089; Alpha/beta hydrolase
PH_os_0003101	180.073	123.616	119.177	67.0273	78.8914	312.244	245.305	642.724	257.446	191.541	-1.28663	0.057	1	LOC_Os11g07090	LOC_Os11g07090.1	pectinesterase, putative, expressed	5	NA	NA	NA	NA	NA	1		BGIOSGA034888	BGIOSGA034888-TA	IPR000070; Pectinesterase, catalytic|IPR006501; Pectinesterase inhibitor
PH_os_0010069	138.989	147.423	130.178	114.462	107.957	1059.92	858.567	872.904	868.493	955.565	-2.86251	0	1	LOC_Os07g11010	LOC_Os07g11010.2|LOC_Os07g11010.1	protein Kinase-associated protein phosphatase, putative, expressed	5	NA	NA	NA	NA	NA	1		BGIOSGA025387	BGIOSGA025387-TA	IPR000222; Protein phosphatase 2C, manganese/magnesium aspartate binding site|IPR000253; Forkhead-associated|IPR002559; Transposase, IS4-like|IPR014045; Protein phosphatase 2C, N-terminal
PH_os_0010093	49.8262	49.4462	52.2546	50.5282	41.5218	1866.15	1613.19	1667.97	1592.24	1665.02	-5.14351	0	1	LOC_Os07g42370	LOC_Os07g42370.2	zinc-finger protein, putative, expressed	5	NA	NA	NA	NA	NA	5		NA	NA	NA
PH_os_0015217	103.149	44.8679	109.093	106.212	39.8609	884.284	729.678	809.521	786.813	50.2929	-2.71959	0.015	1	LOC_Os03g60540	LOC_Os03g60540.1	ZOS3-20 - C2H2 zinc finger protein	5	NA	NA	NA	NA	NA	1		BGIOSGA009554	BGIOSGA009554-TA	IPR007087; Zinc finger, C2H2-type|IPR015880; Zinc finger, C2H2-like
PH_os_0014084	78.6729	82.4104	96.2584	85.5886	82.2131	1072.12	985.377	939.623	926.392	985.526	-3.56287	0	1	LOC_Os02g48200	LOC_Os02g48200.1	lectin-like protein kinase, putative, expressed	5	NA	NA	NA	NA	NA	5		NA	NA	NA
PH_os_0014592	97.0299	82.4104	89.8412	51.5594	69.7566	342.736	299.355	334.706	319.481	318.878	-2.0271	0	1	LOC_Os03g46330	LOC_Os03g46330.1	pattern formation protein EMB30, putative, expressed	5	NA	NA	NA	NA	NA	5		NA	NA	NA
PH_os_0013383	141.611	98.8925	116.427	113.431	90.5175	805.004	691.219	658.292	716.507	732.992	-2.68747	0	1	LOC_Os01g56570	LOC_Os01g56570.1	xylosyltransferase, putative, expressed	1	4324709	Os01g0772500	NM_001050927.1	AK109736.1	Q8S1J1	5		NA	NA	NA
PH_os_0020185	108.394	113.543	112.76	110.337	101.313	961.126	808.674	728.347	793.017	741.552	-2.90237	0	4	LOC_Os12g14480|LOC_Os12g14699|LOC_Os12g14610	LOC_Os12g14480.1|LOC_Os12g14699.1|LOC_Os12g14610.1	cysteine-rich receptor-like protein kinase 23 precursor, putative|protein kinase domain containing protein, expressed|cysteine-rich receptor-like protein kinase 32 precursor, putative	4	9266122|4351890	Os12g0248000|Os12g0249900	NM_001189942.1|NM_001073029.1	AK102027.1	Q2QV04|Q2QUY3	1		BGIOSGA036391	BGIOSGA036391-TA	IPR000719; Protein kinase, core|IPR008271; Serine/threonine protein kinase, active site|IPR017442; Serine/threonine protein kinase-related
PH_os_0017469	193.186	102.555	137.512	54.653	102.144	1039.19	911.578	946.295	906.748	939.514	-3.00135	0	1	LOC_Os03g58290	LOC_Os03g58290.1	indole-3-glycerol phosphate lyase, chloroplast precursor, putative, expressed	5	NA	NA	NA	AK240862.1	NA	5		NA	NA	NA
PH_os_0019334	65.5607	73.2537	68.756	62.9025	70.587	522.033	476.058	490.383	484.909	452.636	-2.84167	0	1	LOC_Os06g47800	LOC_Os06g47800.1	disease resistance protein RGA3, putative, expressed	1	4341916	Os06g0693100	NM_001064966.1	AK099477.1	Q5Z660	1		BGIOSGA020621	BGIOSGA020621-TA	IPR000767; Disease resistance protein|IPR002182; NB-ARC
PH_os_0012265	111.89	86.0731	105.426	85.5886	77.2305	2863.86	2310.65	2047.15	1963.41	2294.21	-4.60765	0	1	LOC_Os11g10510	LOC_Os11g10510.2|LOC_Os11g10510.1	dehydrogenase, putative, expressed	5	NA	NA	NA	NA	NA	5		NA	NA	NA
PH_os_0016165	123.254	130.025	135.678	114.462	122.905	1689.29	1403.23	1471.15	1403.03	1503.44	-3.62042	0	1	LOC_Os05g37060	LOC_Os05g37060.1	MYB family transcription factor, putative, expressed	1	4338925	Os05g0442400	NM_001062206.1	AK107134.1	Q6F2M6	5		NA	NA	NA
PH_os_0016420	120.632	100.724	122.844	62.9025	65.6044	615.95	548.817	633.828	537.638	535.031	-2.5877	0	1	LOC_Os05g49840	LOC_Os05g49840.1	phospholipase, putative, expressed	5	NA	NA	NA	NA	NA	5		NA	NA	NA
PH_os_0012978	71.6797	83.3261	86.1742	53.6218	58.1305	2008.85	1768.07	1955.97	1791.78	1910.06	-4.68573	0	1	LOC_Os01g51920	LOC_Os01g51920.1	phosphotransferase, putative, expressed	5	NA	NA	NA	NA	NA	5		NA	NA	NA
PH_os_0020908	175.703	111.712	121.011	62.9025	97.161	137.826	118.495	179.029	123.036	1790.21	-1.77961	0.329	1	LOC_Os07g27330	LOC_Os07g27330.1	no apical meristem protein, expressed	1	4343147	Os07g0456900	NM_001066097.1	AK101301.1	Q84YR6	1		BGIOSGA024366	BGIOSGA024366-TA	IPR003441; No apical meristem (NAM) protein
PH_os_0004551	118.883	149.254	144.846	104.15	111.278	500.078	393.943	471.479	401.161	495.438	-1.88156	0	1	LOC_Os01g47580	LOC_Os01g47580.2|LOC_Os01g47580.1	lipid phosphatase protein, putative, expressed	1	4326857	Os01g0666000	NM_001050333.1	AK070670.1	Q5SN48	1		BGIOSGA001066	BGIOSGA001066-TA	IPR000326; Phosphatidic acid phosphatase type 2/haloperoxidase
PH_os_0020837	88.2884	99.8082	94.4249	89.7134	81.3827	2595.53	2292.98	2356.28	2214.66	2405.5	-4.74308	0	1	LOC_Os06g06400	LOC_Os06g06400.1	NBS-LRR type disease resistance protein, putative, expressed	1	4340191	Os06g0158500	NM_001063401.1	AK101823.1	Q0DEE3	1		BGIOSGA021868	BGIOSGA021868-TA	IPR000767; Disease resistance protein|IPR001611; Leucine-rich repeat|IPR002182; NB-ARC
PH_os_0009691	66.4349	50.3619	63.2555	45.3723	53.1479	1364.85	1105.95	1240.97	1141.45	1238.06	-4.44242	0	1	LOC_Os01g09990	LOC_Os01g09990.2|LOC_Os01g09990.1	helix-loop-helix DNA-binding domain containing protein, expressed	5	NA	NA	NA	NA	NA	5		NA	NA	NA
PH_os_0010674	96.1557	97.9768	115.51	96.9317	110.448	404.941	341.971	384.745	372.211	384.152	-1.90531	0	1	LOC_Os08g14880	LOC_Os08g14880.3|LOC_Os08g14880.2|LOC_Os08g14880.1	transposon protein, putative, unclassified, expressed	1	4345061	Os08g0246800	NM_001067893.1	AK060251.1	Q0J6Z3	5		NA	NA	NA
PH_os_0003318	194.06	101.64	144.846	54.653	93.8393	417.138	338.853	364.729	376.347	355.26	-1.49099	0	1	LOC_Os11g24550	LOC_Os11g24550.1	MBTB61 - Bric-a-Brac, Tramtrack, Broad Complex BTB domain with Meprin and TRAF Homology MATH domain, expressed	1	9270206	Os11g0433300	NM_001189584.1	NA	Q53NR9	1		BGIOSGA035203	BGIOSGA035203-TA	IPR000210; BTB/POZ-like|IPR002083; MATH|IPR013069; BTB/POZ
PH_os_0005635	107.52	101.64	114.593	94.8693	119.583	668.397	600.789	638.276	594.504	625.986	-2.54487	0	1	LOC_Os02g58530	LOC_Os02g58530.1	transporter family protein, putative, expressed	5	NA	NA	NA	NA	NA	1		BGIOSGA009352	BGIOSGA009352-TA	IPR003663; Sugar transporter|IPR005828; General substrate transporter|IPR005829; Sugar transporter, conserved site|IPR007114; Major facilitator superfamily
PH_os_0006093	129.373	93.3985	110.01	64.9649	75.5697	707.428	677.706	750.586	624.488	612.075	-2.79673	0	1	LOC_Os02g44610	LOC_Os02g44610.1	protein kinase, putative, expressed	1	9272212	Os02g0665700	NM_001186179.1	AK243162.1	C7IYD8	1		BGIOSGA008772	BGIOSGA008772-TA	IPR000719; Protein kinase, core|IPR001245; Tyrosine protein kinase|IPR003613; U box
PH_os_0014434	126.751	97.0611	113.677	76.3079	90.5175	447.631	357.563	411.432	391.856	382.012	-1.93224	0	1	LOC_Os02g51820	LOC_Os02g51820.1	expressed protein	5	NA	NA	NA	NA	NA	5		NA	NA	NA
PH_os_0001605	118.883	116.29	129.261	126.836	108.787	565.942	504.122	521.518	497.316	506.139	-2.14355	0	1	LOC_Os08g36410	LOC_Os08g36410.1	ANTH domain containing protein	1	4345791	Os08g0467300	NM_001068537.1	AK105541.1	Q6YS99	1		BGIOSGA028817	BGIOSGA028817-TA	IPR011417; ANTH|IPR013809; Epsin-like, N-terminal
PH_os_0012487	109.268	103.471	131.095	110.337	94.6697	1927.13	1612.15	1599.03	1670.81	1870.47	-4.02344	0	1	LOC_Os12g36620	LOC_Os12g36620.1	pentatricopeptide, putative, expressed	1	4352470	Os12g0552300	NM_001073513.1	NA	Q0IMR5	1		BGIOSGA036033	BGIOSGA036033-TA	IPR002885; Pentatricopeptide repeat
PH_os_0019345	87.4143	96.1455	95.3416	86.6198	75.5697	509.836	416.81	423.664	433.213	436.585	-1.64219	0	1	LOC_Os06g44010	LOC_Os06g44010.1	OsWRKY28 - Superfamily of TFs having WRKY and zinc finger domains, expressed	1	4341678	Os06g0649000	NM_001064751.1	AK106282.1|AK119644.1	Q0DAJ3	1		BGIOSGA020778	BGIOSGA020778-TA	IPR003657; DNA-binding WRKY
PH_os_0002700	93.5333	66.844	90.7579	68.0584	64.774	336.638	323.262	358.057	347.397	335.999	-2.15401	0	1	LOC_Os09g33550	LOC_Os09g33550.1	CCT/B-box zinc finger protein, putative, expressed	5	NA	NA	NA	NA	NA	1		BGIOSGA029461	BGIOSGA029461-TA	IPR010402; CCT
PH_os_0016104	111.016	53.1089	132.928	59.8089	50.6566	376.888	301.434	433.672	341.194	329.579	-2.01814	0	1	LOC_Os06g06000	LOC_Os06g06000.1	conserved hypothetical protein	5	NA	NA	NA	NA	NA	1		BGIOSGA021888	BGIOSGA021888-TA	IPR002035; von Willebrand factor, type A
PH_os_0017149	155.597	111.712	144.846	53.6218	89.6871	431.775	360.681	388.081	423.907	396.993	-1.75059	0	1	LOC_Os06g45040	LOC_Os06g45040.1	B-box zinc finger family protein, putative	5	NA	NA	NA	NA	NA	5		NA	NA	NA
PH_os_0016128	40.2106	41.2052	53.1713	49.497	41.5218	3361.5	2674.45	3241.42	2899.11	3082.85	-6.11415	0	1	LOC_Os06g09310	LOC_Os06g09310.1	zinc finger, C3HC4 type domain containing protein, expressed	5	NA	NA	NA	NA	NA	5		NA	NA	NA
PH_os_0013154	125.002	135.519	131.095	119.618	126.226	1829.55	1562.26	1753.59	1653.24	1791.28	-3.75044	0	1	LOC_Os01g60640	LOC_Os01g60640.1	OsWRKY21 - Superfamily of TFs having WRKY and zinc finger domains, expressed	5	NA	NA	NA	NA	NA	5		NA	NA	NA
PH_os_0008050	177.451	115.375	139.345	57.7466	88.0262	424.457	355.484	359.169	390.822	395.923	-1.60291	0	1	LOC_Os05g07010	LOC_Os05g07010.2|LOC_Os05g07010.1	myb-like DNA-binding domain containing protein, expressed	1	9266268	Os05g0162800	NM_001187303.1	NA	C7J2V5	1		BGIOSGA018757	BGIOSGA018757-TA	IPR001005; SANT, DNA-binding|IPR014778; Myb, DNA-binding
PH_os_0003544	75.1763	90.6514	97.1751	95.9005	91.3479	486.661	432.402	395.865	454.925	455.846	-2.29034	0	1	LOC_Os11g40370	LOC_Os11g40370.2|LOC_Os11g40370.1	protein kinase family protein, putative, expressed	1	9270494	Os11g0618300	NM_001189726.1	AK242189.1	C7J8B6	1		BGIOSGA033632	BGIOSGA033632-TA	IPR000719; Protein kinase, core|IPR008271; Serine/threonine protein kinase, active site|IPR017442; Serine/threonine protein kinase-related
PH_os_0003446	106.645	83.3261	111.843	53.6218	75.5697	501.298	389.785	432.56	412.534	455.846	-2.2573	0	1	LOC_Os12g26380	LOC_Os12g26380.1	dirigent, putative, expressed	5	NA	NA	NA	NA	NA	1		BGIOSGA036242	BGIOSGA036242-TA	IPR004265; Plant disease resistance response protein
PH_os_0012689	106.645	107.134	121.011	94.8693	105.465	13060.6	11014.8	10930.8	11003	12490.8	-6.83673	0	1	LOC_Os11g47560	LOC_Os11g47560.1	glycosyl hydrolase, putative, expressed	1	4351191	Os11g0701500	NM_001075056.1	AK058882.1	Q53NL2	5		NA	NA	NA
PH_os_0012908	92.6592	97.9768	95.3416	93.8382	86.3653	1086.76	960.431	904.039	971.885	1027.26	-3.36889	0	1	LOC_Os01g57420	LOC_Os01g57420.1	diacylglycerol kinase, putative, expressed	1	4327055	Os01g0783200	NM_001050987.1	AK119289.1	Q5ZAU2	5		NA	NA	NA
PH_os_0020442	91.785	132.772	123.761	69.0896	87.1958	834.277	730.717	788.394	760.965	792.915	-2.94629	0	1	LOC_Os01g09080	LOC_Os01g09080.1	WRKY DNA-binding domain containing protein, expressed	1	4325657	Os01g0185900	NM_001048777.1	AK289240.1	Q5VRX5	1		BGIOSGA002913	BGIOSGA002913-TA	IPR003657; DNA-binding WRKY
PH_os_0001624	78.6729	63.1813	78.8402	49.497	55.6392	685.473	590.395	676.084	558.317	525.4	-3.13895	0	1	LOC_Os08g04800	LOC_Os08g04800.1	triacylglycerol lipase like protein, putative, expressed	1	4344646	Os08g0143600	NM_001067513.1	NA	Q0J823	1		BGIOSGA027972	BGIOSGA027972-TA	IPR002921; Lipase, class 3|IPR008262; Lipase, active site
PH_os_0002198	152.101	97.9768	129.261	60.8401	88.0262	313.464	278.566	381.409	288.464	245.044	-1.37886	0	1	LOC_Os09g18530	LOC_Os09g18530.1	nodulation receptor kinase precursor, putative, expressed	5	NA	NA	NA	NA	NA	4		BGIOSGA039972|BGIOSGA030580	BGIOSGA039972-TA|BGIOSGA030580-TA	IPR000719; Protein kinase, core|IPR000871; Beta-lactamase, class A|IPR017442; Serine/threonine protein kinase-related|IPR000719; Protein kinase, core|IPR001611; Leucine-rich repeat|IPR008271; Serine/threonine protein kinase, active site|IPR017442; Serine/threonine protein kinase-related
PH_os_0010685	195.808	54.9403	60.5053	56.7154	50.6566	761.094	665.233	682.755	675.15	745.833	-3.19405	0	1	LOC_Os08g38910	LOC_Os08g38910.4|LOC_Os08g38910.3|LOC_Os08g38910.2|LOC_Os08g38910.1	caffeoyl-CoA O-methyltransferase, putative, expressed	5	NA	NA	NA	NA	NA	5		NA	NA	NA
PH_os_0005916	104.897	75.085	74.2565	58.7777	69.7566	776.951	625.735	707.219	696.862	714.801	-3.18377	0	1	LOC_Os02g54880	LOC_Os02g54880.1	cytochrome c oxidase subunit, putative	1	4330974	Os02g0791400	NM_001054893.1	AK062787.1	Q6KAE3	1		BGIOSGA005458	BGIOSGA005458-TA	IPR003213; Cytochrome c oxidase, subunit VIb
PH_os_0000180	183.57	76.0007	74.2565	69.0896	64.774	847.693	780.61	787.282	803.356	950.214	-3.21409	0	1	LOC_Os01g17160	LOC_Os01g17160.1	OsSubt1 - Putative Subtilisin homologue, expressed	1	4326900	Os01g0279000	NM_001049279.1	AK119444.1	Q0JNM0	1		BGIOSGA003259	BGIOSGA003259-TA	IPR001594; Zinc finger, DHHC-type
PH_os_0009161	105.771	111.712	111.843	109.306	107.957	1173.35	959.391	1009.68	1007.04	1125.7	-3.23303	0	1	LOC_Os06g44410	LOC_Os06g44410.1	histidine kinase, putative, expressed	1	4341709	Os06g0654300	NM_001064779.1	NA	Q0DAG5	1		BGIOSGA023392	BGIOSGA023392-TA	IPR001789; Signal transduction response regulator, receiver region|IPR003594; ATP-binding region, ATPase-like|IPR003661; Signal transduction histidine kinase, subgroup 1, dimerisation and phosphoacceptor region|IPR004358; Signal transduction histidine kinase-related protein, C-terminal|IPR005467; Signal transduction histidine kinase, core
PH_os_0006069	90.9109	85.1574	88.9244	80.4327	81.3827	906.239	755.663	907.375	755.796	853.909	-3.28236	0	1	LOC_Os02g45890	LOC_Os02g45890.1	sulfotransferase domain containing protein, expressed	1	4330341	Os02g0684100	NM_001054293.2	NA	Q6EU01	1		BGIOSGA005834	BGIOSGA005834-TA	IPR000863; Sulphotransferase
PH_os_0021057	163.465	117.206	134.762	105.181	109.618	1236.78	1040.47	1098.64	989.462	949.144	-3.0452	0	5	NA	NA	NA	5	NA	NA	NA	NA	NA	1		BGIOSGA031444	BGIOSGA031444-TA	IPR003612; Plant lipid transfer protein/seed storage/trypsin-alpha amylase inhibitor
PH_os_0007715	60.3159	52.1933	59.5885	46.4035	47.3348	350.055	311.828	324.698	323.617	350.98	-2.66494	0	1	LOC_Os05g04210	LOC_Os05g04210.1	MYB family transcription factor, putative, expressed	1	4337718	Os05g0132700	NM_001061095.2	AK243659.1	Q0DKZ9	1		BGIOSGA018863	BGIOSGA018863-TA	IPR001005; SANT, DNA-binding|IPR014778; Myb, DNA-binding
PH_os_0017195	122.38	110.796	114.593	107.244	102.144	352.494	325.341	308.018	340.16	368.101	-1.62744	0	1	LOC_Os06g37440	LOC_Os06g37440.1	elongation factor 1-gamma, putative, expressed	5	NA	NA	NA	NA	NA	5		NA	NA	NA
PH_os_0012701	194.934	121.784	156.764	71.152	92.1784	3406.63	2808.53	3064.62	2810.19	3107.46	-4.42963	0	1	LOC_Os12g29430	LOC_Os12g29430.1	OsWAK125 - OsWAK receptor-like protein OsWAK-RLP, expressed	1	9270777	Os12g0478400	NM_001190022.1	NA	C7J9J5	1		BGIOSGA037385	BGIOSGA037385-TA	IPR006210; EGF
PH_os_0013842	98.7782	87.9044	92.5914	60.8401	88.8566	602.533	478.136	454.8	494.214	532.891	-2.54332	0	1	LOC_Os02g12850	LOC_Os02g12850.1	RNA recognition motif containing protein, expressed	5	NA	NA	NA	NA	NA	5		NA	NA	NA
PH_os_0020728	70.8056	79.6634	76.09	60.8401	197.644	3633.49	1936.45	1952.64	1938.6	2123	-4.58203	0	1	LOC_Os04g50950	LOC_Os04g50950.1	peptide transporter PTR2, putative, expressed	1	4336854	Os04g0597800	NM_001060274.1	AK101480.1|AY305030.1	Q7XNU6	1		BGIOSGA017040	BGIOSGA017040-TA	IPR000109; TGF-beta receptor, type I/II extracellular region
PH_os_0010205	146.856	50.3619	71.5062	49.497	42.3522	7482.88	6514.09	6709.69	6785.62	7657.36	-6.3392	0	1	LOC_Os07g35860	LOC_Os07g35860.1	plastocyanin-like domain containing protein, putative, expressed	5	NA	NA	NA	NA	NA	5		NA	NA	NA
PH_os_0004851	100.526	129.11	142.096	111.368	124.565	1323.38	1145.45	1278.78	1212.79	1284.07	-3.37421	0	1	LOC_Os02g34940	LOC_Os02g34940.2|LOC_Os02g34940.1	OsPDIL1-3 protein disulfide isomerase PDIL1-3, expressed	1	4329652	Os02g0554900	NM_001053654.1	AK072252.1|AK073161.1	Q69ST6	1		BGIOSGA006264	BGIOSGA006264-TA	IPR000886; Endoplasmic reticulum, targeting sequence|IPR006662; Thioredoxin-related|IPR013766; Thioredoxin domain
PH_os_0014240	93.5333	86.0731	89.8412	64.9649	83.874	101.235	85.233	118.982	101.324	1975.33	-2.36972	0.315	1	LOC_Os03g09810	LOC_Os03g09810.1	polyamine oxidase precursor, putative	5	NA	NA	NA	NA	NA	1		BGIOSGA012035	BGIOSGA012035-TA	IPR002937; Amine oxidase
PH_os_0013994	129.373	103.471	88.9244	67.0273	91.3479	331.759	298.316	303.57	313.278	318.878	-1.69557	0	1	LOC_Os03g05710	LOC_Os03g05710.1	acetyltransferase, GNAT family, putative, expressed	5	NA	NA	NA	NA	NA	5		NA	NA	NA
PH_os_0019937	119.758	97.9768	181.516	114.462	82.2131	346.396	432.402	242.412	434.246	390.572	-1.67072	0	1	LOC_Os09g38700	LOC_Os09g38700.1	STRUBBELIG-RECEPTOR FAMILY 5 precursor, putative, expressed	1	4347845	Os09g0559900	NM_001070456.1	AK111842.1	Q0IZN0	1		BGIOSGA031258	BGIOSGA031258-TA	IPR000719; Protein kinase, core|IPR001245; Tyrosine protein kinase|IPR001611; Leucine-rich repeat|IPR002290; Serine/threonine protein kinase|IPR013210; Leucine-rich repeat, N-terminal|IPR017441; Protein kinase ATP binding, conserved site|IPR017442; Serine/threonine protein kinase-related
PH_os_0017048	91.785	87.9044	99.0086	58.7777	75.5697	456.169	478.136	495.943	479.739	548.941	-2.31216	0	1	LOC_Os06g35480	LOC_Os06g35480.1	peroxidase precursor, putative, expressed	5	NA	NA	NA	NA	NA	5		NA	NA	NA
PH_os_0019828	99.6523	82.4104	95.3416	91.7758	97.161	598.874	114.337	94.5183	552.113	463.337	-1.81104	0.044	1	LOC_Os08g42710	LOC_Os08g42710.160,60,1141,4458	NB-ARC domain containing protein	5	NA	NA	NA	NA	NA	1		BGIOSGA029083	BGIOSGA029083-TA	IPR000209; Peptidase S8 and S53, subtilisin, kexin, sedolisin|IPR000767; Disease resistance protein|IPR002182; NB-ARC
PH_os_0015589	55.071	60.4343	56.8383	105.181	88.0262	422.017	330.538	324.698	354.635	359.541	-2.38004	0	1	LOC_Os04g59160	LOC_Os04g59160.1	peroxidase precursor, putative, expressed	1	4337483	Os04g0688200	NM_001060873.1	AK103558.1	Q7XSV1	5		NA	NA	NA
PH_os_0013130	121.506	107.134	123.761	94.8693	93.0088	2769.94	2656.78	2588.69	2791.58	3068.94	-4.61875	0	1	LOC_Os01g53040	LOC_Os01g53040.1	OsWRKY14 - Superfamily of TFs having WRKY and zinc finger domains, expressed	1	4324426	Os01g0730700	NM_001050679.1	AK109770.1	Q94EA8	5		NA	NA	NA
PH_os_0004028	90.9109	61.35	101.759	57.7466	53.1479	423.237	378.351	399.201	411.5	425.884	-2.4375	0	1	LOC_Os01g50900	LOC_Os01g50900.1	Cupin domain containing protein, expressed	5	NA	NA	NA	NA	NA	1		BGIOSGA004289	BGIOSGA004289-TA	IPR001929; Germin|IPR006045; Cupin 1
PH_os_0018569	122.38	73.2537	91.6747	96.9317	66.4349	735.481	675.628	652.732	723.744	738.342	-2.86029	0	5	NA	NA	NA	5	NA	NA	NA	NA	NA	1		BGIOSGA007674	BGIOSGA007674-TA	IPR005540; KNOX1|IPR005541; KNOX2
PH_os_0016932	187.941	84.2418	109.093	53.6218	61.4523	408.6	354.445	368.065	398.059	386.292	-1.73643	0	1	LOC_Os07g06130	LOC_Os07g06130.3|LOC_Os07g06130.2|LOC_Os07g06130.1	ethylene-insensitive protein, putative, expressed	5	NA	NA	NA	NA	NA	5		NA	NA	NA
PH_os_0021010	103.149	85.1574	66.0058	93.8382	55.6392	12869.1	12299.5	12463.1	11783.6	12519.7	-7.37437	0	1	LOC_Os09g35020	LOC_Os09g35020.1	AP2 domain containing protein, expressed	1	4347619	Os09g0522100	NM_001070246.1	NA	Q0J090	1		BGIOSGA029416	BGIOSGA029416-TA	IPR001471; Pathogenesis-related transcriptional factor and ERF, DNA-binding
PH_os_0011532	54.1969	49.4462	89.8412	53.6218	49.8262	341.517	312.868	271.323	345.329	396.993	-1.33031	0.026	1	LOC_Os10g30530	LOC_Os10g30530.1	lectin-like receptor kinase, putative, expressed	5	NA	NA	NA	NA	NA	5		NA	NA	NA
PH_os_0003803	189.689	108.049	131.095	56.7154	63.1131	1092.85	992.653	959.638	1027.72	1029.4	-3.04636	0	1	LOC_Os12g41970	LOC_Os12g41970.1	lipase class 3 family protein, putative	5	NA	NA	NA	NA	NA	1		BGIOSGA035839	BGIOSGA035839-TA	IPR002921; Lipase, class 3|IPR008262; Lipase, active site
PH_os_0009220	181.822	94.3141	99.0086	74.2456	96.3306	418.358	363.799	392.529	384.618	479.387	-1.72429	0	1	LOC_Os07g04810	LOC_Os07g04810.2|LOC_Os07g04810.1	protein kinase domain containing protein, expressed	1	4342369	Os07g0141100	NM_001065397.1	AK106343.1	Q7XIP7	1		BGIOSGA024843	BGIOSGA024843-TA	IPR000719; Protein kinase, core|IPR008271; Serine/threonine protein kinase, active site|IPR017441; Protein kinase ATP binding, conserved site|IPR017442; Serine/threonine protein kinase-related
PH_os_0017055	116.261	119.953	126.511	130.961	103.804	10870	11959.6	10213.5	11370	11681.9	-6.58816	0	1	LOC_Os06g48160	LOC_Os06g48160.1	glycosyl hydrolases family 16, putative, expressed	5	NA	NA	NA	NA	NA	5		NA	NA	NA
PH_os_0015258	117.135	114.459	144.846	90.7446	99.6523	11153	10350.6	9330.62	10408.5	10109.9	-6.5498	0	1	LOC_Os03g62060	LOC_Os03g62060.1	hydrolase, putative, expressed	5	NA	NA	NA	NA	NA	5		NA	NA	NA
PH_os_0007076	159.094	82.4104	72.423	49.497	73.0784	85.3792	1331.51	116.758	139.579	88.8151	-1.64825	0.333	1	LOC_Os03g60000	LOC_Os03g60000.1	SPFH domain/Band 7 family protein	5	NA	NA	NA	NA	NA	1		BGIOSGA009574	BGIOSGA009574-TA	NA
PH_os_0018777	101.401	119.037	120.094	117.555	108.787	404.941	422.007	374.737	438.382	420.534	-1.88568	0	1	LOC_Os03g15660	LOC_Os03g15660.1	AP2 domain containing protein, expressed	1	4332331	Os03g0263000	NM_001056167.1	AK068934.1	Q84Q94	1		BGIOSGA011061	BGIOSGA011061-TA	IPR001471; Pathogenesis-related transcriptional factor and ERF, DNA-binding
PH_os_0017742	99.6523	91.5671	116.427	98.9941	106.296	1805.16	1666.2	1883.69	1707	1835.16	-4.12364	0	1	LOC_Os07g44440	LOC_Os07g44440.1	peroxiredoxin, putative, expressed	1	4344046	Os07g0638400	NM_001066943.1	AK073273.1|AK104089.1	P0C5D1	1		BGIOSGA026226	BGIOSGA026226-TA	IPR000866; Alkyl hydroperoxide reductase/ Thiol specific antioxidant/ Mal allergen
PH_os_0015554	97.0299	57.6873	65.089	57.7466	51.487	436.654	424.086	405.873	430.111	386.292	-2.54864	0	1	LOC_Os04g51950	LOC_Os04g51950.1	serine/threonine-protein kinase HT1, putative, expressed	1	4336935	Os04g0608900	NM_001060353.1	AK111698.1	Q8GV29	5		NA	NA	NA
PH_os_0006964	170.458	119.037	148.513	77.3391	105.465	419.578	424.086	383.633	443.552	527.54	-1.71392	0	1	LOC_Os04g27070	LOC_Os04g27070.1	terpene synthase, putative, expressed	5	NA	NA	NA	NA	NA	1		BGIOSGA015329	BGIOSGA015329-TA	IPR001906; Terpene synthase-like|IPR005630; Terpene synthase, metal-binding
PH_os_0012056	90.9109	57.6873	83.4239	45.3723	52.3175	855.012	880.395	887.36	881.934	868.89	-3.64495	0	1	LOC_Os10g40460	LOC_Os10g40460.1	LTPL141 - Protease inhibitor/seed storage/LTP family protein precursor, expressed	5	NA	NA	NA	NA	NA	5		NA	NA	NA
PH_os_0012928	134.618	104.387	119.177	83.5263	97.161	1811.26	1865.77	1770.27	1801.09	1712.1	-4.03372	0	1	LOC_Os01g56580	LOC_Os01g56580.2|LOC_Os01g56580.1	CK1_CaseinKinase_1a.3 - CK1 includes the casein kinase 1 kinases, expressed	5	NA	NA	NA	NA	NA	5		NA	NA	NA
PH_os_0012092	109.268	87.9044	107.259	68.0584	59.7914	390.305	382.509	363.617	429.077	452.636	-2.14096	0	1	LOC_Os11g02600	LOC_Os11g02600.1	OsMan08 - Endo-Beta-Mannanase, expressed	1	4349615	Os11g0118200	NM_001072127.1	AK105536.1	Q2RBB1	5		NA	NA	NA
PH_os_0016404	98.7782	98.8925	128.345	96.9317	91.3479	2580.89	3006.02	2326.26	2792.62	3149.19	-4.77435	0	1	LOC_Os05g39720	LOC_Os05g39720.1	OsWRKY70 - Superfamily of TFs having WRKY and zinc finger domains, expressed	1	4339092	Os05g0474800	NM_001062363.1	AK119867.1	Q65WW1	5		NA	NA	NA
PH_os_0015264	69.0573	57.6873	96.2584	64.9649	63.9436	325.661	344.05	326.922	372.211	388.432	-2.35226	0	1	LOC_Os04g39980	LOC_Os04g39980.1	gibberellin 20 oxidase 2, putative, expressed	5	NA	NA	NA	NA	NA	5		NA	NA	NA
PH_os_0018870	93.5333	112.628	105.426	104.15	102.144	663.518	666.273	624.933	686.523	751.183	-2.70581	0	1	LOC_Os03g19820	LOC_Os03g19820.1	expressed protein	5	NA	NA	NA	NA	NA	1		BGIOSGA012488	BGIOSGA012488-TA	NA
PH_os_0015363	125.002	102.555	131.095	104.15	103.804	330.539	339.893	305.794	357.736	383.082	-1.58985	0	1	LOC_Os04g38950	LOC_Os04g38950.3|LOC_Os04g38950.2	class I glutamine amidotransferase, putative, expressed	5	NA	NA	NA	NA	NA	5		NA	NA	NA
PH_os_0001729	145.108	110.796	114.593	121.68	118.752	1586.83	1729.61	1649.07	1698.73	1651.1	-3.73842	0	1	LOC_Os08g06120	LOC_Os08g06120.1	B3 DNA binding domain containing protein	5	NA	NA	NA	NA	NA	1		BGIOSGA028020	BGIOSGA028020-TA	IPR003340; Transcriptional factor B3
PH_os_0000758	109.268	119.037	147.596	110.337	93.8393	2472.34	2825.16	2149.46	2665.45	2786.44	-4.56064	0	1	LOC_Os07g23944	LOC_Os07g23944.1	glycosyl hydrolase, family 31, putative, expressed	1	4343045	Os07g0421300	NM_001066018.1	AK121014.1	Q0D6X6	1		BGIOSGA025579	BGIOSGA025579-TA	IPR000294; Vitamin K-dependent carboxylation/gamma-carboxyglutamic region|IPR000322; Glycoside hydrolase, family 31
PH_os_0010323	108.394	134.604	147.596	108.275	102.974	332.979	350.287	301.346	382.55	365.961	-1.56673	0	1	LOC_Os07g36690	LOC_Os07g36690.1	CSLF2 - cellulose synthase-like family F; beta1,3;1,4 glucan synthase, expressed	1	4343553	Os07g0552800	NM_001066481.1	AK066835.1|AK100523.1	Q84S11	5		NA	NA	NA
PH_os_0003603	55.9452	49.4462	73.3397	42.2787	47.3348	576.919	636.129	620.485	647.234	694.47	-3.54757	0	1	LOC_Os12g41980	LOC_Os12g41980.1	lipase class 3 family protein, putative	5	NA	NA	NA	NA	NA	1		BGIOSGA035838	BGIOSGA035838-TA	IPR002921; Lipase, class 3|IPR008262; Lipase, active site
PH_os_0009194	125.002	125.447	122.844	131.992	117.922	457.388	582.079	512.623	567.622	659.158	-2.16114	0	1	LOC_Os06g44750	LOC_Os06g44750.1	AP2 domain containing protein, expressed	1	4341722	Os06g0657500	NM_001064791.1	AK287673.1|AK101959.1|HQ858843.1	Q67VJ6	4		BGIOSGA023403|BGIOSGA023401|BGIOSGA020753	BGIOSGA023403-TA|BGIOSGA023401-TA|BGIOSGA020753-TA	IPR001471; Pathogenesis-related transcriptional factor and ERF, DNA-binding|IPR001471; Pathogenesis-related transcriptional factor and ERF, DNA-binding|IPR001471; Pathogenesis-related transcriptional factor and ERF, DNA-binding
PH_os_0004264	92.6592	67.7597	76.09	52.5906	71.4175	386.646	397.061	400.313	373.245	360.611	-2.38948	0	1	LOC_Os01g47670	LOC_Os01g47670.1	expressed protein	5	NA	NA	NA	NA	NA	1		BGIOSGA001061	BGIOSGA001061-TA	IPR003441; No apical meristem (NAM) protein
PH_os_0012501	48.952	48.5306	50.4211	76.3079	44.0131	912.338	971.864	800.625	978.088	1082.9	-4.15408	0	1	LOC_Os12g25660	LOC_Os12g25660.1	cytochrome P450, putative, expressed	5	NA	NA	NA	NA	NA	5		NA	NA	NA
PH_os_0013144	215.039	107.134	165.014	61.8713	89.6871	6160.72	5558.86	5849.01	6088.76	7137.31	-5.41942	0	1	LOC_Os01g66900	LOC_Os01g66900.1	expressed protein	1	4324959	Os01g0893700	NM_001051600.1	NA	Q0JGZ9	1		BGIOSGA000342	BGIOSGA000342-TA	IPR005018; DOMON related
PH_os_0016995	116.261	89.7358	93.5081	139.21	71.4175	511.055	491.649	503.727	488.01	482.598	-2.24953	0	1	LOC_Os06g34400	LOC_Os06g34400.1	zinc finger, C3HC4 type domain containing protein, expressed	5	NA	NA	NA	NA	NA	5		NA	NA	NA
PH_os_0017044	158.22	90.6514	99.0086	77.3391	90.5175	564.722	569.606	594.909	597.606	684.839	-2.44712	0	1	LOC_Os06g12830	LOC_Os06g12830.1	expressed protein	1	9268043	Os06g0234800	NM_001187751.1	AK070785.1	Q67V95	5		NA	NA	NA
PH_os_0015317	102.275	193.207	119.177	89.7134	115.431	265.895	302.473	277.995	312.244	355.26	-1.38651	0	1	LOC_Os03g61530	LOC_Os03g61530.1	invertase/pectin methylesterase inhibitor family protein, putative, expressed	1	4334665	Os03g0830800	NM_001058324.1	AK109894.1	Q850Z1	5		NA	NA	NA
PH_os_0017407	70.8056	68.6753	60.5053	51.5594	54.8088	337.858	290	323.586	356.702	302.827	-2.45549	0	1	LOC_Os03g09970	LOC_Os03g09970.4|LOC_Os03g09970.3|LOC_Os03g09970.2|LOC_Os03g09970.1	sulfate transporter, putative, expressed	1	4331935	Os03g0195800	NM_001055794.1	AK103007.1	Q8H7X3	1		BGIOSGA012043	BGIOSGA012043-TA	IPR001902; Sulphate anion transporter|IPR002645; Sulphate transporter/antisigma-factor antagonist STAS|IPR011547; Sulphate transporter
PH_os_0001171	55.071	54.9403	58.6718	60.8401	53.1479	596.435	663.154	571.558	694.794	695.54	-3.47764	0	1	LOC_Os07g36750	LOC_Os07g36750.1	CSLF3 - cellulose synthase-like family F; beta1,3;1,4 glucan synthase, expressed	1	4343555	Os07g0553400	NM_001066483.2	NA	Q6ZF85	1		BGIOSGA024117	BGIOSGA024117-TA	IPR005150; Cellulose synthase
PH_os_0017724	81.2953	71.4224	85.2574	203.144	75.5697	65.8639	57.1685	54.487	81.6797	1449.93	-1.5793	0.416	1	LOC_Os07g31810	LOC_Os07g31810.1	conserved hypothetical protein	5	NA	NA	NA	NA	NA	5		NA	NA	NA
PH_os_0017732	175.703	124.531	120.094	59.8089	99.6523	306.145	351.326	306.906	382.55	364.891	-1.38646	0	1	LOC_Os07g35570	LOC_Os07g35570.1	O-acyltransferase, putative, expressed	5	NA	NA	NA	NA	NA	1		BGIOSGA024159	BGIOSGA024159-TA	IPR004299; Membrane bound O-acyl transferase, MBOAT
PH_os_0012296	138.115	130.025	128.345	115.493	122.905	852.572	910.538	865.12	835.407	971.616	-2.80034	0	1	LOC_Os11g37860	LOC_Os11g37860.1	stripe rust resistance protein Yr10, putative, expressed	1	4350814	Os11g0590700	NM_001074713.1	AK066717.1	Q2R1W3	5		NA	NA	NA
PH_os_0007952	104.897	160.242	114.593	104.15	90.5175	313.464	364.839	339.154	388.754	380.942	-1.64392	0	1	LOC_Os04g58070	LOC_Os04g58070.1	aspartic proteinase nepenthesin precursor, putative, expressed	1	4337402	Os04g0677100	NM_001060796.2	NA	Q0J912	1		BGIOSGA014091	BGIOSGA014091-TA	IPR001461; Peptidase A1|IPR001969; Peptidase aspartic, active site
PH_os_0016464	55.9452	51.2776	62.3388	50.5282	48.1653	369.57	405.377	323.586	435.28	486.878	-2.93109	0	1	LOC_Os06g11260	LOC_Os06g11260.1	12-oxophytodienoate reductase 2, putative, expressed	5	NA	NA	NA	AK287507.1	NA	5		NA	NA	NA
PH_os_0013684	121.506	107.134	89.8412	95.9005	77.2305	648.882	741.111	613.813	809.559	869.96	-2.83223	0	1	LOC_Os02g03210	LOC_Os02g03210.1	FAD-binding and arabino-lactone oxidase domains containing protein, putative, expressed	5	NA	NA	NA	NA	NA	5		NA	NA	NA
PH_os_0003628	137.24	82.4104	82.5072	49.497	59.7914	398.843	479.176	425.888	510.757	555.362	-2.30459	0	1	LOC_Os11g40690	LOC_Os11g40690.1	dehydrogenase, putative, expressed	1	4350952	Os11g0622800	NM_001074835.2	NA	Q2R114	1		BGIOSGA033607	BGIOSGA033607-TA	IPR002328; Alcohol dehydrogenase, zinc-containing, conserved site|IPR006140; D-isomer specific 2-hydroxyacid dehydrogenase, NAD-binding|IPR013149; Alcohol dehydrogenase, zinc-binding|IPR013154; Alcohol dehydrogenase GroES-like
PH_os_0010457	86.5402	61.35	77.0067	55.6842	57.3001	422.017	385.627	414.768	404.263	350.98	-2.50397	0	1	LOC_Os07g36170	LOC_Os07g36170.2|LOC_Os07g36170.1	chitin-inducible gibberellin-responsive protein, putative, expressed	5	NA	NA	NA	NA	NA	5		NA	NA	NA
PH_os_0000331	74.3022	126.363	80.6737	84.5575	58.9609	1727.1	2087.17	1647.95	1982.02	2004.22	-4.52877	0	1	LOC_Os01g15810	LOC_Os01g15810.1	peroxidase precursor, putative, expressed	1	4325127	Os01g0263000	NM_001049190.1	NA	Q9LDY1	1		BGIOSGA001948	BGIOSGA001948-TA	IPR000823; Plant peroxidase|IPR002016; Haem peroxidase, plant/fungal/bacterial
PH_os_0003550	43.7071	207.857	49.5043	43.3099	183.526	280.532	343.011	286.891	362.906	331.719	-1.86803	0	1	LOC_Os12g42040	LOC_Os12g42040.1	OsWAK126 - OsWAK receptor-like protein kinase, expressed	1	4352786	Os12g0614800	NM_001073801.2	NA	Q0ILX7	1		BGIOSGA037792	BGIOSGA037792-TA	IPR000152; Aspartic acid and asparagine hydroxylation site|IPR000719; Protein kinase, core|IPR001881; EGF-like calcium-binding
PH_os_0015629	101.401	126.363	103.592	100.025	98.8219	353.714	367.957	350.274	388.754	331.719	-1.77595	0	1	LOC_Os04g53930	LOC_Os04g53930.2|LOC_Os04g53930.1	organic cation transporter protein, putative, expressed	5	NA	NA	NA	NA	NA	5		NA	NA	NA
PH_os_0015631	98.7782	83.3261	56.8383	52.5906	75.5697	345.176	354.445	349.162	360.838	301.757	-2.15514	0	1	LOC_Os04g55260	LOC_Os04g55260.1	thiamine-repressible mitochondrial transport protein THI74, putative, expressed	5	NA	NA	NA	NA	NA	5		NA	NA	NA
PH_os_0012464	76.9246	116.29	75.1732	82.4951	123.735	4998.34	5476.74	4663.64	5133.41	5235.81	-5.62611	0	1	LOC_Os11g44430	LOC_Os11g44430.1	protein kinase, putative, expressed	5	NA	NA	NA	NA	NA	5		NA	NA	NA
PH_os_0006341	112.764	121.784	130.178	109.306	132.87	1175.79	1270.18	1164.24	1368.91	1189.91	-3.36735	0	1	LOC_Os03g32220	LOC_Os03g32220.1	ZOS3-11 - C2H2 zinc finger protein, expressed	1	4333196	Os03g0437100	NM_001056978.1	AK108997.1	Q75KE6	4		BGIOSGA010470|BGIOSGA010469	BGIOSGA010470-TA|BGIOSGA010469-TA	IPR007087; Zinc finger, C2H2-type|IPR015880; Zinc finger, C2H2-like|IPR007087; Zinc finger, C2H2-type|IPR015880; Zinc finger, C2H2-like
PH_os_0013244	119.758	110.796	110.01	69.0896	98.8219	2607.72	3155.7	2589.8	3218.59	3264.76	-4.79202	0	1	LOC_Os01g55240	LOC_Os01g55240.1	gibberellin 2-beta-dioxygenase, putative, expressed	1	4325145	Os01g0757200	NM_001050827.1	AK101713.1	Q8S0S6	5		NA	NA	NA
PH_os_0016768	96.1557	56.7716	62.3388	52.5906	72.2479	259.797	314.946	247.971	351.533	359.541	-2.06087	0	1	LOC_Os06g44620	LOC_Os06g44620.2	AMP-binding domain containing protein, expressed	5	NA	NA	NA	NA	NA	5		NA	NA	NA
PH_os_0021019	122.38	117.206	114.593	102.088	112.109	535.449	536.344	525.966	573.826	500.789	-2.23025	0	1	LOC_Os09g29310	LOC_Os09g29310.1	zinc finger, C3HC4 type domain containing protein, expressed	1	9269620	Os09g0468300	NM_001188948.1	NA	Q6K5E4	1		BGIOSGA029609	BGIOSGA029609-TA	IPR001841; Zinc finger, RING-type
PH_os_0007915	138.989	104.387	142.096	94.8693	100.483	373.229	457.348	359.169	504.553	500.789	-1.8146	0	1	LOC_Os04g49480	LOC_Os04g49480.1	legume lectins beta domain containing protein, putative	5	NA	NA	NA	NA	NA	1		BGIOSGA014481	BGIOSGA014481-TA	IPR000985; Legume lectin, alpha|IPR001220; Legume lectin, beta domain
PH_os_0018380	136.366	84.2418	182.433	82.4951	80.5523	931.853	1013.44	884.024	1033.92	1113.93	-3.22362	0	1	LOC_Os01g67030	LOC_Os01g67030.1	auxin-responsive protein, putative, expressed	1	9269196	Os01g0895300	NM_001185762.1	AK073544.1	Q5JLU8	1		BGIOSGA004972	BGIOSGA004972-TA	IPR005018; DOMON related|IPR006593; Cytochrome b561 / ferric reductase transmembrane|IPR013050; DOMON
PH_os_0018362	111.89	95.2298	118.26	84.5575	94.6697	507.396	646.524	507.063	693.76	725.502	-2.57852	0	1	LOC_Os01g63200	LOC_Os01g63200.1	laccase precursor protein, putative, expressed	1	4324803	Os01g0850800	NM_001051351.2	NA	Q0JHP8	1		BGIOSGA004809	BGIOSGA004809-TA	IPR001117; Multicopper oxidase, type 1|IPR002355; Multicopper oxidase, copper-binding site|IPR011706; Multicopper oxidase, type 2|IPR011707; Multicopper oxidase, type 3
PH_os_0020957	121.506	129.11	110.926	113.431	136.191	273.213	332.617	261.315	338.092	358.471	-1.37273	0	1	LOC_Os08g42030	LOC_Os08g42030.1	peroxidase precursor, putative, expressed	1	4346141	Os08g0532700	NM_001068877.1	AK073978.1	Q0J459	1		BGIOSGA026588	BGIOSGA026588-TA	IPR000823; Plant peroxidase|IPR002016; Haem peroxidase, plant/fungal/bacterial
PH_os_0012047	66.4349	81.4947	82.5072	64.9649	68.9262	601.313	630.932	520.406	667.912	711.591	-3.18616	0	1	LOC_Os10g39380	LOC_Os10g39380.1	aspartic proteinase nepenthesin-1 precursor, putative, expressed	5	NA	NA	NA	NA	NA	5		NA	NA	NA
PH_os_0004394	74.3022	236.243	64.1723	73.2144	82.2131	1125.79	1485.34	1088.63	1395.79	1530.19	-3.76638	0	1	LOC_Os01g52410	LOC_Os01g52410.1	myb-like DNA-binding domain containing protein, putative, expressed	1	4324664	Os01g0722300	NM_001050635.2	AK241370.1	Q5JMA5	1		BGIOSGA004364	BGIOSGA004364-TA	IPR001005; SANT, DNA-binding|IPR014778; Myb, DNA-binding
PH_os_0000187	104.897	192.291	69.6727	71.152	58.9609	973.323	1163.12	976.318	1093.89	1223.08	-3.44725	0	1	LOC_Os01g19330	LOC_Os01g19330.1	MYB family transcription factor, putative, expressed	1	4326726	Os01g0298400	NM_001049345.2	AK241615.1	Q93V35	1		BGIOSGA003323	BGIOSGA003323-TA	NA
PH_os_0015630	136.366	106.218	104.509	55.6842	78.8914	1919.81	2198.39	1888.14	2140.21	1829.8	-4.27164	0	1	LOC_Os04g48170	LOC_Os04g48170.1	cytochrome P450, putative, expressed	1	4336709	Os04g0570000	NM_001060134.1	AJ459255.1	Q7XU38	5		NA	NA	NA
PH_os_0014744	76.0504	78.7477	262.19	91.7758	81.3827	400.062	511.398	424.776	540.74	658.088	-2.14518	0	1	LOC_Os03g22020	LOC_Os03g22020.1	peroxidase precursor, putative, expressed	5	NA	NA	NA	NA	NA	5		NA	NA	NA
PH_os_0014067	116.261	103.471	115.51	96.9317	126.226	368.35	424.086	280.219	451.823	474.037	-1.78253	0	1	LOC_Os02g49650	LOC_Os02g49650.1	leaf senescence related protein, putative, expressed	5	NA	NA	NA	NA	NA	5		NA	NA	NA
PH_os_0015664	90.0367	248.147	63.2555	52.5906	54.8088	368.35	453.19	355.833	442.518	398.063	-2.04182	0	1	LOC_Os04g48230	LOC_Os04g48230.1	dehydration response related protein, putative, expressed	1	4336714	Os04g0570800	NM_001060138.1	AK069684.1	Q7XU42	5		NA	NA	NA
PH_os_0012823	124.128	127.278	127.428	121.68	113.77	5650.88	5775.06	4817.1	5604.88	5232.6	-5.38554	0	1	LOC_Osm1g00460	LOC_Osm1g00460.1	NADH dehydrogenase subunit 4L	5	NA	NA	NA	NA	NA	5		NA	NA	NA
PH_os_0001436	85.666	64.097	82.5072	72.1832	61.4523	473.245	651.721	497.055	661.709	679.489	-2.95363	0	1	LOC_Os07g43970	LOC_Os07g43970.1	calmodulin-binding protein, putative, expressed	1	4344010	Os07g0633400	NM_001066908.1	AK071894.1	Q8L4T4	1		BGIOSGA026203	BGIOSGA026203-TA	NA
PH_os_0021027	83.0436	170.315	73.3397	69.0896	68.0957	82.9398	88.3513	88.9584	1308.94	331.719	-1.8601	0.259	1	LOC_Os09g21160	LOC_Os09g21160.1	UDP-glucoronosyl and UDP-glucosyl transferase domain containing protein, expressed	1	9268701	Os09g0379300	NM_001188880.1	NA	C7J6K2	1		BGIOSGA029855	BGIOSGA029855-TA	IPR002213; UDP-glucuronosyl/UDP-glucosyltransferase
PH_os_0016815	66.4349	43.9522	58.6718	55.6842	45.674	1062.36	1264.98	995.222	1351.33	1176	-4.43596	0	1	LOC_Os06g22600	LOC_Os06g22600.1	aluminum-activated malate transporter, putative, expressed	1	4340924	Os06g0331900	NM_001064078.1	AK120017.1	Q69WI1	5		NA	NA	NA
PH_os_0017904	76.0504	73.2537	78.8402	60.8401	59.7914	1140.42	1443.76	990.774	1454.73	1427.46	-4.15191	0	1	LOC_Os10g39260	LOC_Os10g39260.1	aspartic proteinase nepenthesin, putative, expressed	5	NA	NA	NA	NA	NA	5		NA	NA	NA
PH_os_0001181	97.0299	70.5067	99.0086	80.4327	76.4001	74.4019	63.405	73.3907	694.794	695.54	-1.75389	0.168	1	LOC_Os07g34400	LOC_Os07g34400.1	lipase class 3 family protein, putative	1	4343438	Os07g0527900	NM_001066371.1	NA	Q0D5X3	1		BGIOSGA024191	BGIOSGA024191-TA	NA
PH_os_0018533	114.513	96.1455	121.011	129.93	138.683	390.305	466.703	378.073	484.909	420.534	-1.78346	0	1	LOC_Os02g05930	LOC_Os02g05930.1	phytosulfokine receptor precursor, putative, expressed	1	4328336	Os02g0153400	NM_001052461.2	NA	Q67IT7	1		BGIOSGA007118	BGIOSGA007118-TA	IPR000719; Protein kinase, core|IPR001611; Leucine-rich repeat|IPR008271; Serine/threonine protein kinase, active site|IPR013210; Leucine-rich repeat, N-terminal|IPR017441; Protein kinase ATP binding, conserved site|IPR017442; Serine/threonine protein kinase-related
PH_os_0005448	195.808	103.471	113.677	82.4951	87.1958	372.009	498.925	368.065	499.383	453.706	-1.7438	0	1	LOC_Os03g05030	LOC_Os03g05030.1	dirigent, putative, expressed	1	9270488	Os03g0143900	NM_001186335.1	NA	Q8H042	1		BGIOSGA011844	BGIOSGA011844-TA	IPR004265; Plant disease resistance response protein
PH_os_0019502	139.863	102.555	117.344	95.9005	94.6697	428.116	440.717	370.289	409.432	386.292	-1.86177	0	1	LOC_Os08g20730	LOC_Os08g20730.1	peroxidase precursor, putative, expressed	1	4345222	Os08g0302000	NM_001068032.1	AK106760.1	Q6UU25	1		BGIOSGA023614	BGIOSGA023614-TA	IPR000823; Plant peroxidase|IPR002016; Haem peroxidase, plant/fungal/bacterial
PH_os_0015167	98.7782	95.2298	111.843	109.306	97.9914	293.948	350.287	274.659	384.618	346.7	-1.67018	0	1	LOC_Os04g37650	LOC_Os04g37650.1	xyloglucan fucosyltransferase, putative, expressed	1	4335987	Os04g0449200	NM_001059464.1	AK073690.1	Q7XV28	5		NA	NA	NA
PH_os_0013606	74.3022	53.1089	73.3397	62.9025	53.9783	264.675	339.893	241.3	337.058	363.821	-2.20476	0	1	LOC_Os02g33000	LOC_Os02g33000.1	glycosyl hydrolases family 17, putative, expressed	5	NA	NA	NA	NA	NA	5		NA	NA	NA
PH_os_0017186	130.247	126.363	123.761	104.15	119.583	387.865	370.036	325.81	403.229	325.299	-1.48678	0	1	LOC_Os06g34840	LOC_Os06g34840.1	LTPL5 - Protease inhibitor/seed storage/LTP family protein precursor, putative	5	NA	NA	NA	NA	NA	5		NA	NA	NA
PH_os_0010284	97.904	58.603	66.9225	60.8401	78.8914	382.987	504.122	382.521	504.553	413.044	-2.51319	0	1	LOC_Os07g47540	LOC_Os07g47540.1	DUF567 domain containing protein, putative, expressed	5	NA	NA	NA	NA	NA	5		NA	NA	NA
PH_os_0003548	109.268	190.46	99.0086	95.9005	78.061	840.375	1050.86	821.753	973.953	994.087	-3.12905	0	1	LOC_Os12g38770	LOC_Os12g38770.1	nucleotide pyrophosphatase/phosphodiesterase, putative, expressed	1	9268839	Os12g0576750	NM_001190093.1	NA	C7J9E3	1		BGIOSGA035955	BGIOSGA035955-TA	IPR004843; Metallophosphoesterase
PH_os_0009863	114.513	82.4104	82.5072	54.653	48.9957	406.161	434.48	389.193	425.975	364.891	-2.28097	0	1	LOC_Os01g43410	LOC_Os01g43410.1	CAMK_CAMK_like.9 - CAMK includes calcium/calmodulin depedent protein kinases, expressed	5	NA	NA	NA	NA	NA	5		NA	NA	NA
PH_os_0004304	59.4417	70.5067	59.5885	52.5906	52.3175	1020.89	1311.76	1041.92	1226.23	1024.05	-4.28886	0	1	LOC_Os01g67820	LOC_Os01g67820.1	exo70 exocyst complex subunit domain containing protein, expressed	1	4325024	Os01g0905300	NM_001051662.1	AK070609.1	Q5N6V1	1		BGIOSGA005006	BGIOSGA005006-TA	IPR004140; Exo70 exocyst complex subunit
PH_os_0003997	111.016	107.134	110.01	137.148	110.448	1324.6	1854.34	1183.15	1610.85	1708.89	-3.729	0	1	LOC_Os01g60060	LOC_Os01g60060.1	leucine-rich repeat family protein, putative, expressed	1	4327487	Os01g0816600	NM_001051154.2	AK243409.1	Q0JI95	1		BGIOSGA004686	BGIOSGA004686-TA	IPR000719; Protein kinase, core|IPR001245; Tyrosine protein kinase|IPR001611; Leucine-rich repeat|IPR008271; Serine/threonine protein kinase, active site|IPR013210; Leucine-rich repeat, N-terminal|IPR017441; Protein kinase ATP binding, conserved site
PH_os_0012359	157.346	120.869	120.094	91.7758	93.8393	2328.41	2619.36	2159.46	2379.05	2196.84	-4.26084	0	1	LOC_Os11g47520	LOC_Os11g47520.1	glycosyl hydrolase, putative, expressed	1	4351187	Os11g0701100	NM_001075052.1	AK064356.1|AK102731.1	Q53NL5	5		NA	NA	NA
PH_os_0014010	83.9177	72.338	77.9235	65.9961	146.987	4014.04	4454.98	3454.92	4172.9	3820.12	-5.46529	0	1	LOC_Os03g08320	LOC_Os03g08320.1	ZIM domain containing protein, putative, expressed	5	NA	NA	NA	NA	NA	5		NA	NA	NA
PH_os_0014401	128.499	110.796	111.843	113.431	115.431	626.927	778.531	606.029	733.049	670.928	-2.54604	0	1	LOC_Os03g06000	LOC_Os03g06000.1	expansin precursor, putative, expressed	1	4331665	Os03g0155300	NM_001055540.1	NA	Q7G6Z2	5		NA	NA	NA
PH_os_0014027	69.9314	54.9403	64.1723	53.6218	46.5044	320.782	365.878	281.331	361.872	295.337	-2.44053	0	1	LOC_Os02g56510	LOC_Os02g56510.1	phosphate transporter 1, putative, expressed	5	NA	NA	NA	NA	NA	5		NA	NA	NA
PH_os_0006134	56.8193	53.1089	52.2546	48.4659	56.4696	343.956	419.929	356.945	411.5	372.381	-2.8479	0	1	LOC_Os03g14810	LOC_Os03g14810.1	MYB-like transcription factor DIVARICATA, putative	5	NA	NA	NA	NA	NA	1		BGIOSGA011097	BGIOSGA011097-TA	IPR001005; SANT, DNA-binding
PH_os_0015671	149.478	108.965	53.1713	42.2787	39.8609	1962.5	2438.5	2090.52	2462.8	2515.71	-4.76511	0	1	LOC_Os04g49510	LOC_Os04g49510.1	CAMK_CAMK_like.27 - CAMK includes calcium/calmodulin depedent protein kinases, expressed	5	NA	NA	NA	NA	NA	5		NA	NA	NA
PH_os_0001399	146.856	106.218	136.595	125.805	115.431	1746.61	2120.43	1735.8	1848.65	1873.68	-3.85971	0	1	LOC_Os07g48260	LOC_Os07g48260.1	OsWRKY47 - Superfamily of TFs having WRKY and zinc finger domains, expressed	1	4344296	Os07g0680400	NM_001067180.1	AK110900.1|HQ858848.1	Q7XHX5	1		BGIOSGA023706	BGIOSGA023706-TA	IPR003657; DNA-binding WRKY
PH_os_0012149	49.8262	271.039	46.7541	42.2787	52.3175	6152.18	8104.41	5663.31	7450.43	7687.32	-6.42251	0	1	LOC_Os10g40470	LOC_Os10g40470.1	LTPL142 - Protease inhibitor/seed storage/LTP family protein precursor, putative, expressed	5	NA	NA	NA	AK287680.1	NA	5		NA	NA	NA
PH_os_0012434	95.2816	63.1813	81.5904	86.6198	83.874	385.426	456.308	345.826	410.466	448.356	-2.25577	0	1	LOC_Os11g44170	LOC_Os11g44170.1	calmodulin binding protein, putative, expressed	5	NA	NA	NA	NA	NA	5		NA	NA	NA
PH_os_0007709	97.904	57.6873	69.6727	53.6218	60.6218	353.714	442.796	358.057	418.738	332.789	-2.38391	0	1	LOC_Os05g01370	LOC_Os05g01370.1	polygalacturonase inhibitor precursor, putative, expressed	1	4337548	Os05g0104200	NM_001060936.1	NA	Q0DLF8	1		BGIOSGA019006	BGIOSGA019006-TA	IPR001611; Leucine-rich repeat
PH_os_0007022	177.451	94.3141	98.0919	91.7758	80.5523	512.275	560.251	414.768	540.74	498.649	-2.09186	0	1	LOC_Os04g37970	LOC_Os04g37970.1	transporter family protein, putative	5	NA	NA	NA	NA	NA	1		BGIOSGA016519	BGIOSGA016519-TA	IPR003663; Sugar transporter|IPR005828; General substrate transporter|IPR005829; Sugar transporter, conserved site|IPR007114; Major facilitator superfamily
PH_os_0018317	105.771	93.3985	119.177	133.023	105.465	517.154	586.237	494.831	539.706	507.209	-2.19257	0	1	LOC_Os01g45110	LOC_Os01g45110.1	anthocyanin 3-O-beta-glucosyltransferase, putative, expressed	1	4326578	Os01g0638000	NM_001050206.1	AK101659.1|AK103824.1	Q94CZ1	1		BGIOSGA004073	BGIOSGA004073-TA	IPR002213; UDP-glucuronosyl/UDP-glucosyltransferase
PH_os_0002466	47.2037	54.9403	57.755	51.5594	44.8435	731.822	867.922	658.292	815.763	841.068	-3.97987	0	1	LOC_Os10g01750	LOC_Os10g01750.1	retrotransposon protein, putative, unclassified	1	4347957	Os10g0106900	NM_001070561.2	NA	Q0IZC5	1		BGIOSGA032399	BGIOSGA032399-TA	IPR000823; Plant peroxidase|IPR002016; Haem peroxidase, plant/fungal/bacterial
PH_os_0009937	149.478	98.8925	105.426	68.0584	62.2827	737.92	791.004	632.716	745.456	699.82	-2.80008	0	1	LOC_Os01g40070	LOC_Os01g40070.1	expressed protein	5	NA	NA	NA	NA	NA	5		NA	NA	NA
PH_os_0019534	71.6797	64.097	68.756	110.337	70.587	378.108	327.42	310.242	300.871	287.846	-2.04211	0	5	NA	NA	NA	5	NA	NA	NA	NA	NA	1		BGIOSGA023943	BGIOSGA023943-TA	IPR001509; NAD-dependent epimerase/dehydratase
PH_os_0017194	118.009	103.471	106.343	102.088	102.144	585.457	620.538	524.854	622.42	546.801	-2.38806	0	1	LOC_Os06g36180	LOC_Os06g36180.1	amino acid transporter, putative, expressed	5	NA	NA	NA	NA	NA	5		NA	NA	NA
PH_os_0010547	107.52	97.0611	97.1751	104.15	106.296	536.669	673.549	454.8	620.352	511.489	-2.44157	0	1	LOC_Os07g15370	LOC_Os07g15370.2|LOC_Os07g15370.1	metal transporter Nramp6, putative, expressed	5	NA	NA	NA	NA	NA	5		NA	NA	NA
PH_os_0010283	134.618	103.471	113.677	123.743	103.804	695.231	986.416	679.42	750.626	735.132	-2.70495	0	1	LOC_Os07g48130	LOC_Os07g48130.4|LOC_Os07g48130.3|LOC_Os07g48130.2|LOC_Os07g48130.1	potassium transporter, putative, expressed	5	NA	NA	NA	NA	NA	5		NA	NA	NA
PH_os_0009610	125.002	101.64	104.509	97.9629	93.8393	812.322	1137.13	752.81	864.357	877.45	-3.02719	0	1	LOC_Os01g14650	LOC_Os01g14650.1	expansin precursor, putative, expressed	1	4327217	Os01g0248900	NM_001049122.1	AK111100.1	Q9XHX0	5		NA	NA	NA
PH_os_0014890	47.2037	39.3739	51.3378	49.497	39.8609	301.267	416.81	273.547	357.736	309.248	-2.88598	0	1	LOC_Os03g25360	LOC_Os03g25360.1	peroxidase precursor, putative, expressed	5	NA	NA	NA	NA	NA	5		NA	NA	NA
PH_os_0014019	87.4143	119.037	68.756	90.7446	83.874	2526	3562.12	2325.15	2716.11	2820.68	-4.92478	0	1	LOC_Os02g56370	LOC_Os02g56370.1	OsWAK20 - OsWAK receptor-like protein kinase, expressed	1	9266916	Os02g0807800	NM_001186268.1	AK241820.1	C7IZ88	5		NA	NA	NA
PH_os_0015066	47.2037	223.424	46.7541	40.2164	56.4696	2184.49	2384.45	1775.83	1647.03	2466.49	-4.89284	0	1	LOC_Os03g60570	LOC_Os03g60570.1	ZOS3-22 - C2H2 zinc finger protein, expressed	5	NA	NA	NA	NA	NA	5		NA	NA	NA
PH_os_0012760	116.261	54.0246	77.0067	49.497	48.1653	324.441	420.968	315.802	326.719	333.859	-2.1642	0	1	LOC_Os11g42430	LOC_Os11g42430.1	transporter family protein, putative, expressed	5	NA	NA	NA	NA	NA	5		NA	NA	NA
PH_os_0016778	93.5333	81.4947	100.842	77.3391	87.1958	522.033	607.025	482.599	598.64	450.496	-2.59814	0	1	LOC_Os06g34530	LOC_Os06g34530.1	zinc finger, C3HC4 type domain containing protein, expressed	5	NA	NA	NA	NA	NA	5		NA	NA	NA
PH_os_0017720	180.073	77.8321	82.5072	76.3079	87.1958	3959.15	5609.79	3686.21	4290.77	3786.95	-5.22495	0	1	LOC_Os07g23570	LOC_Os07g23570.1	cytochrome P450 72A1, putative, expressed	4	4343032|4343035	Os07g0418500|Os07g0419100	NM_001066006.1|NM_001066009.2	AK119557.1|AK072220.1	Q8LHV0|Q0D6Y5	4		BGIOSGA025711|BGIOSGA014746	BGIOSGA025711-TA|BGIOSGA014746-TA	IPR001128; Cytochrome P450|IPR002402; Cytochrome P450, E-class, group II|IPR001128; Cytochrome P450|IPR002401; Cytochrome P450, E-class, group I
PH_os_0017722	116.261	54.9403	62.3388	49.497	48.9957	93.9171	99.785	98.9662	144.749	1192.05	-1.96546	0.279	1	LOC_Os07g28110	LOC_Os07g28110.1	cytochrome P450, putative	5	NA	NA	NA	NA	NA	1		BGIOSGA025656	BGIOSGA025656-TA	IPR001128; Cytochrome P450|IPR002403; Cytochrome P450, E-class, group IV
PH_os_0017218	176.577	67.7597	95.3416	58.7777	113.77	129.288	139.283	120.094	108.562	1240.2	-1.33696	0.35	1	LOC_Os01g06250	LOC_Os01g06250.1	dirigent, putative	5	NA	NA	NA	NA	NA	1		BGIOSGA002818	BGIOSGA002818-TA	IPR004265; Plant disease resistance response protein
PH_os_0004642	110.142	199.616	111.843	69.0896	64.774	440.313	552.975	461.472	543.842	531.82	-2.23533	0	1	LOC_Os01g58270	LOC_Os01g58270.1	OsSub7 - Putative Subtilisin homologue	1	4325625	Os01g0795100	NM_001051043.1	NA	Q8S1I0	1		BGIOSGA004599	BGIOSGA004599-TA	IPR000209; Peptidase S8 and S53, subtilisin, kexin, sedolisin|IPR003137; Protease-associated PA|IPR010259; Proteinase inhibitor I9, subtilisin propeptide
PH_os_0012178	130.247	98.8925	116.427	88.6822	93.0088	125.629	92.509	112.31	1183.84	176.56	-1.91861	0.14	1	LOC_Os11g07225	LOC_Os11g07225.1	conserved hypothetical protein	5	NA	NA	NA	NA	NA	5		NA	NA	NA
PH_os_0015512	118.009	125.447	121.011	116.524	116.261	385.426	436.559	365.841	362.906	362.751	-1.68407	0	1	LOC_Os03g56810	LOC_Os03g56810.1	tubulin/FtsZ domain containing protein, putative, expressed	5	NA	NA	NA	NA	NA	5		NA	NA	NA
PH_os_0007756	79.547	94.3141	55.9215	44.3411	39.0305	785.489	810.753	752.81	772.338	821.807	-3.67165	0	1	LOC_Os05g14820	LOC_Os05g14820.1	transmembrane amino acid transporter protein, putative, expressed	5	NA	NA	NA	NA	NA	1		BGIOSGA018471	BGIOSGA018471-TA	IPR013057; Amino acid transporter, transmembrane
PH_os_0015738	89.1626	61.35	61.422	89.7134	60.6218	3911.59	5200.25	3609.49	4199.78	3789.09	-5.75676	0	1	LOC_Os05g25770	LOC_Os05g25770.1	OsWRKY45 - Superfamily of TFs having WRKY and zinc finger domains, expressed	5	NA	NA	NA	NA	NA	5		NA	NA	NA
PH_os_0008692	76.9246	69.591	77.9235	64.9649	66.4349	580.578	729.678	612.701	604.843	604.585	-3.14278	0	1	LOC_Os05g46750	LOC_Os05g46750.1	STE_MEKK_ste11_MAP3K.18 - STE kinases include homologs to sterile 7, sterile 11 and sterile 20 from yeast, expressed	1	4339496	Os05g0545300	NM_001062746.1	AK109702.1	Q0DG98	1		BGIOSGA017631	BGIOSGA017631-TA	IPR000719; Protein kinase, core|IPR001245; Tyrosine protein kinase|IPR002290; Serine/threonine protein kinase|IPR008271; Serine/threonine protein kinase, active site|IPR017441; Protein kinase ATP binding, conserved site|IPR017442; Serine/threonine protein kinase-related
PH_os_0019442	72.5539	78.7477	79.757	103.119	75.5697	432.994	468.782	427	406.331	454.776	-2.42679	0	1	LOC_Os06g10780	LOC_Os06g10780.1	AP2 domain containing protein, expressed	1	9270268	Os06g0210300	NM_001187731.1	NA	B9FS48	1		BGIOSGA022531	BGIOSGA022531-TA	IPR001471; Pathogenesis-related transcriptional factor and ERF, DNA-binding
PH_os_0015786	111.89	141.929	127.428	126.836	104.635	323.221	332.617	324.698	331.888	406.623	-1.51749	0	1	LOC_Os05g06260	LOC_Os05g06260.1	Spc97 / Spc98 family protein, putative, expressed	5	NA	NA	NA	NA	NA	5		NA	NA	NA
PH_os_0019402	170.458	103.471	113.677	81.4639	127.887	1048.94	992.653	667.188	881.934	874.24	-2.93691	0	5	NA	NA	NA	5	NA	NA	NA	NA	NA	1		BGIOSGA021670	BGIOSGA021670-TA	IPR001155; NADH:flavin oxidoreductase/NADH oxidase, N-terminal
PH_os_0019369	97.0299	106.218	113.677	96.9317	88.8566	1570.98	1650.61	1625.71	1416.47	1602.95	-3.97223	0	1	LOC_Os06g32990	LOC_Os06g32990.1	peroxidase precursor, putative, expressed	1	4341168	Os06g0521500	NM_001064281.1	AK061144.1|AK072761.1	Q5Z9B2	1		BGIOSGA021140	BGIOSGA021140-TA	IPR000823; Plant peroxidase|IPR002016; Haem peroxidase, plant/fungal/bacterial
PH_os_0016028	76.9246	81.4947	82.5072	78.3703	66.4349	1769.79	2110.04	1524.52	1918.96	1521.63	-4.52132	0	1	LOC_Os04g55710	LOC_Os04g55710.1	transposon protein, putative, unclassified, expressed	5	NA	NA	NA	NA	NA	5		NA	NA	NA
PH_os_0016678	64.6866	57.6873	59.5885	58.7777	50.6566	912.338	1206.77	878.464	1065.97	833.578	-3.99272	0	1	LOC_Os06g50830	LOC_Os06g50830.1	bZIP transcription factor domain containing protein, expressed	1	4342096	Os06g0724000	NM_001065143.1	AK108991.1	Q5Z4G3	5		NA	NA	NA
PH_os_0005023	211.543	42.1209	55.0048	48.4659	43.1827	175.637	91.4696	181.253	175.766	942.724	-1.51032	0.222	1	LOC_Os02g09790	LOC_Os02g09790.1	disease resistance protein RPM1, putative, expressed	1	9272257	Os02g0191000	NM_001185910.1	NA	Q6YUT7	1		BGIOSGA006977	BGIOSGA006977-TA	IPR000767; Disease resistance protein|IPR001611; Leucine-rich repeat|IPR002182; NB-ARC
PH_os_0010246	98.7782	89.7358	97.1751	86.6198	86.3653	11274.9	13673.7	10609.4	12652.1	9729	-6.98156	0	1	LOC_Os07g44140	LOC_Os07g44140.1	cytochrome P450 72A1, putative, expressed	5	NA	NA	NA	NA	NA	5		NA	NA	NA
PH_os_0004919	123.254	93.3985	143.929	78.3703	101.313	707.428	792.043	653.844	764.067	648.457	-2.71485	0	1	LOC_Os02g02560	LOC_Os02g02560.1	UTP--glucose-1-phosphate uridylyltransferase, putative, expressed	1	4328091	Os02g0117700	NM_001052224.1	AK071248.1	Q6ZGL5	1		BGIOSGA007245	BGIOSGA007245-TA	IPR000834; Peptidase M14, carboxypeptidase A|IPR002618; UTP--glucose-1-phosphate uridylyltransferase
PH_os_0000148	102.275	80.5791	120.094	80.4327	76.4001	434.214	512.438	447.016	434.246	407.693	-2.27025	0	1	LOC_Os01g33810	LOC_Os01g33810.1	disease resistance protein RPM1, putative, expressed	1	4323952	Os01g0521600	NM_001049748.1	NA	Q0JMA1	1		BGIOSGA003656	BGIOSGA003656-TA	IPR000767; Disease resistance protein|IPR001611; Leucine-rich repeat|IPR002182; NB-ARC
PH_os_0008098	115.387	109.881	132.012	89.7134	100.483	370.79	458.387	409.209	446.653	319.948	-1.84622	0	1	LOC_Os04g45950	LOC_Os04g45950.2|LOC_Os04g45950.1	amino acid permease family protein, putative, expressed	1	4336552	Os04g0543600	NM_001059990.1	AK064289.1	Q0JBB8	1		BGIOSGA014626	BGIOSGA014626-TA	IPR004841; Amino acid permease-associated region
PH_os_0004302	138.989	125.447	126.511	76.3079	117.091	672.056	799.319	554.878	695.828	645.247	-2.46723	0	1	LOC_Os01g72150	LOC_Os01g72150.1	glutathione S-transferase, putative, expressed	1	4325765	Os01g0949900	NM_001051938.2	AK243403.1	B7FAD4	1		BGIOSGA005168	BGIOSGA005168-TA	IPR004045; Glutathione S-transferase, N-terminal|IPR004046; Glutathione S-transferase, C-terminal
PH_os_0015613	128.499	98.8925	128.345	110.337	113.77	1137.98	1507.17	1087.52	1276.89	1059.36	-3.37097	0	1	LOC_Os04g52840	LOC_Os04g52840.2	tyrosine protein kinase domain containing protein, putative, expressed	5	NA	NA	NA	NA	NA	5		NA	NA	NA
PH_os_0006337	147.73	118.122	138.429	103.119	109.618	944.05	1109.07	998.558	1026.68	752.253	-2.87118	0	1	LOC_Os03g36650	LOC_Os03g36650.1	cysteine-rich repeat secretory protein 55 precursor, putative, expressed	1	4333264	Os03g0564600	NM_001057032.1	AK108950.1	Q0DQS7	1		BGIOSGA010425	BGIOSGA010425-TA	IPR002902; Protein of unknown function DUF26
PH_os_0011024	91.785	54.0246	64.1723	60.8401	49.8262	825.739	988.495	739.466	929.494	756.533	-3.63024	0	1	LOC_Os08g29660	LOC_Os08g29660.1	OsWRKY69 - Superfamily of TFs having WRKY and zinc finger domains, expressed	5	NA	NA	NA	NA	NA	5		NA	NA	NA
PH_os_0015220	119.758	60.4343	89.8412	64.9649	56.4696	322.001	347.169	338.042	329.821	255.745	-2.02174	0	1	LOC_Os04g39600	LOC_Os04g39600.1	fasciclin domain containing protein, expressed	1	4336128	Os04g0472200	NM_001059594.1	AK110545.1	Q0JCG4	1		BGIOSGA014904	BGIOSGA014904-TA	IPR000782; Beta-Ig-H3/fasciclin
PH_os_0012753	85.666	97.0611	110.926	57.7466	95.5001	7154.78	8437.03	6013.59	6744.26	7630.61	-6.26359	0	1	LOC_Os11g47630	LOC_Os11g47630.1	ZOS11-10 - C2H2 zinc finger protein, expressed	1	4351199	Os11g0702400	NM_001075064.1	AK105226.1	Q53NL6	5		NA	NA	NA
PH_os_0015366	137.24	96.1455	105.426	82.4951	93.0088	434.214	505.162	454.8	459.061	396.993	-2.10115	0	1	LOC_Os04g41710	LOC_Os04g41710.1	expressed protein	1	4336267	Os04g0494600	NM_001059723.1	AK110895.1	Q7XU61	5		NA	NA	NA
PH_os_0013251	249.131	104.387	112.76	80.4327	89.6871	312.244	311.828	285.779	301.905	295.337	-1.22838	0	1	LOC_Os01g67410	LOC_Os01g67410.1	AP2/EREBP transcription factor BABY BOOM, putative, expressed	5	NA	NA	NA	AK240892.1	NA	5		NA	NA	NA
PH_os_0015446	85.666	57.6873	70.5895	56.7154	53.9783	536.669	563.369	468.143	549.012	559.642	-2.99437	0	1	LOC_Os03g58810	LOC_Os03g58810.1	DEAD-box ATP-dependent RNA helicase, putative, expressed	5	NA	NA	NA	NA	NA	5		NA	NA	NA
PH_os_0017920	90.9109	76.0007	74.2565	58.7777	70.587	302.486	328.459	276.883	321.549	359.541	-2.06049	0	1	LOC_Os11g03860	LOC_Os11g03860.1	Ser/Thr protein kinase, putative, expressed	1	4349692	Os11g0133300	NM_001072201.1	AK121819.1	Q0IUV1	5		NA	NA	NA
PH_os_0003699	196.682	61.35	70.5895	61.8713	53.9783	681.814	743.19	681.644	741.321	775.794	-2.95192	0	1	LOC_Os11g47310	LOC_Os11g47310.1	receptor kinase-like protein, identical, putative, expressed	1	4351173	Os11g0695800	NM_001075039.1	AK111652.1	Q0IQZ5	4		BGIOSGA033720|BGIOSGA033539|BGIOSGA035670|BGIOSGA033536	BGIOSGA033720-TA|BGIOSGA033539-TA|BGIOSGA035670-TA|BGIOSGA033536-TA	IPR000719; Protein kinase, core|IPR001611; Leucine-rich repeat|IPR004159; Protein of unknown function DUF248, methyltransferase putative|IPR008271; Serine/threonine protein kinase, active site|IPR017441; Protein kinase ATP binding, conserved site|IPR017442; Serine/threonine protein kinase-related|IPR000719; Protein kinase, core|IPR001245; Tyrosine protein kinase|IPR001611; Leucine-rich repeat|IPR…
PH_os_0009820	180.948	91.5671	121.011	58.7777	54.8088	304.926	323.262	376.961	297.769	373.451	-1.74505	0	1	LOC_Os01g39850	LOC_Os01g39850.1	histone-like transcription factor and archaeal histone, putative, expressed	5	NA	NA	NA	AK242120.1	NA	5		NA	NA	NA
PH_os_0015761	53.3227	58.603	52.2546	52.5906	58.9609	633.026	736.954	564.886	630.691	598.164	-3.55209	0	1	LOC_Os04g50120	LOC_Os04g50120.1	zinc-binding protein, putative, expressed	5	NA	NA	NA	NA	NA	5		NA	NA	NA
PH_os_0015797	126.751	129.11	135.678	113.431	122.905	490.32	492.688	483.711	484.909	441.935	-1.90529	0	1	LOC_Os04g44470	LOC_Os04g44470.1	KUN1 - Kunitz-type trypsin inhibitor precursor, expressed	1	4336455	Os04g0526600	NM_001059898.1	AY166458.1	Q0JBL0	5		NA	NA	NA
PH_os_0013846	164.339	61.35	72.423	60.8401	53.1479	417.138	427.205	413.656	455.959	416.254	-2.25859	0	1	LOC_Os02g35910	LOC_Os02g35910.1	protein phosphotase protein, putative, expressed	5	NA	NA	NA	NA	NA	5		NA	NA	NA
PH_os_0020650	111.016	140.098	121.927	86.6198	103.804	307.365	339.893	322.474	330.854	271.796	-1.53352	0	1	LOC_Os03g18740	LOC_Os03g18740.1	oxidoreductase, short chain dehydrogenase/reductase family, putative, expressed	1	4332559	Os03g0299200	NM_001056383.1	AK100767.1	Q10MQ8	1		BGIOSGA012433	BGIOSGA012433-TA	IPR002198; Short-chain dehydrogenase/reductase SDR|IPR002347; Glucose/ribitol dehydrogenase
PH_os_0020664	85.666	69.591	70.5895	71.152	67.2653	1120.91	1292.01	1169.8	1174.53	1075.41	-4.00136	0	1	LOC_Os03g52860	LOC_Os03g52860.1	lipoxygenase, putative, expressed	1	4334049	Os03g0738600	NM_001057747.1	X64396.1|AK073529.1	Q10D65	1		BGIOSGA013525	BGIOSGA013525-TA	IPR001024; Lipoxygenase, LH2|IPR001246; Lipoxygenase, plant|IPR013819; Lipoxygenase, C-terminal
PH_os_0012590	108.394	116.29	122.844	115.493	122.074	1886.88	2211.9	1783.62	1962.38	1743.13	-4.0444	0	1	LOC_Os11g46900	LOC_Os11g46900.1	wall-associated receptor kinase 3 precursor, putative	1	4351158	Os11g0691500	NM_001075025.2	NA	Q0IR09	5		NA	NA	NA
PH_os_0017800	159.094	130.941	131.095	61.8713	115.431	317.123	285.842	257.979	310.176	358.471	-1.30184	0	1	LOC_Os08g41580	LOC_Os08g41580.1	ubiquitin carboxyl-terminal hydrolase, putative, expressed	1	9270757	Os08g0527600	NM_001188732.1	AK102160.1	C7J5K8	5		NA	NA	NA
PH_os_0011863	111.89	118.122	116.427	68.0584	112.109	11094.4	11588.6	7315.71	10894.4	10966	-6.58603	0	1	LOC_Os10g40530	LOC_Os10g40530.1	LTPL146 - Protease inhibitor/seed storage/LTP family protein precursor, expressed	5	NA	NA	NA	NA	NA	5		NA	NA	NA
PH_os_0011745	118.009	119.953	154.93	83.5263	116.261	2738.23	2790.86	2396.32	2653.04	2977.98	-4.52682	0	1	LOC_Os10g35500	LOC_Os10g35500.2|LOC_Os10g35500.1	epoxide hydrolase, putative, expressed	1	9267999	Os10g0498100	NM_001189299.1	AK071187.1	C7J7X8	5		NA	NA	NA
PH_os_0005847	94.4074	100.724	113.677	105.181	89.6871	480.563	486.452	435.896	465.264	520.05	-2.31917	0	1	LOC_Os02g45420	LOC_Os02g45420.1	AP2 domain containing protein, expressed	1	9270349	Os02g0676800	NM_001186183.1	AK243146.1	Q6EP81	1		BGIOSGA008802	BGIOSGA008802-TA	IPR001471; Pathogenesis-related transcriptional factor and ERF, DNA-binding
PH_os_0008133	250.005	76.0007	113.677	55.6842	73.9088	642.783	617.42	710.555	621.386	551.082	-2.39823	0	1	LOC_Os04g51510	LOC_Os04g51510.1	glycosyl hydrolases family 16, putative, expressed	1	4336907	Os04g0604800	NM_001060325.2	NA	Q0JAD3	1		BGIOSGA017062	BGIOSGA017062-TA	IPR000757; Glycoside hydrolase, family 16|IPR001241; DNA topoisomerase, type IIA, subunit B or N-terminal|IPR008263; Glycoside hydrolase, family 16, active site|IPR008264; Beta-glucanase|IPR010713; Xyloglucan endo-transglycosylase, C-terminal
PH_os_0016164	125.877	81.4947	96.2584	57.7466	62.2827	552.525	488.531	525.966	502.485	566.062	-2.6309	0	1	LOC_Os06g09760	LOC_Os06g09760.1	AP2 domain containing protein	5	NA	NA	NA	NA	NA	1		BGIOSGA022472	BGIOSGA022472-TA	IPR001471; Pathogenesis-related transcriptional factor and ERF, DNA-binding
PH_os_0017662	108.394	99.8082	100.842	117.555	96.3306	390.305	385.627	383.633	412.534	401.273	-1.97	0	1	LOC_Os06g36920	LOC_Os06g36920.1	cytochrome P450, putative, expressed	1	4341325	Os06g0565100	NM_001064423.1	NA	Q5Z6A5	1		BGIOSGA021018	BGIOSGA021018-TA	IPR001128; Cytochrome P450|IPR002401; Cytochrome P450, E-class, group I
PH_os_0016227	100.526	103.471	119.177	72.1832	97.9914	320.782	306.631	273.547	340.16	380.942	-1.72965	0	1	LOC_Os06g03750	LOC_Os06g03750.1	dehydration response related protein, putative, expressed	1	4339982	Os06g0128100	NM_001063204.2	AK241973.1	Q0DEZ0	5		NA	NA	NA
PH_os_0017677	194.06	80.5791	92.5914	63.9337	63.9436	143.925	126.81	164.573	171.631	1716.38	-1.96617	0.283	1	LOC_Os06g45970	LOC_Os06g45970.1	OsSAUR26 - Auxin-responsive SAUR gene family member, expressed	5	NA	NA	NA	NA	NA	5		NA	NA	NA
PH_os_0017482	39.3364	38.4582	55.9215	49.497	42.3522	352.494	375.233	340.266	379.449	334.929	-2.93915	0	1	LOC_Os04g03796	LOC_Os04g03796.2|LOC_Os04g03796.1	OsSub37 - Putative Subtilisin homologue, expressed	5	NA	NA	NA	NA	NA	5		NA	NA	NA
PH_os_0012212	137.24	47.6149	60.5053	47.4347	57.3001	117.091	89.3907	112.31	124.07	1391.08	-2.14312	0.282	1	LOC_Os11g36530	LOC_Os11g36530.1	heat shock protein DnaJ, putative	5	NA	NA	NA	NA	NA	5		NA	NA	NA
PH_os_0015433	147.73	61.35	78.8402	51.5594	53.1479	498.858	467.742	505.951	499.383	487.948	-2.63313	0	1	LOC_Os04g04800	LOC_Os04g04800.1	protein kinase domain containing protein, expressed	5	NA	NA	NA	NA	NA	5		NA	NA	NA
PH_os_0009058	131.121	92.4828	99.0086	87.651	91.3479	1569.76	1661	1633.5	1627.39	1597.6	-4.00868	0	1	LOC_Os07g05940	LOC_Os07g05940.1	9-cis-epoxycarotenoid dioxygenase 1, chloroplast precursor, putative, expressed	1	4342424	Os07g0154100	NM_001065448.1	AK119780.1|AY838900.1	Q0D8J6	1		BGIOSGA025169	BGIOSGA025169-TA	IPR004294; Carotenoid oxygenase
PH_os_0012656	56.8193	43.9522	61.422	47.4347	45.674	664.738	675.628	581.565	679.286	640.967	-3.70269	0	1	LOC_Os12g31160	LOC_Os12g31160.1	MLA10, putative, expressed	1	4352255	Os12g0495600	NM_001073336.1	AK110307.1	Q2QQG1	5		NA	NA	NA
PH_os_0013445	102.275	98.8925	102.676	98.9941	99.6523	4921.5	5190.9	4661.42	5026.92	5168.4	-5.71075	0	1	LOC_Os02g36414	LOC_Os02g36414.1	transporter family protein, putative, expressed	5	NA	NA	NA	NA	NA	5		NA	NA	NA
PH_os_0011084	156.472	96.1455	78.8402	54.653	69.7566	952.588	986.416	929.615	951.207	1006.93	-3.38723	0	1	LOC_Os08g35240	LOC_Os08g35240.1	AP2 domain containing protein	5	NA	NA	NA	NA	NA	1		BGIOSGA028781	BGIOSGA028781-TA	IPR001471; Pathogenesis-related transcriptional factor and ERF, DNA-binding|IPR006032; Ribosomal protein S12/S23
PH_os_0013785	187.067	119.953	151.263	93.8382	85.5349	3743.27	4123.41	3768.5	4091.22	3246.57	-4.89307	0	1	LOC_Os02g32950	LOC_Os02g32950.1	RCN2 Centroradialis-like1 homologous to TFL1 gene; contains Pfam profile PF01161: Phosphatidylethanolamine-binding protein, expressed	5	NA	NA	NA	AK243046.1	NA	5		NA	NA	NA
PH_os_0008456	77.7987	55.8559	60.5053	49.497	51.487	570.821	605.986	569.334	607.945	493.298	-3.32519	0	1	LOC_Os05g51390	LOC_Os05g51390.2|LOC_Os05g51390.1	uncharacterized protein PA4923, putative, expressed	1	4339790	Os05g0591600	NM_001063026.2	AK242659.1	Q0DFG8	1		BGIOSGA020477	BGIOSGA020477-TA	IPR005269; Conserved hypothetical protein CHP00730
PH_os_0012584	67.309	63.1813	79.757	65.9961	63.1131	987.959	1090.36	944.071	1041.16	844.278	-3.85032	0	1	LOC_Os11g39530	LOC_Os11g39530.1	jacalin-like lectin domain containing protein, expressed	5	NA	NA	NA	NA	NA	5		NA	NA	NA
PH_os_0020566	187.067	65.9283	112.76	84.5575	78.8914	381.767	372.115	385.857	403.229	357.4	-1.79102	0	1	LOC_Os02g47090	LOC_Os02g47090.1	peptide transporter PTR2, putative, expressed	1	4330421	Os02g0699000	NM_001054363.1	AK109931.1	Q6Z8E5	1		BGIOSGA008867	BGIOSGA008867-TA	IPR000109; TGF-beta receptor, type I/II extracellular region
PH_os_0008450	77.7987	55.8559	59.5885	48.4659	49.8262	570.821	476.058	534.862	352.567	475.107	-3.10886	0	1	LOC_Os05g41090	LOC_Os05g41090.1	CAMK_CAMK_like_CG18020d.1 - CAMK includes calcium/calmodulin depedent protein kinases, expressed	1	4339160	Os05g0489900	NM_001062430.1	AK070533.1	Q6AVM3	1		BGIOSGA017823	BGIOSGA017823-TA	IPR000719; Protein kinase, core|IPR001125; Recoverin|IPR002048; Calcium-binding EF-hand|IPR002290; Serine/threonine protein kinase|IPR008271; Serine/threonine protein kinase, active site|IPR017441; Protein kinase ATP binding, conserved site|IPR017442; Serine/threonine protein kinase-related
PH_os_0015246	90.0367	86.9888	96.2584	102.088	86.3653	1141.64	1131.94	1074.17	1120.77	1241.27	-3.66109	0	1	LOC_Os04g03579	LOC_Os04g03579.1	protein kinase, putative, expressed	1	4334981	Os04g0125700	NM_001058610.1	AK073177.1|AK243157.1	Q0JF98	5		NA	NA	NA
PH_os_0006999	50.7003	48.5306	57.755	52.5906	36.5392	323.221	339.893	311.354	327.753	327.439	-2.77235	0	1	LOC_Os04g01890	LOC_Os04g01890.1	protein kinase, putative	5	NA	NA	NA	NA	NA	1		BGIOSGA015771	BGIOSGA015771-TA	IPR000719; Protein kinase, core|IPR001220; Legume lectin, beta domain|IPR001245; Tyrosine protein kinase|IPR002290; Serine/threonine protein kinase|IPR017441; Protein kinase ATP binding, conserved site|IPR017442; Serine/threonine protein kinase-related
PH_os_0010520	125.877	191.375	99.9254	83.5263	78.8914	108.554	101.864	124.542	119.935	1329.02	-1.47288	0.355	1	LOC_Os07g11870	LOC_Os07g11870.1	cytochrome P450, putative, expressed	5	NA	NA	NA	NA	NA	5		NA	NA	NA
PH_os_0010244	94.4074	111.712	96.2584	83.5263	90.5175	498.858	515.556	410.32	507.655	418.394	-2.31652	0	1	LOC_Os07g43510	LOC_Os07g43510.1	40S ribosomal protein S9, putative, expressed	5	NA	NA	NA	NA	NA	5		NA	NA	NA
PH_os_0010663	293.712	83.3261	99.0086	75.2768	76.4001	343.956	353.405	398.089	323.617	260.025	-1.32296	0.001	1	LOC_Os08g04370	LOC_Os08g04370.1	plastocyanin-like domain containing protein, putative, expressed	5	NA	NA	NA	NA	NA	5		NA	NA	NA
PH_os_0000910	87.4143	99.8082	96.2584	105.181	73.0784	470.805	418.889	415.88	424.941	579.973	-2.3755	0	1	LOC_Os07g31190	LOC_Os07g31190.1	OsWAK71 - OsWAK receptor-like cytoplasmic kinase OsWAK-RLCK, expressed	1	4343282	Os07g0493800	NM_001066223.1	NA	Q8LHT1	1		BGIOSGA025737	BGIOSGA025737-TA	IPR000719; Protein kinase, core|IPR001245; Tyrosine protein kinase|IPR008266; Tyrosine protein kinase, active site
PH_os_0000170	97.904	90.6514	101.759	100.025	79.7218	483.002	512.438	469.255	505.587	500.789	-2.4506	0	1	LOC_Os01g41510	LOC_Os01g41510.1	calcineurin B, putative, expressed	1	4325962	Os01g0598200	NM_001050018.1	DQ201199.1|AK111570.1	Q3HRP2	1		BGIOSGA003915	BGIOSGA003915-TA	IPR001125; Recoverin|IPR002048; Calcium-binding EF-hand
PH_os_0014195	53.3227	53.1089	57.755	46.4035	47.3348	376.888	344.05	343.602	386.686	337.069	-2.80357	0	1	LOC_Os02g54820	LOC_Os02g54820.1	trehalose-6-phosphate synthase, putative, expressed	5	NA	NA	NA	NA	NA	5		NA	NA	NA
PH_os_0014196	133.744	48.5306	53.1713	45.3723	41.5218	540.328	476.058	521.518	539.706	490.088	-2.94394	0	1	LOC_Os03g06080	LOC_Os03g06080.1	heavy metal-associated domain containing protein, expressed	1	4331670	Os03g0156600	NM_001055545.1	AK105367.1	Q8LMQ0	5		NA	NA	NA
PH_os_0014057	125.877	118.122	121.011	135.086	99.6523	923.315	916.775	792.841	847.815	1170.65	-2.96091	0	1	LOC_Os03g05730	LOC_Os03g05730.1	cell division control protein 48 homolog E, putative, expressed	1	4331645	Os03g0151800	NM_001055522.1	AK121641.1	Q10RP0	5		NA	NA	NA
PH_os_0016250	114.513	119.037	120.094	111.368	100.483	347.615	338.853	272.435	339.126	283.566	-1.50458	0	1	LOC_Os06g04990	LOC_Os06g04990.1	early nodulin 93 ENOD93 protein, putative, expressed	5	NA	NA	NA	NA	NA	5		NA	NA	NA
PH_os_0010241	100.526	46.6992	49.5043	44.3411	56.4696	522.033	517.635	522.63	541.774	607.795	-3.18395	0	1	LOC_Os07g44480	LOC_Os07g44480.1	peroxidase, putative, expressed	5	NA	NA	NA	AK109911.1	NA	5		NA	NA	NA
PH_os_0016505	98.7782	111.712	118.26	89.7134	108.787	3470.05	3526.78	3120.21	3385.05	3311.84	-5.0198	0	1	LOC_Os05g37970	LOC_Os05g37970.1	universal stress protein domain containing protein, putative, expressed	5	NA	NA	NA	AK073600.1	NA	5		NA	NA	NA
PH_os_0013583	83.9177	58.603	65.089	55.6842	58.9609	713.526	661.076	529.302	671.014	630.266	-3.39273	0	1	LOC_Os02g03270	LOC_Os02g03270.1	AT hook motif domain containing protein, expressed	5	NA	NA	NA	NA	NA	5		NA	NA	NA
PH_os_0018835	143.359	97.0611	63.2555	51.5594	47.3348	892.822	818.029	864.008	818.865	950.214	-3.54897	0	1	LOC_Os03g05500	LOC_Os03g05500.1	DUF260 domain containing protein, putative, expressed	1	4331627	Os03g0149000	NM_001055505.1	AB200235.1|AK107949.1	Q5KQR7	1		BGIOSGA011866	BGIOSGA011866-TA	IPR004883; Lateral organ boundaries, LOB
PH_os_0002403	52.4486	60.4343	60.5053	47.4347	43.1827	644.003	660.036	543.758	658.607	577.833	-3.62074	0	1	LOC_Os10g18870	LOC_Os10g18870.1	dirigent, putative, expressed	1	4348342	Os10g0335000	NM_001070906.2	NA	Q0IYD0	1		BGIOSGA032713	BGIOSGA032713-TA	NA
PH_os_0019167	108.394	130.941	111.843	150.554	130.378	513.495	560.251	434.784	529.367	455.846	-2.05294	0	1	LOC_Os05g39720	LOC_Os05g39720.1	OsWRKY70 - Superfamily of TFs having WRKY and zinc finger domains, expressed	1	4339092	Os05g0474800	NM_001062363.1	AK119867.1|DQ298184.1	Q65WW1	1		BGIOSGA017876	BGIOSGA017876-TA	IPR003657; DNA-binding WRKY
PH_os_0004728	103.149	192.291	96.2584	105.181	68.0957	491.54	508.28	445.904	514.892	408.763	-2.15948	0	1	LOC_Os02g02370	LOC_Os02g02370.1	myb-like DNA-binding domain containing protein, putative	1	4328065	Os02g0114800	NM_001052206.1	NA	Q6Z7B6	1		BGIOSGA007254	BGIOSGA007254-TA	IPR001005; SANT, DNA-binding|IPR014778; Myb, DNA-binding
